# Supplementary material for: Analysis of transcriptional changes in the immune system associated with pubertal development in a longitudinal cohort of children with asthma
Source: Nat Commun. 2023 Jan 16;14:230. doi: 10.1038/s41467-022-35742-z (PMC9842661; doi:10.1038/s41467-022-35742-z)
Supplement: Supplementary file 4 — Supplementary Data 1 [file 41467_2022_35742_MOESM4_ESM.xlsx]

## Sheet: S1_age_Female_stats_longit
gene_symbol	ENSGene	baseMean	log2FoldChange	lfcSE	stat	pvalue	padj
DPM1	ENSG00000000419	1294.63	-0.0174263	0.0260835	-0.668097	0.504071	0.792983
SCYL3	ENSG00000000457	957.41	-0.0427836	0.0286098	-1.49541	0.134806	0.506306
C1orf112	ENSG00000000460	204.598	-0.0429747	0.0293138	-1.46603	0.142641	0.520158
FGR	ENSG00000000938	14915.4	-0.046683	0.0356861	-1.30816	0.19082	0.574355
CFH	ENSG00000000971	78.3859	0.162378	0.0460201	3.52841	0.000418061	0.0714061
FUCA2	ENSG00000001036	564.743	-0.0110261	0.0293649	-0.375486	0.707299	0.89398
GCLC	ENSG00000001084	776.554	-0.00472309	0.0219475	-0.2152	0.829611	0.945398
NFYA	ENSG00000001167	1825.79	-0.0455095	0.026026	-1.74861	0.080358	0.421603
STPG1	ENSG00000001460	66.2263	0.00338406	0.0439839	0.0769385	0.938672	0.982663
NIPAL3	ENSG00000001461	1104.57	-0.049955	0.026827	-1.86212	0.0625864	0.394642
ENPP4	ENSG00000001561	968.761	-0.0821939	0.0305662	-2.68905	0.00716559	0.204689
ANKIB1	ENSG00000001629	1486.02	-0.0216583	0.023214	-0.932984	0.350828	0.699924
CYP51A1	ENSG00000001630	16.2738	-0.133789	0.0843043	-1.58697	0.112519	0.473336
KRIT1	ENSG00000001631	1394.68	-0.0464857	0.0241278	-1.92664	0.0540241	0.375742
RAD52	ENSG00000002016	276.866	-0.0390931	0.0226302	-1.72748	0.0840822	0.427661
BAD	ENSG00000002330	189.884	0.0814451	0.0479778	1.69756	0.0895912	0.436701
LAP3	ENSG00000002549	2550.54	-0.0364857	0.0873825	-0.41754	0.676283	0.879703
HS3ST1	ENSG00000002587	43.3129	-0.0926717	0.0657598	-1.40925	0.158763	0.53608
AOC1	ENSG00000002726	87.669	-0.111097	0.109654	-1.01316	0.310985	0.676193
WNT16	ENSG00000002745	28.6072	-0.0356241	0.0798802	-0.44597	0.655619	0.872059
MAD1L1	ENSG00000002822	523.937	0.0334862	0.0353664	0.946838	0.343721	0.696911
LASP1	ENSG00000002834	11741.4	-0.0437865	0.0333759	-1.31192	0.189546	0.572535
SNX11	ENSG00000002919	1421.34	-0.00765036	0.0327767	-0.233409	0.815444	0.938878
TMEM176A	ENSG00000002933	179.119	0.078727	0.0688732	1.14307	0.253009	0.63001
M6PR	ENSG00000003056	5102.3	-0.0123124	0.0135946	-0.905681	0.365105	0.710007
CYP26B1	ENSG00000003137	9.59309	-0.111426	2.29717	-0.0485055	0.961313	NA
ICA1	ENSG00000003147	90.7671	0.0785281	0.0383096	2.04983	0.0403814	0.343596
DBNDD1	ENSG00000003249	62.7637	-0.0046121	0.0601208	-0.076714	0.938851	0.982663
ALS2	ENSG00000003393	616.221	-0.00564915	0.0283344	-0.199374	0.84197	0.949321
CASP10	ENSG00000003400	1702.37	-0.0513181	0.0270317	-1.89844	0.0576385	0.383641
CFLAR	ENSG00000003402	18046.2	-0.0849038	0.0458538	-1.85162	0.0640804	0.397599
TFPI	ENSG00000003436	35.7539	-0.0795708	0.0785062	-1.01356	0.310792	0.676136
NDUFAF7	ENSG00000003509	647.232	-0.0561663	0.0250724	-2.24017	0.0250801	0.302835
RBM5	ENSG00000003756	8369.76	0.0242627	0.0192564	1.25998	0.207678	0.592311
ARF5	ENSG00000004059	1901.65	0.0387958	0.026437	1.46748	0.142245	0.519754
SARM1	ENSG00000004139	382.348	0.0350473	0.0302091	1.16016	0.245985	0.62471
POLDIP2	ENSG00000004142	852.313	0.00962153	0.0180658	0.532581	0.594323	0.841269
PLXND1	ENSG00000004399	951.245	0.0792474	0.0397836	1.99196	0.0463753	0.35969
AK2	ENSG00000004455	2565.27	-0.00435648	0.0140715	-0.309595	0.756869	0.916329
CD38	ENSG00000004468	855.523	-0.0808095	0.0532063	-1.51879	0.128814	0.497645
FKBP4	ENSG00000004478	744.234	-0.0551985	0.032946	-1.67542	0.0938513	0.446399
KDM1A	ENSG00000004487	1082.27	0.0570046	0.0218779	2.60558	0.00917179	0.216448
RBM6	ENSG00000004534	4190.45	0.00173761	0.0206159	0.0842849	0.93283	0.980687
CAMKK1	ENSG00000004660	491.587	0.00707075	0.0485006	0.145787	0.88409	0.963414
RECQL	ENSG00000004700	2690.44	-0.0584939	0.0205981	-2.83977	0.00451457	0.169924
CCDC132	ENSG00000004766	978.931	-0.0619717	0.0229799	-2.69678	0.00700137	0.2045
ARHGAP33	ENSG00000004777	56.1613	0.142795	0.0516029	2.76719	0.00565424	0.187838
NDUFAB1	ENSG00000004779	418.761	0.0143551	0.0384412	0.37343	0.708828	0.894971
PDK4	ENSG00000004799	995.729	0.0487471	0.0709069	0.68748	0.49178	0.786308
SLC22A16	ENSG00000004809	40.4351	0.0906384	0.0734621	1.23381	0.217273	0.600933
ZMYND10	ENSG00000004838	34.9691	-0.0368482	0.0667166	-0.552309	0.580737	0.83558
SLC25A13	ENSG00000004864	290.639	0.0260659	0.0243957	1.06846	0.285312	0.654984
ST7	ENSG00000004866	156.483	-0.0115003	0.0314314	-0.365885	0.714451	0.896892
CDC27	ENSG00000004897	1892.03	-0.0524597	0.0212307	-2.47093	0.0134761	0.250418
SLC4A1	ENSG00000004939	176.833	0.0926975	0.124631	0.743779	0.45701	0.768107
DVL2	ENSG00000004975	470.199	0.000223258	0.0232814	0.00958955	0.992349	0.997835
PRSS22	ENSG00000005001	3.73944	0.0830521	0.176264	0.471179	0.637513	NA
UPF1	ENSG00000005007	3155.34	0.0329753	0.0325608	1.01273	0.311188	0.676193
SKAP2	ENSG00000005020	6078.07	-0.0725239	0.0518204	-1.39952	0.161656	0.540339
CCDC109B	ENSG00000005059	1709.42	0.00322328	0.0248515	0.129701	0.896803	0.96778
POLR2J	ENSG00000005075	443.514	0.0270781	0.035388	0.765178	0.444165	0.761675
DHX33	ENSG00000005100	439.02	-0.0211247	0.021702	-0.9734	0.330355	0.69082
MEOX1	ENSG00000005102	28.8268	-0.0790798	0.0650201	-1.21624	0.223895	0.608079
THSD7A	ENSG00000005108	10.8835	0.110712	0.116597	0.949529	0.342352	NA
LIG3	ENSG00000005156	402.928	-0.0228513	0.0265318	-0.86128	0.389084	0.724676
RPAP3	ENSG00000005175	1746.87	-0.0523782	0.0267119	-1.96085	0.0498962	0.364316
ACSM3	ENSG00000005187	172.343	-0.0491992	0.0351212	-1.40084	0.161261	0.540136
AC004381.6	ENSG00000005189	36.3479	-0.0298345	0.0666443	-0.447669	0.654392	0.871525
CIAPIN1	ENSG00000005194	586.277	0.0583457	0.0246805	2.36404	0.0180767	0.279209
SPPL2B	ENSG00000005206	710.97	0.0478848	0.0422477	1.13343	0.257034	0.632778
FAM214B	ENSG00000005238	2257.71	-0.0385604	0.041737	-0.92389	0.355544	0.703112
COPZ2	ENSG00000005243	14.7161	0.0391485	0.10805	0.362316	0.717116	0.898348
PRKAR2B	ENSG00000005249	3810.22	-0.087834	0.0452605	-1.94063	0.0523031	0.369243
CREBBP	ENSG00000005339	4902.94	-0.0669279	0.0419189	-1.5966	0.110354	0.470535
BZRAP1	ENSG00000005379	427.953	-0.00426831	0.0395813	-0.107836	0.914125	0.974883
MPO	ENSG00000005381	76.0445	0.112566	0.0641652	1.75432	0.0793752	0.421438
GCFC2	ENSG00000005436	474.661	0.00596988	0.0302662	0.197246	0.843635	0.949401
WDR54	ENSG00000005448	159.312	0.0379104	0.0441261	0.859139	0.390264	0.725596
CROT	ENSG00000005469	353.143	-0.0375861	0.0258647	-1.45318	0.146173	0.523606
ABCB4	ENSG00000005471	136.822	-0.0923298	0.0410333	-2.25012	0.0244416	0.30166
KMT2E	ENSG00000005483	5324.52	-0.0795237	0.0367799	-2.16215	0.0306064	0.313058
RHBDD2	ENSG00000005486	697.34	0.0155199	0.0330034	0.470252	0.638175	0.863446
SOX8	ENSG00000005513	22.2598	0.113065	0.0856505	1.32007	0.186812	0.570821
IBTK	ENSG00000005700	1960.21	-0.0331267	0.022983	-1.44136	0.149484	0.526398
ZNF195	ENSG00000005801	603.437	0.00776251	0.0225045	0.344931	0.730146	0.90504
MYCBP2	ENSG00000005810	5534.19	-0.0149934	0.0383744	-0.390715	0.696008	0.888482
FBXL3	ENSG00000005812	4299.63	-0.0389073	0.0294769	-1.31992	0.18686	0.570821
ITGAL	ENSG00000005844	9583.96	0.00592978	0.0232803	0.254712	0.798946	0.933285
PDK2	ENSG00000005882	286.163	0.0300335	0.0280417	1.07103	0.284157	0.654293
ITGA3	ENSG00000005884	59.9027	-0.00412698	0.0553448	-0.0745686	0.940558	0.982808
GGNBP2	ENSG00000005955	3278.33	-0.00373575	0.0177541	-0.210417	0.833343	0.947253
ITGA2B	ENSG00000005961	2164.68	-0.071485	0.0497506	-1.43687	0.150756	0.527394
GDE1	ENSG00000006007	1740.85	-0.016218	0.0319722	-0.507254	0.611977	0.849831
C19orf60	ENSG00000006015	263.711	0.104971	0.067236	1.56124	0.118468	0.484081
OSBPL7	ENSG00000006025	314.519	0.0753785	0.0376383	2.00271	0.0452089	0.355754
MAP3K14	ENSG00000006062	900.29	0.0122411	0.0221784	0.551936	0.580992	0.83558
CCL3	ENSG00000006075	97.2327	0.0219514	0.0938571	0.233881	0.815078	0.938759
SYNRG	ENSG00000006114	3108.35	-0.0135636	0.0218043	-0.622062	0.533901	0.809279
AP2B1	ENSG00000006125	3976.46	-0.0123652	0.0184678	-0.669552	0.503143	0.792165
ZNF263	ENSG00000006194	1238.39	0.0330805	0.0166303	1.98917	0.0466827	0.359722
SPATA20	ENSG00000006282	217.272	0.136007	0.0371125	3.66472	0.000247611	0.0562927
TNFRSF12A	ENSG00000006327	69.2549	0.115165	0.0518613	2.22063	0.0263757	0.305835
MAP3K9	ENSG00000006432	158.935	0.0244246	0.0420283	0.581146	0.561142	0.825292
RALA	ENSG00000006451	1325.73	-0.0311488	0.0206127	-1.51115	0.130751	0.500815
BAIAP2L1	ENSG00000006453	7.90805	0.331128	0.114932	2.88109	0.00396302	NA
KDM7A	ENSG00000006459	5516.49	-0.0481398	0.0352983	-1.3638	0.172631	0.553686
AGK	ENSG00000006530	535.403	-0.00195558	0.0225568	-0.0866959	0.930913	0.979873
ALDH3B1	ENSG00000006534	916.144	0.0449636	0.0368046	1.22168	0.221827	0.605942
TTC22	ENSG00000006555	185.671	0.00382414	0.0327657	0.116712	0.907089	0.971437
PHTF2	ENSG00000006576	1595.49	-0.0223881	0.025118	-0.891317	0.372759	0.715021
FARP2	ENSG00000006607	419.567	-0.0389492	0.0301005	-1.29397	0.195675	0.577852
GGCT	ENSG00000006625	337.101	0.00524556	0.0257444	0.203755	0.838545	0.94862
DBF4	ENSG00000006634	441.652	-0.0273123	0.0274971	-0.993278	0.320574	0.683663
TBXA2R	ENSG00000006638	56.9075	-0.0409789	0.0628491	-0.652021	0.514388	0.799012
IFRD1	ENSG00000006652	3400.7	-0.0123819	0.0441131	-0.280686	0.778951	0.92414
COX10	ENSG00000006695	237.927	-0.0299952	0.026883	-1.11577	0.264523	0.639446
GTF2IRD1	ENSG00000006704	2.72966	0.255454	0.168234	1.51845	0.128902	NA
PAF1	ENSG00000006712	1171.37	-0.0106622	0.0380812	-0.279986	0.779488	0.924176
VPS41	ENSG00000006715	2407.7	-0.0385335	0.0247015	-1.55996	0.118769	0.484081
ELAC2	ENSG00000006744	761.117	0.0221899	0.0228564	0.970841	0.331627	0.690988
SCIN	ENSG00000006747	4.95527	0.0251722	0.151456	0.166202	0.867998	NA
ADIPOR2	ENSG00000006831	2113.48	-0.0348023	0.0160932	-2.16254	0.0305762	0.313058
CDKL3	ENSG00000006837	7.81654	0.111856	0.0982257	1.13876	0.254801	NA
PRSS21	ENSG00000007038	23.6122	0.127888	0.0729957	1.75199	0.0797754	0.421438
MARK4	ENSG00000007047	409.535	-0.00904079	0.032048	-0.282102	0.777866	0.923825
PROM1	ENSG00000007062	3.86037	0.174644	0.158822	1.09962	0.271496	NA
CCDC124	ENSG00000007080	297.657	0.0105722	0.040322	0.262194	0.793172	0.929723
CEACAM21	ENSG00000007129	411.636	-0.0255909	0.0265957	-0.962218	0.33594	0.693044
PAFAH1B1	ENSG00000007168	5068.43	-0.018177	0.0183028	-0.993129	0.320647	0.683663
KIAA0100	ENSG00000007202	3736.76	0.00757985	0.0225398	0.336287	0.736654	0.906845
GAS7	ENSG00000007237	4153.21	-0.0623277	0.0547662	-1.13807	0.255092	0.631585
TRAPPC6A	ENSG00000007255	291.185	0.0872749	0.0429187	2.03349	0.0420027	0.346436
MATK	ENSG00000007264	587.704	-0.0115855	0.0457832	-0.253052	0.800228	0.933632
CD79B	ENSG00000007312	1911.95	-0.0123087	0.0370791	-0.331959	0.73992	0.90839
SCN4A	ENSG00000007314	8.14313	-0.00956881	0.115851	-0.0825958	0.934173	NA
ST7L	ENSG00000007341	226.308	0.010398	0.027071	0.384102	0.700903	0.891134
RPUSD1	ENSG00000007376	217.26	0.0464012	0.0477707	0.971333	0.331383	0.69082
LUC7L	ENSG00000007392	1778.57	0.0639913	0.0311723	2.05282	0.0400897	0.342671
CACNA2D2	ENSG00000007402	132.451	-0.0272898	0.0484344	-0.563439	0.573136	0.831751
BAIAP3	ENSG00000007516	351.671	0.106384	0.0575867	1.84737	0.064694	0.398087
TSR3	ENSG00000007520	364.844	0.0576531	0.0416206	1.38521	0.165989	0.545294
PIGQ	ENSG00000007541	293.656	0.0698103	0.0422106	1.65386	0.0981567	0.454829
CRAMP1L	ENSG00000007545	348.535	0.000900426	0.0247351	0.0364028	0.970961	0.992189
TEAD3	ENSG00000007866	2.82554	0.0225103	0.220635	0.102025	0.918737	NA
DNAJC11	ENSG00000007923	564.361	-0.00480285	0.0237252	-0.202436	0.839576	0.949023
MYLIP	ENSG00000007944	2462.94	-0.0651978	0.0345601	-1.8865	0.0592271	0.387041
E2F2	ENSG00000007968	204.602	-0.0651255	0.049645	-1.31182	0.18958	0.572535
PSMB1	ENSG00000008018	2385.91	0.0167275	0.0272711	0.613377	0.539627	0.813045
JARID2	ENSG00000008083	2789.05	-0.000730774	0.029675	-0.024626	0.980353	0.994186
CDK11A	ENSG00000008128	120.197	0.0634903	0.0401666	1.58067	0.113953	0.476577
NADK	ENSG00000008130	10420.7	-0.0381894	0.043838	-0.871149	0.383673	0.721397
DLEC1	ENSG00000008226	120.076	0.0507435	0.0435472	1.16525	0.243917	0.623159
CYTH3	ENSG00000008256	294.952	-0.0197015	0.0275613	-0.714826	0.474717	0.77713
ADAM22	ENSG00000008277	117.524	0.0121189	0.0501332	0.241734	0.808986	0.937161
SYPL1	ENSG00000008282	2059.1	-0.0115658	0.0208844	-0.553798	0.579717	0.835112
CYB561	ENSG00000008283	446.388	0.00680462	0.031676	0.214819	0.829908	0.945514
SPAG9	ENSG00000008294	4986.39	-0.0360041	0.0394204	-0.913337	0.361065	0.707949
CELSR3	ENSG00000008300	63.8661	0.131611	0.0476417	2.76251	0.00573583	0.187838
AASS	ENSG00000008311	80.3818	0.00529546	0.0550043	0.0962737	0.923303	0.978185
SS18L2	ENSG00000008324	542.35	0.04568	0.0308285	1.48175	0.138407	0.513423
MPND	ENSG00000008382	221.528	0.0282466	0.0335965	0.84076	0.400482	0.731805
MGST1	ENSG00000008394	289	0.0688723	0.0338311	2.03577	0.0417733	0.346127
CRY1	ENSG00000008405	569.232	-0.0145981	0.0198774	-0.734407	0.462701	0.771344
PGLYRP1	ENSG00000008438	376.101	0.0711539	0.0716404	0.993209	0.320608	0.683663
NFIX	ENSG00000008441	94.1306	0.0240085	0.0488324	0.491651	0.622966	0.856132
ST3GAL1	ENSG00000008513	3845.08	-0.0297255	0.0234871	-1.26561	0.205653	0.589955
MMP25	ENSG00000008516	10832.9	0.0223982	0.0568614	0.393909	0.693648	0.88781
IL32	ENSG00000008517	2735.85	0.0305031	0.036732	0.830422	0.4063	0.735736
PKD1	ENSG00000008710	537.366	0.0408601	0.0526135	0.776608	0.43739	0.758362
MAPK8IP2	ENSG00000008735	3.24152	0.16955	0.162568	1.04295	0.296972	NA
MED24	ENSG00000008838	656.447	0.0117831	0.028398	0.414927	0.678195	0.880271
RHOBTB2	ENSG00000008853	321.894	-0.0431052	0.0356157	-1.21029	0.226169	0.609828
HEATR5B	ENSG00000008869	2340.27	-0.0111661	0.025419	-0.439284	0.660456	0.874239
SEC62	ENSG00000008952	4565.36	-0.0165572	0.0215796	-0.767263	0.442925	0.76139
RPS20	ENSG00000008988	11481.4	0.0585692	0.036307	1.61317	0.106709	0.46569
CSDE1	ENSG00000009307	17121.8	-0.0374768	0.0197695	-1.89569	0.0580016	0.384182
UBE3C	ENSG00000009335	1727.27	-0.0530435	0.0194358	-2.72916	0.00634957	0.194908
REV3L	ENSG00000009413	1564.3	-0.0109923	0.0348375	-0.315532	0.752358	0.914214
FAM76A	ENSG00000009780	419.815	0.0214947	0.0249237	0.862422	0.388456	0.724433
TRAF3IP3	ENSG00000009790	10487.5	0.0235907	0.0227014	1.03918	0.298723	0.665812
POMT2	ENSG00000009830	110.152	0.00904337	0.0378371	0.239008	0.811099	0.937313
VTA1	ENSG00000009844	1485.57	-0.063977	0.0232735	-2.74893	0.0059791	0.189533
BAZ1B	ENSG00000009954	2456.6	0.000649763	0.0263551	0.0246542	0.980331	0.994186
RANBP9	ENSG00000010017	1257.53	-0.0327436	0.0151327	-2.16377	0.030482	0.313058
ETV7	ENSG00000010030	162.632	-0.161605	0.138677	-1.16533	0.243885	0.623159
SPRTN	ENSG00000010072	449.223	-0.0291692	0.0241032	-1.21018	0.22621	0.609828
METTL13	ENSG00000010165	642.705	-0.00930734	0.0176271	-0.528014	0.59749	0.842312
DYRK4	ENSG00000010219	197.247	0.0571071	0.0310493	1.83924	0.0658804	0.399341
ZNF207	ENSG00000010244	5547.34	0.0146691	0.0184617	0.794569	0.426864	0.750717
UQCRC1	ENSG00000010256	1342.79	0.0418184	0.0245988	1.70002	0.0891269	0.435953
STARD3NL	ENSG00000010270	964.483	-0.0578558	0.0319739	-1.80947	0.070378	0.406323
CD9	ENSG00000010278	934.497	-0.026441	0.0401863	-0.657962	0.510563	0.79613
NCAPD2	ENSG00000010292	1418.37	-0.0145539	0.0234725	-0.620041	0.535231	0.810111
IFFO1	ENSG00000010295	1041.37	0.0500725	0.0263194	1.90249	0.0571067	0.382822
GIPR	ENSG00000010310	98.5858	0.0596455	0.0594193	1.00381	0.315472	0.68093
PHF7	ENSG00000010318	94.268	0.0511412	0.0361111	1.41622	0.156711	0.534321
SEMA3G	ENSG00000010319	16.2668	0.0318597	0.101141	0.315002	0.75276	0.914368
NISCH	ENSG00000010322	1884.31	0.0373167	0.0228939	1.62999	0.103104	0.460112
STAB1	ENSG00000010327	1252.81	0.112727	0.0512908	2.19781	0.0279629	0.309118
FUZ	ENSG00000010361	283.235	0.0354768	0.0373284	0.950397	0.34191	0.695806
SLC6A13	ENSG00000010379	4.42082	0.013651	0.13153	0.103787	0.917339	NA
PRSS3	ENSG00000010438	1.91583	0.0412327	0.238106	0.173169	0.862518	NA
ZNF200	ENSG00000010539	1266.97	-0.0670451	0.0448678	-1.49428	0.135102	0.506312
CD4	ENSG00000010610	4837.15	0.0642949	0.0291674	2.20434	0.0275004	0.307699
LRRC23	ENSG00000010626	89.6529	0.0180553	0.03483	0.518383	0.604191	0.84622
HFE	ENSG00000010704	177.288	0.0217291	0.0413082	0.526022	0.598873	0.842729
SCMH1	ENSG00000010803	245.901	0.0240421	0.030201	0.79607	0.425991	0.750115
FYN	ENSG00000010810	3842.85	0.0223299	0.0171572	1.30149	0.193091	0.576024
HIVEP2	ENSG00000010818	3114.94	-0.0626756	0.0384315	-1.63084	0.102925	0.459654
FMO1	ENSG00000010932	2.15624	-0.388994	0.242713	-1.60269	0.109002	NA
TCEB3	ENSG00000011007	1182.76	0.00487596	0.0184977	0.263598	0.79209	0.929368
LYPLA2	ENSG00000011009	1032.81	0.0489654	0.0290093	1.68792	0.0914267	0.441506
CLCN6	ENSG00000011021	417.435	-0.0310467	0.0274847	-1.1296	0.258645	0.634614
MRC2	ENSG00000011028	32.8816	0.15719	0.0731586	2.14862	0.0316642	0.31601
TSPAN9	ENSG00000011105	244.965	-0.0686883	0.0437343	-1.57058	0.11628	0.480247
BTBD7	ENSG00000011114	1032.9	-0.0189937	0.0284509	-0.667595	0.504392	0.793138
APBA3	ENSG00000011132	418.287	0.0380098	0.0357478	1.06328	0.287657	0.656741
MKS1	ENSG00000011143	155.186	0.0288312	0.0341651	0.843878	0.398737	0.730776
ABHD5	ENSG00000011198	1892.72	-0.0704236	0.0630126	-1.11761	0.263733	0.639122
AKAP8L	ENSG00000011243	1544.71	0.0256379	0.0251478	1.01949	0.307972	0.673682
MBTD1	ENSG00000011258	1678.55	-0.0402207	0.0222963	-1.80392	0.0712434	0.407185
UTP18	ENSG00000011260	897.873	-0.0106414	0.0220768	-0.482018	0.629793	0.859937
RNF216	ENSG00000011275	2453.99	0.0228202	0.0168107	1.35748	0.174628	0.555226
TTC19	ENSG00000011295	576.167	0.0279988	0.0209822	1.33441	0.182069	0.565444
PTBP1	ENSG00000011304	3466.61	0.0163398	0.0206946	0.789568	0.42978	0.752021
LARS2	ENSG00000011376	326.383	-0.0363555	0.027503	-1.32187	0.18621	0.570543
PIK3C2A	ENSG00000011405	1786.01	-0.0516304	0.0314725	-1.64049	0.100903	0.456462
PLAUR	ENSG00000011422	1555.8	0.0243234	0.0482104	0.504525	0.613892	0.851183
ANLN	ENSG00000011426	28.535	-0.0839059	0.0972814	-0.862507	0.388409	0.724433
WIZ	ENSG00000011451	382.319	-0.0016199	0.0330435	-0.0490231	0.960901	0.988413
RABGAP1	ENSG00000011454	1226.15	-0.00749494	0.0229302	-0.326859	0.743774	0.909846
DCN	ENSG00000011465	2.47898	-0.265007	0.202922	-1.30595	0.191569	NA
QPCTL	ENSG00000011478	68.4994	0.12464	0.0565642	2.20351	0.0275587	0.307699
PPP5C	ENSG00000011485	603.079	0.00409541	0.0242755	0.168705	0.866029	0.957065
CEP68	ENSG00000011523	869.928	0.0149303	0.0299012	0.499322	0.617552	0.853506
MAP4K3	ENSG00000011566	343.786	-0.0167225	0.0298544	-0.560134	0.575388	0.83288
ZBTB32	ENSG00000011590	32.297	0.10094	0.0806848	1.25104	0.210921	0.595676
TYROBP	ENSG00000011600	6730.95	0.0503427	0.0459419	1.09579	0.273171	0.646176
TMEM159	ENSG00000011638	241.225	-0.0333868	0.0296699	-1.12527	0.260473	0.63672
BRCA1	ENSG00000012048	353.657	-0.0410246	0.0438154	-0.936304	0.349117	0.699239
ERCC1	ENSG00000012061	854.801	0.0474168	0.0237648	1.99526	0.0460149	0.359101
CD22	ENSG00000012124	1955.81	-0.0590332	0.0365128	-1.61678	0.105926	0.464257
SEMA3B	ENSG00000012171	13.966	0.0576248	0.101538	0.567517	0.570363	0.830759
LTF	ENSG00000012223	1100.18	0.0415562	0.088909	0.467402	0.640213	0.864127
EXTL3	ENSG00000012232	1713.17	-0.0206611	0.0420956	-0.490814	0.623558	0.856132
ELOVL5	ENSG00000012660	9923.35	-0.058609	0.0410318	-1.42838	0.153182	0.530173
ALOX5	ENSG00000012779	7345.68	-0.0192788	0.0507738	-0.3797	0.704168	0.892502
CALCOCO1	ENSG00000012822	3710.19	0.000293522	0.0272253	0.0107812	0.991398	0.997618
UBR7	ENSG00000012963	816.775	0.00798137	0.0145642	0.548014	0.583682	0.836508
MAP4K5	ENSG00000012983	1255.66	-0.0444919	0.0257472	-1.72803	0.0839826	0.4275
EHD3	ENSG00000013016	551.507	-0.0398326	0.0355211	-1.12138	0.262127	0.637997
PSMC4	ENSG00000013275	926.088	0.010017	0.0183292	0.546506	0.584718	0.836721
MAN2B2	ENSG00000013288	1897.91	0.00165378	0.0215576	0.0767145	0.938851	0.982663
SLC25A39	ENSG00000013306	1774.52	0.12944	0.0455822	2.83971	0.00451551	0.169924
MVP	ENSG00000013364	6847.48	0.0123563	0.0449804	0.274704	0.783543	0.926347
NUB1	ENSG00000013374	3256.48	-0.0720183	0.0432195	-1.66634	0.0956463	0.449869
PGM3	ENSG00000013375	540.594	0.0325793	0.0242918	1.34117	0.179867	0.562573
RWDD2A	ENSG00000013392	152.74	0.0447482	0.0374675	1.19432	0.232353	0.613677
CLK1	ENSG00000013441	15673.8	0.00460478	0.0285019	0.161561	0.871652	0.958961
POLR3B	ENSG00000013503	253.949	-0.0167243	0.0278848	-0.599764	0.548664	0.817601
ANGEL1	ENSG00000013523	425.108	-0.00642598	0.0315902	-0.203417	0.838809	0.94862
RNF14	ENSG00000013561	891.403	0.00580967	0.0166602	0.348715	0.727303	0.903742
DDX11	ENSG00000013573	304.357	0.0679309	0.0379147	1.79168	0.0731846	0.410474
HEBP1	ENSG00000013583	309.496	0.0152153	0.0310587	0.48989	0.624212	0.856331
CD6	ENSG00000013725	2425.94	0.071054	0.0392519	1.8102	0.0702641	0.406323
TACC3	ENSG00000013810	2734.94	0.0228495	0.0317816	0.718954	0.472169	0.775737
UFL1	ENSG00000014123	1978.05	-0.0329351	0.0274987	-1.1977	0.231035	0.613058
POLA2	ENSG00000014138	296.414	0.0439819	0.0235889	1.86452	0.0622486	0.394392
ZC3H3	ENSG00000014164	458.532	-0.0364296	0.046931	-0.776237	0.437609	0.758362
CAPN1	ENSG00000014216	2732.8	-0.0167747	0.0261206	-0.6422	0.520743	0.802544
ACPP	ENSG00000014257	756.649	-0.0679809	0.0441892	-1.53841	0.123949	0.490816
MDH1	ENSG00000014641	1588.02	-0.00373127	0.0212803	-0.175339	0.860813	0.955605
SLC30A9	ENSG00000014824	1281.61	-0.0129423	0.0210247	-0.615577	0.538174	0.812213
MTMR11	ENSG00000014914	498.72	0.0310993	0.0409308	0.759803	0.447373	0.76313
COX15	ENSG00000014919	1081.36	0.0122634	0.0157913	0.776595	0.437398	0.758362
CCDC88C	ENSG00000015133	2849.49	0.0146498	0.0263555	0.555856	0.578309	0.834679
YAF2	ENSG00000015153	640.503	-0.0380598	0.024967	-1.5244	0.127408	0.496611
ZMYND11	ENSG00000015171	1788.38	-0.0385753	0.0255418	-1.51028	0.130972	0.500815
BID	ENSG00000015475	2948.99	-0.0120146	0.0352467	-0.340872	0.7332	0.905916
MATR3	ENSG00000015479	9669.66	-0.0381809	0.0189954	-2.01	0.0444309	0.353743
XYLT2	ENSG00000015532	394.288	0.0562164	0.0308872	1.82005	0.0687509	0.403973
RGPD5	ENSG00000015568	38.4758	-0.0710026	0.0626203	-1.13386	0.256854	0.632778
NUDCD3	ENSG00000015676	1187.11	0.0161703	0.0206811	0.78189	0.434279	0.756634
CHDH	ENSG00000016391	9.84949	0.186443	0.0959559	1.94301	0.0520146	NA
GLT8D1	ENSG00000016864	781.15	0.0204248	0.0170075	1.20093	0.229778	0.611977
ATP2C1	ENSG00000017260	1874.16	-0.0162228	0.0172491	-0.940502	0.34696	0.698668
IGF1	ENSG00000017427	7.19344	0.11359	0.221597	0.512598	0.608232	NA
RALBP1	ENSG00000017797	4301.85	-0.0564955	0.0393113	-1.43713	0.150681	0.527394
RUFY3	ENSG00000018189	716.794	-0.0252541	0.0268587	-0.940261	0.347084	0.698668
SLC11A1	ENSG00000018280	7052.33	0.0304739	0.0577026	0.52812	0.597416	0.842312
WWTR1	ENSG00000018408	5.99248	0.162892	0.124776	1.30547	0.191732	NA
AGPS	ENSG00000018510	1574.5	-0.0396128	0.0270656	-1.46359	0.143307	0.520628
TTC27	ENSG00000018699	365.396	0.0120928	0.025423	0.475664	0.634313	0.861984
ZNF582	ENSG00000018869	140.566	-0.0611706	0.0329423	-1.8569	0.0633254	0.395105
VSIG2	ENSG00000019102	4.82001	-0.016056	0.151414	-0.10604	0.91555	NA
PHLDB1	ENSG00000019144	7.64772	0.0631262	0.113544	0.555963	0.578236	NA
MARCO	ENSG00000019169	174.621	-0.0302495	0.0768468	-0.393634	0.693851	0.88781
CYP24A1	ENSG00000019186	11.1604	0.0657213	0.0996125	0.659769	0.509402	NA
PRDM11	ENSG00000019485	53.546	0.000448941	0.0541507	0.00829059	0.993385	0.99797
CD74	ENSG00000019582	31060.1	0.0172632	0.0247936	0.696277	0.486255	0.784456
HGF	ENSG00000019991	349.419	0.00945054	0.0533805	0.177041	0.859476	0.9555
ZRANB1	ENSG00000019995	1551.96	-0.0101081	0.0226704	-0.445874	0.655688	0.872059
NCDN	ENSG00000020129	288.543	0.0142187	0.0349369	0.406982	0.684022	0.883098
GPR124	ENSG00000020181	73.6158	0.0234266	0.0511111	0.458346	0.646704	0.866863
ZFP64	ENSG00000020256	173.751	-0.0152539	0.0293423	-0.519862	0.60316	0.846195
MNAT1	ENSG00000020426	162.956	-0.0172486	0.0279403	-0.617338	0.537012	0.811231
SAMD4A	ENSG00000020577	206.063	-0.0827745	0.0881834	-0.938663	0.347904	0.698675
RUNX3	ENSG00000020633	2176.92	-0.0400835	0.0253631	-1.58039	0.114018	0.476577
MRE11A	ENSG00000020922	913.307	-0.069651	0.0238177	-2.92434	0.00345189	0.153474
PLEKHB1	ENSG00000021300	394.846	0.080967	0.0416265	1.94508	0.0517652	0.368285
SERPINB1	ENSG00000021355	7482.41	-0.0469038	0.0485346	-0.966399	0.333844	0.691385
SLC7A9	ENSG00000021488	3.73639	0.235345	0.166314	1.41506	0.15705	NA
SPAST	ENSG00000021574	1886.06	-0.054059	0.0346539	-1.55997	0.118768	0.484081
OSBPL5	ENSG00000021762	423.512	0.000119213	0.0416743	0.00286059	0.997718	0.999322
AQR	ENSG00000021776	1841.39	-0.00764452	0.0266775	-0.286553	0.774455	0.922686
RTFDC1	ENSG00000022277	3628.7	-0.0192206	0.0337541	-0.569431	0.569064	0.830125
NLRP2	ENSG00000022556	276.843	0.045178	0.031841	1.41886	0.15594	0.533864
SLC45A4	ENSG00000022567	2516.2	-0.0256396	0.04889	-0.524435	0.599976	0.84368
RNF10	ENSG00000022840	4279.94	-0.0292775	0.037708	-0.776426	0.437497	0.758362
ZNF839	ENSG00000022976	446.613	0.0467781	0.0206843	2.26152	0.023727	0.298099
ZDHHC6	ENSG00000023041	1711	0.0182635	0.0157861	1.15693	0.247299	0.62595
GRAMD1B	ENSG00000023171	412.933	-0.0738704	0.0568477	-1.29944	0.193792	0.576345
RNH1	ENSG00000023191	1647.19	0.0466548	0.0343847	1.35685	0.174829	0.555407
NDUFS1	ENSG00000023228	1711.07	-0.0303013	0.0179914	-1.68421	0.0921406	0.442614
RB1CC1	ENSG00000023287	4562.42	-0.0951311	0.0396385	-2.39996	0.0163967	0.270489
ERP44	ENSG00000023318	2585.81	-0.0101986	0.0328692	-0.310279	0.756349	0.916125
ALAS1	ENSG00000023330	975.609	-0.0516249	0.0336668	-1.53341	0.125176	0.493311
BIRC3	ENSG00000023445	9203.13	-0.0612232	0.0311817	-1.96343	0.0495958	0.363967
AKAP11	ENSG00000023516	2096.62	-0.0229678	0.0341494	-0.672567	0.501223	0.791328
GLRX2	ENSG00000023572	98.9227	-0.0380921	0.0405853	-0.93857	0.347952	0.698675
SNAPC1	ENSG00000023608	195.955	-0.0329489	0.0312098	-1.05572	0.291094	0.660036
DERA	ENSG00000023697	522.301	-0.0485508	0.0234956	-2.06638	0.0387925	0.338997
STRAP	ENSG00000023734	1557.28	-0.0099473	0.0154599	-0.643425	0.519949	0.801928
ABCC2	ENSG00000023839	130.967	-0.0489702	0.0339636	-1.44184	0.149346	0.526398
DEF6	ENSG00000023892	3629.66	0.055822	0.0238991	2.33573	0.0195051	0.284657
PLEKHO1	ENSG00000023902	3657.46	-0.0157561	0.0312518	-0.504165	0.614145	0.851183
GCLM	ENSG00000023909	582.809	-0.0738988	0.0409246	-1.80573	0.0709603	0.406436
UBR2	ENSG00000024048	7877.51	-0.0537788	0.0425322	-1.26443	0.206077	0.590357
EHD2	ENSG00000024422	7.41988	0.10147	0.13453	0.754258	0.450694	NA
DEPDC1	ENSG00000024526	13.3607	-0.272869	0.149206	-1.8288	0.0674289	0.401264
CCDC28A	ENSG00000024862	1090.62	-0.0185859	0.0239981	-0.774471	0.438652	0.758995
RRAGD	ENSG00000025039	876.303	0.00471155	0.0455197	0.103506	0.917562	0.976099
HSF2	ENSG00000025156	647.263	0.00427647	0.0301116	0.142021	0.887064	0.96487
PHF20	ENSG00000025293	2494.05	-0.0156987	0.0243261	-0.645345	0.518703	0.801032
HSD17B6	ENSG00000025423	7.27337	-0.222044	0.11482	-1.93384	0.0531329	NA
NR1H3	ENSG00000025434	82.3772	-0.0253301	0.0434686	-0.582722	0.560081	0.824789
TYMP	ENSG00000025708	4108.76	0.0339223	0.0663239	0.511464	0.609026	0.84877
NCAPH2	ENSG00000025770	543.776	0.0836797	0.0332657	2.51549	0.0118867	0.237579
TOMM34	ENSG00000025772	293.142	0.00114855	0.0213445	0.0538099	0.957087	0.987342
SEC63	ENSG00000025796	2358.57	-0.00354535	0.0195483	-0.181364	0.856082	0.954272
KPNA6	ENSG00000025800	1615.86	-0.0314086	0.0195043	-1.61035	0.107323	0.4664
VIM	ENSG00000026025	20079.6	0.0453949	0.0219885	2.06449	0.0389715	0.339136
RTEL1-TNFRSF6B	ENSG00000026036	13.9451	0.0485128	0.0887747	0.546471	0.584742	0.836721
FAS	ENSG00000026103	3003.09	-0.0943894	0.0696052	-1.35607	0.175078	0.555499
RNASET2	ENSG00000026297	4510.41	0.0536574	0.0399545	1.34296	0.179284	0.561766
CD44	ENSG00000026508	14868.6	-0.00357998	0.032561	-0.109947	0.912452	0.974052
KCNG1	ENSG00000026559	43.5091	-0.0604572	0.0753522	-0.802328	0.422363	0.747574
AGPAT4	ENSG00000026652	340.772	0.00570027	0.0355579	0.160309	0.872637	0.959692
SLAMF7	ENSG00000026751	1799.49	-0.0968381	0.0474738	-2.03982	0.0413682	0.346127
BTN3A1	ENSG00000026950	7933.52	-0.0289644	0.0286881	-1.00963	0.312673	0.678186
MIPEP	ENSG00000027001	106.235	0.0801026	0.0391191	2.04766	0.0405933	0.344221
PRKCH	ENSG00000027075	2964.03	-0.00875308	0.0236593	-0.369963	0.71141	0.896037
IFNGR1	ENSG00000027697	8930.89	0.00477224	0.0414724	0.11507	0.90839	0.972298
B4GALT7	ENSG00000027847	222.633	0.0684052	0.0346669	1.97321	0.0484716	0.362976
SH2D2A	ENSG00000027869	270.623	-0.0220327	0.0417748	-0.527415	0.597905	0.842312
VRK2	ENSG00000028116	653.777	-0.114094	0.0420709	-2.71194	0.00668912	0.200673
TNFRSF1B	ENSG00000028137	12731.1	0.012287	0.0323761	0.379508	0.704311	0.892502
VEZT	ENSG00000028203	965.894	-0.0127309	0.0200486	-0.635001	0.525428	0.805022
POU2F2	ENSG00000028277	2428.62	0.0311045	0.0288286	1.07895	0.280611	0.65079
BRD9	ENSG00000028310	850.593	0.0375036	0.0208723	1.79681	0.0723657	0.407635
SNX1	ENSG00000028528	4667.07	-0.0132654	0.0227763	-0.582423	0.560281	0.824789
TBPL1	ENSG00000028839	702.473	-0.0344689	0.023077	-1.49365	0.135268	0.506569
ARNTL2	ENSG00000029153	43.5986	-0.0842548	0.0789428	-1.06729	0.285842	0.655063
BCLAF1	ENSG00000029363	10995.5	-0.0432706	0.0264493	-1.63598	0.101843	0.458201
SLC39A9	ENSG00000029364	1614.71	-0.0157802	0.0195413	-0.807529	0.419362	0.74502
ANK1	ENSG00000029534	281.306	-0.0235849	0.0434559	-0.542733	0.587314	0.838361
TFB1M	ENSG00000029639	193.51	0.0229636	0.0267389	0.858811	0.390445	0.725783
RABEP1	ENSG00000029725	2798.37	-0.028044	0.0163104	-1.71939	0.0855427	0.431245
NUP160	ENSG00000030066	1747.66	-0.0140364	0.0226574	-0.619506	0.535583	0.810179
BAK1	ENSG00000030110	785.561	-0.0352287	0.0392888	-0.896662	0.369899	0.713322
IKZF2	ENSG00000030419	1908.52	-0.0802767	0.0408197	-1.96662	0.0492274	0.363722
GRN	ENSG00000030582	7777.8	0.0545286	0.04258	1.28062	0.200329	0.583615
FAM13B	ENSG00000031003	2965.99	-0.0597904	0.0243882	-2.45162	0.0142216	0.25404
ARHGAP31	ENSG00000031081	444.147	0.0135039	0.0471503	0.286401	0.774571	0.922686
CENPQ	ENSG00000031691	186.333	-0.0615617	0.0337806	-1.8224	0.0683948	0.403219
SARS	ENSG00000031698	2317.33	0.0138265	0.0138656	0.99718	0.318677	0.683663
RANBP3	ENSG00000031823	1102.46	0.0265054	0.0208986	1.26829	0.204695	0.588719
ARID4A	ENSG00000032219	3927.23	-0.0672404	0.0355728	-1.89022	0.0587284	0.38543
TSSC1	ENSG00000032389	287.299	0.011905	0.0279414	0.42607	0.670057	0.87808
PNPLA6	ENSG00000032444	1655.09	-0.0196766	0.0417118	-0.471727	0.637122	0.862759
IFT88	ENSG00000032742	362.882	-0.00907749	0.0284633	-0.318919	0.749788	0.913092
ALG1	ENSG00000033011	267.456	0.0459542	0.0278723	1.64874	0.0992009	0.455231
ZCCHC8	ENSG00000033030	1171.81	-0.0281945	0.0167384	-1.68442	0.0921001	0.442614
ABCF2	ENSG00000033050	852.956	-0.00133582	0.0207644	-0.0643321	0.948706	0.984745
CHPF2	ENSG00000033100	1468.32	0.0241376	0.0243914	0.989594	0.322372	0.684448
LRRC7	ENSG00000033122	7.91157	0.356072	0.111585	3.19103	0.00141768	NA
FUT8	ENSG00000033170	490.3	-0.0238345	0.0294126	-0.810353	0.417738	0.743487
UBA6	ENSG00000033178	2104.06	-0.067704	0.0290612	-2.32971	0.0198217	0.286352
GAB2	ENSG00000033327	4641.05	-0.0601252	0.0574803	-1.04601	0.295554	0.663936
ATP6V0A1	ENSG00000033627	1090.3	0.0128421	0.0325655	0.394347	0.693325	0.88781
PIAS1	ENSG00000033800	2533.42	-0.0539854	0.0350845	-1.53872	0.123872	0.490698
SLC4A7	ENSG00000033867	1742.6	-0.016907	0.0354227	-0.477293	0.633154	0.861212
APBA2	ENSG00000034053	721.825	0.0669117	0.0379369	1.76376	0.0777718	0.419577
UHRF1	ENSG00000034063	44.1817	-0.0913627	0.0877007	-1.04175	0.297525	0.665259
MAP2K3	ENSG00000034152	2994.5	0.0163725	0.0342769	0.477654	0.632897	0.860943
EFCAB1	ENSG00000034239	7.89595	0.0948096	0.138363	0.685226	0.493202	NA
TMSB10	ENSG00000034510	9942.45	0.0148725	0.0342803	0.433851	0.664397	0.875652
ASTE1	ENSG00000034533	613.912	0.0190541	0.0182231	1.0456	0.295746	0.664029
RNF19A	ENSG00000034677	3102.04	-0.0526893	0.0222749	-2.36541	0.0180102	0.279209
PEX3	ENSG00000034693	296.087	-0.0342383	0.0280137	-1.2222	0.221634	0.605704
GABARAPL2	ENSG00000034713	2669.93	0.00880737	0.0318019	0.276944	0.781823	0.925215
SH3YL1	ENSG00000035115	912.776	0.0309334	0.0302874	1.02133	0.307099	0.672861
FAM136A	ENSG00000035141	850.861	0.0483878	0.0255114	1.89671	0.057866	0.384182
VCL	ENSG00000035403	5797.06	-0.0272346	0.0299402	-0.909634	0.363016	0.708577
DEPDC1B	ENSG00000035499	27.5215	-0.0548474	0.101369	-0.541065	0.588463	0.839088
DAPK2	ENSG00000035664	1382.14	0.0225528	0.0493435	0.457057	0.64763	0.867416
NSMAF	ENSG00000035681	2281.75	0.0265055	0.0278854	0.950515	0.34185	0.695806
ADSS	ENSG00000035687	2083.88	-0.00494677	0.0190503	-0.259669	0.795119	0.930921
STAP1	ENSG00000035720	592.211	-0.0565848	0.0343074	-1.64935	0.0990762	0.455231
TIMP2	ENSG00000035862	3919.5	0.0208417	0.041951	0.496811	0.619323	0.854329
RFC1	ENSG00000035928	1664.78	-0.0282909	0.0205134	-1.37914	0.16785	0.548204
TBC1D23	ENSG00000036054	1853.38	-0.0563215	0.0281032	-2.00409	0.0450601	0.355159
CUL3	ENSG00000036257	3780.38	-0.047381	0.0271274	-1.74661	0.080705	0.421603
MYOM2	ENSG00000036448	753.468	-0.00165224	0.0516907	-0.031964	0.974501	0.992482
CYP46A1	ENSG00000036530	4.58887	0.0974669	0.137547	0.708608	0.478567	NA
ZZZ3	ENSG00000036549	1381.01	-0.0515029	0.02898	-1.77719	0.0755378	0.415529
SLC18A1	ENSG00000036565	7.37017	0.142857	0.136314	1.048	0.294638	NA
TUBG2	ENSG00000037042	78.2379	0.0137738	0.052367	0.263025	0.792531	0.929391
RPL26L1	ENSG00000037241	117.267	0.0223618	0.0363272	0.615565	0.538182	0.812213
FLT4	ENSG00000037280	64.0707	0.189005	0.0540753	3.49521	0.000473684	0.0741086
NSUN2	ENSG00000037474	1720.08	0.0141304	0.0166	0.851231	0.394641	0.728733
FBXO42	ENSG00000037637	826.189	-0.000683142	0.0166032	-0.0411452	0.96718	0.99081
MFAP3	ENSG00000037749	1728.59	-0.0780103	0.029244	-2.66757	0.00764031	0.207854
MRI1	ENSG00000037757	621.07	0.0187701	0.0314436	0.596945	0.550544	0.818658
METTL1	ENSG00000037897	64.3067	0.0886176	0.0438589	2.02051	0.0433302	0.350818
AGA	ENSG00000038002	579.268	-0.0209622	0.0215554	-0.97248	0.330812	0.69082
PI4K2B	ENSG00000038210	1080	-0.0337538	0.0367176	-0.919282	0.357948	0.705913
BOD1L1	ENSG00000038219	8455.19	-0.0231479	0.0481065	-0.48118	0.630389	0.860138
MAT2B	ENSG00000038274	5890.17	-0.065857	0.0257724	-2.55533	0.0106086	0.225336
EDC4	ENSG00000038358	876.959	0.00608675	0.0314784	0.193363	0.846675	0.950558
TRIO	ENSG00000038382	758.725	-0.00423314	0.0455826	-0.0928675	0.926009	0.97909
VCAN	ENSG00000038427	15465.6	0.131906	0.0594459	2.21893	0.0264915	0.306888
CLEC16A	ENSG00000038532	621.074	-0.0210146	0.0244606	-0.859117	0.390276	0.725596
MSR1	ENSG00000038945	171.814	0.0371961	0.0928823	0.400465	0.688814	0.885322
CDH1	ENSG00000039068	15.1083	0.119377	0.103855	1.14946	0.250367	0.628569
SKIV2L2	ENSG00000039123	2038.88	-0.0413155	0.0198744	-2.07883	0.0376325	0.334623
ZFYVE16	ENSG00000039319	3703.63	-0.080123	0.0467333	-1.71447	0.0864419	0.432936
FAM65A	ENSG00000039523	1223.63	0.013406	0.026882	0.4987	0.617991	0.853803
RAI14	ENSG00000039560	6.50233	0.0454861	0.128288	0.354562	0.722917	NA
SOX30	ENSG00000039600	4.00304	0.0359332	0.157886	0.22759	0.819965	NA
PNKP	ENSG00000039650	568.55	0.00502084	0.0298058	0.168452	0.866228	0.95714
PHLPP2	ENSG00000040199	332.548	-0.0231909	0.0318128	-0.72898	0.466014	0.772386
SPDL1	ENSG00000040275	268.819	-0.0216183	0.0300682	-0.718978	0.472155	0.775737
STAU2	ENSG00000040341	812.254	-0.0468367	0.0253001	-1.85125	0.0641339	0.397758
PQLC2	ENSG00000040487	145.033	0.0748637	0.0347424	2.15482	0.0311757	0.314776
CTNS	ENSG00000040531	347.23	0.00376556	0.0262557	0.143419	0.885959	0.964435
RTN4R	ENSG00000040608	13.6803	0.0626835	0.103433	0.60603	0.544495	0.815199
PHF23	ENSG00000040633	1244.81	-0.015028	0.0274732	-0.547006	0.584374	0.836721
INPP4A	ENSG00000040933	3465.86	-0.00732747	0.0222572	-0.329218	0.741991	0.908981
RAB27B	ENSG00000041353	859.449	-0.144125	0.0400482	-3.5988	0.000319694	0.0613711
PSMA4	ENSG00000041357	2844.99	-0.0452801	0.0364551	-1.24208	0.214208	0.59776
MYO16	ENSG00000041515	2.70966	0.268591	0.195116	1.37657	0.168644	NA
LSG1	ENSG00000041802	1074.35	-0.0193121	0.0169473	-1.13954	0.254479	0.631345
PARP3	ENSG00000041880	132.503	0.0351839	0.0364319	0.965745	0.334172	0.691385
THAP3	ENSG00000041988	260.289	0.0463468	0.0332616	1.3934	0.163499	0.542424
FAM65C	ENSG00000042062	18.2683	-0.063388	0.0889909	-0.712297	0.476281	0.778376
TDP1	ENSG00000042088	616.728	0.0390706	0.0238272	1.63975	0.101057	0.456499
AIFM2	ENSG00000042286	83.1738	0.0486078	0.0419108	1.15979	0.246134	0.624891
SPATA7	ENSG00000042317	52.6188	0.0644819	0.0501181	1.2866	0.198234	0.580774
MED17	ENSG00000042429	1108.92	-0.0127353	0.0156725	-0.812587	0.416455	0.742762
RETSAT	ENSG00000042445	538.737	0.053022	0.0197877	2.67955	0.00737218	0.205675
CAPG	ENSG00000042493	1651.13	0.0400955	0.0319829	1.25365	0.209968	0.59506
AP2S1	ENSG00000042753	733.389	0.0335132	0.0328246	1.02098	0.307264	0.672861
TG	ENSG00000042832	32.2296	-0.145386	0.0813056	-1.78814	0.0737527	0.412098
ADAM28	ENSG00000042980	1378.71	0.0383321	0.0347851	1.10197	0.270476	0.644403
DCUN1D1	ENSG00000043093	2062.13	-0.0596089	0.0353195	-1.6877	0.0914681	0.441558
JADE2	ENSG00000043143	2449.22	-0.0195631	0.0233142	-0.839107	0.401409	0.732191
LCP2	ENSG00000043462	8460.9	-0.0455313	0.0361824	-1.25838	0.208254	0.593205
TRIT1	ENSG00000043514	407.712	0.0602473	0.0248804	2.42148	0.0154575	0.265247
ADRB1	ENSG00000043591	6.53979	-0.00592885	0.130773	-0.045337	0.963839	NA
CUL7	ENSG00000044090	306.571	0.0346134	0.0245674	1.40892	0.158859	0.53608
CTNNA1	ENSG00000044115	2200.19	-0.0330859	0.0381907	-0.866333	0.386307	0.722969
CNTLN	ENSG00000044459	126.619	-0.0466426	0.0582401	-0.800868	0.423208	0.748091
HSPA5	ENSG00000044574	6944.9	-0.0010912	0.0342601	-0.0318506	0.974591	0.992482
DSG2	ENSG00000046604	8.12342	-0.16837	0.124347	-1.35403	0.175726	NA
WDR37	ENSG00000047056	1441.38	-0.0112655	0.0182915	-0.615886	0.53797	0.812213
YTHDC2	ENSG00000047188	1896.13	-0.00747797	0.021736	-0.344036	0.730819	0.905211
ATP6V1H	ENSG00000047249	645.344	-0.00467079	0.0175316	-0.266422	0.789914	0.928529
POLR2B	ENSG00000047315	4802.17	-0.0259862	0.0169641	-1.53183	0.125564	0.494172
FAM214A	ENSG00000047346	2081.09	-0.0195061	0.0294086	-0.663277	0.507153	0.79456
ARAP2	ENSG00000047365	2857.21	-0.0737541	0.0309487	-2.3831	0.0171673	0.2767
TPR	ENSG00000047410	9771.02	-0.036888	0.0283345	-1.30188	0.192958	0.576024
KIAA0556	ENSG00000047578	725.819	-0.046075	0.040237	-1.14509	0.252172	0.629009
DTNBP1	ENSG00000047579	428.325	-0.0256443	0.0392765	-0.652918	0.513809	0.798624
ANO2	ENSG00000047617	4.33312	-0.112349	0.143117	-0.78501	0.432448	NA
C12orf4	ENSG00000047621	552.136	-0.0558177	0.0391419	-1.42603	0.153859	0.530173
FAM184B	ENSG00000047662	4.03411	-0.176958	0.176566	-1.00222	0.316236	NA
MAP4	ENSG00000047849	1204.83	0.00538021	0.0276518	0.19457	0.845729	0.950295
GOPC	ENSG00000047932	2124.83	-0.0300256	0.0197807	-1.51793	0.129032	0.498121
USP28	ENSG00000048028	999.02	-0.070878	0.0236039	-3.0028	0.00267504	0.138363
HDAC9	ENSG00000048052	1032.49	-0.04086	0.039656	-1.03036	0.302841	0.668498
TSPAN17	ENSG00000048140	628.014	-0.0335413	0.0375311	-0.893693	0.371486	0.714182
NOP16	ENSG00000048162	264.988	0.0528367	0.0302025	1.74942	0.080219	0.421603
CC2D2A	ENSG00000048342	12.8018	-0.0246341	0.0973462	-0.253057	0.800224	NA
RRM2B	ENSG00000048392	3484.39	-0.0691778	0.0449041	-1.54057	0.123422	0.490565
ZNF800	ENSG00000048405	1480.48	-0.0469758	0.0239671	-1.96001	0.0499949	0.364808
TNFRSF17	ENSG00000048462	173.859	0.0550742	0.101675	0.541672	0.588044	0.838948
SNX29	ENSG00000048471	1124.74	-0.0162531	0.0332647	-0.488598	0.625126	0.856633
MRPS10	ENSG00000048544	825.072	-0.0244981	0.0181287	-1.35134	0.176585	0.557335
RSF1	ENSG00000048649	2684.23	-0.0423855	0.0267419	-1.58499	0.11297	0.474101
VPS13D	ENSG00000048707	2058.9	-0.00892636	0.034127	-0.261564	0.793658	0.930068
CELF2	ENSG00000048740	14018	-0.00208932	0.0291502	-0.0716743	0.942861	0.983286
FAM120A	ENSG00000048828	5082.98	-0.0221504	0.0271015	-0.817316	0.413748	0.740481
R3HDM1	ENSG00000048991	620.98	0.00846691	0.0251128	0.337155	0.736	0.906388
COL9A2	ENSG00000049089	330.77	0.00723411	0.0567131	0.127556	0.8985	0.96867
KITLG	ENSG00000049130	3.61277	-0.134241	0.149677	-0.896875	0.369786	NA
ERCC8	ENSG00000049167	200.563	-0.0294198	0.028121	-1.04618	0.295476	0.663936
ADAMTS6	ENSG00000049192	46.5333	-0.0449793	0.0591699	-0.760171	0.447152	0.762996
H6PD	ENSG00000049239	1674.49	0.000363948	0.0362974	0.0100268	0.992	0.997718
VAMP3	ENSG00000049245	2777.4	-0.0457777	0.0397358	-1.15205	0.249299	0.628256
PER3	ENSG00000049246	179.135	0.0531701	0.0407556	1.30461	0.192027	0.575314
UTS2	ENSG00000049247	68.1451	-0.0544964	0.0636871	-0.85569	0.392169	0.727072
TNFRSF9	ENSG00000049249	109.88	-0.120182	0.0666564	-1.803	0.0713878	0.407409
LTBP1	ENSG00000049323	369.585	-0.114804	0.0466341	-2.46181	0.0138237	0.251733
RCN1	ENSG00000049449	388.219	-0.0213321	0.0315231	-0.676714	0.498588	0.789985
RFC2	ENSG00000049541	432.658	-0.0344148	0.0292697	-1.17578	0.239681	0.620216
ARID1B	ENSG00000049618	1540.44	-0.00232047	0.0304789	-0.0761336	0.939313	0.982663
CLPTM1L	ENSG00000049656	1423.59	-0.00319538	0.0167225	-0.191083	0.848461	0.951086
NEDD4L	ENSG00000049759	58.9083	-0.00435988	0.0432971	-0.100697	0.919791	0.976867
HEXB	ENSG00000049860	2508.87	0.0307141	0.0250879	1.22426	0.220855	0.604712
PTCD2	ENSG00000049883	112.798	-0.0704721	0.0379373	-1.85759	0.0632267	0.394997
JKAMP	ENSG00000050130	1447.53	-0.023836	0.0249298	-0.956123	0.33901	0.694471
DKK3	ENSG00000050165	20.9099	0.138201	0.0759616	1.81936	0.0688568	0.403973
ARHGEF5	ENSG00000050327	38.3555	-0.0566898	0.0530957	-1.06769	0.28566	0.655056
NFE2L3	ENSG00000050344	233.016	0.0187597	0.03604	0.520525	0.602698	0.84609
MCUR1	ENSG00000050393	512.731	-0.045093	0.029585	-1.52419	0.127462	0.496611
LIMA1	ENSG00000050405	432.289	-0.0441349	0.0316677	-1.39369	0.163412	0.542424
LETMD1	ENSG00000050426	1014.56	0.0425611	0.0252482	1.68571	0.0918511	0.442089
SLC4A8	ENSG00000050438	106.32	-0.0611608	0.0469863	-1.30167	0.193028	0.576024
LAMC3	ENSG00000050555	4.84619	0.189747	0.150206	1.26324	0.206501	NA
PTGER3	ENSG00000050628	20.943	-0.0566349	0.0779085	-0.72694	0.467263	0.772514
TNIP3	ENSG00000050730	16.186	-0.0561595	0.0816873	-0.687494	0.491772	0.786308
MAPK9	ENSG00000050748	918.868	-0.00880675	0.0197556	-0.445785	0.655753	0.872059
COL23A1	ENSG00000050767	4.34286	0.10227	0.143761	0.711388	0.476844	NA
FAM160A2	ENSG00000051009	1362.55	0.0322563	0.0319512	1.00955	0.312712	0.678186
HERPUD1	ENSG00000051108	2440.05	0.0043999	0.0225373	0.195228	0.845215	0.95023
HOMER3	ENSG00000051128	103.422	0.0179942	0.0495788	0.362941	0.716649	0.898348
RAD51	ENSG00000051180	23.102	-0.0904708	0.102391	-0.883586	0.37692	0.716866
POLQ	ENSG00000051341	29.7103	0.0720434	0.0922094	0.781302	0.434625	0.756653
PIK3CB	ENSG00000051382	1686.71	-0.0261191	0.0296322	-0.881444	0.378078	0.717658
CYBA	ENSG00000051523	5538.22	0.0409859	0.0435288	0.941581	0.346407	0.698543
THOC3	ENSG00000051596	158.541	0.0484517	0.0350751	1.38137	0.167165	0.547559
HEBP2	ENSG00000051620	2202.31	-0.0293654	0.0301877	-0.972758	0.330674	0.69082
MPHOSPH9	ENSG00000051825	1039.34	-0.0379583	0.0271303	-1.39911	0.16178	0.540628
PLEKHA5	ENSG00000052126	100.232	-0.0298189	0.0499032	-0.597534	0.550151	0.818393
SIKE1	ENSG00000052723	1698.58	-0.0699568	0.0237235	-2.94884	0.00318966	0.148676
RRP12	ENSG00000052749	1674.6	0.0233866	0.0365422	0.639988	0.52218	0.803397
FNIP2	ENSG00000052795	529.154	-0.011583	0.0373687	-0.309965	0.756588	0.916141
MSMO1	ENSG00000052802	521.686	-0.0493712	0.0237923	-2.07509	0.037978	0.335746
TTC17	ENSG00000052841	2410.79	0.0130415	0.0183317	0.71142	0.476824	0.778911
FSTL4	ENSG00000053108	9.57183	-0.0239947	0.105166	-0.228161	0.819521	NA
FOXN3	ENSG00000053254	5079.46	-0.0568777	0.0305798	-1.85997	0.0628893	0.394642
AKR7A2	ENSG00000053371	295.267	0.0461929	0.0320297	1.44219	0.149249	0.526398
MRTO4	ENSG00000053372	383.879	0.0631938	0.0286907	2.20259	0.0276238	0.307989
USE1	ENSG00000053501	215.532	0.057055	0.0384489	1.48392	0.13783	0.512112
MCF2L2	ENSG00000053524	21.2239	0.138989	0.0602625	2.30639	0.0210889	0.293911
AP5M1	ENSG00000053770	1545.79	-0.0692724	0.0221298	-3.13027	0.00174644	0.115083
ANAPC4	ENSG00000053900	1723.59	0.0170738	0.0228883	0.74596	0.455691	0.767343
KCNQ1	ENSG00000053918	735.902	0.0538715	0.0265886	2.02611	0.0427532	0.347713
TRAPPC3	ENSG00000054116	1068.71	0.0168364	0.0213507	0.788565	0.430367	0.752534
THRAP3	ENSG00000054118	5753.13	-0.0149806	0.0235892	-0.635063	0.525388	0.805022
PHPT1	ENSG00000054148	215.413	0.0479977	0.0409406	1.17237	0.241048	0.621191
ENTPD2	ENSG00000054179	30.0219	-0.0774579	0.102814	-0.753376	0.451224	0.764876
LY75	ENSG00000054219	1447.4	0.0597719	0.0313694	1.90542	0.0567254	0.382724
ARID4B	ENSG00000054267	6032.58	-0.0822193	0.0372645	-2.20637	0.0273581	0.307151
OPN3	ENSG00000054277	541.92	-0.0474537	0.021957	-2.16121	0.0306788	0.313058
SDCCAG8	ENSG00000054282	520.307	-0.00572156	0.0220074	-0.259983	0.794877	0.930896
PTPRN	ENSG00000054356	14.8789	-0.0367155	0.0983297	-0.373392	0.708857	0.894971
HHAT	ENSG00000054392	70.1934	0.0540414	0.0431567	1.25221	0.210492	0.595401
KIF1B	ENSG00000054523	1570.48	-0.0358535	0.0551961	-0.649566	0.515973	0.799837
FOXC1	ENSG00000054598	2.71336	0.0447957	0.191136	0.234365	0.814702	NA
TBC1D22A	ENSG00000054611	927.228	0.0094635	0.0226407	0.417985	0.675958	0.879627
SYNE2	ENSG00000054654	4781.41	-0.0227867	0.0460475	-0.494852	0.620705	0.854585
ATP9A	ENSG00000054793	268.393	-0.157535	0.0524795	-3.00183	0.00268362	0.138363
FAM168A	ENSG00000054965	1245.5	-0.0264283	0.0210457	-1.25575	0.209205	0.594169
RELT	ENSG00000054967	1633.49	-0.0279859	0.0318348	-0.879097	0.379348	0.718539
GALC	ENSG00000054983	1857.21	-0.0351922	0.0308924	-1.13919	0.254626	0.631345
NOP58	ENSG00000055044	1767.4	0.0176598	0.0228612	0.77248	0.43983	0.759859
SZRD1	ENSG00000055070	3245.85	-0.0477368	0.0187016	-2.55255	0.0106937	0.225459
KCNH2	ENSG00000055118	42.9129	0.0686891	0.0630593	1.08928	0.276031	0.647783
CUL1	ENSG00000055130	1629.63	-0.0795337	0.0298799	-2.66178	0.00777295	0.209335
FAM114A2	ENSG00000055147	722.501	-0.0483819	0.0216911	-2.2305	0.0257145	0.303701
CYFIP2	ENSG00000055163	7168.67	0.0163817	0.021037	0.77871	0.436151	0.757825
TAB2	ENSG00000055208	5452.4	-0.0498481	0.0272308	-1.83058	0.0671631	0.401264
GINM1	ENSG00000055211	774.636	9.51587e-05	0.0252998	0.00376125	0.996999	0.999156
EIF2AK2	ENSG00000055332	4878.91	-0.0606896	0.0777464	-0.78061	0.435032	0.756872
USP36	ENSG00000055483	985.87	0.0312088	0.027865	1.12	0.262714	0.638039
KMT2C	ENSG00000055609	4734.64	-0.0505367	0.0429533	-1.17655	0.239376	0.620019
MCOLN3	ENSG00000055732	16.1384	0.232188	0.0997383	2.32797	0.0199137	0.286352
PUM2	ENSG00000055917	8097.34	-0.0262543	0.0256248	-1.02456	0.305569	0.670998
MRPL43	ENSG00000055950	443.381	0.0216952	0.0325397	0.666731	0.504944	0.7932
ITIH4	ENSG00000055955	10.6969	0.0917905	0.0811128	1.13164	0.257786	NA
ITIH1	ENSG00000055957	8.47908	0.0951143	0.119594	0.795313	0.426432	NA
C4orf27	ENSG00000056050	350.184	-0.00633275	0.0303547	-0.208625	0.834741	0.947327
ZFR	ENSG00000056097	2957.08	-0.0544438	0.021745	-2.50374	0.0122887	0.239358
TRAF1	ENSG00000056558	1972.99	0.0427946	0.0330171	1.29613	0.19493	0.577079
RC3H2	ENSG00000056586	3129.79	-0.0526355	0.0257921	-2.04076	0.0412751	0.346127
IL17RB	ENSG00000056736	22.8987	-0.0761526	0.0728765	-1.04495	0.296045	0.66432
TRAF3IP2	ENSG00000056972	297.518	-0.0185786	0.0266392	-0.697413	0.485544	0.784405
DCBLD2	ENSG00000057019	46.8389	0.0551455	0.0607276	0.90808	0.363836	0.708577
SOAT1	ENSG00000057252	2686.89	-0.0142337	0.0264614	-0.537905	0.590643	0.839917
PKP2	ENSG00000057294	52.895	0.0167411	0.0611773	0.273648	0.784355	0.926694
MSH4	ENSG00000057468	6.37632	0.00292521	0.113968	0.0256669	0.979523	NA
GDI2	ENSG00000057608	7986.14	-0.0385763	0.0215993	-1.786	0.0741	0.413089
PRDM1	ENSG00000057657	1879.84	-0.0426633	0.0498006	-0.856682	0.391621	0.726518
ATG5	ENSG00000057663	964.581	-0.0544235	0.0180483	-3.01543	0.00256615	0.136241
TMCC3	ENSG00000057704	2379.48	-0.0656559	0.054407	-1.20675	0.227527	0.610183
PITHD1	ENSG00000057757	829.841	0.0235495	0.0213799	1.10148	0.270689	0.644403
MTA3	ENSG00000057935	346.278	-0.0101402	0.0345131	-0.293809	0.768904	0.920938
USP13	ENSG00000058056	193.056	0.0404875	0.0432457	0.936222	0.349159	0.699239
ATP11B	ENSG00000058063	7020.69	-0.085891	0.0403096	-2.13079	0.0331068	0.320709
CDK14	ENSG00000058091	748.369	-0.0812429	0.0428996	-1.89379	0.0582525	0.384302
SEC61A1	ENSG00000058262	3725.88	0.0383042	0.0191523	1.99998	0.0455028	0.356807
PPP1R12A	ENSG00000058272	6627.6	-0.0734299	0.0377512	-1.9451	0.0517629	0.368285
RASGRF1	ENSG00000058335	4.06475	0.0876386	0.157043	0.558056	0.576806	NA
CROCC	ENSG00000058453	424.497	0.0641255	0.0514903	1.24539	0.212989	0.597083
POLR3E	ENSG00000058600	782.347	0.0320364	0.0264774	1.20995	0.226297	0.609828
ATP2B4	ENSG00000058668	3966.36	-0.0315424	0.0410954	-0.76754	0.442761	0.76139
ZC3H11A	ENSG00000058673	9490.03	-0.0274876	0.0258827	-1.062	0.288234	0.656923
RIOK2	ENSG00000058729	779.764	-0.0389752	0.0189486	-2.05689	0.0396971	0.341771
YIPF1	ENSG00000058799	943.442	-0.00998155	0.0429	-0.23267	0.816018	0.938878
NDC1	ENSG00000058804	573.715	-0.0156063	0.0272213	-0.573312	0.566434	0.828914
DGKG	ENSG00000058866	246.384	0.0478554	0.042728	1.12	0.262714	0.638039
FLYWCH1	ENSG00000059122	589.945	0.0682167	0.0423825	1.60955	0.107496	0.4664
UNKL	ENSG00000059145	860.455	0.025123	0.0315643	0.795932	0.426072	0.750115
TBXAS1	ENSG00000059377	4152.48	0.000214028	0.0412453	0.00518915	0.99586	0.999018
PARP12	ENSG00000059378	2149.96	-0.00926247	0.0543426	-0.170446	0.864659	0.956245
ALDH18A1	ENSG00000059573	566.996	-0.00408747	0.0233874	-0.174772	0.861259	0.955898
TARBP1	ENSG00000059588	1246.39	0.0504711	0.03506	1.43957	0.14999	0.526778
PET112	ENSG00000059691	219.72	0.0282342	0.0247282	1.14178	0.253544	0.630599
MXD1	ENSG00000059728	26934.5	-0.0440282	0.057554	-0.764989	0.444278	0.761675
CDK17	ENSG00000059758	2021.49	-0.0262017	0.0286483	-0.914599	0.360402	0.707751
DNAJC25	ENSG00000059769	212.61	-0.00609836	0.0333749	-0.182723	0.855015	0.954024
SLC2A3	ENSG00000059804	8416.34	-0.0551419	0.0554987	-0.993572	0.320431	0.683663
PSD	ENSG00000059915	31.3787	0.115414	0.0769995	1.49889	0.133903	0.504335
CTDP1	ENSG00000060069	793.103	0.00298201	0.0334849	0.0890554	0.929038	0.979704
YBX3	ENSG00000060138	2009.44	0.0942669	0.0359062	2.62537	0.0086556	0.215254
STYK1	ENSG00000060140	27.0425	0.0071327	0.0631537	0.112942	0.910077	0.973134
WNK1	ENSG00000060237	6404.75	-0.0132709	0.0373883	-0.354949	0.722628	0.900472
CCAR1	ENSG00000060339	2688.88	-0.00960856	0.0186657	-0.514771	0.606713	0.847459
OGFR	ENSG00000060491	2122.39	-0.00524038	0.0448253	-0.116907	0.906934	0.971429
GNA15	ENSG00000060558	390.16	-0.00138613	0.0347328	-0.0399085	0.968166	0.991035
PIGV	ENSG00000060642	359.395	-0.0130907	0.023098	-0.566746	0.570887	0.830865
PTPRU	ENSG00000060656	3.48389	-0.113985	0.206918	-0.550871	0.581722	NA
SNRNP40	ENSG00000060688	702.421	0.00543074	0.019875	0.273245	0.784665	0.926694
RIMBP2	ENSG00000060709	7.73791	-0.16977	0.298371	-0.56899	0.569363	NA
QSER1	ENSG00000060749	665.046	-0.0266185	0.0355147	-0.749506	0.453552	0.765681
MPC1	ENSG00000060762	575.745	-0.0014147	0.0191778	-0.0737678	0.941195	0.983016
ACAA1	ENSG00000060971	2547.96	0.0663218	0.0300355	2.20812	0.0272362	0.307151
BCAT1	ENSG00000060982	284.553	0.0271776	0.0435332	0.624296	0.532433	0.808148
HDAC7	ENSG00000061273	3220.11	0.0297394	0.0292503	1.01672	0.309286	0.674939
LZTS1	ENSG00000061337	7.52909	-0.0627885	0.12369	-0.507629	0.611713	NA
SPAG4	ENSG00000061656	2.58542	0.266305	0.183458	1.45158	0.146617	NA
NCKAP1	ENSG00000061676	243.37	-0.119787	0.0366343	-3.2698	0.00107624	0.0978702
MRPS35	ENSG00000061794	798.693	-0.0303988	0.0213231	-1.42562	0.153977	0.530264
GUCY1B3	ENSG00000061918	342.458	-0.127135	0.0424758	-2.99313	0.00276133	0.140751
SFSWAP	ENSG00000061936	1260.6	0.0223292	0.0197485	1.13068	0.25819	0.633956
TNK2	ENSG00000061938	1858.6	0.0512487	0.0346581	1.47869	0.139222	0.514262
MON2	ENSG00000061987	2526.93	-0.000345096	0.0216789	-0.0159185	0.987299	0.996131
GPBP1	ENSG00000062194	5272.94	-0.0330545	0.0273626	-1.20802	0.22704	0.609828
DGAT2	ENSG00000062282	3578.38	0.0273576	0.0622343	0.43959	0.660234	0.874218
ZNF112	ENSG00000062370	36.4704	-0.0399672	0.0682306	-0.585766	0.558033	0.823385
CS	ENSG00000062485	2668.67	-0.0082518	0.0192382	-0.428929	0.667975	0.877419
LTK	ENSG00000062524	179.838	0.152242	0.0576177	2.64228	0.00823492	0.212746
MRPS24	ENSG00000062582	8.85856	-0.133123	0.108389	-1.22819	0.219374	NA
ELMO2	ENSG00000062598	1647.75	-0.0419918	0.0294247	-1.42709	0.153553	0.530173
WAPAL	ENSG00000062650	3898.12	-0.0570717	0.0278075	-2.05239	0.0401319	0.342671
VMP1	ENSG00000062716	14828.4	-0.0313191	0.046634	-0.671594	0.501842	0.791328
APPBP2	ENSG00000062725	1450.44	-0.0484653	0.019638	-2.46793	0.0135898	0.250689
POLD1	ENSG00000062822	215.017	0.00763558	0.0444403	0.171816	0.863582	0.956178
EIF4B	ENSG00000063046	15763.5	0.0105344	0.0237163	0.444186	0.656908	0.872805
SLC6A16	ENSG00000063127	111.815	-0.00447013	0.0362644	-0.123265	0.901897	0.969367
GLTSCR1	ENSG00000063169	274.747	0.0364206	0.0366165	0.994649	0.319907	0.683663
SPHK2	ENSG00000063176	182.815	-0.00732865	0.0408745	-0.179297	0.857705	0.955121
RPL18	ENSG00000063177	8470.39	0.0848559	0.0362389	2.34157	0.019203	0.284182
CA11	ENSG00000063180	143.613	0.0281422	0.0482189	0.583634	0.559467	0.824489
ISOC2	ENSG00000063241	104.136	0.0217806	0.0511161	0.426101	0.670034	0.87808
U2AF2	ENSG00000063244	2980.74	-0.00967547	0.0194782	-0.496733	0.619377	0.854329
EPN1	ENSG00000063245	836.747	-0.000479511	0.0437816	-0.0109523	0.991261	0.997618
MED29	ENSG00000063322	1217.42	-0.00553037	0.0138091	-0.400486	0.688798	0.885322
AHRR	ENSG00000063438	13.462	0.0515339	0.0911413	0.565429	0.571782	0.831115
GPC1	ENSG00000063660	6.59333	0.111329	0.121628	0.915326	0.36002	NA
ADCK1	ENSG00000063761	122.009	0.0720749	0.0403049	1.78824	0.0737372	0.412098
HAGH	ENSG00000063854	488.814	0.0582417	0.0211421	2.75477	0.00587331	0.18823
RNF4	ENSG00000063978	2316.28	-0.0227475	0.0142508	-1.59623	0.110438	0.470535
CASP8	ENSG00000064012	8742.61	-0.0544523	0.0288138	-1.8898	0.0587848	0.385626
LIMCH1	ENSG00000064042	4.27141	0.168786	0.15089	1.1186	0.263312	NA
ASUN	ENSG00000064102	621.055	-0.0179481	0.0201132	-0.892357	0.372201	0.714733
TM7SF3	ENSG00000064115	842.962	-0.0528348	0.0174395	-3.0296	0.00244877	0.135474
SPA17	ENSG00000064199	24.7468	0.033219	0.0631654	0.525905	0.598954	0.842741
TSPAN32	ENSG00000064201	985.681	0.0891632	0.0371707	2.39875	0.0164513	0.270516
ST3GAL6	ENSG00000064225	1088.91	0.0378934	0.0382523	0.990616	0.321873	0.684286
ATP2C2	ENSG00000064270	10.6221	-0.19123	0.167921	-1.13881	0.254784	NA
NGFR	ENSG00000064300	6.22487	-0.243177	0.135127	-1.79962	0.0719211	NA
CDON	ENSG00000064309	18.7521	-0.119255	0.0834281	-1.42943	0.15288	0.530173
TAF2	ENSG00000064313	1156.17	-0.0415452	0.0256364	-1.62056	0.105113	0.46289
HIPK2	ENSG00000064393	1861.19	-0.0456986	0.0403144	-1.13356	0.256981	0.632778
TNPO3	ENSG00000064419	1553.98	-0.0267382	0.0268353	-0.996381	0.319065	0.683663
RFXANK	ENSG00000064490	588.847	0.0687181	0.0288481	2.38207	0.0172157	0.2767
TMEM161A	ENSG00000064545	155.725	0.0723156	0.046228	1.56432	0.117742	0.482983
LPAR2	ENSG00000064547	1944.75	0.0291888	0.0542179	0.538362	0.590327	0.839786
CTSA	ENSG00000064601	3992.94	-0.018155	0.0354798	-0.5117	0.608861	0.84877
SUGP2	ENSG00000064607	2264.17	-0.0242691	0.0180749	-1.34269	0.179371	0.561861
SLC12A2	ENSG00000064651	390.638	-0.0364291	0.0301988	-1.20631	0.227699	0.610226
SNX24	ENSG00000064652	71.6944	-0.0101806	0.0418578	-0.243219	0.807836	0.936938
EYA2	ENSG00000064655	2.04416	0.130391	0.245311	0.531535	0.595048	NA
CNN2	ENSG00000064666	11765.8	-0.011841	0.0350885	-0.337462	0.735768	0.906318
ABCA7	ENSG00000064687	2735.24	-0.00623405	0.0391712	-0.159149	0.873551	0.960128
DDX20	ENSG00000064703	847.787	0.0188986	0.0202933	0.931274	0.351712	0.700232
BTBD1	ENSG00000064726	2131.58	-0.0429305	0.0230032	-1.86629	0.0620012	0.39411
FAR2	ENSG00000064763	1097.69	-0.0788368	0.0482023	-1.63554	0.101936	0.458474
BCAS1	ENSG00000064787	5.65237	-0.0647275	0.12611	-0.513263	0.607767	NA
CHI3L2	ENSG00000064886	568.747	-0.0691138	0.0355374	-1.94482	0.0517967	0.368285
SBNO2	ENSG00000064932	3520.54	-0.0523886	0.0633684	-0.82673	0.40839	0.736499
PMS1	ENSG00000064933	687.058	-0.00557983	0.0258442	-0.215903	0.829063	0.945165
HMG20B	ENSG00000064961	564.422	0.00237132	0.032493	0.0729795	0.941822	0.983286
CALCRL	ENSG00000064989	116.138	-0.111059	0.0622286	-1.7847	0.0743107	0.413627
TAF11	ENSG00000064995	840.605	0.0216221	0.0207818	1.04044	0.298137	0.665259
ANKS1A	ENSG00000064999	674.575	-0.0217974	0.0382403	-0.57001	0.568671	0.830125
AP3D1	ENSG00000065000	1830.81	-0.015779	0.0260552	-0.605599	0.544781	0.815239
ZNF76	ENSG00000065029	674.879	0.0539298	0.0244357	2.20701	0.0273133	0.307151
SLC9A3R2	ENSG00000065054	17.5979	0.0709585	0.0979261	0.724613	0.468689	0.773441
NTHL1	ENSG00000065057	99.9391	0.0655502	0.05337	1.22822	0.219364	0.603235
UHRF1BP1	ENSG00000065060	561.435	-0.0360163	0.0345242	-1.04322	0.296847	0.664582
GNAI3	ENSG00000065135	4443.21	-0.0641822	0.0337325	-1.90268	0.0570821	0.382822
IPO5	ENSG00000065150	2011.09	-0.00895546	0.0223864	-0.40004	0.689127	0.885322
OAT	ENSG00000065154	1306.31	-0.0579255	0.0322565	-1.79578	0.07253	0.408244
WDR3	ENSG00000065183	967.708	0.00495577	0.0267428	0.185312	0.852984	0.953288
PKN2	ENSG00000065243	5206.29	-0.0255281	0.0402644	-0.63401	0.526074	0.805194
WDR18	ENSG00000065268	166.942	0.0494905	0.0548725	0.901918	0.3671	0.711321
TRAM2	ENSG00000065308	719.068	-0.0460828	0.0330802	-1.39306	0.163601	0.542424
MCM10	ENSG00000065328	14.3996	0.0814091	0.136632	0.595827	0.551291	0.819166
DGKA	ENSG00000065357	5392.8	0.078124	0.0335597	2.32791	0.0199167	0.286352
ERBB3	ENSG00000065361	11.3883	-0.0250338	0.0986338	-0.253806	0.799646	NA
ANKRD44	ENSG00000065413	4136.21	-0.092691	0.0474948	-1.9516	0.0509855	0.36759
KARS	ENSG00000065427	2695.5	-0.0349271	0.0323253	-1.08049	0.279925	0.649978
ADAT1	ENSG00000065457	575.786	-0.0304219	0.0282614	-1.07645	0.281728	0.652003
PDIA5	ENSG00000065485	110.13	0.10134	0.0439552	2.30553	0.0211372	0.294065
TBC1D22B	ENSG00000065491	351.249	-0.0227454	0.0218733	-1.03987	0.298401	0.665399
NDUFB4	ENSG00000065518	930.854	-0.00310865	0.0295083	-0.105348	0.916099	0.975413
SPEN	ENSG00000065526	3753.73	-0.0625614	0.040278	-1.55324	0.120366	0.485233
MYLK	ENSG00000065534	629.147	-0.0777566	0.0473481	-1.64223	0.100542	0.456439
ZC3H15	ENSG00000065548	2109.94	-0.0595967	0.0192594	-3.09442	0.00197201	0.121677
MAP2K4	ENSG00000065559	2258.28	-0.0473186	0.0335638	-1.40981	0.158595	0.53608
TMEM206	ENSG00000065600	260.451	-0.0369015	0.0252638	-1.46065	0.144113	0.521213
SLK	ENSG00000065613	5114.29	-0.0797308	0.0451709	-1.76509	0.0775482	0.419392
CYB5R4	ENSG00000065615	5238.34	-0.070034	0.0440313	-1.59055	0.111711	0.472225
COL17A1	ENSG00000065618	17.4282	0.0234358	0.14077	0.166483	0.867777	0.957397
GSTO2	ENSG00000065621	14.6917	0.0780033	0.0765631	1.01881	0.308293	0.673826
SEC61A2	ENSG00000065665	212.932	0.0149691	0.0330266	0.453243	0.650374	0.869036
PRKCQ	ENSG00000065675	1056.45	0.0345751	0.0288301	1.19927	0.230423	0.612659
TLE2	ENSG00000065717	90.4177	0.0625924	0.0585446	1.06914	0.285007	0.654696
ASB1	ENSG00000065802	923.213	0.0100078	0.0230492	0.434193	0.664149	0.875652
FAM107B	ENSG00000065809	8479.21	-0.0799439	0.0185458	-4.31062	1.62798e-05	0.0192604
ME1	ENSG00000065833	67.484	-0.0106549	0.0528925	-0.201445	0.840351	0.949321
TBC1D1	ENSG00000065882	3155.88	-0.0183157	0.0312924	-0.585308	0.55834	0.823753
CDK13	ENSG00000065883	2241.32	-0.00433594	0.021861	-0.198342	0.842778	0.949321
MTHFD2	ENSG00000065911	982.34	-0.0894835	0.0467308	-1.91487	0.0555087	0.379535
FOXJ2	ENSG00000065970	1273.3	0.00809028	0.0221678	0.364956	0.715145	0.897245
YBX1	ENSG00000065978	6302.47	-0.000290945	0.0139016	-0.0209289	0.983302	0.994719
PDE4A	ENSG00000065989	222.928	-0.00543064	0.0364024	-0.149184	0.881409	0.962281
PPP2R5A	ENSG00000066027	3928.22	-0.0157309	0.0314167	-0.500719	0.616569	0.853007
CTNNA2	ENSG00000066032	2.75823	0.0338414	0.26691	0.126789	0.899107	NA
ELAVL1	ENSG00000066044	1026.45	0.0122286	0.0154145	0.793315	0.427594	0.750877
TIE1	ENSG00000066056	8.5123	0.12219	0.118051	1.03506	0.300642	NA
DIP2B	ENSG00000066084	3740.29	-0.0324944	0.0441506	-0.73599	0.461737	0.770975
SMARCD1	ENSG00000066117	1019.73	0.0160255	0.0172726	0.927797	0.353513	0.701229
KDM4A	ENSG00000066135	1124.41	-0.025523	0.0216111	-1.18101	0.237598	0.61871
NFYC	ENSG00000066136	1409.48	0.00742473	0.0313598	0.236759	0.812844	0.937884
ZMYND12	ENSG00000066185	13.948	-0.0950736	0.116266	-0.817725	0.413514	0.740323
ASPM	ENSG00000066279	85.5807	0.030085	0.107339	0.28028	0.779263	0.92414
CD84	ENSG00000066294	2781.18	-0.049859	0.0337787	-1.47605	0.139931	0.515572
ELOVL1	ENSG00000066322	1484.08	0.014352	0.0202557	0.708538	0.478611	0.780082
SPI1	ENSG00000066336	8487.62	-0.0102874	0.0536415	-0.191781	0.847913	0.951005
ZNRD1	ENSG00000066379	562.394	0.0449775	0.0301582	1.49138	0.135861	0.507777
MPPED2	ENSG00000066382	16.604	0.0543609	0.0864069	0.629127	0.529266	0.806707
ZBTB11	ENSG00000066422	2461.81	-0.0325177	0.0229671	-1.41584	0.156823	0.534321
ATXN3	ENSG00000066427	1027.65	-0.0818634	0.0282877	-2.89396	0.00380419	0.158599
GOLGA5	ENSG00000066455	1139.26	-0.0390219	0.0209588	-1.86183	0.0626266	0.394642
FGFR2	ENSG00000066468	97.3819	-0.00931422	0.0772729	-0.120537	0.904058	0.970134
LRRC40	ENSG00000066557	610.911	-0.0430197	0.0278079	-1.54703	0.121856	0.487516
ISOC1	ENSG00000066583	390.969	0.014259	0.0222356	0.641268	0.521349	0.802966
TRMT11	ENSG00000066651	388.548	0.0462878	0.0335937	1.37787	0.168242	0.548305
THUMPD1	ENSG00000066654	2724.65	-0.0428341	0.0194862	-2.19818	0.0279365	0.309118
MSANTD3	ENSG00000066697	193.816	-0.0639018	0.037075	-1.72358	0.084783	0.429973
ATG2B	ENSG00000066739	1819.22	0.0715424	0.0321016	2.22862	0.0258389	0.303701
ARFGEF1	ENSG00000066777	3740.03	-0.0276321	0.025947	-1.06494	0.286901	0.65617
ZFAT	ENSG00000066827	438.578	-0.0171192	0.0321785	-0.532008	0.59472	0.841462
MTFR1	ENSG00000066855	145.864	-0.0163076	0.0276142	-0.590552	0.554821	0.821189
STAG3	ENSG00000066923	49.8695	0.12694	0.0509431	2.49179	0.01271	0.243329
FECH	ENSG00000066926	429.227	0.0116784	0.023536	0.496191	0.61976	0.854329
MYO9A	ENSG00000066933	921.527	0.0263969	0.0363223	0.726741	0.467384	0.772514
PFKP	ENSG00000067057	515.521	0.00727318	0.0283548	0.256506	0.79756	0.932687
IDI1	ENSG00000067064	3135.21	-0.0609806	0.0502972	-1.21241	0.225357	0.609582
SP100	ENSG00000067066	6186.08	-0.0731665	0.0466196	-1.56944	0.116546	0.480247
KLF6	ENSG00000067082	12601.7	-0.0693963	0.0369437	-1.87843	0.0603221	0.390026
PPAP2A	ENSG00000067113	72.7548	0.0172607	0.0469607	0.367557	0.713204	0.896657
NEO1	ENSG00000067141	161.179	0.0969816	0.0425614	2.27863	0.0226893	0.295807
TRAM1	ENSG00000067167	6244.63	-0.0455989	0.0219021	-2.08194	0.0373478	0.333996
TNFRSF1A	ENSG00000067182	6080.72	-0.0308995	0.0529967	-0.583046	0.559863	0.824748
CACNB1	ENSG00000067191	115.743	0.0632561	0.0394313	1.60421	0.108667	0.467588
EVI5	ENSG00000067208	681.737	-0.0532537	0.0404319	-1.31712	0.187799	0.572126
STOML1	ENSG00000067221	112.548	0.0248658	0.0427099	0.582204	0.56043	0.824794
PKM	ENSG00000067225	9437.24	0.0238204	0.024521	0.971431	0.331334	0.69082
DHX29	ENSG00000067248	981.227	-0.0297513	0.0200852	-1.48126	0.138537	0.513423
DNTTIP2	ENSG00000067334	1779.43	-0.0266452	0.0204777	-1.30118	0.193197	0.576024
METTL22	ENSG00000067365	271.958	0.0162852	0.0269951	0.603266	0.546332	0.816384
TP53BP1	ENSG00000067369	791.67	-0.0354761	0.0289885	-1.2238	0.221028	0.604846
RRP15	ENSG00000067533	537.209	-0.00572678	0.0272563	-0.210108	0.833583	0.947253
RHOA	ENSG00000067560	15644.4	-0.0103135	0.0250998	-0.410899	0.681146	0.881714
DHX8	ENSG00000067596	2115.89	-0.0093401	0.0281935	-0.331286	0.740428	0.908444
PMS2P4	ENSG00000067601	32.4557	-0.0666482	0.0615222	-1.08332	0.278666	0.649101
PRKCZ	ENSG00000067606	325.98	0.0482463	0.0313484	1.53904	0.123796	0.490698
IARS2	ENSG00000067704	1915.36	-0.0112542	0.0158238	-0.711218	0.476949	0.778911
SYT1	ENSG00000067715	3.58058	-0.240382	0.187189	-1.28417	0.199082	NA
NAV3	ENSG00000067798	18.1629	0.00762517	0.117448	0.0649239	0.948235	0.984576
ROGDI	ENSG00000067836	428.09	0.0586167	0.0368595	1.59028	0.111773	0.472348
ROCK1	ENSG00000067900	7641.44	-0.0567901	0.0373398	-1.5209	0.128285	0.496974
CBFB	ENSG00000067955	2251.29	-0.0282063	0.0209668	-1.34528	0.178533	0.560565
HYAL2	ENSG00000068001	131.082	0.0121099	0.0369423	0.327806	0.743059	0.909548
HDAC4	ENSG00000068024	1501.28	-0.040115	0.0505434	-0.793674	0.427385	0.750854
RASSF1	ENSG00000068028	1715.27	0.0311026	0.0315032	0.987283	0.323504	0.684998
IFI35	ENSG00000068079	1088.35	0.0136403	0.078859	0.172971	0.862674	0.956178
HEATR6	ENSG00000068097	438.109	0.00865424	0.0285352	0.303283	0.761674	0.919546
COASY	ENSG00000068120	1039.99	0.0350182	0.0271974	1.28756	0.197899	0.580531
PLEKHH3	ENSG00000068137	3.20278	0.109256	0.169735	0.643688	0.519778	NA
MEF2A	ENSG00000068305	2814.06	-0.0566043	0.0393286	-1.43926	0.150076	0.526778
INPP5A	ENSG00000068383	684.831	0.0298168	0.0289994	1.02819	0.303861	0.669367
PRR11	ENSG00000068489	154.566	-0.121127	0.0508367	-2.38266	0.0171881	0.2767
REEP1	ENSG00000068615	31.3941	-0.00289157	0.0807464	-0.0358105	0.971433	0.99221
ATP11A	ENSG00000068650	2387.45	-0.0738612	0.0499848	-1.47767	0.139495	0.514475
POLR1A	ENSG00000068654	497.184	0.0134138	0.0342001	0.392215	0.6949	0.887924
LAPTM4A	ENSG00000068697	2690.71	0.00453358	0.0264789	0.171215	0.864055	0.956178
TTC7A	ENSG00000068724	1542.04	-0.00226685	0.0266316	-0.0851189	0.932167	0.980554
IP6K2	ENSG00000068745	1525.01	-0.000858236	0.0196545	-0.0436661	0.965171	0.989712
SRBD1	ENSG00000068784	884.824	-0.098827	0.0393908	-2.50888	0.0121114	0.238384
CYFIP1	ENSG00000068793	692.114	0.050752	0.0438033	1.15863	0.246606	0.625612
KIF2A	ENSG00000068796	2712.7	-0.120442	0.0280207	-4.29833	1.72086e-05	0.0192604
RASGRP2	ENSG00000068831	5736.38	0.040367	0.0288605	1.39869	0.161905	0.540673
PSME4	ENSG00000068878	2739.07	0.000185229	0.0172791	0.0107198	0.991447	0.997618
IFT80	ENSG00000068885	572.318	-0.0352099	0.027929	-1.26069	0.207419	0.592311
SIRT2	ENSG00000068903	1012.49	0.00779804	0.0254307	0.306638	0.759119	0.917721
ERLEC1	ENSG00000068912	1125.03	-0.0302313	0.0238932	-1.26527	0.205775	0.590178
PPP2R5B	ENSG00000068971	331.297	-0.0393211	0.0367298	-1.07055	0.284372	0.654375
PYGM	ENSG00000068976	175.918	-0.0385616	0.039913	-0.966139	0.333975	0.691385
MAST4	ENSG00000069020	359.14	0.00305234	0.0422542	0.0722374	0.942413	0.983286
SDK2	ENSG00000069188	130.412	0.0975045	0.0672424	1.45005	0.147046	0.524392
NUP133	ENSG00000069248	1384.59	0.00886405	0.0155913	0.568526	0.569678	0.830376
NUCKS1	ENSG00000069275	4034.79	0.0167338	0.0279347	0.599031	0.549152	0.818093
VPS35	ENSG00000069329	3718.36	-0.0455309	0.0253323	-1.79735	0.0722805	0.407635
DNAJA2	ENSG00000069345	1840.02	-0.0231595	0.0155896	-1.48558	0.137391	0.511265
BCL3	ENSG00000069399	904.714	-0.0630422	0.0681945	-0.924448	0.355253	0.702779
KCNAB2	ENSG00000069424	3802.35	0.0270953	0.0212969	1.27227	0.203279	0.587012
CLEC2D	ENSG00000069493	3164.81	-0.0419751	0.0296569	-1.41536	0.156964	0.534321
RORA	ENSG00000069667	3669.76	-0.030899	0.0350092	-0.882596	0.377454	0.717088
TGFBR3	ENSG00000069702	893.402	-0.0298054	0.0370965	-0.803458	0.42171	0.747264
KIAA1107	ENSG00000069712	146.91	0.00154982	0.0388972	0.039844	0.968218	0.991035
ATP1B3	ENSG00000069849	979.499	-0.0441888	0.033873	-1.30454	0.192048	0.575314
NEDD4	ENSG00000069869	301.374	-0.0999775	0.038829	-2.57481	0.0100294	0.22243
PIGB	ENSG00000069943	1061.65	-0.0114885	0.0362811	-0.316652	0.751508	0.913554
MAPK6	ENSG00000069956	897.531	-0.0708006	0.0256968	-2.75523	0.00586509	0.18823
GNB5	ENSG00000069966	645.951	-0.0441324	0.0261979	-1.68458	0.09207	0.442614
RAB27A	ENSG00000069974	5894.22	-0.0542995	0.040975	-1.32519	0.18511	0.569622
CECR5	ENSG00000069998	526.565	0.0378208	0.0203429	1.85917	0.0630032	0.394642
UFD1L	ENSG00000070010	1292.65	0.00409099	0.0193881	0.211005	0.832883	0.946902
LRP6	ENSG00000070018	101.979	0.108174	0.0530362	2.03962	0.0413882	0.346127
GUCY2C	ENSG00000070019	4.68575	0.0107608	0.164308	0.0654915	0.947783	NA
SCT	ENSG00000070031	2.66501	0.231235	0.215695	1.07205	0.283698	NA
PHRF1	ENSG00000070047	1009.3	0.00651794	0.0325672	0.200138	0.841373	0.949321
IKBKAP	ENSG00000070061	1488.4	0.031505	0.0217079	1.45131	0.146692	0.524257
NUCB2	ENSG00000070081	1871.23	-0.0320441	0.0250225	-1.28061	0.200331	0.583615
PFN2	ENSG00000070087	76.8535	0.100355	0.0484639	2.07072	0.0383847	0.337257
PTPN3	ENSG00000070159	3.32731	0.00773626	0.15399	0.0502387	0.959932	NA
SPTB	ENSG00000070182	104.578	-0.0351063	0.0650466	-0.53971	0.589397	0.839358
DAPP1	ENSG00000070190	6576.7	-0.0758585	0.0502472	-1.50971	0.131118	0.50099
SLC44A1	ENSG00000070214	1201.94	-0.0219486	0.0306547	-0.715995	0.473994	0.776821
TMEM260	ENSG00000070269	1104.89	-0.0342978	0.0344341	-0.996042	0.31923	0.683663
SMG6	ENSG00000070366	692.147	0.0218712	0.0246864	0.885959	0.375639	0.716163
EXOC5	ENSG00000070367	2100.75	-0.0940169	0.0272568	-3.44931	0.000562026	0.0804824
CLTCL1	ENSG00000070371	129.129	0.0458394	0.0444358	1.03159	0.302266	0.667977
FSTL3	ENSG00000070404	55.6771	-0.008981	0.0543358	-0.165287	0.868718	0.957689
DGCR2	ENSG00000070413	2756.32	0.0163515	0.0290516	0.562844	0.573541	0.831923
RNF126	ENSG00000070423	381.738	0.0424526	0.0566757	0.749044	0.453831	0.765681
MNT	ENSG00000070444	945.151	-0.0564318	0.0311564	-1.81124	0.0701034	0.406323
ZXDC	ENSG00000070476	926.062	0.0237955	0.0204113	1.1658	0.243696	0.623159
JMJD6	ENSG00000070495	780.558	-0.0340307	0.0310053	-1.09758	0.272389	0.645493
POLB	ENSG00000070501	954.024	-0.0411129	0.0478147	-0.859839	0.389878	0.725227
ST6GALNAC1	ENSG00000070526	44.6492	0.0455569	0.0602298	0.756386	0.449418	0.763995
WIPI1	ENSG00000070540	659.639	-0.0226375	0.035002	-0.646748	0.517795	0.800543
GBA2	ENSG00000070610	1667.61	-0.00380202	0.0213937	-0.177717	0.858945	0.955497
NDST1	ENSG00000070614	1825.39	0.0161789	0.0462975	0.349455	0.726748	0.903467
ASNS	ENSG00000070669	589.118	0.0690742	0.0300662	2.29741	0.0215957	0.294228
AP3M2	ENSG00000070718	544.915	0.0227771	0.0325711	0.699305	0.484361	0.783584
ST6GALNAC2	ENSG00000070731	1017.2	-0.0259487	0.055068	-0.471212	0.637489	0.862995
PABPC1	ENSG00000070756	29757.3	0.0130467	0.0159227	0.819377	0.412571	0.739278
TESK2	ENSG00000070759	447.417	-0.016163	0.0375988	-0.429881	0.667282	0.877247
C16orf80	ENSG00000070761	361.485	0.00325764	0.0187213	0.174007	0.86186	0.956178
CSNK2A2	ENSG00000070770	1101.16	0.0131445	0.0175344	0.749641	0.453471	0.765681
EIF2B3	ENSG00000070785	228.76	0.00242932	0.0285087	0.0852135	0.932092	0.980546
TCOF1	ENSG00000070814	909.364	0.0324173	0.024629	1.31623	0.188098	0.572352
CDC42	ENSG00000070831	13172.4	-0.0287664	0.0238484	-1.20622	0.227734	0.610226
OSBPL3	ENSG00000070882	751.568	0.025812	0.0249323	1.03528	0.300537	0.66693
SLC12A3	ENSG00000070915	17.487	-0.0184792	0.0948439	-0.194838	0.84552	0.950244
RAD18	ENSG00000070950	353.744	-0.0321607	0.0292457	-1.09967	0.271475	0.644855
ATP2B1	ENSG00000070961	6374.88	-0.0273259	0.0309478	-0.882967	0.377254	0.717088
NCK2	ENSG00000071051	1526.61	-0.0279803	0.0307447	-0.910083	0.362779	0.708577
MAP4K4	ENSG00000071054	5760.92	-0.0258073	0.0387537	-0.66593	0.505456	0.793474
MGAT4A	ENSG00000071073	5105.9	-0.0157482	0.0251126	-0.6271	0.530593	0.807168
RPL31	ENSG00000071082	9598.96	0.0536298	0.0374006	1.43393	0.151592	0.52881
WDR1	ENSG00000071127	9209.85	1.07079e-05	0.0186862	0.000573039	0.999543	0.999818
SNX13	ENSG00000071189	2633.58	-0.0747797	0.037624	-1.98755	0.0468612	0.359722
ARHGAP10	ENSG00000071205	172.184	-0.0433349	0.0319077	-1.35813	0.174421	0.555226
RPS6KA2	ENSG00000071242	308.614	-0.0203658	0.0455936	-0.446682	0.655105	0.871937
ING3	ENSG00000071243	1072.4	-0.0458938	0.0242079	-1.89582	0.0579837	0.384182
VASH1	ENSG00000071246	526.258	-0.0019664	0.0367828	-0.0534599	0.957365	0.987342
LMCD1	ENSG00000071282	4.07457	0.258085	0.178638	1.44473	0.148533	NA
WBSCR22	ENSG00000071462	628.786	0.0515602	0.0258987	1.99084	0.046498	0.35969
SEL1L	ENSG00000071537	5309.16	-0.00522368	0.0377958	-0.138208	0.890076	0.965911
TRIP13	ENSG00000071539	15.016	-0.161159	0.112649	-1.43064	0.152534	0.530007
TCF3	ENSG00000071564	989.63	-0.00176827	0.035909	-0.0492431	0.960726	0.988391
TRIB2	ENSG00000071575	2976.19	-0.00985277	0.0248726	-0.396129	0.69201	0.887377
DAZAP1	ENSG00000071626	1483.26	0.0165444	0.0256772	0.644323	0.519366	0.801543
MBD3	ENSG00000071655	453.927	0.0741711	0.0499763	1.48413	0.137775	0.51209
HLTF	ENSG00000071794	776.752	-0.0322252	0.0289387	-1.11357	0.265465	0.639683
CPSF1	ENSG00000071894	1241.2	0.0267246	0.0304359	0.878063	0.37991	0.718943
MYO3B	ENSG00000071909	29.7376	-0.0532349	0.0775691	-0.686291	0.49253	0.78707
CYBRD1	ENSG00000071967	1160.26	0.0118827	0.0395661	0.300324	0.76393	0.920097
PDCD2	ENSG00000071994	1294.91	0.000130707	0.0186275	0.00701688	0.994401	0.998427
RDH11	ENSG00000072042	1309.28	0.000982258	0.0194854	0.0504101	0.959796	0.988294
PRKACA	ENSG00000072062	2089.23	-0.00743663	0.0315289	-0.235867	0.813536	0.938024
LPHN1	ENSG00000072071	203.02	0.0454228	0.042531	1.06799	0.285525	0.655056
ACTN1	ENSG00000072110	8924.32	-0.0194635	0.0423843	-0.459214	0.64608	0.86647
ZFYVE26	ENSG00000072121	954.109	0.00448743	0.030931	0.145078	0.884649	0.963826
EPN2	ENSG00000072134	406.782	-0.0482485	0.0506971	-0.951702	0.341248	0.695524
PTPN18	ENSG00000072135	3647.6	-0.00582608	0.0227542	-0.256044	0.797917	0.932955
LIMS2	ENSG00000072163	92.6112	0.0412203	0.0568846	0.724631	0.468679	0.773441
SPEG	ENSG00000072195	84.3481	-0.00584562	0.0596528	-0.0979939	0.921937	0.977915
LNX1	ENSG00000072201	4.08548	-0.103181	0.192116	-0.537078	0.591214	NA
ALDH3A2	ENSG00000072210	880.718	0.0125956	0.0187354	0.672288	0.5014	0.791328
TFRC	ENSG00000072274	1321.14	-0.00018533	0.0276561	-0.00670126	0.994653	0.998427
SREBF1	ENSG00000072310	641.591	0.0631567	0.0370596	1.70419	0.0883454	0.435248
AFF4	ENSG00000072364	3172.63	-0.0169726	0.0290756	-0.583743	0.559393	0.824489
UBE2D1	ENSG00000072401	3934.48	-0.0469888	0.0615806	-0.763047	0.445436	0.761943
MPP5	ENSG00000072415	340.695	0.00668279	0.0278837	0.239667	0.810589	0.937161
RHOBTB1	ENSG00000072422	270.786	-0.130356	0.0480945	-2.71042	0.0067199	0.200769
MARK2	ENSG00000072518	2715.32	-0.0606664	0.0367728	-1.64976	0.0989913	0.455118
HMMR	ENSG00000072571	42.485	-0.103979	0.108144	-0.96148	0.336311	0.693044
CHFR	ENSG00000072609	1585.68	-0.0224145	0.0208992	-1.0725	0.283494	0.653698
P4HA2	ENSG00000072682	20.9484	0.0089616	0.0854236	0.104908	0.916449	0.97564
FCGR2B	ENSG00000072694	1167.04	-0.0206579	0.0360376	-0.57323	0.566489	0.828914
NFATC3	ENSG00000072736	2812.65	0.0330803	0.0221698	1.49213	0.135664	0.507249
TRNT1	ENSG00000072756	751.623	-0.0461227	0.0234194	-1.96942	0.0489048	0.363122
ACADVL	ENSG00000072778	3088.97	0.0332282	0.0298924	1.11159	0.266312	0.640047
STK10	ENSG00000072786	9490.08	-0.00331533	0.0269271	-0.123122	0.90201	0.969367
FBXW11	ENSG00000072803	1635.75	-0.0459024	0.0186558	-2.46048	0.0138751	0.252038
ACAP1	ENSG00000072818	4905.91	0.00949831	0.0287137	0.330794	0.7408	0.908501
EVC	ENSG00000072840	15.7477	0.112773	0.0813494	1.38628	0.165663	0.544722
DERL2	ENSG00000072849	1382.92	0.0150025	0.0239743	0.625774	0.531463	0.807567
SIDT1	ENSG00000072858	696.963	0.011838	0.0248354	0.476658	0.633605	0.861361
NDE1	ENSG00000072864	2250.79	-0.0688707	0.0379703	-1.81381	0.0697076	0.405698
MRVI1	ENSG00000072952	2029.21	-0.0706992	0.0699328	-1.01096	0.312036	0.677327
TMEM38A	ENSG00000072954	99.281	0.0302225	0.0450902	0.670269	0.502686	0.791841
AP1M1	ENSG00000072958	1493.45	0.0216462	0.0195016	1.10997	0.267013	0.640673
PVR	ENSG00000073008	172.109	0.0352991	0.0378327	0.933031	0.350804	0.699924
XRCC1	ENSG00000073050	539.683	0.0087732	0.0202343	0.433581	0.664593	0.875732
SCARB1	ENSG00000073060	225.242	-0.0334929	0.0353262	-0.948104	0.343077	0.696315
MCM2	ENSG00000073111	213.718	-0.00844749	0.0421838	-0.200254	0.841282	0.949321
PANX2	ENSG00000073150	351.632	0.0146492	0.0671461	0.218169	0.827297	0.944652
SELO	ENSG00000073169	458.207	0.0667977	0.0393402	1.69795	0.0895171	0.436486
TP63	ENSG00000073282	13.7295	0.0313958	0.123839	0.253522	0.799865	0.933433
ALPK1	ENSG00000073331	3550.86	-0.0191991	0.056783	-0.338113	0.735278	0.906244
LLGL2	ENSG00000073350	382.689	-0.0122111	0.0388844	-0.314035	0.753495	0.914603
PDE8A	ENSG00000073417	515.563	0.0113192	0.0288862	0.391853	0.695167	0.888066
NLE1	ENSG00000073536	248.56	0.0491471	0.0334281	1.47024	0.141498	0.518365
SDHA	ENSG00000073578	1326.62	0.0231552	0.0194649	1.18959	0.234208	0.615609
SMARCE1	ENSG00000073584	1484.68	0.0116408	0.0184866	0.629686	0.5289	0.806317
GSDMB	ENSG00000073605	842.009	0.0367454	0.0352928	1.04116	0.297802	0.665259
KDM5A	ENSG00000073614	4542.53	-0.0290443	0.0294027	-0.987809	0.323246	0.684968
ADAM11	ENSG00000073670	4.70236	0.11462	0.144133	0.795243	0.426472	NA
PPP2R3A	ENSG00000073711	14.141	0.0107489	0.0935378	0.114915	0.908513	0.972298
FERMT2	ENSG00000073712	2.48901	0.217569	0.208008	1.04596	0.295579	NA
DHRS9	ENSG00000073737	1017.13	-0.0556163	0.0738504	-0.753095	0.451393	0.7649
PTGS2	ENSG00000073756	2927.06	-0.195693	0.0987929	-1.98084	0.047609	0.3609
IGF2BP2	ENSG00000073792	208.481	-0.0071852	0.0416702	-0.17243	0.863099	0.956178
MAP3K13	ENSG00000073803	302.325	-0.0565509	0.0341378	-1.65655	0.0976114	0.454235
ST6GAL1	ENSG00000073849	5746.12	-0.0106025	0.0236998	-0.447368	0.654609	0.871654
TBX21	ENSG00000073861	836.307	-0.0654857	0.0436551	-1.50007	0.133596	0.503979
FRY	ENSG00000073910	2602.96	-0.0147581	0.0461117	-0.320051	0.74893	0.912574
PICALM	ENSG00000073921	15504.2	-0.0394454	0.045416	-0.868535	0.385102	0.722456
NSF	ENSG00000073969	937.676	-0.0023087	0.0186213	-0.123981	0.90133	0.969311
CLASP1	ENSG00000074054	1475.58	-0.0350569	0.0333915	-1.04987	0.293777	0.662603
MRPS34	ENSG00000074071	447.088	0.0588856	0.0433771	1.35753	0.174614	0.555226
NOTCH3	ENSG00000074181	3.06316	0.133732	0.192164	0.695928	0.486474	NA
CLNS1A	ENSG00000074201	1610.5	0.00170784	0.0189991	0.0898906	0.928374	0.979596
TEAD2	ENSG00000074219	12.367	-0.0176241	0.113837	-0.154819	0.876964	NA
EED	ENSG00000074266	674.092	-0.0265234	0.0237891	-1.11494	0.264876	0.639446
CDHR2	ENSG00000074276	20.3576	0.00424139	0.0698669	0.0607068	0.951593	0.985808
TSG101	ENSG00000074319	1507.08	0.00474408	0.0266072	0.1783	0.858487	0.955497
C17orf85	ENSG00000074356	1284.77	-0.0532734	0.0243935	-2.18392	0.0289682	0.312946
ATP2A3	ENSG00000074370	7049.39	0.0201295	0.025056	0.80338	0.421755	0.747264
MGLL	ENSG00000074416	528.693	-0.0824732	0.0340883	-2.4194	0.0155461	0.26536
NTN4	ENSG00000074527	9.85437	0.273218	0.129398	2.11145	0.0347338	NA
BCS1L	ENSG00000074582	316.775	0.0684713	0.033596	2.03808	0.0415424	0.346127
NUAK1	ENSG00000074590	7.36047	0.0661537	0.127926	0.517124	0.60507	NA
DPP8	ENSG00000074603	2920.6	-0.0585797	0.0241385	-2.42682	0.0152319	0.263212
SLC24A1	ENSG00000074621	115.34	-0.0286401	0.0436667	-0.65588	0.511901	0.797277
ZNF532	ENSG00000074657	269	0.057378	0.0336809	1.70358	0.0884597	0.435248
SCARF1	ENSG00000074660	940.622	-0.0835882	0.0768857	-1.08717	0.27696	0.647977
LMAN1	ENSG00000074695	1826.51	-0.00329457	0.032783	-0.100496	0.91995	0.976867
PTPLAD1	ENSG00000074696	673.908	-0.0503628	0.0253288	-1.98836	0.0467715	0.359722
IPCEF1	ENSG00000074706	2712.08	-0.0115194	0.0246478	-0.467358	0.640244	0.864127
ZZEF1	ENSG00000074755	3119.68	-0.0248191	0.0345358	-0.718647	0.472359	0.775737
ENO1	ENSG00000074800	9119.64	0.0298875	0.0250246	1.19433	0.23235	0.613677
C19orf10	ENSG00000074842	471.544	0.0408588	0.0406848	1.00428	0.315246	0.68093
ANO8	ENSG00000074855	158.548	-0.00853544	0.0481492	-0.17727	0.859296	0.955497
TUBE1	ENSG00000074935	581.168	-0.0284514	0.0268844	-1.05829	0.289924	0.658593
ARHGEF10L	ENSG00000074964	345.289	-0.0010437	0.0445215	-0.0234425	0.981297	0.994186
TXK	ENSG00000074966	1469.04	0.0107691	0.0343537	0.313476	0.753919	0.91466
ACTR6	ENSG00000075089	880.385	-0.0417837	0.0251962	-1.65833	0.0972503	0.453924
TIPIN	ENSG00000075131	84.0736	-0.0416737	0.0393419	-1.05927	0.289477	0.658124
SRI	ENSG00000075142	1221.61	-0.00175775	0.0224475	-0.0783049	0.937585	0.982383
EIF4G3	ENSG00000075151	1796.68	-0.082631	0.0421019	-1.96264	0.0496876	0.363967
NUP37	ENSG00000075188	342.647	0.00280109	0.0255031	0.109833	0.912542	0.974065
SEMA3A	ENSG00000075213	8.23058	0.17911	0.109951	1.629	0.103313	NA
GTSE1	ENSG00000075218	17.04	0.0363076	0.105009	0.345756	0.729526	0.904939
SEMA3C	ENSG00000075223	322.868	0.023314	0.0495263	0.47074	0.637826	0.86329
TTC38	ENSG00000075234	656.427	-0.0429168	0.0383591	-1.11882	0.263219	0.638397
ACAT1	ENSG00000075239	466.819	0.00476604	0.0269502	0.176846	0.85963	0.955536
GRAMD4	ENSG00000075240	722.028	-0.0159656	0.0261422	-0.610721	0.541384	0.814265
CELSR1	ENSG00000075275	137.855	0.0280053	0.0493992	0.566919	0.570769	0.830865
WNT8B	ENSG00000075290	3.26391	-0.0358214	0.200515	-0.178647	0.858215	NA
ZNF638	ENSG00000075292	5220.2	-0.0312514	0.0237644	-1.31505	0.188493	0.572393
SLC25A40	ENSG00000075303	1357.43	-0.0223316	0.0293923	-0.759776	0.447388	0.76313
TIMM21	ENSG00000075336	318.754	0.025907	0.0274885	0.942464	0.345955	0.698307
ADD2	ENSG00000075340	210.536	-0.0264699	0.0406385	-0.65135	0.514821	0.799257
RASAL2	ENSG00000075391	16.639	0.123181	0.0963077	1.27904	0.200884	0.584429
VPS9D1	ENSG00000075399	589.55	-0.0462471	0.0739869	-0.625071	0.531924	0.807712
ZNF37A	ENSG00000075407	986.979	-0.0107437	0.0261008	-0.411622	0.680616	0.881674
MARK3	ENSG00000075413	2596.24	-0.00356573	0.0261742	-0.136231	0.891639	0.966142
SLC25A3	ENSG00000075415	4465.65	0.0321478	0.0160453	2.00356	0.0451173	0.355418
FNDC3B	ENSG00000075420	2998.3	-0.0821048	0.0598401	-1.37207	0.170042	0.550292
FOSL2	ENSG00000075426	5371.65	-0.104629	0.0581572	-1.79908	0.0720067	0.407635
FRYL	ENSG00000075539	3347.91	-0.00799314	0.0296376	-0.269696	0.787394	0.927884
TMEM131	ENSG00000075568	2081.21	-0.0280423	0.029892	-0.938121	0.348182	0.698675
FSCN1	ENSG00000075618	68.3883	0.0946234	0.0560821	1.68723	0.0915588	0.441558
ACTB	ENSG00000075624	73549.5	0.0189831	0.0255079	0.744204	0.456753	0.767763
PLD1	ENSG00000075651	294.947	-0.0076821	0.0388536	-0.197719	0.843265	0.949401
WDR62	ENSG00000075702	19.7128	0.0290298	0.0783516	0.370507	0.711005	0.895949
DLG1	ENSG00000075711	1524.02	-0.0245141	0.0226458	-1.0825	0.27903	0.649582
RAB7A	ENSG00000075785	6505.79	-0.0187483	0.0348731	-0.537616	0.590842	0.83992
BCAP29	ENSG00000075790	818.679	-0.0392726	0.0275068	-1.42774	0.153366	0.530173
SEC31B	ENSG00000075826	535.249	0.085856	0.0354425	2.4224	0.0154182	0.265247
SART3	ENSG00000075856	1467.34	0.0055691	0.0165898	0.335695	0.737101	0.906848
ARHGAP15	ENSG00000075884	3761.3	-0.021801	0.0311598	-0.699649	0.484146	0.783399
EXOSC7	ENSG00000075914	329.937	0.0515929	0.0296866	1.73792	0.0822247	0.423712
KIFAP3	ENSG00000075945	593.852	-0.0568727	0.0218315	-2.60508	0.00918529	0.216448
MKRN2	ENSG00000075975	911.008	-0.00396221	0.0153229	-0.258582	0.795958	0.931601
MCM6	ENSG00000076003	685.733	-0.00260277	0.029596	-0.0879431	0.929922	0.97973
REXO2	ENSG00000076043	410.468	0.0158748	0.029388	0.54018	0.589073	0.839226
RBM7	ENSG00000076053	1088.61	-0.0393134	0.0331871	-1.1846	0.236176	0.617494
RBMS2	ENSG00000076067	94.5556	-0.0709035	0.0456519	-1.55313	0.120391	0.485233
BAZ2A	ENSG00000076108	5877.22	-0.0889039	0.0415669	-2.13881	0.0324508	0.318167
PTPN23	ENSG00000076201	513.793	-0.00402815	0.0301055	-0.133801	0.89356	0.966639
MLH1	ENSG00000076242	607.129	-0.0298333	0.0183586	-1.62503	0.104155	0.461983
UNG	ENSG00000076248	245.838	0.026018	0.0337797	0.770225	0.441166	0.760541
FMO4	ENSG00000076258	94.5747	-0.0146532	0.0402839	-0.363748	0.716046	0.897989
KLHL20	ENSG00000076321	571.913	-0.0297347	0.0255738	-1.1627	0.24495	0.623766
SLC46A1	ENSG00000076351	108.544	0.0154655	0.045229	0.341937	0.732398	0.905882
PLXNA2	ENSG00000076356	123.795	0.0497699	0.0620484	0.802114	0.422487	0.747574
SPAG5	ENSG00000076382	95.9484	0.121352	0.0563233	2.15456	0.0311963	0.314776
ANKRD13A	ENSG00000076513	7174.17	-0.036892	0.0317999	-1.16013	0.245996	0.62471
TPD52	ENSG00000076554	950.949	-0.0523187	0.0302119	-1.73172	0.0833229	0.426026
ACACB	ENSG00000076555	393.157	0.0250855	0.0411393	0.609771	0.542014	0.814437
TRAF4	ENSG00000076604	215.239	0.00185975	0.0391917	0.0474526	0.962153	0.988967
PAG1	ENSG00000076641	5175.77	-0.0154769	0.03096	-0.499901	0.617145	0.853506
GPATCH1	ENSG00000076650	370.319	0.00694618	0.0202094	0.343711	0.731064	0.905225
ICAM3	ENSG00000076662	12919.1	0.0391574	0.0418471	0.935726	0.349415	0.699359
NT5C2	ENSG00000076685	6065.26	-0.0701898	0.044033	-1.59403	0.11093	0.470993
MCAM	ENSG00000076706	2.99013	0.189218	0.175576	1.0777	0.281168	NA
CAMSAP3	ENSG00000076826	2.25074	0.178462	0.193425	0.922641	0.356195	NA
RAP1GAP	ENSG00000076864	11.7063	-0.0908667	0.107079	-0.848598	0.396105	NA
XAB2	ENSG00000076924	1106.09	0.0568874	0.0259271	2.19413	0.0282263	0.311366
ARHGEF1	ENSG00000076928	7871.76	0.0386699	0.0276244	1.39985	0.16156	0.540265
STXBP2	ENSG00000076944	2047.65	0.0242407	0.040673	0.59599	0.551182	0.819166
MAP2K7	ENSG00000076984	1078.78	0.007006	0.0260157	0.269299	0.7877	0.928057
DGKD	ENSG00000077044	3181.3	0.0166954	0.0214202	0.779421	0.435731	0.757813
TOP2B	ENSG00000077097	6832.84	-0.0180169	0.0218774	-0.823542	0.4102	0.737569
TM9SF3	ENSG00000077147	5497.53	-0.0163546	0.0216475	-0.755498	0.44995	0.764364
NFKB2	ENSG00000077150	2380.69	0.0020846	0.0318801	0.0653889	0.947864	0.984539
UBE2T	ENSG00000077152	52.369	-0.0191475	0.0565987	-0.338304	0.735134	0.906244
PPP1R12B	ENSG00000077157	1965.21	-0.0597334	0.0484181	-1.2337	0.217315	0.600933
DNAJC10	ENSG00000077232	3804.01	-0.0288971	0.02226	-1.29816	0.194232	0.576345
GTF3C1	ENSG00000077235	1134.56	0.0247162	0.0276662	0.893373	0.371657	0.714182
IL4R	ENSG00000077238	6519.68	-0.0514348	0.0413107	-1.24507	0.213106	0.597083
USP33	ENSG00000077254	3242.19	-0.0642734	0.023321	-2.75603	0.00585077	0.18823
SNRPA	ENSG00000077312	607.811	0.0237291	0.0282805	0.839064	0.401434	0.732191
SPAG6	ENSG00000077327	4.72671	-0.340257	0.155883	-2.18278	0.0290522	NA
EXOSC5	ENSG00000077348	192.195	0.0252234	0.0387388	0.651114	0.514973	0.799346
DYNC1I2	ENSG00000077380	1356.99	-0.0344304	0.0208638	-1.65024	0.0988935	0.455118
APBB1IP	ENSG00000077420	7323.99	-0.0592937	0.0425247	-1.39434	0.163216	0.542424
LRCH4	ENSG00000077454	3582.72	0.0259134	0.0374762	0.691464	0.489274	0.785628
FAM76B	ENSG00000077458	1969.04	-0.0398555	0.0284665	-1.40009	0.161488	0.540148
SIRT6	ENSG00000077463	282.628	0.0352375	0.0386929	0.910698	0.362454	0.708577
POLD3	ENSG00000077514	823.453	-0.0614042	0.0333347	-1.84205	0.0654681	0.399341
CAPZB	ENSG00000077549	7275.25	-0.00306453	0.0221382	-0.138427	0.889903	0.965911
GPR137B	ENSG00000077585	426.986	-0.0368756	0.0300119	-1.2287	0.219184	0.603176
NAALAD2	ENSG00000077616	4.07345	-0.343083	0.175637	-1.95336	0.0507769	NA
JADE1	ENSG00000077684	2144.29	0.0281307	0.0229128	1.22773	0.21955	0.603409
FGFR1	ENSG00000077782	112.558	0.00644852	0.039315	0.164022	0.869714	0.958102
GTF2I	ENSG00000077809	4349.09	0.00589169	0.0271856	0.216721	0.828426	0.945043
CST7	ENSG00000077984	2028.19	-0.0400137	0.0538224	-0.74344	0.457215	0.768117
MAP2	ENSG00000078018	15.6995	-0.0395553	0.0874211	-0.452469	0.650931	0.869146
PIAS2	ENSG00000078043	506.106	0.00926155	0.0244268	0.379156	0.704572	0.892502
AMPH	ENSG00000078053	2.98998	-0.104528	0.241487	-0.432851	0.665123	NA
MCCC1	ENSG00000078070	421.731	0.0171679	0.0232842	0.737319	0.460929	0.770686
LAMP3	ENSG00000078081	171.486	-0.0171977	0.103696	-0.165847	0.868278	0.957614
FAP	ENSG00000078098	4.35099	0.144727	0.233426	0.620012	0.53525	NA
NEBL	ENSG00000078114	260.203	-0.0233376	0.0772772	-0.301999	0.762653	0.919923
ACER3	ENSG00000078124	977.749	-0.0640664	0.0384923	-1.6644	0.0960333	0.450646
UBE2K	ENSG00000078140	2081.21	-0.0336865	0.0181135	-1.85974	0.062922	0.394642
PIK3C3	ENSG00000078142	2090.43	-0.0385682	0.0203481	-1.89542	0.0580365	0.384182
N4BP2	ENSG00000078177	921.853	-0.0750884	0.0373692	-2.00937	0.0444984	0.353992
C12orf5	ENSG00000078237	313.592	-0.0780175	0.0293974	-2.65389	0.0079569	0.211984
TULP3	ENSG00000078246	112.281	-0.00676484	0.0319514	-0.211722	0.832324	0.946488
SYNJ2	ENSG00000078269	498.071	-0.0215525	0.0312027	-0.690726	0.489738	0.785628
PPP2R5C	ENSG00000078304	7072.78	-0.0421398	0.0194834	-2.16286	0.0305522	0.313058
PMS2P1	ENSG00000078319	171.4	0.0141891	0.0347446	0.408384	0.682992	0.882708
GNB1	ENSG00000078369	8866.26	-0.0168135	0.021859	-0.769181	0.441786	0.761159
HOXA9	ENSG00000078399	11.6508	-0.0746076	0.0944174	-0.790189	0.429418	NA
EDN1	ENSG00000078401	34.2344	0.173716	0.0596482	2.91235	0.00358722	0.155588
MLLT10	ENSG00000078403	1072.44	-0.00461282	0.0239963	-0.192231	0.847561	0.951005
ZCWPW1	ENSG00000078487	255.777	-0.00953868	0.0270393	-0.352771	0.72426	0.901453
NRD1	ENSG00000078618	7704.98	-0.0225125	0.0358452	-0.628048	0.529973	0.806938
VDAC3	ENSG00000078668	2244.15	0.000392665	0.0157318	0.0249599	0.980087	0.994186
PCM1	ENSG00000078674	4359.13	-0.0237133	0.0185925	-1.27542	0.202159	0.585472
TNRC6C	ENSG00000078687	838.528	0.0100452	0.0345548	0.290703	0.771278	0.92219
CBFA2T2	ENSG00000078699	837.279	-5.72893e-05	0.0245522	-0.00233336	0.998138	0.999375
ITCH	ENSG00000078747	4607.15	-0.0775645	0.0311458	-2.49036	0.0127612	0.243669
TP53INP2	ENSG00000078804	534.887	-0.0445628	0.0675981	-0.659232	0.509747	0.795748
SDF4	ENSG00000078808	1765.44	0.00553257	0.0238842	0.231641	0.816817	0.939129
MYH7B	ENSG00000078814	4.43042	0.135045	0.150978	0.894472	0.371069	NA
TP73	ENSG00000078900	4.31756	0.119602	0.177125	0.67524	0.499523	NA
TOLLIP	ENSG00000078902	1102.73	0.00111901	0.02563	0.0436601	0.965175	0.989712
UBE2D4	ENSG00000078967	190.972	0.00791823	0.028521	0.277628	0.781298	0.924868
THOC1	ENSG00000079134	1093.94	0.0249249	0.0202684	1.22974	0.218794	0.602927
FKBP7	ENSG00000079150	24.8473	0.0419087	0.0730702	0.57354	0.566279	0.828914
OSBPL6	ENSG00000079156	10.478	0.0304815	0.116627	0.26136	0.793815	NA
SLC1A3	ENSG00000079215	41.7853	0.0529388	0.128823	0.410942	0.681115	0.881714
XRCC5	ENSG00000079246	9206.35	-0.0225582	0.018924	-1.19204	0.233244	0.614696
LXN	ENSG00000079257	282.064	0.0227245	0.0366168	0.620602	0.534862	0.809891
SP140	ENSG00000079263	1663.11	-0.0760891	0.042235	-1.80157	0.0716139	0.407635
MKNK1	ENSG00000079277	2013.48	-0.0346804	0.0437408	-0.792862	0.427858	0.750883
TNS1	ENSG00000079308	211.636	-0.0174375	0.0620242	-0.281141	0.778602	0.923959
REXO1	ENSG00000079313	587.822	-0.00482088	0.0371032	-0.129932	0.89662	0.96778
SAR1A	ENSG00000079332	3346.65	-0.0178763	0.0179846	-0.993975	0.320235	0.683663
CDC14A	ENSG00000079335	1464.58	-0.00428476	0.0253116	-0.16928	0.865576	0.956653
RAPGEF3	ENSG00000079337	10.2809	0.0678649	0.101819	0.666528	0.505074	NA
CEACAM1	ENSG00000079385	1093.53	-0.19278	0.0929966	-2.07298	0.0381738	0.336218
SENP1	ENSG00000079387	840.359	-0.0557442	0.0238784	-2.3345	0.0195693	0.284657
DUSP13	ENSG00000079393	4.40641	0.111846	0.205433	0.544438	0.58614	NA
CIC	ENSG00000079432	1797.88	-0.0343292	0.0414716	-0.827778	0.407796	0.736341
LIPE	ENSG00000079435	102.111	-0.0104139	0.0451688	-0.230556	0.81766	0.939252
FDFT1	ENSG00000079459	1741.57	-0.0128104	0.0134697	-0.951047	0.34158	0.695806
PAFAH1B3	ENSG00000079462	130.468	-0.0116688	0.044864	-0.260093	0.794792	0.930896
KIF22	ENSG00000079616	967.835	0.0747486	0.0287873	2.59658	0.0094157	0.217069
LRRC16A	ENSG00000079691	154.18	-0.010729	0.0471379	-0.227609	0.81995	0.940693
PGM1	ENSG00000079739	640.413	0.018892	0.0256352	0.736954	0.46115	0.770792
DDX1	ENSG00000079785	1674.92	-0.0282458	0.0185075	-1.52618	0.126964	0.496257
DNM2	ENSG00000079805	4887.28	0.00699973	0.0251311	0.278529	0.780606	0.924754
EPB41L2	ENSG00000079819	424.51	-0.0237258	0.0354029	-0.670167	0.502751	0.791841
MOXD1	ENSG00000079931	29.6268	-0.010789	0.0702606	-0.153556	0.87796	0.961559
STX7	ENSG00000079950	6861.6	-0.0259307	0.0307723	-0.842664	0.399417	0.731442
RABL2B	ENSG00000079974	404.884	-0.0164968	0.0262367	-0.628769	0.5295	0.806759
KEAP1	ENSG00000079999	555.757	-0.0015012	0.0238241	-0.063012	0.949757	0.984966
DDX43	ENSG00000080007	33.177	0.0479323	0.069356	0.691105	0.489499	0.785628
DCT	ENSG00000080166	10.4218	0.0891314	0.113569	0.784818	0.43256	NA
SLC35C2	ENSG00000080189	1294.02	0.0399763	0.0197151	2.0277	0.0425908	0.347713
CRYBG3	ENSG00000080200	385.716	0.0272249	0.0354768	0.767401	0.442843	0.76139
RFX3	ENSG00000080298	841.894	0.00421087	0.0296901	0.141827	0.887216	0.96487
RIF1	ENSG00000080345	3078.05	-0.0260851	0.0358151	-0.728326	0.466414	0.772386
RAB21	ENSG00000080371	2752.54	-0.0379917	0.0336358	-1.1295	0.258687	0.634614
SLC4A4	ENSG00000080493	75.3073	-0.0253856	0.0599549	-0.423412	0.671995	0.878879
SMARCA2	ENSG00000080503	3819.09	0.0060011	0.0244155	0.245791	0.805844	0.936164
SESN1	ENSG00000080546	1498.51	0.0880759	0.0385565	2.28433	0.022352	0.294852
COL5A3	ENSG00000080573	82.6052	0.149837	0.0752548	1.99106	0.0464744	0.35969
SRCAP	ENSG00000080603	3103.22	-0.0469051	0.0320328	-1.46428	0.143117	0.520541
KIAA0020	ENSG00000080608	636.121	-0.0274883	0.0235081	-1.16931	0.242279	0.622296
CNOT4	ENSG00000080802	707.395	-0.0744444	0.0236897	-3.14248	0.00167522	0.114043
PSEN1	ENSG00000080815	4555.51	-0.0210173	0.0322582	-0.651531	0.514704	0.799227
CPOX	ENSG00000080819	676.347	0.0130719	0.0227804	0.573823	0.566087	0.828914
CLDND1	ENSG00000080822	2015.33	0.0170251	0.0210004	0.810704	0.417536	0.743325
MOK	ENSG00000080823	41.9542	-0.115641	0.0579747	-1.99467	0.0460785	0.359101
HSP90AA1	ENSG00000080824	14643.9	-0.109703	0.0327624	-3.34843	0.000812702	0.0889083
RBL1	ENSG00000080839	499.837	-0.0253079	0.0260914	-0.969972	0.33206	0.690991
DLGAP4	ENSG00000080845	853.125	0.0042762	0.0270152	0.158289	0.874229	0.960438
IGSF9B	ENSG00000080854	42.4994	-0.0258444	0.0623233	-0.414683	0.678374	0.880318
CROCCP3	ENSG00000080947	135.736	-0.00940438	0.0388486	-0.242078	0.80872	0.936953
NDC80	ENSG00000080986	177.75	0.0248122	0.0473594	0.523913	0.600339	0.843951
AP4E1	ENSG00000081014	767.934	-0.0579466	0.0230583	-2.51305	0.0119692	0.238085
RSBN1	ENSG00000081019	2044.57	-0.0475613	0.0305091	-1.55892	0.119015	0.484385
MAGI3	ENSG00000081026	63.6147	0.0340704	0.0544265	0.62599	0.531321	0.807567
CXCL2	ENSG00000081041	5.02171	0.176037	0.170173	1.03446	0.300923	NA
COL4A4	ENSG00000081052	53.6356	0.0522892	0.0762916	0.685385	0.493101	0.787327
TCF7	ENSG00000081059	6105.38	0.0204188	0.0383894	0.531887	0.594805	0.841462
OSTM1	ENSG00000081087	2647.08	-0.0484839	0.0322489	-1.50343	0.132729	0.503621
IMPG2	ENSG00000081148	34.5583	0.0524806	0.0568124	0.923752	0.355615	0.703112
PCNP	ENSG00000081154	4252.42	-0.0410032	0.0241245	-1.69965	0.0891966	0.435953
EXD2	ENSG00000081177	194.59	0.0168041	0.0262481	0.640204	0.52204	0.803351
ARG2	ENSG00000081181	47.8308	-0.0709909	0.0584483	-1.21459	0.224521	0.608467
MEF2C	ENSG00000081189	2509.42	0.0163879	0.0266782	0.614282	0.539029	0.812648
PTPRC	ENSG00000081237	78101.2	-0.0666327	0.0367563	-1.81282	0.069859	0.406131
UBA5	ENSG00000081307	846.036	0.0169415	0.0245512	0.690047	0.490165	0.785628
STK17B	ENSG00000081320	15153.4	-0.0248921	0.0302966	-0.821613	0.411297	0.738297
CDC14B	ENSG00000081377	558.688	-0.0545128	0.0360574	-1.51183	0.130576	0.500815
ZNF510	ENSG00000081386	659.574	-0.0555656	0.030827	-1.8025	0.0714668	0.407409
ZNF506	ENSG00000081665	1021.99	-0.00907606	0.0226882	-0.400034	0.689131	0.885322
JMJD4	ENSG00000081692	188.307	0.0634754	0.0383031	1.65719	0.0974814	0.454164
DUSP12	ENSG00000081721	430.495	0.0322364	0.0207883	1.5507	0.120974	0.486044
AACS	ENSG00000081760	233.25	0.0378481	0.0230953	1.63878	0.10126	0.456846
KIAA0141	ENSG00000081791	1602.76	0.0437391	0.0146566	2.98427	0.00284258	0.141947
HSPB11	ENSG00000081870	635.583	0.0192547	0.0227887	0.844922	0.398154	0.730528
PHLPP1	ENSG00000081913	344.871	-0.0296226	0.0464531	-0.637688	0.523677	0.804383
IL12RB2	ENSG00000081985	95.9469	-0.0896485	0.0558504	-1.60515	0.10846	0.467302
SMARCD3	ENSG00000082014	409.47	0.0299071	0.047249	0.632967	0.526755	0.805411
WDR70	ENSG00000082068	598.668	0.01207	0.0178762	0.675201	0.499548	0.790217
FYB	ENSG00000082074	25935.7	-0.061587	0.0443023	-1.39015	0.164482	0.542929
STRADB	ENSG00000082146	624.276	0.0780964	0.0324962	2.40325	0.0162501	0.269599
BZW1	ENSG00000082153	4554.13	-0.0534698	0.0241602	-2.21313	0.0268885	0.307151
C1QTNF3	ENSG00000082196	53.6811	0.116687	0.0499018	2.33832	0.0193704	0.284657
ME2	ENSG00000082212	2192.61	-0.044922	0.0310071	-1.44877	0.147403	0.524713
C5orf22	ENSG00000082213	673.747	-0.0754347	0.0189288	-3.98517	6.74316e-05	0.0373236
CCNT2	ENSG00000082258	3825.58	-0.0384888	0.0241256	-1.59535	0.110634	0.470638
FAM135A	ENSG00000082269	379.315	-0.0728541	0.0330507	-2.20431	0.0275024	0.307699
COL19A1	ENSG00000082293	197.611	-0.0514195	0.0655255	-0.784724	0.432615	0.754947
EPB41L3	ENSG00000082397	759.538	-0.00256612	0.0559321	-0.0458792	0.963407	0.989363
COBLL1	ENSG00000082438	430.993	0.0147992	0.0402288	0.367875	0.712966	0.8966
TRAF5	ENSG00000082512	2212.71	0.00234083	0.0264692	0.088436	0.92953	0.97973
MRPL22	ENSG00000082515	280.826	0.06508	0.03289	1.97872	0.0478478	0.3609
GEMIN5	ENSG00000082516	473.741	0.0288471	0.0288668	0.999318	0.317641	0.682514
NFE2L1	ENSG00000082641	2321.69	-0.0039003	0.0238689	-0.163405	0.870199	0.958253
GSK3B	ENSG00000082701	2947.71	-0.0280974	0.0330048	-0.851314	0.394595	0.728733
ITGB5	ENSG00000082781	522.896	-0.0450366	0.04446	-1.01297	0.311074	0.676193
ERC1	ENSG00000082805	520.674	-0.0402937	0.0374398	-1.07622	0.281827	0.652024
XPO1	ENSG00000082898	5401.47	-0.0305499	0.0235755	-1.29583	0.195034	0.577131
RNF13	ENSG00000082996	5323.9	-0.0485178	0.0500215	-0.969938	0.332078	0.690991
PALB2	ENSG00000083093	310.068	-0.0141977	0.0267978	-0.529809	0.596244	0.842312
DOPEY1	ENSG00000083097	1500.62	-0.00608062	0.025042	-0.242817	0.808147	0.936938
LYRM2	ENSG00000083099	850.059	-0.0417722	0.0210253	-1.98676	0.0469492	0.359722
BCKDHB	ENSG00000083123	235.098	0.000736488	0.0314333	0.0234302	0.981307	0.994186
KAT6A	ENSG00000083168	5886.48	-0.0780975	0.0422227	-1.84966	0.0643628	0.397993
ZCCHC6	ENSG00000083223	8421.65	-0.06058	0.0533564	-1.13538	0.256214	0.632279
ULK2	ENSG00000083290	604.803	-0.00196527	0.0287139	-0.0684431	0.945433	0.983837
TNPO1	ENSG00000083312	5425.73	-0.0462481	0.0321179	-1.43995	0.149882	0.526778
PLOD1	ENSG00000083444	858.812	0.0196715	0.0408988	0.480979	0.630532	0.860138
P2RX5	ENSG00000083454	410.771	0.0222645	0.0394029	0.565047	0.572042	0.831124
ITGAE	ENSG00000083457	447.321	0.0419737	0.0319707	1.31288	0.189224	0.572393
DIS3	ENSG00000083520	2066.74	-0.0409817	0.0190654	-2.14953	0.0315922	0.31601
PIBF1	ENSG00000083535	537.901	-0.0373263	0.0246397	-1.51488	0.129802	0.499588
TDRD3	ENSG00000083544	472.409	-0.0174531	0.0224472	-0.777521	0.436851	0.758224
NUFIP1	ENSG00000083635	126.518	-0.00914205	0.0395621	-0.231081	0.817252	0.939141
PDS5B	ENSG00000083642	2049.66	-0.041954	0.0229908	-1.82481	0.0680292	0.402656
OXCT1	ENSG00000083720	881.619	-0.0121081	0.0245801	-0.492597	0.622297	0.855563
CYLD	ENSG00000083799	11004	-0.0369976	0.0243418	-1.51992	0.128531	0.497109
SLC27A5	ENSG00000083807	40.7505	0.083069	0.0650529	1.27694	0.201622	0.585368
ZNF324	ENSG00000083812	187.919	0.00737569	0.0271289	0.271876	0.785717	0.927102
ZNF671	ENSG00000083814	646.783	0.0188262	0.021126	0.891139	0.372855	0.715021
ZNF416	ENSG00000083817	139.063	0.0343892	0.0328484	1.04691	0.295142	0.663567
ZNF586	ENSG00000083828	928.206	-0.0557077	0.0250347	-2.22522	0.0260663	0.303898
ZNF446	ENSG00000083838	218.718	0.0744802	0.0293037	2.54166	0.0110326	0.229321
ZNF264	ENSG00000083844	326.071	-0.1154	0.0402507	-2.86704	0.00414329	0.164629
RPS5	ENSG00000083845	7379.12	0.0678007	0.0343019	1.97658	0.0480886	0.361037
YTHDC1	ENSG00000083896	5154.55	-0.0138248	0.0200132	-0.690785	0.489701	0.785628
CHMP2B	ENSG00000083937	1828.28	-0.0596711	0.0374916	-1.59159	0.111477	0.471816
SMAP2	ENSG00000084070	18875.1	0.0405675	0.0515238	0.787355	0.431074	0.753455
PPIE	ENSG00000084072	863.021	0.0363511	0.024356	1.49249	0.135571	0.507249
ZMPSTE24	ENSG00000084073	1865.68	-0.0466509	0.0347792	-1.34134	0.179809	0.562573
STARD7	ENSG00000084090	3048.86	-0.0156908	0.0136582	-1.14881	0.250633	0.628569
NOA1	ENSG00000084092	582.528	0.0127333	0.0200993	0.633518	0.526395	0.805261
REST	ENSG00000084093	2303.3	-0.0308376	0.0238582	-1.29254	0.196171	0.57848
HAL	ENSG00000084110	2471.06	-0.0159408	0.059605	-0.267441	0.789129	0.928529
SSH1	ENSG00000084112	1829.87	-0.0771399	0.0354669	-2.17498	0.0296313	0.313058
GSTP1	ENSG00000084207	1663	0.0782629	0.0281947	2.77581	0.0055065	0.187838
APLP2	ENSG00000084234	11234.1	0.0171138	0.0304238	0.562513	0.573766	0.83208
KIAA1467	ENSG00000084444	123.737	0.00577967	0.0351599	0.164382	0.86943	0.958102
WBP11	ENSG00000084463	1602.99	0.00167302	0.019003	0.0880394	0.929845	0.97973
EIF3I	ENSG00000084623	1823.79	0.0158094	0.0198547	0.796257	0.425882	0.750115
TXLNA	ENSG00000084652	1239.51	-0.00693114	0.0159669	-0.434094	0.66422	0.875652
NCOA1	ENSG00000084676	4899.78	-0.0462238	0.044891	-1.02969	0.303156	0.668885
AGBL5	ENSG00000084693	189.406	-0.0258166	0.0288538	-0.894736	0.370928	0.713726
KIF3C	ENSG00000084731	349.646	-0.036594	0.0445229	-0.821914	0.411126	0.738297
RAB10	ENSG00000084733	4284.06	-0.0368986	0.028889	-1.27725	0.201513	0.585348
HADHA	ENSG00000084754	4992.1	0.00621591	0.0160054	0.388363	0.697747	0.889372
MAPRE3	ENSG00000084764	152.61	-0.00163466	0.0417546	-0.0391492	0.968771	0.991323
CAD	ENSG00000084774	611.686	0.0247181	0.0311169	0.794365	0.426983	0.750768
CD59	ENSG00000085063	1856.63	-0.0824702	0.0582546	-1.41568	0.156868	0.534321
CD82	ENSG00000085117	2508.68	-0.000864188	0.0393691	-0.0219509	0.982487	0.994288
TAF9	ENSG00000085231	1328.93	-0.00498899	0.0183648	-0.27166	0.785883	0.927102
FCN1	ENSG00000085265	13203.3	0.0492497	0.0380465	1.29446	0.195506	0.577691
MYNN	ENSG00000085274	1028.8	-0.0702238	0.021692	-3.23731	0.00120662	0.101345
MECOM	ENSG00000085276	4.00074	-0.113832	0.161609	-0.704369	0.481203	NA
SCAMP1	ENSG00000085365	1081.2	-0.0531924	0.0315943	-1.68361	0.0922577	0.442614
PREP	ENSG00000085377	760.982	0.00456267	0.018966	0.24057	0.809888	0.937161
HACE1	ENSG00000085382	308.125	-0.0940242	0.0355236	-2.64681	0.00812542	0.212746
SEH1L	ENSG00000085415	703.818	0.00748331	0.0226306	0.330671	0.740893	0.908501
WDR47	ENSG00000085433	653.71	-0.0424076	0.0270312	-1.56884	0.116686	0.480412
WDFY1	ENSG00000085449	2260.63	-0.0945514	0.0403306	-2.34441	0.0190573	0.284182
OVGP1	ENSG00000085465	81.9529	0.164794	0.0626287	2.63128	0.00850641	0.215254
SLC25A24	ENSG00000085491	1258.97	-0.0998577	0.0374051	-2.66963	0.00759348	0.207656
MAP3K4	ENSG00000085511	966.72	0.0326897	0.0240816	1.35745	0.174637	0.555226
PILRA	ENSG00000085514	3337.46	0.022104	0.047965	0.460837	0.644916	0.866364
ABCB1	ENSG00000085563	603.57	-0.0631952	0.0296774	-2.12941	0.0332207	0.321071
ZNF213	ENSG00000085644	256.35	-0.0124558	0.0421461	-0.295539	0.767582	0.920151
AKR1B1	ENSG00000085662	825.478	0.0753414	0.032179	2.34132	0.0192157	0.284182
CPNE3	ENSG00000085719	3188.33	-0.0232085	0.0253904	-0.914064	0.360683	0.707842
RRN3	ENSG00000085721	1219.79	1.67762e-05	0.020766	0.000807867	0.999355	0.999768
CTTN	ENSG00000085733	722.032	-0.0882931	0.0425914	-2.07302	0.03817	0.336218
WNT11	ENSG00000085741	7.3041	-0.0242476	0.138957	-0.174497	0.861475	NA
MTIF2	ENSG00000085760	953.723	-0.000408689	0.0188902	-0.0216349	0.982739	0.994288
DDHD2	ENSG00000085788	1307.92	-0.00519423	0.0288205	-0.180227	0.856974	0.954746
TTC39A	ENSG00000085831	9.14726	0.116611	0.102575	1.13683	0.25561	NA
EPS15	ENSG00000085832	3578.06	-0.0444723	0.0233792	-1.90222	0.0571428	0.382822
ORC1	ENSG00000085840	30.5601	-0.0854497	0.084847	-1.0071	0.313885	0.679479
MGST2	ENSG00000085871	267.607	0.0252323	0.0340947	0.740065	0.459261	0.769312
CHERP	ENSG00000085872	758.877	0.0139799	0.0276506	0.505591	0.613144	0.850695
ATG16L1	ENSG00000085978	1082.95	0.0217927	0.0178855	1.21846	0.22305	0.607148
USP40	ENSG00000085982	345.885	0.0261978	0.0295001	0.888057	0.37451	0.71567
POMGNT1	ENSG00000085998	455.608	0.053496	0.0259369	2.06254	0.0391561	0.340117
RAD54L	ENSG00000085999	8.91737	0.23783	0.136911	1.73711	0.0823672	NA
MAST2	ENSG00000086015	201.174	-0.037996	0.0355969	-1.0674	0.285793	0.655056
DNAJA1	ENSG00000086061	5544.16	-0.0914394	0.0425095	-2.15104	0.0314734	0.31601
B4GALT1	ENSG00000086062	3652.06	-0.00789058	0.0220976	-0.357078	0.721033	0.899778
CHMP5	ENSG00000086065	2577.85	-0.0354878	0.0527768	-0.672413	0.501321	0.791328
NFX1	ENSG00000086102	1405.59	-0.00643779	0.0192059	-0.335199	0.737475	0.906889
DIMT1	ENSG00000086189	420.195	0.00468198	0.0253532	0.18467	0.853488	0.953416
IPO11	ENSG00000086200	446.238	-0.0374052	0.0262181	-1.42669	0.153669	0.530173
EIF2AK1	ENSG00000086232	3133.07	-0.0224091	0.0164842	-1.35943	0.174009	0.555194
NME8	ENSG00000086288	152.04	0.0964472	0.0612301	1.57516	0.11522	0.478439
EPDR1	ENSG00000086289	23.4508	0.0148106	0.0696368	0.212684	0.831574	0.946285
SNX10	ENSG00000086300	5594.52	-0.0737951	0.0593296	-1.24382	0.213567	0.597083
SEPHS1	ENSG00000086475	668.952	-0.000656619	0.0192032	-0.0341932	0.972723	0.992296
MRPL28	ENSG00000086504	753.523	0.039675	0.0318896	1.24414	0.213449	0.597083
HBQ1	ENSG00000086506	16.5451	0.115127	0.112697	1.02156	0.306991	0.672861
ITPKC	ENSG00000086544	303.349	0.0229568	0.0321554	0.713932	0.475269	0.7778
CEACAM6	ENSG00000086548	36.5115	-0.0138743	0.106643	-0.1301	0.896488	0.96778
RBM22	ENSG00000086589	1886.75	0.00225522	0.0219096	0.102933	0.918016	0.97625
TMED2	ENSG00000086598	3598.99	-0.0301655	0.0200971	-1.50099	0.133359	0.503871
ERO1LB	ENSG00000086619	863.474	-0.0225986	0.0252047	-0.896602	0.369931	0.713322
ZFAND6	ENSG00000086666	2392.22	-0.016056	0.0239742	-0.669722	0.503035	0.792165
LAT2	ENSG00000086730	4231.75	-0.0179509	0.0451747	-0.397365	0.691098	0.886805
ZW10	ENSG00000086827	427.754	-0.0236867	0.0229279	-1.03309	0.30156	0.667737
ALG9	ENSG00000086848	103.062	0.0223799	0.0423207	0.528818	0.596932	0.842312
MYBPC2	ENSG00000086967	5.13939	-0.0852088	0.151341	-0.563025	0.573418	NA
ACOX3	ENSG00000087008	173.001	0.0482301	0.0292802	1.64719	0.0995182	0.455629
MTMR2	ENSG00000087053	468.167	-0.018335	0.025362	-0.722933	0.469721	0.774277
PPP1R15A	ENSG00000087074	3113.01	-0.0641949	0.0569761	-1.1267	0.25987	0.63623
HSD17B14	ENSG00000087076	3.72823	0.223205	0.193132	1.15572	0.247798	NA
TRIP6	ENSG00000087077	104.625	0.00792572	0.0512548	0.154634	0.87711	0.961461
FTL	ENSG00000087086	38801.7	0.0358584	0.0312345	1.14804	0.250953	0.628569
SRRT	ENSG00000087087	1539.58	0.0216708	0.0230656	0.939531	0.347458	0.698675
BAX	ENSG00000087088	917.299	0.0325575	0.0287554	1.13222	0.257542	0.6334
NLK	ENSG00000087095	741.669	-0.0422401	0.0200605	-2.10564	0.0352355	0.326797
PIGS	ENSG00000087111	1148.28	0.00585155	0.0182081	0.32137	0.74793	0.911992
ATXN7L3	ENSG00000087152	2555.28	-0.0349432	0.0224323	-1.55772	0.1193	0.484385
PGS1	ENSG00000087157	2242.05	-0.054332	0.0543931	-0.998877	0.317854	0.682605
PSMC5	ENSG00000087191	1804.52	0.0323506	0.0239328	1.35172	0.176464	0.557314
UIMC1	ENSG00000087206	2088.99	-0.0297801	0.0308693	-0.964716	0.334687	0.691718
CETP	ENSG00000087237	24.0556	-0.0253497	0.0836434	-0.303069	0.761837	0.919666
LPCAT2	ENSG00000087253	5660.01	-0.0894356	0.0709429	-1.26067	0.207427	0.592311
GNAO1	ENSG00000087258	54.3646	-0.067799	0.0541797	-1.25137	0.210798	0.595672
OGFOD1	ENSG00000087263	698.278	-0.0101388	0.0205691	-0.492915	0.622072	0.855335
SH3BP2	ENSG00000087266	5361.71	-0.0345635	0.0379139	-0.91163	0.361964	0.708577
NOP14	ENSG00000087269	837.845	0.026305	0.0230404	1.14169	0.253583	0.630599
ADD1	ENSG00000087274	5444.64	-0.0119322	0.018578	-0.642274	0.520695	0.802544
L2HGDH	ENSG00000087299	71.981	-0.0547432	0.0520924	-1.05089	0.293311	0.662368
TXNDC16	ENSG00000087301	416.858	-0.00560232	0.0273951	-0.204501	0.837962	0.9486
C14orf166	ENSG00000087302	1652.57	0.0215919	0.0199686	1.0813	0.279565	0.649816
NID2	ENSG00000087303	6.01241	-0.133119	0.126319	-1.05383	0.291961	NA
GMCL1	ENSG00000087338	1993	-0.0199452	0.0307415	-0.648805	0.516464	0.800102
SF3B2	ENSG00000087365	4855.52	0.0302713	0.0192842	1.56975	0.116474	0.480247
KLHL42	ENSG00000087448	647.872	-0.00156939	0.0242379	-0.0647496	0.948373	0.984576
GNAS	ENSG00000087460	12462.1	0.00657978	0.0192728	0.341403	0.7328	0.905882
DNM1L	ENSG00000087470	1542.27	-0.0357756	0.0182277	-1.96271	0.0496799	0.363967
PHACTR3	ENSG00000087495	7.68274	-0.00478565	0.118958	-0.0402296	0.96791	NA
ERGIC2	ENSG00000087502	1590.47	-0.0390473	0.0325078	-1.20117	0.229686	0.611963
AURKA	ENSG00000087586	64.484	-0.0537856	0.0580395	-0.926708	0.354078	0.70145
CASS4	ENSG00000087589	1517.36	-0.0701076	0.0582722	-1.2031	0.228936	0.610784
AAMDC	ENSG00000087884	69.2343	0.00546661	0.0517617	0.105611	0.915891	0.975393
RFX2	ENSG00000087903	593.776	-0.0526993	0.0664966	-0.792512	0.428062	0.750883
METTL2A	ENSG00000087995	162.077	-0.0637656	0.0294954	-2.16188	0.0306274	0.313058
ALG6	ENSG00000088035	752.199	0.00531703	0.0219545	0.242184	0.808637	0.936953
CNOT3	ENSG00000088038	932.559	-0.000658723	0.0341977	-0.0192622	0.984632	0.995001
GP6	ENSG00000088053	105.637	-0.13544	0.05054	-2.67985	0.00736558	0.205675
PTPN4	ENSG00000088179	3269.23	-0.0515366	0.027035	-1.90629	0.0566128	0.382724
DDX18	ENSG00000088205	2932.48	-0.0280983	0.0210535	-1.33461	0.182003	0.565388
KHSRP	ENSG00000088247	1413.1	-0.0249005	0.0216541	-1.14992	0.250177	0.628569
GNA11	ENSG00000088256	72.5463	-0.003651	0.0529925	-0.0688966	0.945072	0.983746
ASAP3	ENSG00000088280	20.602	0.0974928	0.0745588	1.3076	0.19101	0.574537
EDEM2	ENSG00000088298	1033.14	-0.0102361	0.0363556	-0.281553	0.778286	0.923865
DNMT3B	ENSG00000088305	15.2839	0.11691	0.084798	1.37868	0.167992	0.548204
TPX2	ENSG00000088325	62.7087	0.00393105	0.0916613	0.0428866	0.965792	0.990085
FER1L4	ENSG00000088340	2.59437	0.102913	0.24352	0.422609	0.672581	NA
PDRG1	ENSG00000088356	344.041	0.0104863	0.0294179	0.35646	0.721496	0.899937
EPB41L1	ENSG00000088367	2.59977	-0.0261957	0.195386	-0.134072	0.893346	NA
DOCK9	ENSG00000088387	1168.93	0.0410122	0.0371656	1.1035	0.26981	0.643928
ANKRD10	ENSG00000088448	2278.48	0.0458999	0.016842	2.72532	0.00642391	0.196775
TGDS	ENSG00000088451	498.243	-0.00200689	0.0241383	-0.0831411	0.933739	0.981003
DOCK3	ENSG00000088538	31.2822	0.19311	0.0694259	2.78153	0.0054104	0.187838
C3orf18	ENSG00000088543	198.943	0.0106421	0.0296712	0.358669	0.719843	0.899185
COQ9	ENSG00000088682	400.652	0.0333332	0.0264564	1.25993	0.207695	0.592311
TMEM40	ENSG00000088726	338.584	-0.0514766	0.0475058	-1.08358	0.278549	0.649101
KIF9	ENSG00000088727	28.8532	0.0589116	0.0629849	0.935329	0.349619	0.699526
CRLS1	ENSG00000088766	542.216	0.0281535	0.025407	1.1081	0.267818	0.64144
PPP1R13B	ENSG00000088808	196.743	0.00207759	0.0350927	0.059203	0.95279	0.986252
ATRN	ENSG00000088812	780.459	0.0556084	0.0307304	1.80956	0.070364	0.406323
SMOX	ENSG00000088826	548.663	-0.0123623	0.0478705	-0.258244	0.796219	0.931601
SIGLEC1	ENSG00000088827	307.964	0.10492	0.11973	0.8763	0.380867	0.719504
FKBP1A	ENSG00000088832	5469.59	-0.0293649	0.0317256	-0.925589	0.35466	0.701891
NSFL1C	ENSG00000088833	2208.68	0.0286321	0.0359401	0.796662	0.425647	0.74996
SLC4A11	ENSG00000088836	3.78265	-0.0712849	0.143755	-0.495878	0.61998	NA
C20orf194	ENSG00000088854	267.979	0.0261958	0.0353484	0.741073	0.458649	0.768827
ZNF343	ENSG00000088876	251.537	0.00689088	0.0261685	0.263328	0.792298	0.929373
EBF4	ENSG00000088881	22.6278	0.132657	0.0896599	1.47956	0.138992	0.513803
CPXM1	ENSG00000088882	8.83518	0.118529	0.109971	1.07782	0.281115	NA
MAVS	ENSG00000088888	910.81	-0.095104	0.0413125	-2.30206	0.0213315	0.294228
LZTS3	ENSG00000088899	32.2128	0.139416	0.0787921	1.76941	0.0768248	0.418165
XRN2	ENSG00000088930	5458.95	-0.0396308	0.0303759	-1.30468	0.192003	0.575314
PLK1S1	ENSG00000088970	702.214	0.0333356	0.0206507	1.61426	0.10647	0.4651
DYNLL1	ENSG00000088986	1681.2	-0.0386296	0.0270872	-1.42612	0.153834	0.530173
TESC	ENSG00000088992	250.948	0.0950363	0.0342398	2.77561	0.00550985	0.187838
SNX5	ENSG00000089006	2270.38	-0.010615	0.017815	-0.595849	0.551276	0.819166
RPL6	ENSG00000089009	11636.9	0.040383	0.0243996	1.65507	0.0979112	0.454635
SIRPG	ENSG00000089012	593.377	0.041958	0.0348431	1.2042	0.228512	0.610637
MAPKAPK5	ENSG00000089022	542.975	-0.0115857	0.0171472	-0.675659	0.499257	0.790101
P2RX7	ENSG00000089041	424.091	-0.096854	0.0667521	-1.45095	0.146794	0.524257
ESF1	ENSG00000089048	665.183	-0.0562754	0.0322221	-1.74649	0.0807265	0.421603
RBBP9	ENSG00000089050	355.248	-0.0591863	0.0274119	-2.15915	0.0308388	0.313341
ANAPC5	ENSG00000089053	3019.14	0.0334411	0.0158421	2.1109	0.0347807	0.325706
SLC23A2	ENSG00000089057	1136.15	0.0294203	0.026294	1.1189	0.263184	0.638397
SLC8B1	ENSG00000089060	1498.33	0.0223292	0.0215182	1.03769	0.299415	0.666334
TMEM230	ENSG00000089063	1744.38	-0.0254966	0.0140517	-1.81448	0.0696034	0.40537
DZANK1	ENSG00000089091	47.8204	0.102919	0.0477678	2.15456	0.0311964	0.314776
KDM2B	ENSG00000089094	1025.09	-0.0103611	0.0235061	-0.440786	0.659368	0.874018
TASP1	ENSG00000089123	194.258	0.0382802	0.034035	1.12473	0.260703	0.636876
OAS1	ENSG00000089127	2602.26	-0.0196115	0.0880977	-0.222611	0.823838	0.942678
GCN1L1	ENSG00000089154	1633.46	0.0463851	0.0315111	1.47202	0.141015	0.517468
RPLP0	ENSG00000089157	11793.2	0.0444563	0.0251133	1.77023	0.0766888	0.418057
PXN	ENSG00000089159	10397.8	-0.0292426	0.0416574	-0.701979	0.482692	0.78237
SIRT4	ENSG00000089163	20.6877	-0.0704455	0.0739687	-0.952369	0.34091	0.695524
RPH3A	ENSG00000089169	219.092	0.0980114	0.0586	1.67255	0.0944162	0.447837
KIF16B	ENSG00000089177	296.157	-0.0448972	0.0309318	-1.45149	0.146644	0.524257
TRMT6	ENSG00000089195	498.376	-0.0137645	0.0230343	-0.597563	0.550131	0.818393
CHGB	ENSG00000089199	3.98253	-0.0834353	0.148925	-0.560252	0.575308	NA
PEBP1	ENSG00000089220	1426.15	0.0760993	0.0295851	2.57222	0.0101049	0.22243
BRAP	ENSG00000089234	966.051	-0.0203338	0.0204476	-0.994436	0.320011	0.683663
ERP29	ENSG00000089248	4343.93	0.0336538	0.0204952	1.64203	0.100584	0.456451
FUS	ENSG00000089280	8490.2	0.0511394	0.0197301	2.59195	0.00954325	0.217069
FXYD5	ENSG00000089327	3443.48	0.0488303	0.0263409	1.85378	0.0637704	0.396182
ZNF302	ENSG00000089335	1377.17	0.00820947	0.0254338	0.322778	0.746863	0.91142
GRAMD1A	ENSG00000089351	2022.58	-0.00256417	0.0457106	-0.0560957	0.955266	0.986957
CDIP1	ENSG00000089486	641.75	0.0119536	0.0280164	0.426664	0.669624	0.87801
CMTM1	ENSG00000089505	86.1136	-0.148562	0.0789559	-1.88158	0.0598937	0.389041
GANAB	ENSG00000089597	5048.14	0.0467495	0.0224535	2.08206	0.037337	0.333996
GMIP	ENSG00000089639	4350.47	-0.0346436	0.0378893	-0.914335	0.360541	0.707753
BIRC5	ENSG00000089685	35.8567	-0.0341272	0.127001	-0.268716	0.788149	0.928257
LAG3	ENSG00000089692	76.5698	-0.0194592	0.0638509	-0.30476	0.760549	0.918797
MLF2	ENSG00000089693	2013.19	0.0354271	0.031297	1.13196	0.25765	0.633459
OTUB2	ENSG00000089723	11.2562	0.117531	0.093352	1.25901	0.208028	NA
DDX24	ENSG00000089737	3564.78	0.0461415	0.0240459	1.91889	0.054998	0.379102
ZBTB25	ENSG00000089775	1257.37	0.0232136	0.03222	0.720473	0.471234	0.775516
NECAP1	ENSG00000089818	1648.08	-0.0184062	0.019225	-0.957408	0.338361	0.694283
ANKRD24	ENSG00000089847	10.1727	0.0673599	0.126712	0.5316	0.595003	NA
DHX32	ENSG00000089876	281.634	0.0213017	0.024454	0.871092	0.383704	0.721397
RCOR1	ENSG00000089902	2830.42	-0.0488003	0.0403845	-1.20839	0.226896	0.609828
GPATCH2L	ENSG00000089916	2664.21	0.00363201	0.0241987	0.150091	0.880693	0.96225
LTBP4	ENSG00000090006	339.443	0.0501396	0.0481688	1.04091	0.297915	0.665259
BLVRB	ENSG00000090013	639.676	0.10556	0.0374711	2.8171	0.00484599	0.175774
SLC9A1	ENSG00000090020	848.145	0.0152233	0.034273	0.444179	0.656913	0.872805
SPTLC1	ENSG00000090054	1493.32	-0.0766075	0.0333306	-2.29842	0.021538	0.294228
PAPOLA	ENSG00000090060	8850.59	-0.0543704	0.0276916	-1.96343	0.0495967	0.363967
CCNK	ENSG00000090061	1482.56	-0.0360182	0.0208338	-1.72883	0.0838387	0.427086
PCBP4	ENSG00000090097	107.319	0.0292175	0.0466846	0.62585	0.531414	0.807567
RGS1	ENSG00000090104	115.767	-0.173002	0.0705726	-2.4514	0.0142301	0.25404
YPEL3	ENSG00000090238	4655.38	0.013401	0.0458181	0.292482	0.769918	0.921697
MRPS33	ENSG00000090263	411.56	0.0410262	0.0322759	1.27111	0.20369	0.58739
NDUFB2	ENSG00000090266	530.342	0.0222505	0.036712	0.606082	0.54446	0.815199
NUDC	ENSG00000090273	1059.6	0.0182885	0.0259732	0.70413	0.481352	0.781572
MAEA	ENSG00000090316	2065.15	0.0190398	0.0347912	0.547261	0.5842	0.836657
ICAM1	ENSG00000090339	1286.13	-0.0367993	0.0593831	-0.619693	0.53546	0.810179
STRN4	ENSG00000090372	1620.41	-0.0171538	0.0324129	-0.529228	0.596647	0.842312
IRAK3	ENSG00000090376	3452.29	0.0228015	0.053801	0.423812	0.671703	0.878879
LYZ	ENSG00000090382	65025.7	-0.0109471	0.0320682	-0.341369	0.732826	0.905882
MUL1	ENSG00000090432	507.447	0.0212743	0.0232453	0.915209	0.360082	0.707751
TFAP4	ENSG00000090447	213.888	0.0523606	0.0371426	1.40972	0.158624	0.53608
PDCD7	ENSG00000090470	568.119	-0.0170575	0.0226099	-0.754426	0.450593	0.764876
SPG21	ENSG00000090487	2555.16	0.011103	0.0246374	0.450656	0.652238	0.869907
DNAJB11	ENSG00000090520	1358.78	-0.0157322	0.0294101	-0.534924	0.592702	0.840364
LEPREL1	ENSG00000090530	20.2653	0.0358615	0.0878701	0.408119	0.683186	0.88272
FLT3LG	ENSG00000090554	60.6356	-0.0123102	0.0576672	-0.213469	0.830961	0.945899
RAB11FIP3	ENSG00000090565	336.249	0.026323	0.0309784	0.849721	0.39548	0.729215
GNPTG	ENSG00000090581	715.226	0.0500139	0.0257718	1.94065	0.052301	0.369243
ZNF268	ENSG00000090612	549.8	-0.020814	0.0249372	-0.834656	0.403911	0.734247
GOLGA3	ENSG00000090615	1421.88	0.0108905	0.0182464	0.596857	0.550603	0.818658
PABPC4	ENSG00000090621	2283.5	0.0349172	0.017185	2.03184	0.0421699	0.346847
CD209	ENSG00000090659	10.5589	0.0756795	0.11533	0.656198	0.511697	NA
CERS4	ENSG00000090661	366.242	-0.000171371	0.0309016	-0.00554569	0.995575	0.998982
MCOLN1	ENSG00000090674	328.801	-0.0218147	0.0387094	-0.563551	0.57306	0.831751
USP48	ENSG00000090686	2561.94	0.00751044	0.0177327	0.423536	0.671904	0.878879
PDPR	ENSG00000090857	1313.68	-0.0626835	0.0473022	-1.32517	0.185115	0.569622
AARS	ENSG00000090861	904.047	0.0330891	0.0272494	1.2143	0.224631	0.608467
GLG1	ENSG00000090863	3678.22	0.0471645	0.0238112	1.98077	0.0476167	0.3609
TNRC6A	ENSG00000090905	1886.15	0.0216986	0.0255877	0.84801	0.396432	0.729399
FCGBP	ENSG00000090920	354.598	0.166288	0.0599776	2.7725	0.00556276	0.187838
PLEKHG2	ENSG00000090924	352.776	-0.070388	0.0401595	-1.75271	0.0796514	0.421438
NAT14	ENSG00000090971	40.0733	0.0393206	0.0575298	0.683482	0.494303	0.787862
PITPNM2	ENSG00000090975	533.222	-0.0601041	0.0384958	-1.56132	0.118449	0.484081
EXOC1	ENSG00000090989	2136.88	0.00328805	0.0203572	0.161518	0.871686	0.958961
RBM27	ENSG00000091009	1943.78	-0.04327	0.0266105	-1.62605	0.103939	0.461778
OSBPL8	ENSG00000091039	13242	-0.0657156	0.0465406	-1.41201	0.157948	0.535492
DTX2	ENSG00000091073	469.13	0.0301856	0.0391532	0.77096	0.440731	0.76006
NLRC4	ENSG00000091106	1513.94	-0.0321992	0.0554494	-0.580695	0.561446	0.825656
PUS7	ENSG00000091127	144.395	-0.014114	0.0317558	-0.444453	0.656715	0.872805
NRCAM	ENSG00000091129	180.647	0.0821882	0.0840104	0.97831	0.327921	0.688592
SLC26A4	ENSG00000091137	3.59086	-0.0166246	0.15197	-0.109394	0.91289	NA
DLD	ENSG00000091140	1857.41	-0.0379141	0.0189124	-2.00473	0.0449924	0.35501
WDR7	ENSG00000091157	869.509	-0.00834744	0.0280213	-0.297896	0.765783	0.920151
TXNL1	ENSG00000091164	1183.48	-0.00800103	0.0171284	-0.467122	0.640413	0.864127
IL5RA	ENSG00000091181	769.581	-0.0489161	0.0881481	-0.554931	0.578942	0.835112
ABCC6	ENSG00000091262	35.7803	0.137316	0.0734451	1.86964	0.0615341	0.393134
CMTM6	ENSG00000091317	15341.8	-0.0751485	0.0453565	-1.65684	0.0975514	0.454235
ITGA6	ENSG00000091409	3211.93	0.0280507	0.0340391	0.824073	0.409898	0.737498
RAPGEF4	ENSG00000091428	5.75071	0.114711	0.136905	0.837889	0.402093	NA
MLTK	ENSG00000091436	630.754	-0.0416749	0.0546933	-0.761975	0.446075	0.762537
FH	ENSG00000091483	583.937	0.014013	0.0247546	0.566078	0.571341	0.830885
SEL1L3	ENSG00000091490	2124.14	-0.0115682	0.030428	-0.380182	0.70381	0.892502
TF	ENSG00000091513	4.45195	0.238471	0.154966	1.53886	0.123838	NA
CDV3	ENSG00000091527	7466.17	-0.0124893	0.016929	-0.737748	0.460668	0.770594
MYO15A	ENSG00000091536	7.2458	0.0124908	0.114346	0.109237	0.913014	NA
ALKBH5	ENSG00000091542	1656.17	0.00576781	0.0174827	0.329916	0.741463	0.908717
NLRP1	ENSG00000091592	8962.1	0.017138	0.0251266	0.682068	0.495196	0.788327
PITPNM3	ENSG00000091622	9.1746	0.0482638	0.108168	0.446191	0.65546	NA
SPAG7	ENSG00000091640	768.184	0.0384504	0.019311	1.99111	0.0464684	0.35969
ORC6	ENSG00000091651	40.5157	-0.101023	0.0706912	-1.42907	0.152984	0.530173
ZC3HC1	ENSG00000091732	205.383	0.043259	0.0282683	1.5303	0.125942	0.49499
ESR1	ENSG00000091831	37.2295	0.016318	0.0722877	0.225736	0.821406	0.941357
RGS17	ENSG00000091844	9.17227	0.139898	0.10833	1.29141	0.196563	NA
TMEM101	ENSG00000091947	454.031	0.0458592	0.0248718	1.84382	0.0652089	0.399341
CD200	ENSG00000091972	304.063	-0.036638	0.0509261	-0.719434	0.471874	0.775705
PSME1	ENSG00000092010	6186.28	-0.0250932	0.0362523	-0.692182	0.488823	0.785628
PPP2R3C	ENSG00000092020	1842.35	-0.0343431	0.038865	-0.883651	0.376885	0.716866
HAUS4	ENSG00000092036	710.18	-0.0114033	0.0464329	-0.245587	0.806002	0.936164
JPH4	ENSG00000092051	13.6915	-0.101459	0.0862392	-1.17649	0.2394	0.620019
CEBPE	ENSG00000092067	287.54	-0.0220538	0.0693108	-0.318187	0.750343	0.91323
SLC7A8	ENSG00000092068	96.1144	-0.114162	0.0673034	-1.69623	0.0898429	0.437437
OSGEP	ENSG00000092094	1459.29	0.048222	0.0244364	1.97337	0.0484537	0.362976
SLC22A17	ENSG00000092096	49.5327	0.161016	0.0732151	2.19922	0.0278625	0.308993
RNF31	ENSG00000092098	629.144	-0.0575795	0.0424777	-1.35552	0.175252	0.555603
SCFD1	ENSG00000092108	1269.58	-0.0349363	0.0188833	-1.85011	0.0642974	0.397758
G2E3	ENSG00000092140	1137.65	-0.064708	0.0277013	-2.33592	0.0194953	0.284657
HECTD1	ENSG00000092148	3361.52	-0.00387685	0.0263973	-0.146865	0.883239	0.963034
HNRNPC	ENSG00000092199	13340.7	-0.0148558	0.0204206	-0.727491	0.466925	0.772514
RPGRIP1	ENSG00000092200	371.515	0.0682715	0.0490661	1.39142	0.164098	0.542511
SUPT16H	ENSG00000092201	3452.8	-0.0121643	0.0178188	-0.682664	0.494819	0.788222
TOX4	ENSG00000092203	2335.16	-0.0177258	0.0231827	-0.764613	0.444502	0.761675
GEMIN2	ENSG00000092208	175.493	0.0228793	0.0286603	0.798293	0.4247	0.749471
TGM1	ENSG00000092295	34.6846	0.0222082	0.0575422	0.385946	0.699537	0.890447
TINF2	ENSG00000092330	2168.28	-0.0155623	0.0209665	-0.742248	0.457937	0.768776
DAZL	ENSG00000092345	3.50891	-0.220562	0.167322	-1.31819	0.187441	NA
TRPM7	ENSG00000092439	2631.53	-0.0505338	0.0247713	-2.04001	0.0413491	0.346127
WDR76	ENSG00000092470	232.346	-0.0508831	0.0331565	-1.53463	0.124874	0.492522
CAPN3	ENSG00000092529	46.9623	0.0816059	0.0558042	1.46236	0.143642	0.520688
SNAP23	ENSG00000092531	7964.8	-0.0687663	0.0330452	-2.08098	0.0374361	0.334169
PHGDH	ENSG00000092621	91.689	0.0129775	0.0548511	0.236595	0.812971	0.937884
COL9A3	ENSG00000092758	125.841	0.0292689	0.071904	0.407055	0.683968	0.883098
EZR	ENSG00000092820	4597.33	-0.00908233	0.0143469	-0.633053	0.526699	0.805409
MYL6	ENSG00000092841	8193.4	0.0278214	0.0335152	0.830113	0.406475	0.735736
AGO1	ENSG00000092847	2044.94	-0.00534927	0.0226246	-0.236436	0.813094	0.937884
TEKT2	ENSG00000092850	2.75184	0.0276482	0.214857	0.128682	0.89761	NA
CLSPN	ENSG00000092853	45.4275	-0.154845	0.0825647	-1.87544	0.0607321	0.391343
RFFL	ENSG00000092871	1988.61	-0.00031676	0.0303988	-0.0104202	0.991686	0.997718
UNC13D	ENSG00000092929	4410.53	0.0114397	0.033474	0.341748	0.73254	0.905882
MFSD11	ENSG00000092931	359.791	-0.0345045	0.0210416	-1.63982	0.101042	0.456499
DPYSL2	ENSG00000092964	1286.89	0.0584619	0.0408155	1.43234	0.152045	0.529248
TGFB2	ENSG00000092969	15.3808	0.074425	0.0949435	0.783888	0.433106	0.755327
GPATCH2	ENSG00000092978	414.95	-0.0305061	0.0260278	-1.17206	0.241175	0.621223
NUP50	ENSG00000093000	6278.75	-0.0197436	0.0270668	-0.729441	0.465732	0.772386
CDC45	ENSG00000093009	14.2954	0.169873	0.14414	1.17852	0.238588	0.619445
COMT	ENSG00000093010	496.394	0.0636645	0.0307741	2.06877	0.0385679	0.338093
CECR1	ENSG00000093072	4814.77	0.0158702	0.0348155	0.455837	0.648507	0.867916
VNN3	ENSG00000093134	2017.8	-0.0165628	0.0627825	-0.263812	0.791925	0.929368
ECHDC1	ENSG00000093144	2088.62	0.0112399	0.0234737	0.478828	0.632061	0.86053
LRRFIP2	ENSG00000093167	1345.61	-0.02226	0.0365984	-0.608223	0.543039	0.814939
SEC22C	ENSG00000093183	1099	-0.0230823	0.0181278	-1.2733	0.20291	0.586467
XYLB	ENSG00000093217	19.287	-0.0705666	0.0832045	-0.84811	0.396376	0.729399
CDC6	ENSG00000094804	35.1641	0.0408674	0.0957324	0.426892	0.669458	0.878003
CDC23	ENSG00000094880	813.79	-2.07775e-06	0.0212711	-9.76796e-05	0.999922	0.999967
AAAS	ENSG00000094914	576.629	0.0346631	0.0216262	1.60283	0.108973	0.468406
CBX5	ENSG00000094916	1991.9	-0.0124758	0.0307127	-0.406208	0.684589	0.883518
SUCO	ENSG00000094975	1865.6	-0.0337565	0.0198478	-1.70077	0.088987	0.435953
MSH2	ENSG00000095002	806.179	-0.0549006	0.0299874	-1.83079	0.0671314	0.401264
MAP3K1	ENSG00000095015	7986.03	-0.02368	0.0296873	-0.797647	0.425075	0.749496
DHPS	ENSG00000095059	847.87	0.0431963	0.0248506	1.73824	0.0821693	0.423712
HOOK2	ENSG00000095066	162.395	0.0417405	0.0386858	1.07896	0.280604	0.65079
ARCN1	ENSG00000095139	4010.7	-0.0395385	0.022392	-1.76575	0.0774386	0.419392
TMEM38B	ENSG00000095209	288.101	-0.0497203	0.0287382	-1.73011	0.0836105	0.426834
PSMD5	ENSG00000095261	882.572	-0.0224076	0.0185693	-1.2067	0.227547	0.610183
PTGS1	ENSG00000095303	4072.85	-0.0598856	0.0364105	-1.64474	0.100024	0.455855
NUP188	ENSG00000095319	814.217	0.0423732	0.0291988	1.4512	0.146725	0.524257
CRAT	ENSG00000095321	351.674	-0.0184684	0.0335463	-0.550533	0.581954	0.835959
SH2D3C	ENSG00000095370	2539.65	-0.00595769	0.0331185	-0.17989	0.857239	0.954821
NANS	ENSG00000095380	411.153	-0.00298974	0.0418079	-0.0715114	0.942991	0.983286
TBC1D2	ENSG00000095383	512.821	0.0217341	0.0356866	0.609026	0.542507	0.814768
DFNB31	ENSG00000095397	55.31	0.0535693	0.063447	0.844317	0.398493	0.730695
CWF19L1	ENSG00000095485	1166.52	0.0150005	0.0154461	0.971151	0.331473	0.69082
SEMA4G	ENSG00000095539	5.24501	-0.120988	0.1403	-0.862355	0.388492	NA
BTAF1	ENSG00000095564	5604.08	-0.0168916	0.0316028	-0.534496	0.592998	0.840517
IKZF5	ENSG00000095574	1519.33	0.00512606	0.023711	0.216189	0.82884	0.945047
BLNK	ENSG00000095585	422.664	-0.0472464	0.0276518	-1.70862	0.0875222	0.434734
TDRD1	ENSG00000095627	3.30158	-0.246414	0.156582	-1.57371	0.115555	NA
SORBS1	ENSG00000095637	22.0756	-0.135955	0.081224	-1.67383	0.0941645	0.447222
BAMBI	ENSG00000095739	22.9378	-0.135347	0.0890244	-1.52033	0.128428	0.496974
WAC	ENSG00000095787	7936.9	-0.0352487	0.0259891	-1.35629	0.175007	0.555486
CREM	ENSG00000095794	250.056	-0.092215	0.041794	-2.20642	0.0273548	0.307151
NUBP2	ENSG00000095906	418.28	0.0785224	0.0430326	1.82472	0.0680433	0.402656
C19orf77	ENSG00000095932	18.1776	0.204595	0.116664	1.75371	0.0794804	0.421438
HIVEP1	ENSG00000095951	1206.13	-0.0491993	0.042616	-1.15448	0.248304	0.62679
CRISP3	ENSG00000096006	204.78	-0.0369687	0.0923875	-0.400148	0.689047	0.885322
FKBP5	ENSG00000096060	4981.83	0.114389	0.0765118	1.49505	0.134901	0.506312
SRPK1	ENSG00000096063	3437.34	-0.0433497	0.052293	-0.828977	0.407118	0.735807
BRPF3	ENSG00000096070	1095.41	-0.0411049	0.0295227	-1.39232	0.163827	0.542511
MRPS18A	ENSG00000096080	280.179	0.000375385	0.0278474	0.0134801	0.989245	0.996643
TMEM14A	ENSG00000096092	126.55	-0.0281717	0.0422823	-0.666277	0.505234	0.793348
EFHC1	ENSG00000096093	346.816	0.0306231	0.0316972	0.966114	0.333987	0.691385
HSP90AB1	ENSG00000096384	9221.75	-0.0395335	0.0224465	-1.76123	0.0781989	0.419791
CDC5L	ENSG00000096401	2012.2	-0.0542034	0.0214973	-2.5214	0.0116887	0.235882
ITPR3	ENSG00000096433	1100.35	0.0326921	0.0351996	0.928765	0.353011	0.701122
ZNF184	ENSG00000096654	441.229	-0.0321491	0.0246507	-1.30418	0.192171	0.575383
DSP	ENSG00000096696	81.995	0.0541846	0.097295	0.556911	0.577588	0.834052
SIRT1	ENSG00000096717	1544.51	-0.0288056	0.0246687	-1.1677	0.242929	0.62295
HNRNPH3	ENSG00000096746	7301.31	-0.00193097	0.0252832	-0.0763738	0.939122	0.982663
IFT74	ENSG00000096872	213.734	-0.0213885	0.0273998	-0.780609	0.435032	0.756872
JAK2	ENSG00000096968	4171	-0.108058	0.0561411	-1.92476	0.054259	0.376117
IL12RB1	ENSG00000096996	637.382	-0.00973611	0.0280422	-0.347195	0.728445	0.90447
ABL1	ENSG00000097007	559.187	0.00149425	0.0350746	0.0426021	0.966019	0.990173
ACOT7	ENSG00000097021	88.8919	-0.0380029	0.0494878	-0.767925	0.442532	0.76139
SH3GLB1	ENSG00000097033	6427.41	-0.029249	0.0440877	-0.663428	0.507057	0.794494
CDC7	ENSG00000097046	290.073	-0.0420487	0.0264004	-1.59273	0.111222	0.471789
SYDE2	ENSG00000097096	34.7833	-0.00256989	0.0815958	-0.0314953	0.974875	0.992482
PCSK5	ENSG00000099139	408.225	0.0481396	0.0271766	1.77136	0.0765001	0.418057
SCD	ENSG00000099194	117.743	-0.0844723	0.0484519	-1.74343	0.0812591	0.422247
TMED1	ENSG00000099203	217.507	0.0425838	0.0330718	1.28761	0.19788	0.580531
ABLIM1	ENSG00000099204	5794.23	-0.0031803	0.0339231	-0.0937502	0.925308	0.97893
ERMP1	ENSG00000099219	738.827	-0.0460217	0.0269148	-1.7099	0.0872839	0.434579
RAB18	ENSG00000099246	3496.17	-0.031056	0.0353728	-0.877964	0.379963	0.718943
NRP1	ENSG00000099250	60.7371	0.127042	0.0670514	1.89469	0.0581334	0.384302
HSD17B7P2	ENSG00000099251	141.877	-0.0526452	0.0357621	-1.4721	0.140995	0.517468
PRTFDC1	ENSG00000099256	47.5927	-0.0882876	0.0635251	-1.38981	0.164588	0.542986
TSPAN15	ENSG00000099282	25.3868	0.141348	0.0804888	1.75612	0.0790673	0.421083
H2AFY2	ENSG00000099284	81.6774	-0.00147546	0.0467262	-0.0315768	0.97481	0.992482
FAM21A	ENSG00000099290	449.621	-0.0409297	0.0345818	-1.18356	0.236586	0.617885
MAST3	ENSG00000099308	3101.6	0.017653	0.0392242	0.450053	0.652672	0.870269
MZF1	ENSG00000099326	395.778	-0.0035712	0.0258788	-0.137997	0.890243	0.965911
OCEL1	ENSG00000099330	189.265	0.00818847	0.0353035	0.231945	0.816581	0.939007
MYO9B	ENSG00000099331	6741.58	-0.0133631	0.0294147	-0.454302	0.649611	0.868417
KCNK6	ENSG00000099337	419.154	0.0226094	0.0291248	0.776295	0.437575	0.758362
CATSPERG	ENSG00000099338	41.5314	0.0429672	0.0472129	0.910074	0.362784	0.708577
PSMD8	ENSG00000099341	1189.96	0.014144	0.0214557	0.659218	0.509756	0.795748
FBXL19	ENSG00000099364	221.453	-0.027005	0.0345658	-0.781265	0.434646	0.756653
STX1B	ENSG00000099365	14.3981	0.00888216	0.112964	0.0786286	0.937328	0.982383
HSD3B7	ENSG00000099377	81.2852	0.00092596	0.0613552	0.0150918	0.987959	0.996317
SETD1A	ENSG00000099381	522.485	0.00863571	0.0343285	0.251561	0.80138	0.934227
BCL7C	ENSG00000099385	302.519	0.0528303	0.0390919	1.35144	0.176555	0.557335
CIRBP	ENSG00000099622	6216.67	0.0594395	0.0245981	2.41643	0.0156736	0.265484
ATP5D	ENSG00000099624	271.188	0.0855251	0.0689187	1.24096	0.214622	0.598068
HNRNPM	ENSG00000099783	3660.23	-0.000618943	0.0167311	-0.0369936	0.97049	0.991896
2022-03-02	ENSG00000099785	1234.2	-0.0195316	0.0343725	-0.568232	0.569878	0.830545
NDUFB7	ENSG00000099795	414.362	0.0620923	0.0489855	1.26756	0.204953	0.588981
TECR	ENSG00000099797	616.155	0.0722416	0.0338526	2.13401	0.0328422	0.319646
TIMM13	ENSG00000099800	292.519	0.0391859	0.0356723	1.0985	0.271987	0.645055
CDC34	ENSG00000099804	642.202	0.0225766	0.0364581	0.619246	0.535754	0.81028
MTAP	ENSG00000099810	512.593	-0.0249268	0.0251773	-0.99005	0.32215	0.684315
CEP170B	ENSG00000099814	16.3894	0.0492211	0.0937634	0.52495	0.599618	0.843349
POLR2E	ENSG00000099817	1024.44	0.0179885	0.0259902	0.692126	0.488858	0.785628
POLRMT	ENSG00000099821	533.154	0.0628507	0.0426926	1.47217	0.140976	0.517468
HCN2	ENSG00000099822	15.2042	0.00902781	0.0763663	0.118217	0.905896	0.971031
IZUMO4	ENSG00000099840	86.8854	0.0486972	0.0531361	0.916461	0.359425	0.707186
RASSF7	ENSG00000099849	322.597	0.0860247	0.0525707	1.63636	0.101764	0.458201
GADD45B	ENSG00000099860	1199.1	-0.0337673	0.0512408	-0.658993	0.5099	0.795748
MADCAM1	ENSG00000099866	11.0927	0.110992	0.0985799	1.12591	0.260204	NA
MKNK2	ENSG00000099875	5704.71	-0.0303581	0.0359054	-0.845502	0.397831	0.730349
ARVCF	ENSG00000099889	47.0591	-0.0375688	0.0711199	-0.528247	0.597328	0.842312
TRMT2A	ENSG00000099899	678.921	0.0802661	0.031254	2.56819	0.0102232	0.223066
RANBP1	ENSG00000099901	479.356	0.0527106	0.032871	1.60356	0.108811	0.467989
ZDHHC8	ENSG00000099904	346.016	0.0396042	0.0407442	0.97202	0.331041	0.69082
KLHL22	ENSG00000099910	614.661	0.0802232	0.0266987	3.00476	0.00265794	0.138363
MED15	ENSG00000099917	1783.02	0.00583262	0.0283109	0.206021	0.836775	0.948113
SNAP29	ENSG00000099940	1197.17	-0.065533	0.0197707	-3.31465	0.000917588	0.0920752
CRKL	ENSG00000099942	3373.34	-0.0407076	0.0222252	-1.8316	0.0670118	0.401243
LZTR1	ENSG00000099949	826.407	0.0466377	0.0250578	1.86121	0.0627148	0.394642
MMP11	ENSG00000099953	38.8792	-0.0188534	0.0638011	-0.295502	0.76761	0.920151
CECR2	ENSG00000099954	9.09118	-0.0398787	0.113014	-0.352866	0.724189	NA
SMARCB1	ENSG00000099956	603.606	0.0249637	0.0226834	1.10053	0.271102	0.64455
P2RX6	ENSG00000099957	12.4934	0.0801028	0.104176	0.768921	0.44194	NA
DERL3	ENSG00000099958	193.967	0.155847	0.0602124	2.58829	0.00964536	0.21773
BCL2L13	ENSG00000099968	1169.56	-0.0216206	0.0183671	-1.17714	0.239139	0.620019
DDTL	ENSG00000099974	25.5395	-0.0264138	0.0669115	-0.394757	0.693022	0.88781
DDT	ENSG00000099977	243.967	0.0754668	0.0447853	1.68508	0.0919735	0.442531
OSM	ENSG00000099985	210.241	-0.218662	0.109426	-1.99826	0.0456887	0.357788
CABIN1	ENSG00000099991	2135.09	0.050144	0.0304652	1.64594	0.0997758	0.455855
TBC1D10A	ENSG00000099992	343.231	0.0336782	0.0310843	1.08345	0.278609	0.649101
SUSD2	ENSG00000099994	22.4198	0.0395305	0.0940832	0.420165	0.674365	0.879167
SF3A1	ENSG00000099995	3498.34	-0.0218027	0.0270562	-0.805829	0.420342	0.745668
GGT5	ENSG00000099998	40.2857	-0.00178743	0.110093	-0.0162356	0.987046	0.996014
RNF215	ENSG00000099999	71.7155	-0.0165588	0.0464204	-0.356713	0.721307	0.899778
SEC14L2	ENSG00000100003	26.6852	-0.0170018	0.0689765	-0.246486	0.805306	0.936164
SPECC1L	ENSG00000100014	462.279	0.00449447	0.0233452	0.192522	0.847333	0.950995
PPIL2	ENSG00000100023	1281.34	0.027366	0.0175139	1.56252	0.118165	0.48388
UPB1	ENSG00000100024	75.8547	0.122844	0.0556617	2.20697	0.0273159	0.307151
YPEL1	ENSG00000100027	470.809	-0.0272138	0.0311559	-0.873475	0.382404	0.720106
SNRPD3	ENSG00000100028	1530.19	-0.0074061	0.0186528	-0.39705	0.691331	0.886946
PES1	ENSG00000100029	738.374	0.0378054	0.0263462	1.43495	0.151302	0.528415
MAPK1	ENSG00000100030	8823.53	-0.0314134	0.0322786	-0.973195	0.330456	0.69082
GGT1	ENSG00000100031	309.028	0.0464945	0.0434783	1.06937	0.284901	0.654668
PPM1F	ENSG00000100034	5040.62	0.00908402	0.0364429	0.249267	0.803154	0.93544
SLC35E4	ENSG00000100036	20.0481	0.025701	0.080471	0.319382	0.749437	0.912881
TOP3B	ENSG00000100038	443.676	0.00175575	0.0243089	0.0722268	0.942421	0.983286
CYTH4	ENSG00000100055	11078.2	-0.0226317	0.0436128	-0.518923	0.603814	0.84622
DGCR14	ENSG00000100056	442.603	0.00307534	0.0267916	0.114787	0.908614	0.972298
CRYBB2P1	ENSG00000100058	203.573	0.0555397	0.0355829	1.56085	0.118558	0.484081
MFNG	ENSG00000100060	2406.55	0.0471899	0.0225623	2.09154	0.0364796	0.330596
LRP5L	ENSG00000100068	116.122	-0.00269635	0.0328513	-0.0820773	0.934585	0.981451
SLC25A1	ENSG00000100075	351.082	0.0240476	0.0313846	0.766222	0.443544	0.761675
ADRBK2	ENSG00000100077	2195.1	-0.0204819	0.0364308	-0.562215	0.57397	0.83208
LGALS2	ENSG00000100079	692.196	0.06989	0.0432962	1.61423	0.106478	0.4651
GGA1	ENSG00000100083	1020.93	0.0273754	0.0225761	1.21258	0.225289	0.609582
HIRA	ENSG00000100084	286.648	0.0460802	0.0315107	1.46236	0.143641	0.520688
SH3BP1	ENSG00000100092	2107.94	-0.00561452	0.0234027	-0.239908	0.810401	0.937161
SEZ6L	ENSG00000100095	27.3352	0.0877337	0.0898501	0.976445	0.328844	0.689601
LGALS1	ENSG00000100097	1542.71	0.0535738	0.0346247	1.54727	0.121798	0.487516
HPS4	ENSG00000100099	813.29	0.0455194	0.0248761	1.82985	0.0672724	0.401264
PIK3IP1	ENSG00000100100	5077.4	0.115047	0.0416909	2.75952	0.00578864	0.188002
NOL12	ENSG00000100101	601.552	0.0250228	0.0265258	0.943337	0.345509	0.697782
SRRD	ENSG00000100104	425.82	0.0224188	0.0245623	0.912735	0.361382	0.708258
PATZ1	ENSG00000100105	811.906	0.0328851	0.0226015	1.455	0.14567	0.523205
TRIOBP	ENSG00000100106	340.67	0.0704897	0.0293383	2.40265	0.0162768	0.269736
TFIP11	ENSG00000100109	1371.64	0.0166534	0.0214807	0.775271	0.43818	0.758899
GCAT	ENSG00000100116	15.4605	0.14914	0.107153	1.39183	0.163973	0.542511
ANKRD54	ENSG00000100124	204.964	0.0492596	0.0349491	1.40947	0.158697	0.53608
EIF3L	ENSG00000100129	7969.06	0.024953	0.0223434	1.11679	0.264083	0.639122
NHP2L1	ENSG00000100138	1529.24	0.0455602	0.0223021	2.04287	0.0410656	0.345778
MICALL1	ENSG00000100139	335.022	-0.0396752	0.0304556	-1.30272	0.19267	0.575755
POLR2F	ENSG00000100142	379.11	-0.0221387	0.0308138	-0.718467	0.47247	0.775737
CCDC134	ENSG00000100147	86.5723	-0.119681	0.0434122	-2.75686	0.005836	0.18823
DEPDC5	ENSG00000100150	509.041	-0.011703	0.0277215	-0.422164	0.672905	0.879137
PICK1	ENSG00000100151	271.482	0.0672748	0.0338515	1.98735	0.0468835	0.359722
TTC28	ENSG00000100154	56.0934	0.0181499	0.0631539	0.287391	0.773813	0.92264
CENPM	ENSG00000100162	19.6171	-0.0266427	0.109863	-0.242509	0.808386	0.936953
2022-09-03	ENSG00000100167	4.71019	-0.00341919	0.149572	-0.0228599	0.981762	NA
TPTEP1	ENSG00000100181	888.318	-0.00754302	0.0362015	-0.208362	0.834946	0.947327
CYP2D6	ENSG00000100197	17.8938	0.070991	0.105005	0.676073	0.498994	0.790029
DDX17	ENSG00000100201	31411.9	-0.00403061	0.0193447	-0.208357	0.83495	0.947327
DMC1	ENSG00000100206	3.37428	-0.094593	0.21114	-0.448011	0.654145	NA
TCF20	ENSG00000100207	2276.76	-0.0415065	0.0258341	-1.60666	0.10813	0.467302
HSCB	ENSG00000100209	141.331	-0.0273301	0.0331229	-0.825112	0.409308	0.73715
CBY1	ENSG00000100211	167.308	0.0310408	0.0345175	0.899276	0.368506	0.712337
TOMM22	ENSG00000100216	998.382	0.0208896	0.0223576	0.93434	0.350129	0.699673
RTDR1	ENSG00000100218	11.2193	-0.0926931	0.113459	-0.816974	0.413943	NA
XBP1	ENSG00000100219	2751.82	0.0151614	0.0332743	0.455648	0.648643	0.867931
RTCB	ENSG00000100220	1174.28	0.00983128	0.0238702	0.411864	0.680439	0.881524
JOSD1	ENSG00000100221	1304.84	-0.0251231	0.0148253	-1.69462	0.0901485	0.438096
FBXO7	ENSG00000100225	3477.33	0.0653717	0.0275449	2.37327	0.0176311	0.2767
GTPBP1	ENSG00000100226	1333.33	-0.0879282	0.0494193	-1.77923	0.0752022	0.415095
POLDIP3	ENSG00000100227	2502.86	-0.0177181	0.0178152	-0.994546	0.319957	0.683663
RAB36	ENSG00000100228	76.1322	-0.0061859	0.0794704	-0.0778391	0.937956	0.982383
PPP6R2	ENSG00000100239	1364.59	0.00911004	0.0201312	0.452533	0.650885	0.869146
SBF1	ENSG00000100241	2661.71	0.0143675	0.031563	0.455201	0.648965	0.868112
SUN2	ENSG00000100242	10533.8	0.0262364	0.0246844	1.06288	0.287839	0.656923
CYB5R3	ENSG00000100243	1304.02	-0.0218856	0.027876	-0.785106	0.432391	0.754805
DNAL4	ENSG00000100246	219.565	0.00614012	0.030178	0.203463	0.838773	0.94862
LMF2	ENSG00000100258	1213.13	0.0558771	0.0414045	1.34954	0.177164	0.558681
RHBDD3	ENSG00000100263	113.825	0.0360419	0.0450126	0.800707	0.423301	0.748091
PACSIN2	ENSG00000100266	5015.56	-0.00157164	0.042159	-0.037279	0.970263	0.991812
TTLL1	ENSG00000100271	102.644	0.00812187	0.0330331	0.245871	0.805782	0.936164
RASL10A	ENSG00000100276	2.81133	0.341974	0.191138	1.78914	0.0735915	NA
AP1B1	ENSG00000100280	1546.88	0.0197517	0.0251564	0.785156	0.432362	0.754805
HMGXB4	ENSG00000100281	561.918	-0.0268829	0.0215778	-1.24586	0.212817	0.597083
TOM1	ENSG00000100284	1350.9	0.0552346	0.033823	1.63305	0.102459	0.459264
NEFH	ENSG00000100285	37.6607	-0.037666	0.0522661	-0.720658	0.47112	0.77543
CHKB	ENSG00000100288	55.5766	0.00441186	0.0499636	0.0883015	0.929637	0.97973
BIK	ENSG00000100290	33.8706	0.106235	0.0780024	1.36194	0.173217	0.554234
HMOX1	ENSG00000100292	1173.02	0.0156529	0.0372065	0.420702	0.673973	0.879167
MCAT	ENSG00000100294	63.4833	0.0286711	0.0491317	0.583556	0.559519	0.824489
THOC5	ENSG00000100296	1292.85	-0.0125298	0.0419964	-0.298353	0.765433	0.920151
MCM5	ENSG00000100297	929.411	0.0299948	0.0231735	1.29436	0.195541	0.577691
APOBEC3H	ENSG00000100298	36.8761	-0.0501499	0.0672572	-0.745642	0.455883	0.767343
ARSA	ENSG00000100299	1051.15	0.0534529	0.0448962	1.19059	0.233815	0.615304
TSPO	ENSG00000100300	1441.91	0.104034	0.0606852	1.71433	0.0864682	0.432936
TTLL12	ENSG00000100304	448.354	-0.00274148	0.0285105	-0.0961568	0.923396	0.978185
CBX7	ENSG00000100307	2655.86	0.0191941	0.0243496	0.788271	0.430538	0.752653
PDGFB	ENSG00000100311	54.5153	-0.0606335	0.0524803	-1.15536	0.247944	0.626535
RPL3	ENSG00000100316	31334	0.0644325	0.0262322	2.45624	0.0140401	0.253139
ZMAT5	ENSG00000100319	267.522	0.00548245	0.0356051	0.153979	0.877626	0.961461
RBFOX2	ENSG00000100320	13.2832	0.0712885	0.0941621	0.757083	0.449	0.763642
SYNGR1	ENSG00000100321	104.703	0.090418	0.0471873	1.91615	0.055346	0.379361
TAB1	ENSG00000100324	588.87	0.0377089	0.0300044	1.25678	0.208833	0.593928
ASCC2	ENSG00000100325	1385.8	0.0238632	0.0187369	1.27359	0.202808	0.586467
MTMR3	ENSG00000100330	5230.47	-0.032492	0.0410098	-0.792298	0.428187	0.750888
MIEF1	ENSG00000100335	1104.83	-0.0218678	0.0235153	-0.92994	0.352402	0.700759
APOL4	ENSG00000100336	56.2844	-0.116991	0.155705	-0.751367	0.452432	0.76554
APOL1	ENSG00000100342	1829.35	-0.0799719	0.0717978	-1.11385	0.265344	0.639683
MYH9	ENSG00000100345	31158.3	0.00857098	0.0353092	0.242741	0.808206	0.936938
CACNA1I	ENSG00000100346	235.031	0.271484	0.056632	4.79382	1.63637e-06	0.0119046
SAMM50	ENSG00000100347	561.388	0.00568107	0.022954	0.247498	0.804522	0.93594
TXN2	ENSG00000100348	883.443	0.0340676	0.0205567	1.65725	0.0974682	0.454164
FOXRED2	ENSG00000100350	51.1601	0.0103393	0.0491649	0.210298	0.833435	0.947253
GRAP2	ENSG00000100351	4489.62	-0.0492574	0.026106	-1.88682	0.0591841	0.387024
EIF3D	ENSG00000100353	4798.24	0.0317054	0.0159076	1.99309	0.0462512	0.35969
TNRC6B	ENSG00000100354	2900.88	-0.0481692	0.0325318	-1.48068	0.138692	0.513423
SGSM3	ENSG00000100359	1246.77	0.0505389	0.0300797	1.68017	0.0929248	0.444463
IFT27	ENSG00000100360	285.201	0.0532365	0.0304043	1.75095	0.0799538	0.421438
PVALB	ENSG00000100362	23.5677	0.130465	0.0948466	1.37554	0.168964	0.549016
KIAA0930	ENSG00000100364	2068.33	0.00231384	0.0317186	0.072949	0.941847	0.983286
NCF4	ENSG00000100365	6856.83	0.00283145	0.0521106	0.0543354	0.956668	0.9872
CSF2RB	ENSG00000100368	23669.3	-0.0734791	0.0563783	-1.30332	0.192465	0.575651
SLC25A17	ENSG00000100372	314.533	0.0237672	0.0278478	0.853471	0.393398	0.727867
UPK3A	ENSG00000100373	30.0358	0.214894	0.0711993	3.0182	0.00254279	0.136021
FAM118A	ENSG00000100376	826.089	0.0242128	0.0230557	1.05019	0.293632	0.662567
KCTD17	ENSG00000100379	162.976	0.0647424	0.0375988	1.72193	0.0850831	0.430128
ST13	ENSG00000100380	3926.84	0.00139818	0.0152901	0.0914436	0.92714	0.97909
IL2RB	ENSG00000100385	3170.67	-0.0429579	0.039823	-1.07872	0.280712	0.65079
RBX1	ENSG00000100387	469.43	0.0716901	0.0328157	2.18463	0.028916	0.312946
EP300	ENSG00000100393	3990.97	-0.0914635	0.0478041	-1.9133	0.0557098	0.379959
L3MBTL2	ENSG00000100395	700.819	0.00646748	0.0242202	0.267028	0.789448	0.928529
CHADL	ENSG00000100399	3.52238	0.14822	0.167296	0.885977	0.37563	NA
RANGAP1	ENSG00000100401	1083.42	-0.00157574	0.0327372	-0.0481329	0.96161	0.988794
ZC3H7B	ENSG00000100403	1284.81	-0.0198695	0.0259557	-0.765517	0.443964	0.761675
PHF5A	ENSG00000100410	686.127	-0.00180562	0.0207253	-0.0871214	0.930575	0.97973
ACO2	ENSG00000100412	1478.88	0.012268	0.0192577	0.637045	0.524096	0.804448
POLR3H	ENSG00000100413	405.373	0.0100004	0.0320942	0.311596	0.755348	0.915688
TRMU	ENSG00000100416	574.88	0.0722097	0.0311892	2.31522	0.0206011	0.291582
PMM1	ENSG00000100417	290.609	0.10225	0.0320926	3.1861	0.00144206	0.111015
DESI1	ENSG00000100418	931.575	-0.0170658	0.0208279	-0.819374	0.412573	0.739278
CERK	ENSG00000100422	3339.44	0.015798	0.0160069	0.986949	0.323667	0.684998
BRD1	ENSG00000100425	1347.25	0.010828	0.0235662	0.459472	0.645895	0.866446
ZBED4	ENSG00000100426	752.054	-0.0263762	0.0259961	-1.01462	0.310286	0.675757
MLC1	ENSG00000100427	297.917	-0.0561266	0.0435508	-1.28876	0.197481	0.580156
HDAC10	ENSG00000100429	55.1732	-0.0148854	0.0564118	-0.263871	0.791879	0.929368
KCNK10	ENSG00000100433	8.35694	0.193382	0.128669	1.50293	0.132856	NA
ABHD4	ENSG00000100439	997.647	-0.0157999	0.0377184	-0.41889	0.675297	0.879167
KHNYN	ENSG00000100441	4097.34	-0.0288769	0.0189743	-1.52189	0.128036	0.496912
FKBP3	ENSG00000100442	997.324	0.0391419	0.0270996	1.44437	0.148635	0.525807
SDR39U1	ENSG00000100445	924.329	0.0869431	0.0340192	2.55571	0.0105973	0.225336
CTSG	ENSG00000100448	17.4789	-0.119054	0.115667	-1.02928	0.303348	0.668885
GZMH	ENSG00000100450	861.017	-0.0606295	0.0494332	-1.22649	0.220013	0.603773
GZMB	ENSG00000100453	1167.7	-0.0148147	0.0518267	-0.28585	0.774993	0.922686
RBM23	ENSG00000100461	2949.92	-0.0434192	0.0332137	-1.30727	0.191121	0.574634
PRMT5	ENSG00000100462	724.704	0.0336312	0.0308528	1.09005	0.27569	0.647783
COCH	ENSG00000100473	116.899	0.0847336	0.0531585	1.59398	0.110941	0.470993
AP4S1	ENSG00000100478	196.498	-0.0316917	0.032612	-0.971779	0.33116	0.69082
POLE2	ENSG00000100479	23.0895	0.0376342	0.0833184	0.451691	0.651491	0.869566
VCPKMT	ENSG00000100483	945.883	0.0181	0.0343261	0.527294	0.597989	0.842312
SOS2	ENSG00000100485	4584.1	-0.0874353	0.0469113	-1.86384	0.0623437	0.394392
CDKL1	ENSG00000100490	126.996	-0.112819	0.0406831	-2.77311	0.00555228	0.187838
NIN	ENSG00000100503	12299.8	-0.0365908	0.0313998	-1.16532	0.243889	0.623159
PYGL	ENSG00000100504	9140.52	0.0254622	0.0574027	0.443572	0.657352	0.87304
TRIM9	ENSG00000100505	57.5508	-0.0106344	0.0816507	-0.130243	0.896374	0.96778
PSMC6	ENSG00000100519	2619.72	-0.0454794	0.0239259	-1.90084	0.057323	0.383018
GNPNAT1	ENSG00000100522	438.184	-0.0426298	0.0260914	-1.63386	0.102288	0.459064
DDHD1	ENSG00000100523	818.938	-0.045836	0.0253479	-1.80828	0.0705632	0.406323
CDKN3	ENSG00000100526	24.3021	0.083668	0.0864896	0.967376	0.333356	0.691385
CNIH1	ENSG00000100528	1165.45	-0.0175303	0.0215923	-0.811876	0.416863	0.742762
CGRRF1	ENSG00000100532	376.083	-0.00604857	0.0254426	-0.237734	0.812088	0.937519
ATP6V1D	ENSG00000100554	1236.46	-0.0465839	0.0281205	-1.65658	0.0976039	0.454235
PLEK2	ENSG00000100558	10.5439	-0.00500988	0.108636	-0.0461164	0.963218	NA
PIGH	ENSG00000100564	428.157	0.0139468	0.0228028	0.611626	0.540786	0.813934
PSMA3	ENSG00000100567	1256.7	-0.0290874	0.0301838	-0.963675	0.335209	0.692207
VTI1B	ENSG00000100568	1666.91	-0.0161841	0.0173799	-0.931196	0.351752	0.700232
TIMM9	ENSG00000100575	358.329	0.0493853	0.0270691	1.82442	0.0680888	0.402656
GSTZ1	ENSG00000100577	111.832	0.0374421	0.0345608	1.08337	0.278645	0.649101
KIAA0586	ENSG00000100578	675.004	-0.0459064	0.0331828	-1.38344	0.166531	0.546342
TMED8	ENSG00000100580	1741.88	-0.0509718	0.0360861	-1.41251	0.157801	0.535492
SAMD15	ENSG00000100583	7.25604	0.11175	0.133629	0.836274	0.403001	NA
AHSA1	ENSG00000100591	1446.48	-0.062308	0.0272828	-2.28379	0.022384	0.294879
DAAM1	ENSG00000100592	420.451	-0.0283919	0.0247493	-1.14718	0.251308	0.628575
SPTLC2	ENSG00000100596	4558.13	-0.0467756	0.0445981	-1.04883	0.294258	0.662765
RIN3	ENSG00000100599	3131.47	0.00772109	0.0293604	0.262976	0.792569	0.929391
LGMN	ENSG00000100600	150.814	0.0621542	0.0324976	1.91258	0.0558023	0.379959
ALKBH1	ENSG00000100601	283.367	0.0107155	0.0229398	0.467115	0.640418	0.864127
SNW1	ENSG00000100603	2352.5	-0.0147183	0.0182042	-0.808511	0.418796	0.744561
ITPK1	ENSG00000100605	3564.36	-0.0270323	0.0397089	-0.680761	0.496023	0.78893
DHRS7	ENSG00000100612	3076.34	0.0408817	0.0391085	1.04534	0.295866	0.664124
PPM1A	ENSG00000100614	4240.26	-0.0217294	0.0316057	-0.687515	0.491758	0.786308
ASB2	ENSG00000100628	128.657	-0.0378619	0.0669409	-0.565601	0.571665	0.831107
CEP128	ENSG00000100629	165.347	-0.0133039	0.0437654	-0.303981	0.761142	0.919132
ERH	ENSG00000100632	1521.12	-0.008444	0.0249594	-0.33831	0.73513	0.906244
HIF1A	ENSG00000100644	6045.21	-0.0821778	0.0427786	-1.921	0.0547316	0.37822
KIAA0247	ENSG00000100647	6085.23	-0.060724	0.0455522	-1.33307	0.18251	0.56633
SRSF5	ENSG00000100650	15493.5	0.0326237	0.0236488	1.37951	0.167738	0.548137
EIF5	ENSG00000100664	6417.79	-0.0182563	0.0145274	-1.25668	0.208869	0.593928
SLC8A3	ENSG00000100678	28.2649	-0.157168	0.0875719	-1.79473	0.0726969	0.408459
DICER1	ENSG00000100697	7291.95	-0.0245945	0.0434407	-0.566163	0.571283	0.830885
ZFYVE21	ENSG00000100711	334.399	0.0258377	0.0266055	0.97114	0.331478	0.69082
MTHFD1	ENSG00000100714	540.746	-0.037402	0.0289735	-1.2909	0.196737	0.579328
TCL1A	ENSG00000100721	1451.5	-0.0428813	0.0449906	-0.953116	0.340531	0.695303
ZC3H14	ENSG00000100722	958.969	-0.0238556	0.0180811	-1.31937	0.187045	0.571125
TELO2	ENSG00000100726	362.886	0.0372589	0.0523383	0.711886	0.476535	0.778579
PCNX	ENSG00000100731	5581.44	0.0154601	0.0418202	0.369681	0.71162	0.896072
GSKIP	ENSG00000100744	841.102	-0.0462769	0.0250489	-1.84746	0.06468	0.398087
VRK1	ENSG00000100749	481.094	-0.00187693	0.0246636	-0.0761013	0.939339	0.982663
PSMC1	ENSG00000100764	1059.09	0.0207721	0.0285944	0.726441	0.467569	0.772643
PAPLN	ENSG00000100767	25.7622	0.0883823	0.0656234	1.34681	0.178041	0.559987
RPS6KA5	ENSG00000100784	1228.99	-0.0565111	0.041748	-1.35363	0.175856	0.556823
SMEK1	ENSG00000100796	5178.2	-0.0303747	0.0177678	-1.70953	0.087352	0.434613
C14orf93	ENSG00000100802	349.784	0.0375109	0.0244969	1.53125	0.125707	0.494368
PSMB5	ENSG00000100804	359.882	0.0573169	0.0262707	2.18178	0.029126	0.312946
YY1	ENSG00000100811	4047.53	-0.0126262	0.0148766	-0.84873	0.396032	0.729399
ACIN1	ENSG00000100813	6119.86	-0.0325797	0.0178977	-1.82033	0.0687095	0.403928
CCNB1IP1	ENSG00000100814	480.926	0.00728919	0.0280485	0.259878	0.794958	0.930916
TRIP11	ENSG00000100815	1835.45	-0.0762343	0.0279042	-2.732	0.00629516	0.194056
APEX1	ENSG00000100823	2035.85	0.0534343	0.0266481	2.00518	0.0449435	0.35501
PABPN1	ENSG00000100836	1493.13	0.0487185	0.0296304	1.64421	0.100134	0.455866
ARHGAP5	ENSG00000100852	1377.99	-0.061839	0.0335736	-1.84189	0.0654906	0.399341
CINP	ENSG00000100865	452.985	-0.0176066	0.0241203	-0.729951	0.46542	0.772386
SRP54	ENSG00000100883	1685	-0.0359742	0.0266068	-1.35207	0.176353	0.557085
CHD8	ENSG00000100888	2717.56	-0.0141198	0.027642	-0.510811	0.609483	0.84877
PCK2	ENSG00000100889	400.074	0.0361273	0.0269634	1.33987	0.180289	0.563368
KIAA0391	ENSG00000100890	31.0322	-0.0780915	0.047046	-1.6599	0.0969347	0.452777
DCAF11	ENSG00000100897	2374.97	-0.0227088	0.0224233	-1.01273	0.311187	0.676193
PSMA6	ENSG00000100902	323.067	-0.0737503	0.0284523	-2.59207	0.00954005	0.217069
NFKBIA	ENSG00000100906	3969.5	0.0277742	0.0398161	0.697561	0.485452	0.784405
EMC9	ENSG00000100908	78.395	-0.000397677	0.0444496	-0.0089467	0.992862	0.99797
PSME2	ENSG00000100911	3222.56	-0.00991111	0.0516347	-0.191947	0.847784	0.951005
BRMS1L	ENSG00000100916	137.143	-0.0989793	0.0333506	-2.96784	0.00299902	0.143068
REC8	ENSG00000100918	472.367	0.0154931	0.0407816	0.379904	0.704016	0.892502
TM9SF1	ENSG00000100926	55.2287	-0.0415358	0.046755	-0.88837	0.374342	0.71567
SEC23A	ENSG00000100934	1624.72	-0.0743061	0.0257142	-2.88969	0.00385616	0.160306
GMPR2	ENSG00000100938	2165	-0.00449286	0.0334899	-0.134156	0.89328	0.966503
PNN	ENSG00000100941	6087.36	0.0237556	0.0226158	1.0504	0.293536	0.662567
RABGGTA	ENSG00000100949	401.234	0.0344371	0.0280709	1.22679	0.2199	0.603773
PLTP	ENSG00000100979	34.5485	-0.0976848	0.0572994	-1.70481	0.0882291	0.435248
PCIF1	ENSG00000100982	1144.79	0.0100438	0.0228462	0.439626	0.660208	0.874218
GSS	ENSG00000100983	452.767	0.0353611	0.0277158	1.27585	0.202009	0.585472
MMP9	ENSG00000100985	1760.49	0.090317	0.100105	0.902227	0.366937	0.711225
TRPC4AP	ENSG00000100991	2756.42	-0.0043474	0.0239321	-0.181656	0.855853	0.954272
PYGB	ENSG00000100994	1366.97	0.0224692	0.0238442	0.942336	0.346021	0.698307
ABHD12	ENSG00000100997	281.22	0.00939613	0.0278261	0.337674	0.735609	0.906318
PROCR	ENSG00000101000	21.9304	-0.049296	0.0767922	-0.64194	0.520912	0.80262
GINS1	ENSG00000101003	29.0041	0.0814307	0.0895618	0.909212	0.363238	0.708577
NINL	ENSG00000101004	24.8599	0.162824	0.0744876	2.18593	0.0288209	0.312946
CD40	ENSG00000101017	373.874	-0.105179	0.0339184	-3.10094	0.00192905	0.12098
UQCC1	ENSG00000101019	792.833	0.0395051	0.0259829	1.52043	0.128404	0.496974
ZMYND8	ENSG00000101040	1176.06	0.0104407	0.0197141	0.529603	0.596387	0.842312
SGK2	ENSG00000101049	3.36521	0.179681	0.15253	1.17801	0.238794	NA
IFT52	ENSG00000101052	352.636	0.0102747	0.0214546	0.478903	0.632007	0.86053
MYBL2	ENSG00000101057	128.161	-0.0148684	0.0665599	-0.223384	0.823237	0.942468
NDRG3	ENSG00000101079	1157.45	-0.0105717	0.0171419	-0.616716	0.537422	0.811596
SLA2	ENSG00000101082	1135.81	-0.041211	0.0273787	-1.50522	0.132267	0.502762
C20orf24	ENSG00000101084	183.486	-0.0360347	0.0641361	-0.561848	0.57422	0.83208
NFATC2	ENSG00000101096	1470.74	-0.0211203	0.0341806	-0.617902	0.53664	0.810895
PABPC1L	ENSG00000101104	556.017	-0.0320052	0.0329222	-0.972146	0.330978	0.69082
STK4	ENSG00000101109	12820.6	-0.0531575	0.0272808	-1.94853	0.0513519	0.368285
ADNP	ENSG00000101126	2881.45	-0.00294032	0.0230912	-0.127335	0.898675	0.968694
PFDN4	ENSG00000101132	322.622	-0.000239225	0.0315193	-0.00758977	0.993944	0.99821
CSTF1	ENSG00000101138	601.28	-0.0164353	0.017187	-0.956264	0.338939	0.694471
RAE1	ENSG00000101146	889.549	0.0239667	0.0178435	1.34317	0.179218	0.561766
TPD52L2	ENSG00000101150	3588.74	-0.0101979	0.0327434	-0.311451	0.755458	0.915688
DNAJC5	ENSG00000101152	3253.14	-0.0182354	0.0275414	-0.662107	0.507903	0.794664
NELFCD	ENSG00000101158	1086.68	0.00509724	0.0193445	0.263499	0.792166	0.929368
CTSZ	ENSG00000101160	6027.88	0.00761583	0.0326942	0.232942	0.815807	0.938878
PRPF6	ENSG00000101161	2282.46	0.0691307	0.0192175	3.59728	0.000321565	0.0613711
TUBB1	ENSG00000101162	11662.3	-0.0699602	0.0400407	-1.74723	0.0805981	0.421603
SLMO2	ENSG00000101166	1823.28	-0.0587348	0.0200849	-2.92433	0.00345197	0.153474
MTG2	ENSG00000101181	682.396	-0.025096	0.0290501	-0.863887	0.38765	0.724138
PSMA7	ENSG00000101182	2055.57	0.042012	0.026704	1.57324	0.115662	0.479169
SLCO4A1	ENSG00000101187	10.2667	0.0612237	0.111501	0.549085	0.582947	NA
NTSR1	ENSG00000101188	21.9013	0.110093	0.086847	1.26767	0.204916	0.588981
MRGBP	ENSG00000101189	345.333	0.00654966	0.0235739	0.277835	0.781139	0.924868
TCFL5	ENSG00000101190	282.566	-0.0175643	0.0279172	-0.629158	0.529246	0.806707
DIDO1	ENSG00000101191	2864.8	0.00138227	0.0195582	0.0706748	0.943657	0.983487
GID8	ENSG00000101193	1057.32	-0.00216195	0.0148232	-0.145849	0.884041	0.963414
SLC17A9	ENSG00000101194	236.443	0.0284194	0.037684	0.75415	0.450759	0.764876
ARFGAP1	ENSG00000101199	1292.95	0.0451912	0.0273552	1.65201	0.0985318	0.454979
EEF1A2	ENSG00000101210	4.20741	-0.16917	0.162075	-1.04377	0.29659	NA
PTK6	ENSG00000101213	17.8615	-0.0478013	0.0889765	-0.537235	0.591105	0.839936
GMEB2	ENSG00000101216	649.489	0.0232009	0.0250111	0.927624	0.353603	0.701229
C20orf27	ENSG00000101220	325.422	0.0509083	0.0388027	1.31198	0.189527	0.572535
CDC25B	ENSG00000101224	2465.11	0.0427825	0.0381916	1.1202	0.262626	0.638039
ISM1	ENSG00000101230	29.247	0.162849	0.0825959	1.97163	0.0486515	0.363054
RNF24	ENSG00000101236	6808.75	-0.0851722	0.0594944	-1.4316	0.152259	0.529611
ARFRP1	ENSG00000101246	658.815	0.0572675	0.0327404	1.74914	0.0802669	0.421603
[truncated: 16,496 more rows]
