# Supplementary material for: Analysis of transcriptional changes in the immune system associated with pubertal development in a longitudinal cohort of children with asthma
Source: Nat Commun. 2023 Jan 16;14:230. doi: 10.1038/s41467-022-35742-z (PMC9842661; doi:10.1038/s41467-022-35742-z)
Supplement: Supplementary file 5 — Supplementary Data 2 [file 41467_2022_35742_MOESM5_ESM.xlsx]

## Sheet: S2_age_Male_stats_longit
gene_symbol	ENSGene	baseMean	log2FoldChange	lfcSE	stat	pvalue	padj
DPM1	ENSG00000000419	1280.33	-0.000165472	0.0190904	-0.00866781	0.993084	0.99758
SCYL3	ENSG00000000457	946.121	0.0109946	0.0154337	0.712374	0.476233	0.771137
C1orf112	ENSG00000000460	220.078	-0.0153537	0.0250487	-0.612953	0.539907	0.807616
FGR	ENSG00000000938	15287	0.0293042	0.0317288	0.923582	0.355704	0.692146
CFH	ENSG00000000971	108.25	0.0886405	0.0353893	2.50473	0.0122546	0.173956
FUCA2	ENSG00000001036	625.521	0.0201969	0.025399	0.795187	0.426505	0.741444
GCLC	ENSG00000001084	845.95	-0.00869645	0.0217303	-0.4002	0.689009	0.883073
NFYA	ENSG00000001167	1794.14	-0.0115009	0.0211194	-0.544566	0.586052	0.832854
STPG1	ENSG00000001460	68.9684	0.0156915	0.0330851	0.474277	0.635302	0.859235
NIPAL3	ENSG00000001461	1137.88	-0.0679956	0.0212701	-3.19676	0.00138979	0.0719607
ENPP4	ENSG00000001561	1115.58	-0.0809503	0.0319959	-2.53002	0.0114056	0.17011
ANKIB1	ENSG00000001629	1589.3	-0.0201181	0.0250569	-0.802896	0.422035	0.738388
CYP51A1	ENSG00000001630	16.9516	0.0217662	0.0708832	0.307071	0.75879	0.913265
KRIT1	ENSG00000001631	1480.04	-0.0579679	0.0255771	-2.2664	0.023427	0.22987
RAD52	ENSG00000002016	293.827	-0.0665762	0.0202307	-3.29084	0.000998878	0.0641799
BAD	ENSG00000002330	192.814	0.0729955	0.0470736	1.55067	0.120981	0.454712
LAP3	ENSG00000002549	2494.68	-0.0262678	0.0699619	-0.375459	0.707319	0.889639
HS3ST1	ENSG00000002587	51.0118	-0.0434536	0.0508908	-0.85386	0.393182	0.718509
AOC1	ENSG00000002726	61.0218	-0.137443	0.110586	-1.24286	0.213921	0.568897
WNT16	ENSG00000002745	24.8559	-0.0495459	0.0620219	-0.798845	0.42438	0.739953
MAD1L1	ENSG00000002822	557.442	-0.00108053	0.0259883	-0.0415775	0.966836	0.987452
LASP1	ENSG00000002834	11194.1	-0.0111256	0.0267193	-0.416387	0.677127	0.87784
SNX11	ENSG00000002919	1355.31	0.00923513	0.0268635	0.343779	0.731012	0.90031
TMEM176A	ENSG00000002933	189.921	0.0119927	0.0553593	0.216634	0.828493	0.942854
M6PR	ENSG00000003056	5505.98	-0.0140608	0.0124899	-1.12577	0.260261	0.617055
CYP26B1	ENSG00000003137	5.67343	0.189322	2.20347	0.0859199	0.93153	NA
ICA1	ENSG00000003147	88.4116	0.00495526	0.0337296	0.146911	0.883202	0.960333
DBNDD1	ENSG00000003249	68.4431	0.0782239	0.054745	1.42888	0.153039	0.49914
ALS2	ENSG00000003393	633.705	-0.0110547	0.0233397	-0.473645	0.635753	0.859279
CASP10	ENSG00000003400	1810.62	-0.0267595	0.0293611	-0.911394	0.362088	0.697555
CFLAR	ENSG00000003402	16639.1	0.0254088	0.0385946	0.658351	0.510312	0.791078
TFPI	ENSG00000003436	39.5673	-0.051333	0.0578111	-0.887944	0.374571	0.705427
NDUFAF7	ENSG00000003509	667.44	-0.0350089	0.0174062	-2.01129	0.0442946	0.30072
RBM5	ENSG00000003756	8372.17	0.0255191	0.0145692	1.75158	0.0798466	0.382816
ARF5	ENSG00000004059	1922.22	0.0452295	0.0226629	1.99575	0.045961	0.304945
SARM1	ENSG00000004139	405.362	0.00263499	0.0188151	0.140046	0.888623	0.962201
POLDIP2	ENSG00000004142	906.171	-0.00102462	0.0145975	-0.0701911	0.944042	0.981256
PLXND1	ENSG00000004399	983.901	0.140091	0.0315718	4.4372	9.11364e-06	0.00770487
AK2	ENSG00000004455	2794.83	-0.00186852	0.0123173	-0.151698	0.879425	0.95858
CD38	ENSG00000004468	966.29	-0.0538951	0.0414119	-1.30144	0.193108	0.545281
FKBP4	ENSG00000004478	793.106	-0.058907	0.0297683	-1.97885	0.0478329	0.3096
KDM1A	ENSG00000004487	1148.97	0.0137043	0.0162488	0.843405	0.399002	0.723546
RBM6	ENSG00000004534	4515.53	-0.00673607	0.0178241	-0.37792	0.70549	0.889202
CAMKK1	ENSG00000004660	463.85	0.0290879	0.0381489	0.762484	0.445771	0.754293
RECQL	ENSG00000004700	2893	-0.0575682	0.0222664	-2.58543	0.00972562	0.161475
CCDC132	ENSG00000004766	1045.85	-0.0833587	0.0217117	-3.83934	0.000123363	0.025802
ARHGAP33	ENSG00000004777	55.6318	0.0585655	0.0517461	1.13179	0.257724	0.614587
NDUFAB1	ENSG00000004779	438.861	-0.00719559	0.0351466	-0.204731	0.837782	0.945367
PDK4	ENSG00000004799	1238.92	0.0720334	0.0661768	1.0885	0.276375	0.631585
SLC22A16	ENSG00000004809	44.7703	0.0465501	0.0615517	0.756277	0.449483	0.75666
ZMYND10	ENSG00000004838	37.553	0.0262711	0.0488182	0.53814	0.59048	0.835672
SLC25A13	ENSG00000004864	309.739	0.0367404	0.0180746	2.0327	0.0420824	0.295965
ST7	ENSG00000004866	173.134	0.0150501	0.0261877	0.574701	0.565493	0.821443
CDC27	ENSG00000004897	1980.01	-0.0409386	0.0222902	-1.83662	0.0662665	0.354045
SLC4A1	ENSG00000004939	182.834	-0.286149	0.0939099	-3.04706	0.00231095	0.0861272
DVL2	ENSG00000004975	487.261	0.012851	0.0168131	0.764344	0.444662	0.753721
PRSS22	ENSG00000005001	2.60731	-0.0774672	0.130562	-0.593337	0.552955	NA
UPF1	ENSG00000005007	3068.09	0.0642459	0.0281094	2.28556	0.0222798	0.224248
SKAP2	ENSG00000005020	5542.75	-0.00347018	0.034067	-0.101863	0.918865	0.973082
CCDC109B	ENSG00000005059	1720.31	-0.0379452	0.0208829	-1.81705	0.0692098	0.361065
POLR2J	ENSG00000005075	440.802	0.0479828	0.0324287	1.47964	0.138969	0.481085
DHX33	ENSG00000005100	477.274	-0.00808559	0.0193808	-0.417196	0.676535	0.87766
MEOX1	ENSG00000005102	26.9628	-0.0916553	0.0637343	-1.43809	0.15041	0.496122
THSD7A	ENSG00000005108	11.6974	-0.0213431	0.0858532	-0.2486	0.803671	0.931701
LIG3	ENSG00000005156	434.84	-0.00629814	0.0210175	-0.299662	0.764435	0.915327
RPAP3	ENSG00000005175	1765.4	-0.0550033	0.0254839	-2.15836	0.0308999	0.256746
ACSM3	ENSG00000005187	176.306	-0.048359	0.0338491	-1.42866	0.153101	0.49914
AC004381.6	ENSG00000005189	40.2108	-0.0668633	0.0561224	-1.19138	0.233503	0.59095
CIAPIN1	ENSG00000005194	621.882	0.00863718	0.021805	0.39611	0.692024	0.883561
SPPL2B	ENSG00000005206	758.784	0.043763	0.0330953	1.32233	0.186058	0.537429
FAM214B	ENSG00000005238	2193.08	0.0675739	0.0367144	1.84053	0.0656905	0.352452
COPZ2	ENSG00000005243	17.3437	0.199053	0.0634297	3.13816	0.00170013	0.0781131
PRKAR2B	ENSG00000005249	4097.99	-0.0581356	0.0403346	-1.44133	0.14949	0.494902
CREBBP	ENSG00000005339	4584.26	0.0330156	0.0369259	0.894103	0.371267	0.703594
BZRAP1	ENSG00000005379	507.686	0.00655411	0.0375564	0.174514	0.861462	0.95276
MPO	ENSG00000005381	106.477	0.1887	0.0684837	2.7554	0.00586213	0.129168
GCFC2	ENSG00000005436	512.486	-0.0411572	0.0260493	-1.57997	0.114113	0.446246
WDR54	ENSG00000005448	163.472	-0.00975586	0.039728	-0.245567	0.806018	0.93245
CROT	ENSG00000005469	373.411	-0.0612647	0.0217812	-2.81274	0.00491216	0.121237
ABCB4	ENSG00000005471	168.645	0.00157057	0.036008	0.0436173	0.965209	0.987192
KMT2E	ENSG00000005483	5356.71	-0.0151838	0.0328685	-0.461958	0.644111	0.863585
RHBDD2	ENSG00000005486	708.915	0.0562022	0.025528	2.2016	0.0276939	0.246259
SOX8	ENSG00000005513	22.3137	0.065071	0.0633526	1.02712	0.304362	0.654656
IBTK	ENSG00000005700	2118.47	-0.0413156	0.022978	-1.79805	0.0721697	0.366623
ZNF195	ENSG00000005801	633.926	-0.018086	0.0190811	-0.947847	0.343208	0.683733
MYCBP2	ENSG00000005810	5793.86	0.0505327	0.0322631	1.56627	0.117285	0.449581
FBXL3	ENSG00000005812	4249.68	-0.0417238	0.0242314	-1.72189	0.0850896	0.392853
ITGAL	ENSG00000005844	10064.9	0.0368712	0.0214739	1.71703	0.0859746	0.393983
PDK2	ENSG00000005882	313.454	0.0138528	0.0249191	0.555911	0.578272	0.828024
ITGA3	ENSG00000005884	56.5529	0.0496266	0.0426215	1.16436	0.24428	0.601965
GGNBP2	ENSG00000005955	3307.67	0.00661199	0.0138213	0.47839	0.632372	0.858575
ITGA2B	ENSG00000005961	2338.73	0.028674	0.0436954	0.656226	0.511679	0.791954
GDE1	ENSG00000006007	1655.67	0.0240524	0.0225283	1.06765	0.285679	0.640885
C19orf60	ENSG00000006015	273.507	0.0431515	0.0560335	0.770103	0.441239	0.751229
OSBPL7	ENSG00000006025	334.494	0.0328603	0.027739	1.18463	0.236166	0.593392
MAP3K14	ENSG00000006062	926.578	0.00589271	0.0169706	0.347231	0.728418	0.898662
CCL3	ENSG00000006075	105.821	0.238087	0.0789218	3.01674	0.00255506	0.0906002
SYNRG	ENSG00000006114	3220.78	0.0114301	0.0174774	0.653991	0.513118	0.792444
AP2B1	ENSG00000006125	4148.08	-0.00188844	0.0150644	-0.125358	0.90024	0.967628
ZNF263	ENSG00000006194	1294.07	0.0061327	0.0139385	0.439982	0.65995	0.869549
SPATA20	ENSG00000006282	257.319	0.0260395	0.0287068	0.907083	0.364363	0.698527
TNFRSF12A	ENSG00000006327	69.7084	0.0520348	0.054159	0.960779	0.336664	0.678432
MAP3K9	ENSG00000006432	169.583	0.0352063	0.0339214	1.03788	0.299327	0.651504
RALA	ENSG00000006451	1371.83	-0.0428262	0.0190653	-2.24629	0.0246854	0.23449
BAIAP2L1	ENSG00000006453	9.68981	-0.0148571	0.0857789	-0.173202	0.862492	0.953248
KDM7A	ENSG00000006459	5411.69	0.00524382	0.0302397	0.173409	0.86233	0.953246
AGK	ENSG00000006530	569.908	0.00485701	0.0229697	0.211453	0.832534	0.943961
ALDH3B1	ENSG00000006534	948.731	0.0309391	0.027162	1.13906	0.254679	0.612563
TTC22	ENSG00000006555	189.67	-0.0037591	0.0287464	-0.130768	0.895959	0.964892
PHTF2	ENSG00000006576	1757.69	-0.0458435	0.02594	-1.76729	0.0771795	0.376351
FARP2	ENSG00000006607	455.813	-0.0146367	0.022733	-0.643849	0.519673	0.795714
GGCT	ENSG00000006625	363.083	-0.0137815	0.0229382	-0.600811	0.547966	0.812395
DBF4	ENSG00000006634	454.032	-0.052687	0.0282154	-1.86731	0.0618582	0.343087
TBXA2R	ENSG00000006638	66.8118	-0.0396634	0.0457903	-0.866198	0.386382	0.713261
IFRD1	ENSG00000006652	3048.74	0.0454221	0.0310079	1.46486	0.14296	0.48621
COX10	ENSG00000006695	254.022	-0.0259102	0.0190268	-1.36177	0.173269	0.525462
GTF2IRD1	ENSG00000006704	3.04583	0.219475	0.135	1.62574	0.104006	NA
PAF1	ENSG00000006712	1134.17	0.0509203	0.0230055	2.2134	0.0268698	0.243157
VPS41	ENSG00000006715	2529.49	-0.0234157	0.0174982	-1.33818	0.180836	0.534078
ARHGAP44	ENSG00000006740	2.31889	0.0118379	0.161165	0.0734523	0.941446	NA
ELAC2	ENSG00000006744	819.234	0.0137073	0.0161847	0.84693	0.397034	0.722032
SCIN	ENSG00000006747	5.84323	-0.017167	0.114741	-0.149615	0.881068	NA
ADIPOR2	ENSG00000006831	2236.25	-0.016946	0.0130742	-1.29614	0.194927	0.547014
CDKL3	ENSG00000006837	8.45849	0.0940931	0.0718761	1.3091	0.1905	0.54102
PRSS21	ENSG00000007038	20.8578	-0.0639976	0.0829515	-0.771506	0.440407	0.750604
MARK4	ENSG00000007047	417.25	0.0180714	0.0238536	0.757597	0.448692	0.755962
PROM1	ENSG00000007062	4.98269	0.153844	0.140861	1.09217	0.274758	NA
CCDC124	ENSG00000007080	318.472	0.0374921	0.0346422	1.08227	0.279134	0.634507
CEACAM21	ENSG00000007129	394.625	0.00515337	0.0234486	0.219773	0.826048	0.94164
PAFAH1B1	ENSG00000007168	5162.22	-0.00112705	0.0128761	-0.0875305	0.93025	0.977414
KIAA0100	ENSG00000007202	3944.31	0.0214048	0.0181621	1.17854	0.238581	0.59675
GAS7	ENSG00000007237	4210.98	0.0815317	0.0381161	2.13904	0.0324326	0.262055
TRAPPC6A	ENSG00000007255	306.021	0.0284329	0.0405219	0.701667	0.482887	0.775102
MATK	ENSG00000007264	623.832	-0.00154193	0.0432102	-0.0356845	0.971534	0.989334
CD79B	ENSG00000007312	2239.27	0.00652626	0.0349487	0.186738	0.851866	0.950577
SCN4A	ENSG00000007314	10.242	0.00923868	0.0917118	0.100736	0.91976	0.973082
ST7L	ENSG00000007341	220.431	-0.00283119	0.0213782	-0.132434	0.894641	0.964407
RPUSD1	ENSG00000007376	223.013	0.0529319	0.0392937	1.34708	0.177953	0.531269
LUC7L	ENSG00000007392	1921	0.0152537	0.0258534	0.590005	0.555187	0.815917
CACNA2D2	ENSG00000007402	150.302	0.0379982	0.0422394	0.899592	0.368337	0.701851
BAIAP3	ENSG00000007516	318.333	0.0758366	0.0566704	1.3382	0.18083	0.534078
TSR3	ENSG00000007520	389.31	0.0535524	0.0354821	1.50928	0.131227	0.470618
PIGQ	ENSG00000007541	308.592	0.075492	0.0361274	2.08961	0.0366532	0.277558
CRAMP1L	ENSG00000007545	381.229	0.00591631	0.0228226	0.25923	0.795457	0.928255
TEAD3	ENSG00000007866	2.79312	0.16479	0.17218	0.957078	0.338528	NA
DNAJC11	ENSG00000007923	612.428	0.0157119	0.0174606	0.899849	0.3682	0.701673
MYLIP	ENSG00000007944	2226.19	-0.0667908	0.0269411	-2.47915	0.0131697	0.181126
E2F2	ENSG00000007968	252.749	-0.0784113	0.0462471	-1.69549	0.0899831	0.403404
PSMB1	ENSG00000008018	2440.68	0.0238282	0.0199724	1.19306	0.232847	0.58994
JARID2	ENSG00000008083	2889.07	0.0212822	0.0260964	0.815521	0.414774	0.733271
CDK11A	ENSG00000008128	122.449	0.0418013	0.0310974	1.3442	0.178882	0.532662
NADK	ENSG00000008130	9415.39	0.0291808	0.0398887	0.731556	0.46444	0.765316
DLEC1	ENSG00000008226	112.124	0.0666602	0.0422669	1.57713	0.114767	0.446246
CYTH3	ENSG00000008256	314.308	0.00866904	0.0234422	0.369805	0.711528	0.891093
ADAM22	ENSG00000008277	105.193	0.00493737	0.0322419	0.153135	0.878292	0.95858
SYPL1	ENSG00000008282	2178.79	-0.0407697	0.0204704	-1.99164	0.0464103	0.305864
CYB561	ENSG00000008283	440.837	-0.0114056	0.0311018	-0.366719	0.713829	0.892109
SPAG9	ENSG00000008294	4786.46	0.0218383	0.0337121	0.647787	0.517123	0.794697
CELSR3	ENSG00000008300	74.6981	0.0147619	0.0394474	0.374218	0.708242	0.889955
AASS	ENSG00000008311	76.9524	-0.00861488	0.0440171	-0.195717	0.844832	0.948789
SS18L2	ENSG00000008324	548.239	0.00547476	0.0294007	0.186212	0.852278	0.950771
MPND	ENSG00000008382	244.5	0.0523018	0.0285455	1.83223	0.0669177	0.355456
MGST1	ENSG00000008394	322.354	0.120203	0.035231	3.41187	0.000645199	0.056633
CRY1	ENSG00000008405	602.115	-0.0488359	0.0184508	-2.64682	0.0081253	0.14757
PGLYRP1	ENSG00000008438	271.323	0.140117	0.0722036	1.94059	0.0523083	0.320493
NFIX	ENSG00000008441	96.6538	-0.0364603	0.0422621	-0.862719	0.388292	0.714611
ST3GAL1	ENSG00000008513	3863.83	-0.0189305	0.0161018	-1.17568	0.239723	0.597746
MMP25	ENSG00000008516	9334.36	0.120319	0.0497171	2.42008	0.0155171	0.192028
IL32	ENSG00000008517	2871.63	-0.00300927	0.0301432	-0.0998324	0.920477	0.973082
PKD1	ENSG00000008710	561.07	0.0686267	0.039012	1.75912	0.0785578	0.379383
MAPK8IP2	ENSG00000008735	3.97548	-0.0132629	0.12184	-0.108855	0.913317	NA
MED24	ENSG00000008838	717.006	0.0115784	0.0225596	0.513235	0.607787	0.846064
RHOBTB2	ENSG00000008853	346.567	-0.016188	0.024256	-0.667383	0.504527	0.787963
HEATR5B	ENSG00000008869	2539.16	0.00818134	0.0212087	0.385754	0.699679	0.886771
SEC62	ENSG00000008952	4693.2	-0.0253781	0.015852	-1.60094	0.109391	0.438521
RPS20	ENSG00000008988	11564.8	0.0213713	0.0304213	0.702509	0.482362	0.774762
CSDE1	ENSG00000009307	17085.2	-0.0222065	0.0133724	-1.66062	0.09679	0.415039
UBE3C	ENSG00000009335	1832.23	-0.016008	0.0179535	-0.891634	0.372589	0.704249
REV3L	ENSG00000009413	1588	0.0111213	0.0316754	0.3511	0.725513	0.897007
FAM76A	ENSG00000009780	455.616	-0.0369491	0.0183274	-2.01606	0.0437942	0.300178
TRAF3IP3	ENSG00000009790	10995.5	-0.00889395	0.0167177	-0.532009	0.59472	0.838282
POMT2	ENSG00000009830	115.235	0.0442505	0.0268122	1.65039	0.0988633	0.418504
VTA1	ENSG00000009844	1521.08	-0.033871	0.0213494	-1.5865	0.112625	0.444823
BAZ1B	ENSG00000009954	2586.11	0.0103248	0.0195963	0.526876	0.59828	0.840281
RANBP9	ENSG00000010017	1287.99	-0.0210852	0.0174075	-1.21127	0.225793	0.580958
ETV7	ENSG00000010030	129.322	-0.06008	0.125977	-0.476912	0.633425	0.858697
SPRTN	ENSG00000010072	467.071	-0.0457507	0.0210105	-2.17752	0.0294419	0.251667
METTL13	ENSG00000010165	672.237	0.00322071	0.0158522	0.203171	0.839001	0.945945
DYRK4	ENSG00000010219	226.669	0.0207828	0.024305	0.855084	0.392505	0.717779
ZNF207	ENSG00000010244	5813.08	-0.00521431	0.0123616	-0.421814	0.673161	0.87661
UQCRC1	ENSG00000010256	1435.85	0.0326204	0.0214758	1.51894	0.128777	0.465994
STARD3NL	ENSG00000010270	1030.75	-0.0192281	0.0202086	-0.951479	0.341361	0.681916
CD9	ENSG00000010278	1135.35	-0.0160094	0.0330826	-0.483921	0.628442	0.85635
NCAPD2	ENSG00000010292	1506.26	0.00205954	0.0178651	0.115283	0.908221	0.970036
IFFO1	ENSG00000010295	1118.76	0.0520095	0.019735	2.63539	0.00840409	0.148749
GIPR	ENSG00000010310	105.636	-0.0276486	0.055586	-0.497402	0.618905	0.851515
PHF7	ENSG00000010318	102.591	0.00782874	0.0290427	0.26956	0.787499	0.923395
SEMA3G	ENSG00000010319	17.6249	0.0792644	0.0745374	1.06342	0.287592	0.64295
NISCH	ENSG00000010322	1961.46	0.0389857	0.017057	2.28561	0.022277	0.224248
STAB1	ENSG00000010327	1413.92	0.155298	0.0442823	3.50699	0.000453208	0.047894
FUZ	ENSG00000010361	296.168	0.0911794	0.0378239	2.41063	0.0159249	0.193841
SLC6A13	ENSG00000010379	4.03097	0.00124474	0.125079	0.00995161	0.99206	NA
PRSS3	ENSG00000010438	2.75064	-0.0526992	0.166101	-0.317272	0.751037	NA
ZNF200	ENSG00000010539	1179.32	-0.0204199	0.0354977	-0.575246	0.565125	0.821131
CD4	ENSG00000010610	5165.5	0.0420876	0.0209323	2.01065	0.0443626	0.300911
LRRC23	ENSG00000010626	100.973	0.00176522	0.0263766	0.0669236	0.946643	0.982168
HFE	ENSG00000010704	184.127	0.0546576	0.0366434	1.49161	0.135802	0.477223
SCMH1	ENSG00000010803	262.224	0.0361004	0.0249747	1.44548	0.148323	0.493479
FYN	ENSG00000010810	3992.44	0.0157771	0.0159637	0.98831	0.323001	0.669644
HIVEP2	ENSG00000010818	2947.62	-0.0113695	0.0303292	-0.37487	0.707757	0.88964
FMO1	ENSG00000010932	3.15901	-0.352855	0.173659	-2.03189	0.0421652	NA
TCEB3	ENSG00000011007	1245.41	-0.0191119	0.0153459	-1.24541	0.212983	0.568296
LYPLA2	ENSG00000011009	1045.35	0.0618487	0.0242808	2.54723	0.0108583	0.16649
CLCN6	ENSG00000011021	476.088	0.0300086	0.0212626	1.41134	0.158146	0.506088
MRC2	ENSG00000011028	36.8222	-0.0434003	0.0591793	-0.73337	0.463333	0.764473
TSPAN9	ENSG00000011105	274.552	-0.0602997	0.0405615	-1.48662	0.137114	0.478584
BTBD7	ENSG00000011114	1069.39	0.0159827	0.0219972	0.726579	0.467484	0.766949
APBA3	ENSG00000011132	415.032	-0.0106289	0.0291779	-0.364279	0.71565	0.892714
MKS1	ENSG00000011143	161.691	0.00526527	0.0267868	0.196562	0.84417	0.948312
ABHD5	ENSG00000011198	1718.01	-0.00266636	0.047875	-0.0556942	0.955585	0.983884
AKAP8L	ENSG00000011243	1577.46	0.0406311	0.0220539	1.84236	0.0654228	0.352056
MBTD1	ENSG00000011258	1775	-0.0228917	0.0204864	-1.11741	0.26382	0.620186
UTP18	ENSG00000011260	931.189	-0.0242571	0.0196277	-1.23586	0.21651	0.572055
RNF216	ENSG00000011275	2545.48	0.00864876	0.017723	0.487998	0.625552	0.854831
TTC19	ENSG00000011295	614.387	-0.0114568	0.0188848	-0.606671	0.544069	0.809502
PTBP1	ENSG00000011304	3622.13	0.0250569	0.0160318	1.56295	0.118065	0.450748
LARS2	ENSG00000011376	351.015	-0.0140113	0.0217011	-0.645652	0.518505	0.795714
PIK3C2A	ENSG00000011405	1917.06	-0.0570945	0.0299296	-1.90763	0.0564393	0.32993
PLAUR	ENSG00000011422	1334.17	0.0629497	0.0466062	1.35067	0.176801	0.529589
ANLN	ENSG00000011426	31.618	-0.132972	0.0946209	-1.40531	0.159929	0.508778
WIZ	ENSG00000011451	401.323	0.0355701	0.0258496	1.37604	0.168809	0.520725
RABGAP1	ENSG00000011454	1309.03	0.0110317	0.0192593	0.572797	0.566782	0.822274
DCN	ENSG00000011465	2.57495	-0.216796	0.151479	-1.4312	0.152373	NA
QPCTL	ENSG00000011478	70.3071	0.0318912	0.0399438	0.798401	0.424638	0.739959
PPP5C	ENSG00000011485	648.565	0.0203091	0.0193426	1.04997	0.293733	0.64702
CEP68	ENSG00000011523	897.673	0.0123431	0.0274056	0.450386	0.652432	0.866332
MAP4K3	ENSG00000011566	367.079	-0.0627002	0.0287811	-2.17852	0.0293673	0.251667
ZBTB32	ENSG00000011590	31.8176	-0.104552	0.0694847	-1.50467	0.132409	0.471926
TYROBP	ENSG00000011600	6391.63	0.107851	0.0396535	2.71984	0.00653132	0.134849
TMEM159	ENSG00000011638	258.886	-0.0454674	0.0213938	-2.12526	0.0335652	0.265773
BRCA1	ENSG00000012048	344.895	-0.0363032	0.0400576	-0.906275	0.36479	0.698989
ERCC1	ENSG00000012061	913.173	0.028358	0.0199888	1.4187	0.155988	0.502633
CD22	ENSG00000012124	2208.04	-0.0449977	0.0332704	-1.35249	0.17622	0.528655
SEMA3B	ENSG00000012171	13.1151	0.15485	0.0894717	1.73071	0.083503	0.388448
LTF	ENSG00000012223	922.927	0.138901	0.0965739	1.43829	0.150352	0.496122
EXTL3	ENSG00000012232	1693.49	0.0279753	0.0339969	0.822878	0.410577	0.730954
ELOVL5	ENSG00000012660	8769.87	-0.00641215	0.0282991	-0.226585	0.820746	0.939051
ALOX5	ENSG00000012779	6732.73	0.062841	0.0397504	1.58089	0.113903	0.446122
CALCOCO1	ENSG00000012822	3712.69	0.0320365	0.025395	1.26153	0.207119	0.562461
UBR7	ENSG00000012963	855.878	-0.0146011	0.0130087	-1.12241	0.261687	0.618603
MAP4K5	ENSG00000012983	1386.57	-0.0445049	0.0220562	-2.0178	0.0436123	0.300095
EHD3	ENSG00000013016	611.905	-0.0272833	0.0299916	-0.909698	0.362982	0.698074
PSMC4	ENSG00000013275	1004.29	-0.00877433	0.0159023	-0.551765	0.581109	0.829611
MAN2B2	ENSG00000013288	1957.46	0.0353741	0.0198364	1.78329	0.0745388	0.371838
SLC25A39	ENSG00000013306	1769.59	-0.0419362	0.0417992	-1.00328	0.315727	0.663692
MVP	ENSG00000013364	6187.56	0.0591118	0.0365904	1.6155	0.106202	0.433306
NUB1	ENSG00000013374	3162.29	-0.00707311	0.0387536	-0.182515	0.855179	0.951782
PGM3	ENSG00000013375	571.721	-0.00847381	0.0185518	-0.456766	0.647839	0.864679
RWDD2A	ENSG00000013392	160.611	0.0138038	0.0287496	0.480138	0.631129	0.858093
CLK1	ENSG00000013441	15544.6	-0.0300174	0.0225422	-1.33161	0.182989	0.534759
POLR3B	ENSG00000013503	264.864	-0.00996129	0.0205147	-0.485569	0.627273	0.856025
ANGEL1	ENSG00000013523	451.508	-0.00384305	0.021715	-0.176977	0.859527	0.952444
RNF14	ENSG00000013561	978.1	-0.0655877	0.0149306	-4.39284	1.11879e-05	0.00777253
DDX11	ENSG00000013573	294.58	0.0203497	0.028855	0.705239	0.480662	0.773515
HEBP1	ENSG00000013583	325.232	0.038286	0.0262295	1.45965	0.144386	0.487925
CD6	ENSG00000013725	2530.48	0.00297723	0.0300361	0.0991216	0.921042	0.973463
TACC3	ENSG00000013810	2668.58	0.0578759	0.0250997	2.30584	0.0211198	0.219152
UFL1	ENSG00000014123	2135.58	-0.0448063	0.0262866	-1.70453	0.0882815	0.39923
POLA2	ENSG00000014138	310.749	0.0441466	0.0206005	2.14299	0.0321139	0.260718
ZC3H3	ENSG00000014164	453.922	0.056304	0.0344954	1.63222	0.102634	0.427099
CAPN1	ENSG00000014216	2842.94	0.0393094	0.0206612	1.90257	0.0570967	0.330314
ACPP	ENSG00000014257	813.065	0.0353542	0.0365557	0.967132	0.333478	0.676589
MDH1	ENSG00000014641	1687.33	-0.024797	0.019706	-1.25835	0.208265	0.563913
SLC30A9	ENSG00000014824	1352.15	-0.0249082	0.0209928	-1.18651	0.235419	0.593031
MTMR11	ENSG00000014914	553.353	0.0370553	0.0390192	0.949668	0.342281	0.682989
COX15	ENSG00000014919	1128.42	0.00368565	0.0125055	0.294722	0.768206	0.916972
CCDC88C	ENSG00000015133	3057.99	0.00527124	0.0227789	0.231409	0.816997	0.937311
YAF2	ENSG00000015153	648.534	-0.038731	0.0200485	-1.93187	0.0533759	0.322708
ZMYND11	ENSG00000015171	1953	-0.0345481	0.0240688	-1.43539	0.151175	0.496876
BID	ENSG00000015475	2753.11	0.0447465	0.0297384	1.50467	0.132409	0.471926
MATR3	ENSG00000015479	10065	-0.0571423	0.0177209	-3.22457	0.00126162	0.0703659
XYLT2	ENSG00000015532	416.455	0.0412879	0.0257377	1.60418	0.108674	0.438229
RGPD5	ENSG00000015568	41.6588	0.0191619	0.0482205	0.397381	0.691087	0.883448
NUDCD3	ENSG00000015676	1245.81	-0.00906938	0.0152728	-0.593825	0.552629	0.814077
CHDH	ENSG00000016391	11.1786	0.0561107	0.0774235	0.724724	0.468621	0.767666
GLT8D1	ENSG00000016864	821.563	0.0103238	0.0152261	0.678032	0.497751	0.783931
ATP2C1	ENSG00000017260	1986.05	-0.0251124	0.0136904	-1.83431	0.0666075	0.354912
IGF1	ENSG00000017427	5.20104	0.0700136	0.170025	0.411784	0.680498	NA
RALBP1	ENSG00000017797	4054.54	-0.00719645	0.0313872	-0.22928	0.818652	0.938213
RUFY3	ENSG00000018189	785.495	-0.0300689	0.0251469	-1.19573	0.231802	0.588602
SLC11A1	ENSG00000018280	6211.59	0.132109	0.0515853	2.56099	0.0104374	0.1643
WWTR1	ENSG00000018408	6.05832	-0.000414603	0.0921005	-0.00450164	0.996408	NA
AGPS	ENSG00000018510	1684.53	-0.0373898	0.0249769	-1.49697	0.1344	0.47458
TTC27	ENSG00000018699	381.619	-0.0133637	0.0187236	-0.713733	0.475392	0.770826
ZNF582	ENSG00000018869	148.023	-0.0112965	0.0243229	-0.464438	0.642334	0.863054
VSIG2	ENSG00000019102	4.44557	0.247602	0.133232	1.85843	0.0631073	NA
PHLDB1	ENSG00000019144	7.4005	0.180217	0.083395	2.161	0.030695	0.256399
MARCO	ENSG00000019169	181.361	0.155521	0.0619382	2.51091	0.0120421	0.173327
CYP24A1	ENSG00000019186	11.5	-0.137525	0.096859	-1.41985	0.155651	0.502255
PRDM11	ENSG00000019485	58.2866	-0.0281138	0.0387828	-0.724904	0.468511	0.767666
CD74	ENSG00000019582	35392.8	0.0218487	0.021209	1.03016	0.302934	0.653949
HGF	ENSG00000019991	349.05	0.0602786	0.0384137	1.5692	0.116602	0.448617
ZRANB1	ENSG00000019995	1555.27	0.00289489	0.0179785	0.161019	0.872078	0.956498
NCDN	ENSG00000020129	301.028	-0.00741086	0.0266948	-0.277614	0.781309	0.921283
GPR124	ENSG00000020181	82.2476	0.10036	0.0439305	2.28451	0.0223417	0.224333
ZFP64	ENSG00000020256	189.184	-0.0188177	0.025253	-0.745167	0.456171	0.76019
MNAT1	ENSG00000020426	175.324	-0.0486467	0.0270946	-1.79544	0.0725834	0.367213
SAMD4A	ENSG00000020577	257.442	-0.0627953	0.0793574	-0.791298	0.42877	0.743316
RUNX3	ENSG00000020633	2374.66	0.00143801	0.023937	0.0600747	0.952096	0.983439
MRE11A	ENSG00000020922	999.163	-0.0418907	0.0223438	-1.87482	0.0608168	0.340502
PLEKHB1	ENSG00000021300	375.821	0.0415545	0.038885	1.06865	0.285226	0.640315
SERPINB1	ENSG00000021355	6740.86	0.0254761	0.0387372	0.657665	0.510753	0.791379
SLC7A9	ENSG00000021488	3.89273	-0.10214	0.128616	-0.794146	0.427111	NA
SPAST	ENSG00000021574	1866.52	-0.0449292	0.0265031	-1.69524	0.0900299	0.403406
OSBPL5	ENSG00000021762	510.904	0.0533099	0.0399231	1.33532	0.181773	0.534349
AQR	ENSG00000021776	1929.86	0.00737733	0.0210341	0.350732	0.725789	0.897141
CPS1	ENSG00000021826	2.97745	-0.101671	0.118472	-0.858189	0.390788	NA
RTFDC1	ENSG00000022277	3477.68	0.00512773	0.0236709	0.216626	0.8285	0.942854
NLRP2	ENSG00000022556	198.129	0.0338849	0.0303557	1.11626	0.26431	0.620403
SLC45A4	ENSG00000022567	2328.92	0.0646271	0.0419616	1.54015	0.123525	0.458875
RNF10	ENSG00000022840	4001.4	-0.00370628	0.0239102	-0.155008	0.876815	0.958278
ZNF839	ENSG00000022976	446.203	0.0348806	0.0208342	1.6742	0.0940905	0.411465
ZDHHC6	ENSG00000023041	1763.12	0.00950586	0.0135465	0.701722	0.482852	0.775102
GRAMD1B	ENSG00000023171	456.485	-0.011258	0.0547586	-0.205594	0.837108	0.945004
RNH1	ENSG00000023191	1772.45	0.0863109	0.0281961	3.06109	0.00220529	0.0853511
NDUFS1	ENSG00000023228	1819.38	-0.0153309	0.0136646	-1.12195	0.261885	0.618603
RB1CC1	ENSG00000023287	4392.45	-0.0488791	0.0332901	-1.46828	0.142029	0.4849
ERP44	ENSG00000023318	2553.34	0.0200829	0.0249259	0.805704	0.420413	0.737238
ALAS1	ENSG00000023330	937.64	-0.0137842	0.0239246	-0.576152	0.564513	0.820687
BIRC3	ENSG00000023445	9546.13	-0.0878671	0.0269705	-3.25789	0.00112242	0.0669847
AKAP11	ENSG00000023516	2297.55	-0.0206738	0.0325361	-0.635411	0.525161	0.798537
GLRX2	ENSG00000023572	106.116	-0.0194104	0.0316075	-0.614109	0.539143	0.8074
SNAPC1	ENSG00000023608	189.557	-0.0559375	0.0248149	-2.25419	0.0241842	0.233184
DERA	ENSG00000023697	546.293	-0.0136676	0.0206117	-0.663098	0.507268	0.7891
STRAP	ENSG00000023734	1631.12	-0.0310219	0.0140038	-2.21524	0.0267433	0.243157
ABCC2	ENSG00000023839	128.314	0.0793987	0.027246	2.91414	0.00356672	0.104548
DEF6	ENSG00000023892	3664.63	0.0442153	0.0219441	2.0149	0.0439148	0.3003
PLEKHO1	ENSG00000023902	3690.87	-0.00218793	0.0268489	-0.0814907	0.935052	0.978236
GCLM	ENSG00000023909	555.182	-0.011831	0.0234465	-0.504596	0.613843	0.847876
UBR2	ENSG00000024048	7105.1	0.0174739	0.0351728	0.4968	0.61933	0.851592
EHD2	ENSG00000024422	7.84141	0.097588	0.0985993	0.989744	0.322299	0.669217
DEPDC1	ENSG00000024526	13.7528	-0.250598	0.120063	-2.08722	0.0368682	0.277757
CCDC28A	ENSG00000024862	1082.89	-0.00111462	0.0196074	-0.056847	0.954667	0.983844
RRAGD	ENSG00000025039	819.693	-0.0108156	0.0359586	-0.30078	0.763583	0.915148
HSF2	ENSG00000025156	662.673	-0.0199538	0.0256765	-0.777122	0.437087	0.748499
PHF20	ENSG00000025293	2536.13	-0.00764777	0.0198183	-0.385894	0.699575	0.88671
HSD17B6	ENSG00000025423	7.29611	-0.21595	0.0875467	-2.46668	0.0136371	0.183049
NR1H3	ENSG00000025434	90.4995	0.00186364	0.0328156	0.0567914	0.954711	0.983844
TYMP	ENSG00000025708	3793.78	0.0821517	0.0589274	1.39412	0.163282	0.512672
NCAPH2	ENSG00000025770	565.402	0.0154781	0.0282868	0.547184	0.584252	0.831768
TOMM34	ENSG00000025772	314.564	0.0160285	0.019083	0.839936	0.400944	0.724674
SEC63	ENSG00000025796	2478.2	0.00198944	0.0208378	0.0954725	0.92394	0.974638
KPNA6	ENSG00000025800	1716.59	-0.0259205	0.0143862	-1.80177	0.071582	0.365487
VIM	ENSG00000026025	19834.1	0.075211	0.0207713	3.62092	0.000293559	0.0385234
RTEL1-TNFRSF6B	ENSG00000026036	16.0549	0.0764992	0.0689008	1.11028	0.266879	0.621833
FAS	ENSG00000026103	2454.46	0.0294307	0.0482929	0.60942	0.542246	0.80847
RNASET2	ENSG00000026297	4251.38	0.0658375	0.0333223	1.97578	0.0481796	0.310184
CD44	ENSG00000026508	14210.3	0.0462355	0.0227136	2.03559	0.041792	0.295469
KCNG1	ENSG00000026559	49.4966	0.00800656	0.0618753	0.129398	0.897042	0.965633
AGPAT4	ENSG00000026652	391.466	0.026979	0.027779	0.971202	0.331448	0.675068
SLAMF7	ENSG00000026751	1978.29	-0.0247077	0.0391262	-0.631488	0.527722	0.80021
BTN3A1	ENSG00000026950	8022.47	0.00026577	0.0268235	0.0099081	0.992095	0.997175
MIPEP	ENSG00000027001	114.495	0.0186772	0.0290404	0.643145	0.52013	0.795714
PRKCH	ENSG00000027075	3033.62	-0.0137118	0.0212601	-0.644954	0.518957	0.795714
IFNGR1	ENSG00000027697	8344.47	0.0356595	0.0320894	1.11125	0.266459	0.62175
B4GALT7	ENSG00000027847	241.461	0.020511	0.0272473	0.752773	0.451586	0.757614
SH2D2A	ENSG00000027869	301.441	-0.0251491	0.0379106	-0.66338	0.507087	0.789078
VRK2	ENSG00000028116	671.275	-0.0522428	0.0408979	-1.2774	0.201463	0.555266
TNFRSF1B	ENSG00000028137	12274.2	0.0469887	0.0299386	1.5695	0.116531	0.448453
VEZT	ENSG00000028203	1010.89	-0.0373117	0.0187956	-1.98513	0.0471296	0.307762
POU2F2	ENSG00000028277	2627.95	0.0487121	0.0238667	2.04101	0.0412501	0.293996
BRD9	ENSG00000028310	926.863	0.0249999	0.0164914	1.51594	0.129535	0.467115
SNX1	ENSG00000028528	4728.71	0.0122354	0.0128561	0.951722	0.341238	0.681916
TBPL1	ENSG00000028839	711.471	-0.0287478	0.0187853	-1.53033	0.125934	0.461199
ARNTL2	ENSG00000029153	47.5136	-0.0445197	0.0704161	-0.632238	0.527231	0.800087
BCLAF1	ENSG00000029363	11074.7	-0.0122948	0.0218623	-0.562374	0.573861	0.826979
SLC39A9	ENSG00000029364	1709.1	-0.0239476	0.0149773	-1.59892	0.109838	0.439762
ANK1	ENSG00000029534	276.731	-0.0629124	0.0279468	-2.25115	0.0243764	0.233363
TFB1M	ENSG00000029639	202.143	-0.00309421	0.0232172	-0.133273	0.893978	0.964263
RABEP1	ENSG00000029725	3008.14	-0.0303276	0.0166007	-1.82689	0.0677161	0.358272
NUP160	ENSG00000030066	1843.21	-0.0274174	0.017612	-1.55674	0.119532	0.452842
BAK1	ENSG00000030110	839.778	-0.0341765	0.0340035	-1.00509	0.314855	0.663212
IKZF2	ENSG00000030419	2165.68	-0.0684069	0.0370614	-1.84577	0.0649254	0.350553
GRN	ENSG00000030582	8163.05	0.125149	0.0387138	3.23266	0.00122643	0.0701075
FAM13B	ENSG00000031003	3056.02	-0.0772565	0.0213436	-3.61966	0.000294987	0.0385234
ARHGAP31	ENSG00000031081	485.576	0.0342293	0.0383641	0.892224	0.372273	0.704088
CENPQ	ENSG00000031691	197.46	-0.0826298	0.0302531	-2.73129	0.00630874	0.133335
SARS	ENSG00000031698	2362.33	0.0199734	0.0110189	1.81265	0.0698857	0.362828
RANBP3	ENSG00000031823	1130.6	0.0368414	0.0158895	2.3186	0.0204166	0.215158
ARID4A	ENSG00000032219	3821.07	-0.0284791	0.0324669	-0.877171	0.380394	0.709813
TSSC1	ENSG00000032389	308.366	0.0461507	0.0206913	2.23044	0.0257184	0.238519
PNPLA6	ENSG00000032444	1711	-0.0117602	0.0350938	-0.335108	0.737544	0.903123
IFT88	ENSG00000032742	391.45	-0.0128889	0.0245721	-0.524535	0.599907	0.840791
ALG1	ENSG00000033011	286.214	0.0282343	0.0236835	1.19215	0.233202	0.590467
ZCCHC8	ENSG00000033030	1229.61	-0.0234722	0.0153853	-1.52563	0.127103	0.463716
ABCF2	ENSG00000033050	926.353	0.0107258	0.0147155	0.728878	0.466076	0.765954
CHPF2	ENSG00000033100	1459.29	0.050521	0.0212014	2.38291	0.0171766	0.198067
LRRC7	ENSG00000033122	9.84153	0.0679733	0.0836034	0.813045	0.416193	0.733932
FUT8	ENSG00000033170	500.931	-0.0687195	0.0212199	-3.23844	0.00120186	0.0694356
UBA6	ENSG00000033178	2162.33	-0.0531872	0.022308	-2.38422	0.0171154	0.197645
GAB2	ENSG00000033327	4061.22	0.0206716	0.0512018	0.403727	0.686413	0.881718
ATP6V0A1	ENSG00000033627	1092.71	0.0318281	0.0226298	1.40647	0.159585	0.508514
PIAS1	ENSG00000033800	2484.45	0.00662624	0.0325795	0.203387	0.838833	0.945945
SLC4A7	ENSG00000033867	1823.76	-0.0468408	0.0355252	-1.31852	0.187329	0.538872
APBA2	ENSG00000034053	739.518	0.047609	0.0385885	1.23376	0.217292	0.572191
UHRF1	ENSG00000034063	48.3595	0.0126899	0.0715426	0.177375	0.859214	0.952444
MAP2K3	ENSG00000034152	2891.36	0.0366558	0.0267243	1.37163	0.17018	0.522292
EFCAB1	ENSG00000034239	6.6279	0.071156	0.140281	0.507238	0.611988	NA
TMSB10	ENSG00000034510	10399.7	0.00969149	0.031507	0.307598	0.758388	0.912987
ASTE1	ENSG00000034533	658.885	-0.0137786	0.0155175	-0.887935	0.374576	0.705427
RNF19A	ENSG00000034677	3203.42	-0.0224319	0.021362	-1.05008	0.29368	0.647014
PEX3	ENSG00000034693	309.879	-0.0239019	0.0239192	-0.999277	0.317661	0.66534
GABARAPL2	ENSG00000034713	2537.07	0.0143711	0.0240559	0.597403	0.550238	0.813361
SH3YL1	ENSG00000035115	898.461	0.0014811	0.0271683	0.0545158	0.956524	0.983993
FAM136A	ENSG00000035141	917.045	-0.00967257	0.0197151	-0.490618	0.623697	0.854232
VCL	ENSG00000035403	6021.51	0.0234989	0.0246169	0.954585	0.339787	0.681095
DEPDC1B	ENSG00000035499	29.2891	-0.137707	0.0829079	-1.66096	0.0967205	0.414963
DAPK2	ENSG00000035664	1427.23	-0.00442201	0.0437009	-0.101188	0.919401	0.973082
NSMAF	ENSG00000035681	2173.22	0.0404483	0.0209373	1.93188	0.0533745	0.322708
ADSS	ENSG00000035687	2143.81	-0.0124846	0.0214477	-0.582096	0.560502	0.818445
STAP1	ENSG00000035720	661.87	-0.0681671	0.0309255	-2.20423	0.0275081	0.245708
TIMP2	ENSG00000035862	3593.94	0.0533485	0.0304758	1.75052	0.0800284	0.382871
RFC1	ENSG00000035928	1748.95	-0.0226524	0.0178667	-1.26785	0.204851	0.55946
TBC1D23	ENSG00000036054	1874.29	-0.0487619	0.0229929	-2.12074	0.0339436	0.26723
CUL3	ENSG00000036257	3631.78	-0.0197239	0.0226029	-0.872628	0.382866	0.711968
MYOM2	ENSG00000036448	726.427	0.0361557	0.0433704	0.833649	0.404479	0.726676
CYP46A1	ENSG00000036530	6.60473	0.14228	0.103545	1.37409	0.169414	NA
ZZZ3	ENSG00000036549	1435.83	-0.0573271	0.025059	-2.28768	0.022156	0.223972
SLC18A1	ENSG00000036565	8.21348	-0.0140217	0.0964266	-0.145413	0.884384	0.960333
TUBG2	ENSG00000037042	83.5487	0.014865	0.0398189	0.373317	0.708913	0.890029
RPL26L1	ENSG00000037241	122.142	0.0464931	0.0293597	1.58357	0.113292	0.44555
FLT4	ENSG00000037280	67.8926	0.0950724	0.0477326	1.99177	0.0463962	0.305864
NSUN2	ENSG00000037474	1873.23	0.00944214	0.0123175	0.766562	0.443342	0.752807
FBXO42	ENSG00000037637	866.015	0.0050938	0.0118065	0.431439	0.666149	0.872776
MFAP3	ENSG00000037749	1713.96	-0.065619	0.0245291	-2.67515	0.00746956	0.142617
MRI1	ENSG00000037757	661.147	-0.0367393	0.0237207	-1.54882	0.121424	0.455283
METTL1	ENSG00000037897	67.6036	0.079129	0.033634	2.35265	0.0186401	0.205079
AGA	ENSG00000038002	594.728	-0.030941	0.0162826	-1.90025	0.0574001	0.330758
PI4K2B	ENSG00000038210	1174.35	-0.0869564	0.03901	-2.22908	0.0258085	0.238666
BOD1L1	ENSG00000038219	7852.05	0.0698341	0.0416276	1.67759	0.0934264	0.41003
MAT2B	ENSG00000038274	5869.34	-0.041614	0.0184475	-2.25581	0.0240826	0.233
EDC4	ENSG00000038358	909.953	0.0199186	0.0243095	0.819374	0.412573	0.732416
TRIO	ENSG00000038382	861.24	0.074052	0.0320303	2.31193	0.0207814	0.217454
VCAN	ENSG00000038427	16464.9	0.261045	0.0628217	4.15533	3.24816e-05	0.0144931
CLEC16A	ENSG00000038532	659.31	0.0115761	0.0202337	0.572121	0.56724	0.822567
MSR1	ENSG00000038945	180.17	0.0145598	0.0806824	0.180459	0.856793	0.951972
CDH1	ENSG00000039068	16.9646	0.0402131	0.0724815	0.554805	0.579028	0.828664
SKIV2L2	ENSG00000039123	2163.26	-0.0608442	0.0189031	-3.21874	0.00128756	0.0707149
ZFYVE16	ENSG00000039319	3455.78	-0.0101905	0.038086	-0.267566	0.789033	0.924115
FAM65A	ENSG00000039523	1227.28	0.0456901	0.0257278	1.7759	0.0757489	0.373955
RAI14	ENSG00000039560	7.96444	0.220573	0.0906015	2.43454	0.0149109	0.188593
SOX30	ENSG00000039600	3.46519	0.0713013	0.132459	0.53829	0.590377	NA
PNKP	ENSG00000039650	576.072	0.0404497	0.0287978	1.40461	0.160137	0.5088
PHLPP2	ENSG00000040199	360.868	-0.029674	0.0269729	-1.10014	0.271271	0.626185
SPDL1	ENSG00000040275	293.748	-0.0268784	0.0283424	-0.948348	0.342952	0.683649
STAU2	ENSG00000040341	840.447	-0.04182	0.0199571	-2.0955	0.0361269	0.275811
PQLC2	ENSG00000040487	162.294	0.0778289	0.0296456	2.62531	0.00865701	0.151314
CTNS	ENSG00000040531	369.807	0.0110101	0.0203067	0.542192	0.587686	0.833849
RTN4R	ENSG00000040608	15.1625	0.128932	0.0900306	1.4321	0.152116	0.498201
PHF23	ENSG00000040633	1220.66	0.0299338	0.0218471	1.37015	0.17064	0.522292
INPP4A	ENSG00000040933	3571.75	0.00486432	0.0173068	0.281064	0.778661	0.920698
RAB27B	ENSG00000041353	985.993	-0.0935272	0.032704	-2.85981	0.0042389	0.114839
PSMA4	ENSG00000041357	2922.4	-0.0108123	0.0285862	-0.378236	0.705255	0.889202
MYO16	ENSG00000041515	2.91428	0.0753452	0.137932	0.546248	0.584896	NA
LSG1	ENSG00000041802	1154.66	-0.015435	0.0138966	-1.1107	0.266698	0.621833
PARP3	ENSG00000041880	143.94	0.0147789	0.0344579	0.428897	0.667998	0.873783
THAP3	ENSG00000041988	271.352	0.0227189	0.0243277	0.933871	0.35037	0.688946
FAM65C	ENSG00000042062	22.6526	-0.0133429	0.0632676	-0.210896	0.832968	0.943961
TDP1	ENSG00000042088	645.73	-0.0128512	0.0184116	-0.697996	0.48518	0.777245
AIFM2	ENSG00000042286	91.8963	0.0255508	0.0340222	0.751005	0.45265	0.758572
SPATA7	ENSG00000042317	58.996	0.0655792	0.0375696	1.74554	0.0808911	0.384994
MED17	ENSG00000042429	1145.23	-0.0311226	0.0134742	-2.30979	0.0209	0.218281
RETSAT	ENSG00000042445	554.855	0.0319513	0.0160328	1.99287	0.046276	0.305864
CAPG	ENSG00000042493	1764.28	0.0722109	0.027605	2.61587	0.0089001	0.153699
AP2S1	ENSG00000042753	801.489	0.0350764	0.0295576	1.18671	0.23534	0.593031
TG	ENSG00000042832	27.1267	0.012459	0.0674745	0.184647	0.853506	0.951215
ADAM28	ENSG00000042980	1611.81	0.0755576	0.0300855	2.51143	0.0120243	0.173327
DCUN1D1	ENSG00000043093	2089.97	-0.0499474	0.0261225	-1.91204	0.055871	0.328368
JADE2	ENSG00000043143	2580.14	-0.0133042	0.0230005	-0.578433	0.562972	0.819902
LCP2	ENSG00000043462	7989.59	0.0105528	0.0266247	0.396354	0.691844	0.883561
TRIT1	ENSG00000043514	449.356	0.0223584	0.0213966	1.04495	0.296044	0.648584
ADRB1	ENSG00000043591	6.01489	-0.159046	0.124079	-1.28181	0.199908	NA
CUL7	ENSG00000044090	335.263	0.0556119	0.020883	2.66303	0.00774411	0.145549
CTNNA1	ENSG00000044115	2245.21	0.0447511	0.0314208	1.42425	0.154374	0.500499
CNTLN	ENSG00000044459	138.51	-0.0166318	0.0453811	-0.366491	0.713999	0.892109
HSPA5	ENSG00000044574	6502.45	0.0341862	0.0230907	1.48052	0.138735	0.480901
DSG2	ENSG00000046604	9.7677	0.0784313	0.0908374	0.863425	0.387904	0.714377
WDR37	ENSG00000047056	1496.32	0.020377	0.0138771	1.46839	0.141998	0.4849
YTHDC2	ENSG00000047188	1996.12	0.00238891	0.0200079	0.119398	0.90496	0.969285
ATP6V1H	ENSG00000047249	660.584	-0.00439872	0.0161808	-0.271848	0.785739	0.922775
POLR2B	ENSG00000047315	4956.49	0.00470565	0.0152022	0.309538	0.756912	0.912578
FAM214A	ENSG00000047346	2123.27	-0.0333901	0.0240372	-1.3891	0.164803	0.5146
ARAP2	ENSG00000047365	3086.1	-0.0423558	0.0304039	-1.3931	0.163589	0.513229
TPR	ENSG00000047410	9651.63	0.0110491	0.0239288	0.46175	0.644261	0.863592
KIAA0556	ENSG00000047578	729.675	0.0363915	0.0294607	1.23526	0.216734	0.572055
DTNBP1	ENSG00000047579	429.971	0.0244962	0.0253383	0.966764	0.333662	0.676719
ANO2	ENSG00000047617	5.82745	0.0238089	0.115862	0.205493	0.837187	NA
C12orf4	ENSG00000047621	563.056	-0.0307812	0.021375	-1.44006	0.149852	0.495486
FAM184B	ENSG00000047662	3.66145	-0.0612029	0.158048	-0.387242	0.698577	NA
MAP4	ENSG00000047849	1312.58	0.0191155	0.0241521	0.791461	0.428675	0.743313
GOPC	ENSG00000047932	2238.63	-0.0546907	0.0217915	-2.50973	0.0120824	0.173327
USP28	ENSG00000048028	1108.87	-0.0278511	0.0229439	-1.21388	0.224795	0.579876
HDAC9	ENSG00000048052	1191.45	0.0165354	0.0346532	0.477166	0.633244	0.858697
TSPAN17	ENSG00000048140	644.649	-0.0235655	0.0244259	-0.964778	0.334656	0.677706
NOP16	ENSG00000048162	280.233	0.0133876	0.0240499	0.556658	0.577761	0.827797
CC2D2A	ENSG00000048342	15.577	0.0481678	0.0773445	0.622769	0.533437	0.803426
RRM2B	ENSG00000048392	3280.44	-0.0428565	0.0361551	-1.18535	0.235878	0.593314
ZNF800	ENSG00000048405	1582.12	-0.0294595	0.0238864	-1.23331	0.217459	0.572237
TNFRSF17	ENSG00000048462	164.388	-0.0708156	0.0773214	-0.915859	0.359741	0.695817
SNX29	ENSG00000048471	1226.66	0.013316	0.0238075	0.559319	0.575944	0.827495
MRPS10	ENSG00000048544	865.679	-0.0512131	0.0168027	-3.04792	0.00230435	0.0861272
RSF1	ENSG00000048649	2715.8	-0.0141524	0.0254472	-0.556146	0.578111	0.828024
VPS13D	ENSG00000048707	2204.28	0.0478629	0.0275538	1.73707	0.0823753	0.387238
CELF2	ENSG00000048740	13793.3	0.0429843	0.0261158	1.64591	0.0997816	0.41997
FAM120A	ENSG00000048828	5063.65	0.00325084	0.0220104	0.147696	0.882583	0.960041
R3HDM1	ENSG00000048991	679.603	0.00384827	0.0215599	0.178492	0.858337	0.952444
COL9A2	ENSG00000049089	389.404	0.0229553	0.0483455	0.474818	0.634917	0.859176
KITLG	ENSG00000049130	3.75175	-0.086736	0.133119	-0.651569	0.51468	NA
ERCC8	ENSG00000049167	213.465	-0.0324902	0.023354	-1.3912	0.164164	0.514027
ADAMTS6	ENSG00000049192	51.7344	-0.0497266	0.0469433	-1.05929	0.289468	0.644006
H6PD	ENSG00000049239	1720.36	0.0617616	0.019927	3.0994	0.00193915	0.0826223
VAMP3	ENSG00000049245	2693.72	0.0118515	0.0288303	0.411079	0.681015	0.878633
PER3	ENSG00000049246	236.619	0.0213779	0.0261301	0.818133	0.413281	0.732488
UTS2	ENSG00000049247	67.9303	-0.00959861	0.0439537	-0.21838	0.827133	0.942153
TNFRSF9	ENSG00000049249	108.821	0.0268316	0.0636427	0.421598	0.673318	0.876617
LTBP1	ENSG00000049323	396.796	-0.0119656	0.0383609	-0.311922	0.7551	0.911611
RCN1	ENSG00000049449	420.721	-0.0194978	0.0265923	-0.73321	0.46343	0.764473
RFC2	ENSG00000049541	460.632	0.0242916	0.0249856	0.972224	0.330939	0.675068
ARID1B	ENSG00000049618	1642.7	0.00178128	0.0225739	0.0789088	0.937105	0.978466
CLPTM1L	ENSG00000049656	1497.15	-0.00209852	0.015292	-0.13723	0.890849	0.963098
NEDD4L	ENSG00000049759	68.434	-0.0548726	0.0352185	-1.55806	0.119219	0.452441
HEXB	ENSG00000049860	2568.43	0.0339424	0.0198361	1.71114	0.0870549	0.39658
PTCD2	ENSG00000049883	122.707	-0.0501996	0.0284118	-1.76686	0.0772524	0.37648
JKAMP	ENSG00000050130	1456.79	0.000162841	0.017918	0.00908807	0.992749	0.99758
DKK3	ENSG00000050165	22.2331	0.0654951	0.0800829	0.817841	0.413448	0.732592
ARHGEF5	ENSG00000050327	37.9896	-0.0202049	0.0509719	-0.396392	0.691816	0.883561
NFE2L3	ENSG00000050344	236.707	0.00618293	0.0346879	0.178244	0.858531	0.952444
MCUR1	ENSG00000050393	566.232	-0.0284443	0.0230363	-1.23476	0.21692	0.572055
LIMA1	ENSG00000050405	452.566	-0.042537	0.0304799	-1.39557	0.162843	0.512188
LETMD1	ENSG00000050426	1061.16	-0.00549468	0.0180842	-0.303839	0.761251	0.914583
SLC4A8	ENSG00000050438	122.444	-0.0699827	0.0341569	-2.04886	0.0404759	0.291026
LAMC3	ENSG00000050555	7.70111	0.157655	0.0987003	1.59731	0.110197	0.44043
PTGER3	ENSG00000050628	21.7159	0.0702148	0.0652375	1.07629	0.281796	0.636849
TNIP3	ENSG00000050730	14.3886	-0.123751	0.0821241	-1.50688	0.131841	0.471558
MAPK9	ENSG00000050748	999.329	0.00243697	0.0159996	0.152315	0.878939	0.95858
COL23A1	ENSG00000050767	4.6226	0.226517	0.132076	1.71505	0.0863354	NA
FAM160A2	ENSG00000051009	1321.81	0.065955	0.0263514	2.5029	0.0123179	0.174206
HERPUD1	ENSG00000051108	2487.35	0.0139731	0.0135733	1.02946	0.303266	0.654174
HOMER3	ENSG00000051128	112.819	0.0789197	0.0406844	1.9398	0.0524039	0.320493
RAD51	ENSG00000051180	25.1769	-0.131319	0.0732649	-1.79238	0.0730713	0.368724
POLQ	ENSG00000051341	35.3828	0.00324148	0.0736103	0.0440356	0.964876	0.987185
PIK3CB	ENSG00000051382	1730.18	0.00577745	0.0232452	0.248544	0.803714	0.931701
CYBA	ENSG00000051523	5487.16	0.0777658	0.0374095	2.07877	0.0376381	0.280548
THOC3	ENSG00000051596	167.166	0.0167971	0.0256332	0.655289	0.512282	0.792295
HEBP2	ENSG00000051620	2138.28	0.0215517	0.0272155	0.791892	0.428423	0.743313
MPHOSPH9	ENSG00000051825	1112.06	-0.0607274	0.0236048	-2.57268	0.0100915	0.163068
PLEKHA5	ENSG00000052126	105.519	-0.019121	0.0356075	-0.536992	0.591273	0.836205
SIKE1	ENSG00000052723	1799.7	-0.0879045	0.021801	-4.03213	5.52735e-05	0.0197302
RRP12	ENSG00000052749	1586.74	0.123649	0.0323415	3.82323	0.000131716	0.025802
FNIP2	ENSG00000052795	604.93	0.0157792	0.0363887	0.433628	0.664559	0.872054
MSMO1	ENSG00000052802	556.274	-0.0678127	0.0216583	-3.13103	0.00174194	0.0784848
TTC17	ENSG00000052841	2559.38	0.035893	0.016312	2.2004	0.0277783	0.246259
FSTL4	ENSG00000053108	9.77574	0.0297053	0.0788528	0.376718	0.706383	0.889583
FOXN3	ENSG00000053254	5237.61	-0.00339514	0.0240895	-0.140938	0.887919	0.962067
AKR7A2	ENSG00000053371	331.806	0.0301586	0.0228857	1.31779	0.187573	0.538959
MRTO4	ENSG00000053372	412.081	0.0266095	0.0234773	1.13342	0.25704	0.614453
USE1	ENSG00000053501	229.5	0.028958	0.0301202	0.961416	0.336343	0.678304
MCF2L2	ENSG00000053524	22.6156	0.0571876	0.0535172	1.06858	0.285257	0.640315
AP5M1	ENSG00000053770	1583.05	-0.055604	0.0202569	-2.74494	0.00605226	0.131103
ANAPC4	ENSG00000053900	1787.8	-0.0208385	0.0173717	-1.19957	0.230306	0.587207
KCNQ1	ENSG00000053918	750.085	0.0706861	0.0228688	3.09094	0.00199522	0.0834614
TRAPPC3	ENSG00000054116	1097.13	0.0192893	0.0170504	1.13131	0.257924	0.614876
THRAP3	ENSG00000054118	5724.11	0.0271827	0.0186687	1.45606	0.145377	0.489865
PHPT1	ENSG00000054148	236.492	0.0510253	0.0326133	1.56455	0.117687	0.450204
ENTPD2	ENSG00000054179	25.9912	0.0663864	0.105981	0.6264	0.531053	0.802248
LY75	ENSG00000054219	1395.8	0.0823459	0.0245375	3.35591	0.000791035	0.0610624
ARID4B	ENSG00000054267	5717.35	-0.0353387	0.0329394	-1.07284	0.283343	0.638459
OPN3	ENSG00000054277	601.589	-0.0513803	0.0163794	-3.13689	0.00170749	0.0781131
SDCCAG8	ENSG00000054282	554.501	-0.0173327	0.0195693	-0.88571	0.375774	0.706054
PTPRN	ENSG00000054356	16.9327	-0.0350079	0.0743717	-0.470716	0.637844	0.860341
HHAT	ENSG00000054392	70.6699	0.00963971	0.0353911	0.272376	0.785333	0.922775
KIF1B	ENSG00000054523	1378.2	0.0698242	0.0440974	1.58341	0.113328	0.44555
FOXC1	ENSG00000054598	3.36834	0.185322	0.170239	1.0886	0.276331	NA
TBC1D22A	ENSG00000054611	949.47	0.0315951	0.0174674	1.8088	0.070482	0.364153
SYNE2	ENSG00000054654	4908.3	0.101558	0.0396681	2.5602	0.0104612	0.1643
PLEKHH1	ENSG00000054690	2.78152	-0.0931949	0.155827	-0.598066	0.549796	NA
ATP9A	ENSG00000054793	300.526	-0.033435	0.035266	-0.94808	0.343089	0.683714
FAM168A	ENSG00000054965	1296.45	-0.0134326	0.0178425	-0.752845	0.451543	0.757614
RELT	ENSG00000054967	1604.82	0.0396782	0.0303888	1.30569	0.19166	0.542701
GALC	ENSG00000054983	1796.56	0.0245904	0.0241854	1.01674	0.309275	0.658462
NOP58	ENSG00000055044	1830.32	-0.0271012	0.0199926	-1.35556	0.17524	0.527525
SZRD1	ENSG00000055070	3388.52	-0.0200541	0.0136405	-1.47019	0.141511	0.484096
KCNH2	ENSG00000055118	44.3436	0.0544024	0.0531685	1.02321	0.306209	0.656003
CUL1	ENSG00000055130	1719.67	-0.0133985	0.0280785	-0.47718	0.633234	0.858697
FAM114A2	ENSG00000055147	754.647	-0.0396362	0.0163956	-2.41749	0.015628	0.192641
CYFIP2	ENSG00000055163	7323.27	0.0158132	0.0169254	0.934291	0.350154	0.688773
TAB2	ENSG00000055208	5090.7	-0.00829246	0.0236409	-0.350768	0.725763	0.897141
GINM1	ENSG00000055211	783.459	0.000813956	0.0186838	0.0435647	0.965251	0.987192
EIF2AK2	ENSG00000055332	4319.93	-0.0666362	0.0719477	-0.926176	0.354355	0.691884
USP36	ENSG00000055483	1033.22	0.0205185	0.0186424	1.10064	0.271053	0.626185
KMT2C	ENSG00000055609	4805.28	0.0313778	0.0359681	0.872377	0.383003	0.712139
MCOLN3	ENSG00000055732	13.0229	0.0392531	0.0785037	0.500016	0.617063	0.850151
PUM2	ENSG00000055917	8051.47	-0.00842112	0.0204697	-0.411394	0.680783	0.878488
MRPL43	ENSG00000055950	468.112	0.0390415	0.0258232	1.51188	0.130566	0.469294
ITIH4	ENSG00000055955	11.0523	0.139566	0.0686446	2.03317	0.0420357	0.295965
ITIH1	ENSG00000055957	8.3681	0.00623349	0.0961933	0.0648017	0.948332	0.982347
C4orf27	ENSG00000056050	363.602	-0.019587	0.0221665	-0.883631	0.376896	0.70721
ZFR	ENSG00000056097	3101.01	-0.0301611	0.0195884	-1.53975	0.123622	0.458968
TRAF1	ENSG00000056558	2009.77	-0.0209318	0.0269016	-0.778087	0.436518	0.747975
RC3H2	ENSG00000056586	3276.2	-0.0314672	0.0234358	-1.3427	0.17937	0.53292
IL17RB	ENSG00000056736	28.5801	-0.0972534	0.054974	-1.76908	0.0768803	0.376128
TRAF3IP2	ENSG00000056972	309.926	0.0170996	0.0215374	0.793948	0.427226	0.742205
DCBLD2	ENSG00000057019	49.9581	-0.000957944	0.0400518	-0.0239176	0.980918	0.992843
SOAT1	ENSG00000057252	2557.02	-0.00975199	0.020364	-0.478884	0.632021	0.858472
PKP2	ENSG00000057294	60.7157	0.0718799	0.0534821	1.344	0.178948	0.532662
MSH4	ENSG00000057468	6.36679	-0.100835	0.0905086	-1.11409	0.265239	NA
GDI2	ENSG00000057608	8223.14	-0.0166956	0.0151225	-1.10403	0.269582	0.624672
PRDM1	ENSG00000057657	1653.11	0.0307048	0.034371	0.893335	0.371678	0.703709
ATG5	ENSG00000057663	1003.23	-0.0200098	0.0156836	-1.27584	0.202012	0.555778
TMCC3	ENSG00000057704	2172.04	-0.00865909	0.0454857	-0.190369	0.84902	0.949861
PITHD1	ENSG00000057757	870.511	-0.0136542	0.0180036	-0.758414	0.448203	0.755592
MTA3	ENSG00000057935	360.789	-0.045031	0.0276675	-1.62757	0.103615	0.428521
USP13	ENSG00000058056	211.876	0.00316675	0.0281293	0.112578	0.910365	0.970774
ATP11B	ENSG00000058063	6621.52	-0.0169702	0.0291022	-0.583125	0.559809	0.818218
CDK14	ENSG00000058091	674.12	-0.0629456	0.0326536	-1.92768	0.0538951	0.324073
SEC61A1	ENSG00000058262	3882.41	0.0280613	0.0150042	1.87023	0.0614515	0.342182
PPP1R12A	ENSG00000058272	6403.75	-0.0338412	0.0311929	-1.0849	0.277965	0.633254
RASGRF1	ENSG00000058335	3.94206	-0.110082	0.125184	-0.879367	0.379203	NA
CROCC	ENSG00000058453	429.992	0.0105264	0.0381752	0.275739	0.782748	0.921636
POLR3E	ENSG00000058600	842.631	0.00234454	0.0196171	0.119515	0.904867	0.96925
ATP2B4	ENSG00000058668	4084.12	0.0731502	0.0348826	2.09704	0.0359901	0.274897
ZC3H11A	ENSG00000058673	9298.52	0.00145846	0.0196782	0.0741154	0.940919	0.98005
RIOK2	ENSG00000058729	824.82	-0.0320869	0.0186782	-1.71788	0.0858189	0.393972
YIPF1	ENSG00000058799	871.041	0.0564865	0.0329	1.71691	0.0859951	0.393983
NDC1	ENSG00000058804	607.812	-0.0362492	0.0209996	-1.72618	0.0843145	0.390413
DGKG	ENSG00000058866	267.206	0.0357291	0.0301399	1.18544	0.235843	0.593314
FLYWCH1	ENSG00000059122	567.843	0.00966286	0.0303391	0.318495	0.75011	0.909104
UNKL	ENSG00000059145	846.604	0.0524517	0.0282416	1.85725	0.0632757	0.346841
TBXAS1	ENSG00000059377	4087.45	0.0532755	0.0345809	1.5406	0.123413	0.458723
PARP12	ENSG00000059378	2187.56	-0.0129171	0.0537616	-0.240266	0.810124	0.933886
ALDH18A1	ENSG00000059573	587.082	-0.0114887	0.0208894	-0.549977	0.582335	0.830438
TARBP1	ENSG00000059588	1420.19	0.0114657	0.0268378	0.427222	0.669218	0.874107
PET112	ENSG00000059691	235.189	-0.0141782	0.0210805	-0.672573	0.501219	0.786066
MXD1	ENSG00000059728	23153.8	0.027728	0.0495819	0.559237	0.576	0.827495
CDK17	ENSG00000059758	2085.18	-0.0520681	0.0310454	-1.67716	0.0935111	0.410222
DNAJC25	ENSG00000059769	210.821	0.0307121	0.0273396	1.12336	0.261287	0.618122
SLC2A3	ENSG00000059804	7083.59	0.0471094	0.0481757	0.977866	0.328141	0.67231
PSD	ENSG00000059915	32.6241	0.0774244	0.0690309	1.12159	0.262037	0.618621
CTDP1	ENSG00000060069	777.511	0.0660466	0.0299183	2.20757	0.0272745	0.245302
YBX3	ENSG00000060138	2177.84	0.017173	0.0231378	0.742203	0.457965	0.761915
STYK1	ENSG00000060140	28.342	-0.0449548	0.0610693	-0.736128	0.461653	0.763748
WNK1	ENSG00000060237	6494.93	0.0296281	0.031096	0.952797	0.340693	0.6816
CCAR1	ENSG00000060339	2845.29	-0.0193336	0.0203698	-0.949131	0.342554	0.683169
OGFR	ENSG00000060491	2003.54	0.0369195	0.0382097	0.966235	0.333927	0.676828
GNA15	ENSG00000060558	420.849	0.0674153	0.0280359	2.40461	0.0161898	0.195238
CREB3L3	ENSG00000060566	2.21663	0.146404	0.209273	0.699582	0.484188	NA
PIGV	ENSG00000060642	365.813	-0.0116825	0.0202343	-0.577364	0.563694	0.820238
PTPRU	ENSG00000060656	3.702	-0.135171	0.166877	-0.810003	0.417938	NA
SNRNP40	ENSG00000060688	749.578	-0.00355069	0.0159373	-0.222791	0.823698	0.940294
RIMBP2	ENSG00000060709	12.347	-0.0572013	0.103012	-0.555289	0.578697	0.828412
QSER1	ENSG00000060749	733.992	-0.015734	0.0346883	-0.453582	0.650129	0.865192
MPC1	ENSG00000060762	613.838	0.0203586	0.0157997	1.28854	0.197558	0.551182
ACAA1	ENSG00000060971	2498.85	0.0469241	0.023998	1.95533	0.0505442	0.316058
BCAT1	ENSG00000060982	313.089	0.0262107	0.0393239	0.666532	0.505071	0.788136
HDAC7	ENSG00000061273	3152.42	0.0576264	0.0231696	2.48716	0.0128769	0.178465
LZTS1	ENSG00000061337	7.17523	0.0958635	0.0917222	1.04515	0.295953	0.648554
SPAG4	ENSG00000061656	2.36694	0.10492	0.147579	0.710939	0.477122	NA
NCKAP1	ENSG00000061676	269.383	-0.0451421	0.0309693	-1.45764	0.14494	0.488908
MRPS35	ENSG00000061794	850.296	-0.02813	0.0189653	-1.48323	0.138012	0.479677
GUCY1B3	ENSG00000061918	382.425	-0.0707529	0.0341313	-2.07296	0.0381759	0.282153
SFSWAP	ENSG00000061936	1349.02	0.051074	0.0183623	2.78146	0.00541154	0.124926
TNK2	ENSG00000061938	1836.69	0.0386565	0.0336287	1.14951	0.250346	0.607925
MON2	ENSG00000061987	2597.82	0.0179868	0.0208655	0.862035	0.388668	0.714823
GPBP1	ENSG00000062194	5170.71	-0.0203513	0.0212269	-0.95875	0.337685	0.678924
DGAT2	ENSG00000062282	2879.24	0.114717	0.0594774	1.92875	0.0537621	0.323681
ZNF112	ENSG00000062370	39.2114	-0.0658884	0.0554766	-1.18768	0.23496	0.59269
CS	ENSG00000062485	2821.24	-0.0108982	0.0156696	-0.695502	0.486741	0.778117
LTK	ENSG00000062524	192.497	0.0281805	0.0449828	0.626473	0.531004	0.802248
MRPS24	ENSG00000062582	10.0659	-0.101027	0.0888991	-1.13642	0.255781	0.613316
ELMO2	ENSG00000062598	1731.24	0.0300138	0.0286429	1.04786	0.294703	0.647479
WAPAL	ENSG00000062650	3904.53	-0.0169606	0.0227987	-0.743927	0.456921	0.760768
VMP1	ENSG00000062716	14311.8	0.0393698	0.039692	0.991883	0.321255	0.668632
APPBP2	ENSG00000062725	1497.78	-0.0394147	0.0189111	-2.08421	0.0371411	0.278593
POLD1	ENSG00000062822	218.903	0.0299362	0.0321711	0.93053	0.352097	0.69006
EIF4B	ENSG00000063046	16520.4	-0.0134569	0.0199653	-0.674016	0.500301	0.78599
SLC6A16	ENSG00000063127	119.903	-0.0446691	0.0273021	-1.63611	0.101817	0.424803
GLTSCR1	ENSG00000063169	270.969	0.026605	0.0315175	0.844134	0.398595	0.723373
SPHK2	ENSG00000063176	198.396	0.0338987	0.0313118	1.08262	0.278979	0.634468
RPL18	ENSG00000063177	8734.11	0.040583	0.0353843	1.14692	0.251414	0.608935
CA11	ENSG00000063180	153.932	-0.00708323	0.0371203	-0.190818	0.848668	0.949777
ISOC2	ENSG00000063241	105.28	0.043872	0.0425021	1.03223	0.301964	0.652892
U2AF2	ENSG00000063244	3059.03	0.0217329	0.0163692	1.32767	0.184288	0.535017
EPN1	ENSG00000063245	832.407	0.0302283	0.0365094	0.827959	0.407694	0.728951
MED29	ENSG00000063322	1288.41	-0.00778442	0.0108006	-0.72074	0.471069	0.768826
AHRR	ENSG00000063438	15.2542	0.0694448	0.0644703	1.07716	0.281409	0.636391
GPC1	ENSG00000063660	6.98454	0.121926	0.112908	1.07987	0.280202	0.635213
ADCK1	ENSG00000063761	132.814	0.0163911	0.0268872	0.609624	0.542111	0.80847
HAGH	ENSG00000063854	511.617	0.00885397	0.0230444	0.384214	0.70082	0.887587
RNF4	ENSG00000063978	2378.86	-0.00603198	0.0103055	-0.585316	0.558336	0.817328
CASP8	ENSG00000064012	8726.57	-0.00146982	0.0255247	-0.0575844	0.95408	0.983844
LIMCH1	ENSG00000064042	4.94707	0.227264	0.108739	2.09	0.0366174	NA
ASUN	ENSG00000064102	638.92	-0.0125331	0.0189149	-0.662604	0.507584	0.789217
TM7SF3	ENSG00000064115	904.57	-0.0395177	0.0158656	-2.49078	0.0127465	0.177803
SPA17	ENSG00000064199	29.441	0.0415549	0.0525466	0.790819	0.42905	0.743691
TSPAN32	ENSG00000064201	1083.24	0.0378607	0.0291834	1.29733	0.194516	0.54653
ST3GAL6	ENSG00000064225	1057.85	0.0160356	0.0305428	0.525022	0.599568	0.840712
ATP2C2	ENSG00000064270	8.48788	0.155024	0.124577	1.2444	0.213351	0.568617
NGFR	ENSG00000064300	8.16563	0.0989564	0.120844	0.81888	0.412855	0.732416
CDON	ENSG00000064309	20.8631	0.0218368	0.0626018	0.348821	0.727224	0.897891
TAF2	ENSG00000064313	1223.4	-0.0297391	0.0244055	-1.21854	0.223019	0.578178
HIPK2	ENSG00000064393	2088.88	0.0115278	0.0319455	0.360859	0.718205	0.893589
TNPO3	ENSG00000064419	1554.38	-0.00758611	0.0232398	-0.326427	0.744101	0.906261
RFXANK	ENSG00000064490	608.455	0.0470654	0.0272027	1.73017	0.0835995	0.388692
TMEM161A	ENSG00000064545	166.035	0.0265044	0.0355326	0.745918	0.455717	0.759953
LPAR2	ENSG00000064547	1738.65	0.0950577	0.0439253	2.16408	0.0304585	0.255887
CTSA	ENSG00000064601	4042.32	0.029709	0.0251802	1.17985	0.238058	0.596292
SUGP2	ENSG00000064607	2510.91	-0.0181603	0.0176573	-1.02848	0.303723	0.654524
SLC12A2	ENSG00000064651	433.499	-0.0746332	0.0260848	-2.86118	0.00422068	0.114839
SNX24	ENSG00000064652	78.6536	0.0678293	0.0371971	1.82351	0.0682259	0.359126
CNN2	ENSG00000064666	11351.5	0.00787966	0.0265497	0.296789	0.766628	0.915973
ABCA7	ENSG00000064687	2857.17	0.0364586	0.0344166	1.05933	0.289449	0.644006
DDX20	ENSG00000064703	892.268	-0.0170221	0.0146266	-1.16378	0.244515	0.602031
BTBD1	ENSG00000064726	2241.72	-0.0429064	0.0195087	-2.19935	0.0278534	0.24637
FAR2	ENSG00000064763	1163.17	0.0034031	0.0440798	0.0772033	0.938462	0.979182
BCAS1	ENSG00000064787	5.99759	0.115487	0.0933032	1.23776	0.215805	NA
CHI3L2	ENSG00000064886	628.808	-0.0809616	0.0349812	-2.31443	0.0206439	0.21631
SBNO2	ENSG00000064932	2884.99	0.0663665	0.0549873	1.20694	0.227454	0.583548
PMS1	ENSG00000064933	741.056	-0.0382112	0.0247404	-1.54449	0.12247	0.457115
HMG20B	ENSG00000064961	583.249	0.0303406	0.0265417	1.14313	0.252985	0.610622
CALCRL	ENSG00000064989	127.431	-0.0555375	0.0447688	-1.24054	0.214776	0.569298
TAF11	ENSG00000064995	892.025	0.00740598	0.0145201	0.510049	0.610017	0.846906
ANKS1A	ENSG00000064999	659.404	0.0284068	0.0312212	0.909856	0.362898	0.698074
AP3D1	ENSG00000065000	1894.96	0.04486	0.0169946	2.63965	0.00829912	0.147792
ZNF76	ENSG00000065029	720.06	0.00947105	0.0210775	0.449344	0.653184	0.866502
SLC9A3R2	ENSG00000065054	19.8168	0.00983425	0.0654684	0.150214	0.880596	0.959049
NTHL1	ENSG00000065057	109.717	-0.00190715	0.0397496	-0.0479791	0.961733	0.986042
UHRF1BP1	ENSG00000065060	622.961	-0.00504942	0.028582	-0.176664	0.859772	0.952444
GNAI3	ENSG00000065135	4331.78	-0.0344275	0.0257299	-1.33803	0.180885	0.534078
IPO5	ENSG00000065150	2162.16	-0.0265198	0.018427	-1.43918	0.1501	0.495824
OAT	ENSG00000065154	1277.48	-0.0241842	0.0205676	-1.17584	0.239659	0.597677
WDR3	ENSG00000065183	1006.5	-0.0347308	0.0195851	-1.77332	0.0761751	0.374419
PKN2	ENSG00000065243	5013.06	-0.0146252	0.0339129	-0.431257	0.666282	0.872776
WDR18	ENSG00000065268	178.566	0.00757563	0.0402631	0.188153	0.850757	0.950336
TRAM2	ENSG00000065308	745.866	-0.0548642	0.0262183	-2.09259	0.0363858	0.276343
NTN1	ENSG00000065320	2.43158	-0.165791	0.150091	-1.1046	0.269333	NA
MCM10	ENSG00000065328	15.6665	0.067501	0.124849	0.540662	0.588741	0.834534
DGKA	ENSG00000065357	5364.9	0.04012	0.0244507	1.64085	0.100828	0.422562
ERBB3	ENSG00000065361	10.6059	-0.109867	0.087851	-1.2506	0.211079	0.566544
ANKRD44	ENSG00000065413	4138.21	-0.0367392	0.0364921	-1.00677	0.314044	0.662422
KARS	ENSG00000065427	2741.97	-0.00741603	0.0201163	-0.368657	0.712383	0.891335
ADAT1	ENSG00000065457	611.107	-0.0271578	0.0200124	-1.35705	0.174765	0.527202
PDIA5	ENSG00000065485	116.844	0.0683083	0.0383446	1.78143	0.0748416	0.372447
TBC1D22B	ENSG00000065491	370.699	-0.0302118	0.0209734	-1.44048	0.149731	0.495289
NDUFB4	ENSG00000065518	956.902	0.0240009	0.0246838	0.972334	0.330884	0.675068
SPEN	ENSG00000065526	3924.86	-0.0031144	0.0325973	-0.0955415	0.923885	0.974638
MYLK	ENSG00000065534	737.596	-0.0301876	0.0383723	-0.786703	0.431456	0.744079
ZC3H15	ENSG00000065548	2178.23	-0.0534842	0.019108	-2.79905	0.00512536	0.122513
MAP2K4	ENSG00000065559	2136.67	0.00816367	0.0260761	0.313071	0.754227	0.91132
TMEM206	ENSG00000065600	283.966	-0.0300519	0.0207225	-1.4502	0.147002	0.491507
SLK	ENSG00000065613	4884.84	-0.0350849	0.0316146	-1.10977	0.267098	0.62184
CYB5R4	ENSG00000065615	4832.78	-0.026639	0.0329226	-0.809141	0.418434	0.735637
COL17A1	ENSG00000065618	16.1718	-0.00758824	0.125593	-0.0604194	0.951822	0.983439
GSTO2	ENSG00000065621	14.7253	0.065204	0.0610769	1.06757	0.285714	0.640885
SEC61A2	ENSG00000065665	202.567	0.0722557	0.034934	2.06835	0.0386073	0.284472
PRKCQ	ENSG00000065675	1078.21	-0.00174933	0.0233872	-0.0747986	0.940375	0.979997
TLE2	ENSG00000065717	86.1453	-0.0160633	0.0446115	-0.360071	0.718794	0.893589
ASB1	ENSG00000065802	980.638	-0.00741846	0.0191451	-0.387485	0.698397	0.886196
FAM107B	ENSG00000065809	8505.95	-0.0635816	0.018866	-3.37017	0.000751214	0.0610624
ME1	ENSG00000065833	61.6367	0.135284	0.0465581	2.90571	0.00366425	0.106052
TBC1D1	ENSG00000065882	3079.67	0.0200091	0.0255646	0.782687	0.433811	0.745512
CDK13	ENSG00000065883	2293.58	0.0157716	0.0186819	0.844216	0.398549	0.723373
MTHFD2	ENSG00000065911	1024.89	-0.0587401	0.0398224	-1.47505	0.140199	0.482332
FOXJ2	ENSG00000065970	1310.95	0.0207727	0.0196887	1.05506	0.291399	0.645175
YBX1	ENSG00000065978	6726.04	-0.0227599	0.0137628	-1.65373	0.098183	0.417557
PDE4A	ENSG00000065989	248.32	-0.0177687	0.0354285	-0.501538	0.615992	0.849548
PPP2R5A	ENSG00000066027	3885.55	-0.00565184	0.0203275	-0.27804	0.780982	0.921283
CTNNA2	ENSG00000066032	2.86857	-0.0665825	0.160697	-0.414336	0.678628	NA
ELAVL1	ENSG00000066044	1087.96	-0.0190412	0.0114168	-1.66782	0.0953516	0.413146
TIE1	ENSG00000066056	9.82911	0.0895198	0.0814182	1.09951	0.271547	0.626411
DIP2B	ENSG00000066084	3492.67	0.0155849	0.038878	0.400866	0.688519	0.883
SMARCD1	ENSG00000066117	1087.71	0.014591	0.0153219	0.952299	0.340945	0.681679
KDM4A	ENSG00000066135	1175.85	0.00369321	0.016044	0.230193	0.817942	0.937936
NFYC	ENSG00000066136	1352.58	0.0523593	0.0230753	2.26906	0.0232644	0.22987
ZMYND12	ENSG00000066185	19.5737	-0.0278792	0.066509	-0.41918	0.675085	0.877266
ASPM	ENSG00000066279	91.8871	-0.0577389	0.0916943	-0.629689	0.528898	0.800574
CD84	ENSG00000066294	2911.84	-0.0290149	0.0258139	-1.124	0.261013	0.617838
ELOVL1	ENSG00000066322	1542.2	0.0381458	0.0174737	2.18304	0.029033	0.251134
SPI1	ENSG00000066336	7673.74	0.0918207	0.0452352	2.02985	0.0423718	0.296565
ZNRD1	ENSG00000066379	595.593	-0.0030964	0.0308277	-0.100442	0.919993	0.973082
MPPED2	ENSG00000066382	16.9057	-0.0466638	0.0635766	-0.733977	0.462962	0.764279
ZBTB11	ENSG00000066422	2560.4	-0.0346669	0.0226366	-1.53145	0.125658	0.461199
ATXN3	ENSG00000066427	1116.97	-0.0952169	0.0259842	-3.66442	0.0002479	0.0345545
GOLGA5	ENSG00000066455	1198.32	-0.00284686	0.0191691	-0.148513	0.881938	0.959654
FGFR2	ENSG00000066468	106.108	-0.117816	0.0761802	-1.54654	0.121973	0.456177
LRRC40	ENSG00000066557	668.037	-0.0758602	0.0289865	-2.61709	0.00886834	0.153504
ISOC1	ENSG00000066583	391.725	-0.0369058	0.0181272	-2.03594	0.0417565	0.295379
TRMT11	ENSG00000066651	409.441	-0.0286659	0.028669	-0.999893	0.317362	0.665099
THUMPD1	ENSG00000066654	2908.46	-0.048145	0.0178067	-2.70376	0.00685606	0.137256
MSANTD3	ENSG00000066697	215.612	-0.0344505	0.0282553	-1.21926	0.222746	0.578178
ATG2B	ENSG00000066739	1901.81	0.103983	0.0270698	3.8413	0.000122386	0.025802
ARFGEF1	ENSG00000066777	3738.67	-0.00331713	0.0246685	-0.134468	0.893032	0.963949
ZFAT	ENSG00000066827	343.314	0.0324246	0.0223825	1.44866	0.147433	0.492249
MTFR1	ENSG00000066855	154.739	-0.0612433	0.0238889	-2.56368	0.010357	0.1643
STAG3	ENSG00000066923	51.4638	0.0738588	0.0505323	1.46161	0.143847	0.487368
FECH	ENSG00000066926	448.134	-0.0325276	0.0193584	-1.68028	0.0929023	0.40952
MYO9A	ENSG00000066933	1017.44	0.0529203	0.0281464	1.88018	0.0600836	0.338559
PFKP	ENSG00000067057	576.499	-0.0061679	0.0256858	-0.240129	0.81023	0.933886
IDI1	ENSG00000067064	2875.12	0.0031615	0.0285805	0.110618	0.91192	0.971493
SP100	ENSG00000067066	5746.75	-0.0186799	0.0402815	-0.463734	0.642839	0.863428
KLF6	ENSG00000067082	11842.6	-0.00682819	0.0322793	-0.211535	0.83247	0.943961
PPAP2A	ENSG00000067113	73.6057	0.00791703	0.0365623	0.216535	0.82857	0.942854
NEO1	ENSG00000067141	171.166	0.1413	0.0351283	4.02241	5.76069e-05	0.0197959
TRAM1	ENSG00000067167	6617.73	-0.0510307	0.0231264	-2.2066	0.0273422	0.245636
TNFRSF1A	ENSG00000067182	5404.15	0.038984	0.0422674	0.922318	0.356363	0.69259
CACNB1	ENSG00000067191	129.178	0.0404314	0.0284961	1.41884	0.155946	0.502599
EVI5	ENSG00000067208	700.842	-0.0414087	0.0296618	-1.39603	0.162706	0.512096
STOML1	ENSG00000067221	123.784	0.0399228	0.043891	0.909588	0.36304	0.698074
PKM	ENSG00000067225	9985.84	0.0471872	0.0199788	2.36186	0.0181834	0.203505
DHX29	ENSG00000067248	1031.04	-0.018003	0.0192635	-0.934563	0.350013	0.688666
DNTTIP2	ENSG00000067334	1794.85	-0.0251164	0.0169503	-1.48177	0.138402	0.48009
METTL22	ENSG00000067365	282.637	0.0320092	0.0222703	1.43731	0.150631	0.496122
TP53BP1	ENSG00000067369	801.363	0.0185577	0.0211485	0.877494	0.380218	0.709813
RRP15	ENSG00000067533	571.731	-0.0419032	0.0241161	-1.73756	0.0822884	0.387168
RHOA	ENSG00000067560	15854.6	0.0177375	0.0165969	1.06872	0.285196	0.640315
DHX8	ENSG00000067596	2097.09	0.0525737	0.0215489	2.43974	0.014698	0.187376
PMS2P4	ENSG00000067601	36.7057	-0.0243861	0.038763	-0.629109	0.529278	0.800771
PRKCZ	ENSG00000067606	330.26	0.0614191	0.0325816	1.88509	0.0594184	0.337065
IARS2	ENSG00000067704	2014.12	-0.0098682	0.015603	-0.632454	0.52709	0.800087
SYT1	ENSG00000067715	3.1409	0.0531201	0.141144	0.376353	0.706654	NA
NAV3	ENSG00000067798	12.3293	-0.015211	0.101773	-0.149459	0.881191	0.959242
ROGDI	ENSG00000067836	462.056	0.0708794	0.0289854	2.44535	0.0144711	0.18621
ROCK1	ENSG00000067900	7434.7	-0.0184503	0.0338396	-0.545228	0.585597	0.832715
CBFB	ENSG00000067955	2319.86	-0.0544259	0.0172566	-3.15392	0.00161095	0.0758849
HYAL2	ENSG00000068001	134.241	0.055336	0.0308633	1.79294	0.0729825	0.368421
HDAC4	ENSG00000068024	1356.61	0.0619638	0.0322792	1.91962	0.0549064	0.325649
RASSF1	ENSG00000068028	1825.17	0.00497133	0.0217757	0.228297	0.819416	0.938607
IFI35	ENSG00000068079	1055.31	-0.00960467	0.0699161	-0.137374	0.890735	0.963039
HEATR6	ENSG00000068097	466.762	-0.00346603	0.0228842	-0.151459	0.879614	0.95858
COASY	ENSG00000068120	1072.43	0.0342982	0.0214116	1.60185	0.109188	0.438521
PLEKHH3	ENSG00000068137	3.44496	0.140676	0.128081	1.09833	0.272059	NA
MEF2A	ENSG00000068305	2694.75	0.0108172	0.0375719	0.287906	0.773419	0.918484
INPP5A	ENSG00000068383	689.524	0.0388296	0.0261352	1.48572	0.137353	0.479005
PRR11	ENSG00000068489	155.657	-0.0425014	0.0488481	-0.870072	0.384261	0.712583
REEP1	ENSG00000068615	47.6371	-0.0303309	0.0697678	-0.43474	0.663751	0.871758
ATP11A	ENSG00000068650	2363.64	0.0583089	0.0395046	1.476	0.139944	0.48189
POLR1A	ENSG00000068654	546.699	0.0219896	0.0267469	0.822138	0.410998	0.731266
LAPTM4A	ENSG00000068697	2762.44	0.0360929	0.0227225	1.58842	0.112191	0.443981
TTC7A	ENSG00000068724	1700.62	0.0131952	0.0221238	0.596427	0.55089	0.813552
IP6K2	ENSG00000068745	1559.78	-0.00247727	0.0129398	-0.191446	0.848176	0.949655
SRBD1	ENSG00000068784	858.182	-0.0633516	0.0330507	-1.9168	0.055263	0.32613
CYFIP1	ENSG00000068793	739.579	0.12007	0.0392633	3.05808	0.00222758	0.0853511
KIF2A	ENSG00000068796	2829.62	-0.0722403	0.0266258	-2.71317	0.00666433	0.135505
RASGRP2	ENSG00000068831	5825.05	0.0255217	0.0244542	1.04365	0.296646	0.648779
PSME4	ENSG00000068878	2860.21	-0.00556153	0.0150974	-0.368377	0.712592	0.891335
IFT80	ENSG00000068885	612.254	-0.0571544	0.0251319	-2.27417	0.0229556	0.228461
SIRT2	ENSG00000068903	1037.51	0.00847511	0.0203086	0.417316	0.676448	0.877617
ERLEC1	ENSG00000068912	1178.79	-0.0374304	0.0212119	-1.76459	0.0776324	0.377575
PPP2R5B	ENSG00000068971	351.31	-0.0455895	0.0283503	-1.60808	0.107818	0.436684
PYGM	ENSG00000068976	158.787	0.0915927	0.031961	2.86577	0.00415998	0.113836
MAST4	ENSG00000069020	360.811	0.0253682	0.0344448	0.736486	0.461435	0.763748
SDK2	ENSG00000069188	154.866	0.0211089	0.0523511	0.403218	0.686788	0.881986
NUP133	ENSG00000069248	1465.15	-0.00591361	0.0122137	-0.48418	0.628258	0.856173
NUCKS1	ENSG00000069275	4326.91	0.00931479	0.0239815	0.388417	0.697708	0.886069
VPS35	ENSG00000069329	3728.96	-0.0388101	0.0175216	-2.21499	0.0267608	0.243157
DNAJA2	ENSG00000069345	1874.89	-0.00404118	0.0122192	-0.330724	0.740853	0.904871
BCL3	ENSG00000069399	759.444	0.0541403	0.0576136	0.939714	0.347364	0.686862
KCNAB2	ENSG00000069424	3999.03	0.0266481	0.0173699	1.53415	0.124992	0.460513
CLEC2D	ENSG00000069493	3531.62	-0.0813554	0.0254851	-3.19227	0.0014116	0.0723469
RORA	ENSG00000069667	3994.13	-0.0356268	0.0332918	-1.07014	0.284557	0.639533
TGFBR3	ENSG00000069702	1009.67	0.00214011	0.0379926	0.0563298	0.955079	0.983844
KIAA1107	ENSG00000069712	140.851	-0.0526247	0.0341632	-1.54039	0.123464	0.458758
ATP1B3	ENSG00000069849	1039.74	-0.0158257	0.0275806	-0.573799	0.566104	0.82181
NEDD4	ENSG00000069869	276.197	-0.0129507	0.0341555	-0.379168	0.704563	0.888979
PIGB	ENSG00000069943	1022.92	0.077109	0.0273091	2.82356	0.00474928	0.119761
MAPK6	ENSG00000069956	941.368	-0.066569	0.025123	-2.64972	0.0080558	0.147549
GNB5	ENSG00000069966	671.707	-0.0345381	0.0213496	-1.61774	0.105719	0.432002
RAB27A	ENSG00000069974	5461.52	-0.0132797	0.0260161	-0.510442	0.609742	0.846783
CECR5	ENSG00000069998	569.611	0.0397577	0.0220864	1.8001	0.0718449	0.366136
UFD1L	ENSG00000070010	1333.78	0.0232812	0.0176905	1.31603	0.188163	0.539437
LRP6	ENSG00000070018	120.136	0.103515	0.0387954	2.66824	0.00762498	0.144264
GUCY2C	ENSG00000070019	4.54136	0.0667226	0.131124	0.508853	0.610856	NA
SCT	ENSG00000070031	2.89725	-0.00501998	0.179436	-0.0279764	0.977681	NA
PHRF1	ENSG00000070047	1046.13	0.0498476	0.0263875	1.88906	0.0588843	0.335363
IKBKAP	ENSG00000070061	1547.37	0.0243618	0.0155686	1.5648	0.117629	0.450204
NUCB2	ENSG00000070081	1948.73	-0.0421141	0.0266752	-1.57878	0.114388	0.446246
PFN2	ENSG00000070087	73.2461	0.0671783	0.0454086	1.47942	0.139028	0.481085
PTPN3	ENSG00000070159	3.39751	-0.0871182	0.128576	-0.677561	0.49805	NA
SPTB	ENSG00000070182	98.5844	-0.0185293	0.0511868	-0.361993	0.717357	0.893589
DAPP1	ENSG00000070190	5870.82	-0.0303124	0.0365169	-0.830093	0.406486	0.72832
SLC44A1	ENSG00000070214	1238.38	-0.0256553	0.0243555	-1.05337	0.292172	0.645197
TMEM260	ENSG00000070269	1034.28	0.0154984	0.0258036	0.600629	0.548087	0.812395
SMG6	ENSG00000070366	730.035	0.00784118	0.0166217	0.471744	0.63711	0.859808
EXOC5	ENSG00000070367	2221.14	-0.0787807	0.0284138	-2.77262	0.0055607	0.12616
CLTCL1	ENSG00000070371	132.714	0.109723	0.0386574	2.83833	0.00453501	0.118383
FSTL3	ENSG00000070404	56.0316	0.124495	0.0451501	2.75736	0.00582702	0.128747
DGCR2	ENSG00000070413	2624.45	0.0391254	0.0238967	1.63728	0.101573	0.424335
RNF126	ENSG00000070423	396.436	0.0459793	0.0411678	1.11687	0.264048	0.620361
MNT	ENSG00000070444	941.599	0.030321	0.0249333	1.21609	0.223952	0.578804
ZXDC	ENSG00000070476	943.724	0.0583017	0.0154233	3.7801	0.000156763	0.0277188
JMJD6	ENSG00000070495	763.157	0.0239758	0.0223775	1.07142	0.283979	0.638873
POLB	ENSG00000070501	882.985	-0.00216147	0.0333633	-0.0647858	0.948345	0.982347
ST6GALNAC1	ENSG00000070526	40.419	0.0177752	0.0501459	0.354469	0.722987	0.895555
WIPI1	ENSG00000070540	623.879	-0.0113454	0.0238478	-0.475742	0.634258	0.859029
GBA2	ENSG00000070610	1758.63	0.0303251	0.0202157	1.50008	0.133595	0.473427
NDST1	ENSG00000070614	1835.26	0.0284741	0.0329591	0.863922	0.387631	0.714371
ASNS	ENSG00000070669	592.574	0.000613863	0.025136	0.0244217	0.980516	0.992806
AP3M2	ENSG00000070718	545.274	0.0117	0.0201009	0.582063	0.560524	0.818445
ST6GALNAC2	ENSG00000070731	843.018	0.0482142	0.0426906	1.12939	0.258735	0.615712
PABPC1	ENSG00000070756	30566.6	-0.00392069	0.0150153	-0.261113	0.794005	0.927167
TESK2	ENSG00000070759	426.237	0.0220085	0.0263373	0.835641	0.403357	0.725848
C16orf80	ENSG00000070761	383.667	0.0360495	0.0186881	1.92901	0.0537298	0.323681
CSNK2A2	ENSG00000070770	1163.93	-0.00296695	0.0161915	-0.183242	0.854608	0.951782
EIF2B3	ENSG00000070785	250.736	-0.0460839	0.023785	-1.93752	0.0526821	0.321273
TCOF1	ENSG00000070814	960.464	0.0145839	0.018624	0.783072	0.433585	0.745283
CDC42	ENSG00000070831	13062.8	-0.0131315	0.0163824	-0.801561	0.422807	0.73885
OSBPL3	ENSG00000070882	785.175	0.00106587	0.023904	0.0445898	0.964434	0.987108
SLC12A3	ENSG00000070915	18.5717	-0.0323061	0.0876138	-0.368733	0.712327	0.891335
RAD18	ENSG00000070950	372.033	-0.0241505	0.0250492	-0.964121	0.334985	0.677922
ATP2B1	ENSG00000070961	6290.42	0.000229867	0.0287383	0.00799864	0.993618	0.997691
NCK2	ENSG00000071051	1540.02	0.029125	0.0282561	1.03075	0.302658	0.653881
MAP4K4	ENSG00000071054	5246.17	0.0180508	0.0294438	0.61306	0.539837	0.807616
MGAT4A	ENSG00000071073	5120.61	-0.0505459	0.0245014	-2.06298	0.0391141	0.285976
RPL31	ENSG00000071082	9674.14	0.0270297	0.0326056	0.828988	0.407111	0.728708
WDR1	ENSG00000071127	9272.87	0.0253022	0.0145303	1.74134	0.0816239	0.385878
SNX13	ENSG00000071189	2525.74	-0.0399138	0.030088	-1.32657	0.184652	0.535297
ARHGAP10	ENSG00000071205	180.781	-0.0274686	0.0307203	-0.894149	0.371242	0.703594
RPS6KA2	ENSG00000071242	354.325	0.0169602	0.0395329	0.429016	0.667912	0.873783
ING3	ENSG00000071243	1103.09	-0.00368418	0.0198546	-0.185559	0.852791	0.950946
VASH1	ENSG00000071246	587.248	0.0170436	0.0262632	0.648955	0.516368	0.794358
LMCD1	ENSG00000071282	4.12674	-0.0318231	0.124455	-0.255701	0.798182	NA
WBSCR22	ENSG00000071462	677.649	0.0150744	0.0212087	0.710767	0.477229	0.771147
SEL1L	ENSG00000071537	5192.29	0.0377144	0.0317601	1.18748	0.235039	0.59269
TRIP13	ENSG00000071539	17.5782	0.0903895	0.0842236	1.07321	0.283177	0.638459
TCF3	ENSG00000071564	1041.92	0.00244705	0.027181	0.0900281	0.928265	0.976199
TRIB2	ENSG00000071575	3174.28	-0.0787634	0.0247475	-3.18268	0.0014592	0.0732472
DAZAP1	ENSG00000071626	1575.72	0.00858021	0.017955	0.477874	0.63274	0.858692
MBD3	ENSG00000071655	493.38	0.0470877	0.0402638	1.16948	0.24221	0.600218
HLTF	ENSG00000071794	813.756	-0.0520776	0.0285188	-1.82608	0.0678379	0.358447
CPSF1	ENSG00000071894	1348.35	0.0451572	0.021978	2.05465	0.0399125	0.289161
MYO3B	ENSG00000071909	27.8486	-0.0695479	0.0705018	-0.98647	0.323903	0.670211
CYBRD1	ENSG00000071967	1235.02	0.0172787	0.0322962	0.535008	0.592644	0.837102
PDCD2	ENSG00000071994	1368.03	-0.00936768	0.013832	-0.677247	0.498249	0.784314
RDH11	ENSG00000072042	1403.39	-0.00505431	0.0153136	-0.330053	0.74136	0.905058
PRKACA	ENSG00000072062	2145.68	0.0203408	0.025676	0.792212	0.428237	0.743088
LPHN1	ENSG00000072071	226.361	0.0108715	0.0303562	0.358132	0.720245	0.894625
ACTN1	ENSG00000072110	8131.78	0.0498644	0.0348806	1.42958	0.152839	0.498993
ZFYVE26	ENSG00000072121	1053.04	0.0222505	0.0334842	0.664508	0.506365	0.788424
EPN2	ENSG00000072134	434.82	-0.0713162	0.05055	-1.41081	0.158302	0.506196
PTPN18	ENSG00000072135	4058.97	0.00499208	0.0182527	0.273498	0.78447	0.922295
LIMS2	ENSG00000072163	99.7509	0.00455127	0.0451391	0.100828	0.919687	0.973082
SPEG	ENSG00000072195	86.6707	0.00286635	0.0484831	0.0591206	0.952856	0.98367
LNX1	ENSG00000072201	2.88575	-0.18749	0.176841	-1.06022	0.289043	NA
ALDH3A2	ENSG00000072210	961.248	0.000205331	0.0139333	0.0147368	0.988242	0.995556
TFRC	ENSG00000072274	1406.29	-0.0192182	0.0227732	-0.843897	0.398727	0.723373
SREBF1	ENSG00000072310	632.028	0.0370275	0.0282531	1.31056	0.190005	0.540808
AFF4	ENSG00000072364	3360.1	0.0125234	0.0281618	0.444696	0.656539	0.867991
UBE2D1	ENSG00000072401	3319	0.0181256	0.0472359	0.383724	0.701183	0.887767
MPP5	ENSG00000072415	351.017	-0.0407008	0.0254118	-1.60165	0.109233	0.438521
RHOBTB1	ENSG00000072422	287.312	-0.0182246	0.0405863	-0.449033	0.653408	0.866502
MARK2	ENSG00000072518	2593.59	0.0214942	0.0308738	0.696195	0.486307	0.777512
HMMR	ENSG00000072571	48.0541	-0.121677	0.0860913	-1.41335	0.157554	0.504845
CHFR	ENSG00000072609	1629.6	0.0117252	0.0164732	0.711771	0.476607	0.771137
P4HA2	ENSG00000072682	17.6474	0.145485	0.0752052	1.93451	0.0530507	0.322405
FCGR2B	ENSG00000072694	1024.09	0.00466837	0.0355545	0.131302	0.895537	0.964892
NFATC3	ENSG00000072736	2984.45	0.0158842	0.0181609	0.87464	0.38177	0.71093
TRNT1	ENSG00000072756	790.867	-0.0558174	0.021003	-2.65759	0.00787009	0.146316
ACADVL	ENSG00000072778	3211.82	0.0683812	0.0244022	2.80226	0.00507467	0.121868
STK10	ENSG00000072786	9327.33	0.0512039	0.0209314	2.44628	0.014434	0.186078
FBXW11	ENSG00000072803	1719.77	-0.0188701	0.015084	-1.251	0.210935	0.566509
ACAP1	ENSG00000072818	4828.6	0.0124055	0.0222365	0.557888	0.576921	0.827688
EVC	ENSG00000072840	22.5855	0.0330713	0.0640655	0.51621	0.605708	0.844691
DERL2	ENSG00000072849	1406.4	0.0225437	0.0143579	1.57013	0.116385	0.448318
SIDT1	ENSG00000072858	747.287	-0.0338463	0.0190679	-1.77504	0.0758911	0.374237
NDE1	ENSG00000072864	2213.51	-0.0384437	0.0308302	-1.24695	0.212416	0.567989
MRVI1	ENSG00000072952	1602.68	0.0252109	0.0560688	0.449643	0.652968	0.866502
TMEM38A	ENSG00000072954	95.5119	-0.0200173	0.0327648	-0.61094	0.54124	0.808457
AP1M1	ENSG00000072958	1541.41	0.0259649	0.0187573	1.38426	0.166279	0.516624
PVR	ENSG00000073008	201.034	0.11129	0.0286833	3.87996	0.000104472	0.025802
XRCC1	ENSG00000073050	552.442	0.00501354	0.0188966	0.265315	0.790767	0.925314
SCARB1	ENSG00000073060	281.602	0.0327439	0.026399	1.24035	0.214848	0.5693
MCM2	ENSG00000073111	241.094	0.030243	0.0360271	0.839453	0.401215	0.724696
PANX2	ENSG00000073150	296.375	0.102584	0.0618926	1.65745	0.0974286	0.416333
SELO	ENSG00000073169	464.887	0.0628169	0.0323158	1.94384	0.0519144	0.31987
TP63	ENSG00000073282	13.6788	-0.125867	0.0862391	-1.45952	0.144423	0.487925
ALPK1	ENSG00000073331	2759.55	0.0762202	0.0534385	1.42632	0.153777	0.500191
LLGL2	ENSG00000073350	414.926	-0.0147861	0.0324882	-0.455124	0.64902	0.865019
PDE8A	ENSG00000073417	553.151	0.00782732	0.0240183	0.32589	0.744508	0.906261
NLE1	ENSG00000073536	254.704	-0.0203417	0.0293026	-0.694193	0.487561	0.778483
SDHA	ENSG00000073578	1392.18	0.0249771	0.0147407	1.69443	0.0901843	0.403406
SMARCE1	ENSG00000073584	1589.48	-0.00970369	0.014577	-0.665685	0.505612	0.788299
GSDMB	ENSG00000073605	872.957	-0.00323971	0.0234851	-0.137948	0.890282	0.962809
KDM5A	ENSG00000073614	4615.26	0.0241189	0.0268775	0.897364	0.369525	0.702533
ADAM11	ENSG00000073670	5.13545	0.025784	0.110796	0.232717	0.815981	NA
PPP2R3A	ENSG00000073711	12.6123	0.147607	0.0760124	1.94189	0.0521507	0.320252
FERMT2	ENSG00000073712	2.44598	0.0303767	0.147474	0.20598	0.836806	NA
DHRS9	ENSG00000073737	909.649	-0.0823799	0.0642251	-1.28267	0.199606	0.553904
PTGS2	ENSG00000073756	2883.78	0.146145	0.091248	1.60163	0.109238	0.438521
IGF2BP2	ENSG00000073792	214.818	-0.0295248	0.0295297	-0.999836	0.31739	0.665099
MAP3K13	ENSG00000073803	330.793	-0.040615	0.0258165	-1.57322	0.115668	0.447487
ST6GAL1	ENSG00000073849	5899.58	-0.030231	0.0181407	-1.66647	0.0956192	0.413775
TBX21	ENSG00000073861	999.105	-0.00854567	0.0404182	-0.211431	0.832551	0.943961
FRY	ENSG00000073910	2528.85	0.0609582	0.0409474	1.4887	0.136568	0.478107
PICALM	ENSG00000073921	14150.1	0.0104215	0.0352278	0.295831	0.767359	0.916095
NSF	ENSG00000073969	957.757	0.000910281	0.0207823	0.0438007	0.965063	0.987192
CLASP1	ENSG00000074054	1496.49	0.0323514	0.0247705	1.30604	0.191538	0.542625
MRPS34	ENSG00000074071	472.47	0.0524782	0.0306704	1.71104	0.0870742	0.39658
NOTCH3	ENSG00000074181	3.75455	0.24905	0.118995	2.09294	0.0363542	NA
CLNS1A	ENSG00000074201	1720.61	-0.0034637	0.0166915	-0.207513	0.835609	0.944505
TEAD2	ENSG00000074219	15.8762	0.0333777	0.0811192	0.411465	0.680731	0.878488
EED	ENSG00000074266	702.325	-0.0454921	0.0201584	-2.25674	0.0240245	0.233
CDHR2	ENSG00000074276	20.5127	-0.040002	0.0544041	-0.735276	0.462172	0.764086
TSG101	ENSG00000074319	1520.9	0.0274935	0.0185196	1.48456	0.13766	0.479537
C17orf85	ENSG00000074356	1367.26	-0.0153703	0.0166166	-0.924995	0.354969	0.692146
ATP2A3	ENSG00000074370	7170.12	0.0151384	0.024827	0.609757	0.542023	0.80847
MGLL	ENSG00000074416	531.815	-0.0427856	0.0302921	-1.41243	0.157822	0.505504
NTN4	ENSG00000074527	11.0639	0.117024	0.0967913	1.20904	0.226648	0.582596
BCS1L	ENSG00000074582	336.427	0.0148753	0.025992	0.572304	0.567116	0.822511
NUAK1	ENSG00000074590	9.56953	-0.0669413	0.118325	-0.56574	0.57157	0.825699
DPP8	ENSG00000074603	3010.77	-0.0311298	0.0220114	-1.41426	0.157286	0.50449
SLC24A1	ENSG00000074621	126.313	-0.0178293	0.0306152	-0.582369	0.560318	0.818445
ZNF532	ENSG00000074657	293.029	0.0516579	0.0267245	1.93298	0.0532384	0.322486
SCARF1	ENSG00000074660	795.345	0.0718522	0.0600024	1.19749	0.231116	0.587747
LMAN1	ENSG00000074695	1900.86	-0.0329538	0.0258568	-1.27447	0.202495	0.556585
PTPLAD1	ENSG00000074696	724.853	-0.0534878	0.0207046	-2.58337	0.00978397	0.161687
IPCEF1	ENSG00000074706	2675.43	-0.00915243	0.0201831	-0.453471	0.65021	0.865192
ZZEF1	ENSG00000074755	3139.89	0.0451609	0.0258033	1.7502	0.0800836	0.382871
ENO1	ENSG00000074800	9375.1	0.0581963	0.018495	3.1466	0.00165182	0.0766856
C19orf10	ENSG00000074842	509.717	0.0187197	0.0322972	0.579607	0.562179	0.819524
ANO8	ENSG00000074855	164.742	0.0106663	0.0413545	0.257924	0.796466	0.928903
TUBE1	ENSG00000074935	603.8	-0.087081	0.0242139	-3.59632	0.000322754	0.0393244
ARHGEF10L	ENSG00000074964	387.127	0.0670011	0.0384631	1.74196	0.0815156	0.385695
TXK	ENSG00000074966	1555.02	-0.0218511	0.0310824	-0.703005	0.482053	0.774709
WSCD2	ENSG00000075035	2.32266	-0.197786	0.15232	-1.29849	0.194118	NA
ACTR6	ENSG00000075089	913.438	-0.0493889	0.0233698	-2.11337	0.0345695	0.268775
TIPIN	ENSG00000075131	90.1671	-0.029799	0.0345928	-0.861422	0.389006	0.715024
SRI	ENSG00000075142	1263.87	-0.00256704	0.0176623	-0.14534	0.884443	0.960333
EIF4G3	ENSG00000075151	1765.84	0.0183912	0.0367223	0.500817	0.6165	0.849956
NUP37	ENSG00000075188	369.499	-0.0222583	0.0215265	-1.03399	0.301139	0.652454
SEMA3A	ENSG00000075213	8.03312	0.0751941	0.0956013	0.786538	0.431552	0.744079
GTSE1	ENSG00000075218	18.0513	0.00156662	0.0981982	0.0159537	0.987271	0.995338
SEMA3C	ENSG00000075223	315.96	0.012533	0.0375605	0.333676	0.738624	0.903551
TTC38	ENSG00000075234	818.359	-0.010079	0.0337416	-0.298712	0.76516	0.915425
ACAT1	ENSG00000075239	506.811	-0.0189193	0.0203063	-0.931697	0.351493	0.689466
GRAMD4	ENSG00000075240	778.158	0.00534932	0.0219155	0.244088	0.807163	0.932825
CELSR1	ENSG00000075275	147.165	0.0167454	0.0355051	0.471633	0.637189	0.859808
WNT8B	ENSG00000075290	3.27466	0.183513	0.147277	1.24604	0.212749	NA
ZNF638	ENSG00000075292	5166.15	-0.0193922	0.0183599	-1.05622	0.290866	0.645061
SLC25A40	ENSG00000075303	1389.6	-0.0368747	0.025655	-1.43733	0.150624	0.496122
TIMM21	ENSG00000075336	340.616	-0.00817891	0.0218637	-0.374086	0.708341	0.889955
ADD2	ENSG00000075340	229.226	-0.030581	0.0300025	-1.01928	0.308069	0.658078
RASAL2	ENSG00000075391	19.7046	0.0351258	0.0769406	0.456532	0.648008	0.864679
VPS9D1	ENSG00000075399	470.431	0.0600317	0.0525794	1.14173	0.253565	0.611328
ZNF37A	ENSG00000075407	1087.54	-0.0617407	0.027009	-2.28593	0.0222583	0.224248
MARK3	ENSG00000075413	2555.53	0.0209921	0.016384	1.28126	0.200103	0.553997
SLC25A3	ENSG00000075415	4706.59	0.0142821	0.0162516	0.878813	0.379503	0.709271
FNDC3B	ENSG00000075420	2647.17	0.0134253	0.0471993	0.284438	0.776075	0.919803
FOSL2	ENSG00000075426	4770.6	0.00858701	0.0474884	0.180823	0.856506	0.951945
FRYL	ENSG00000075539	3448.26	0.0363598	0.027381	1.32792	0.184203	0.535017
TMEM131	ENSG00000075568	2153.01	0.0268795	0.0271026	0.991772	0.321309	0.668632
FSCN1	ENSG00000075618	67.2131	0.0567965	0.0480876	1.18111	0.237561	0.595775
ACTB	ENSG00000075624	71671.2	0.0323046	0.0196575	1.64337	0.100306	0.421483
PLD1	ENSG00000075651	311.807	0.00975211	0.0331656	0.294043	0.768725	0.917251
WDR62	ENSG00000075702	23.6218	-0.0298813	0.0594509	-0.502623	0.61523	0.848747
DLG1	ENSG00000075711	1620.5	-0.0293454	0.0218268	-1.34447	0.178798	0.532662
RAB7A	ENSG00000075785	6213.46	0.0207366	0.0263778	0.786136	0.431788	0.744303
BCAP29	ENSG00000075790	893.546	-0.0285649	0.0211577	-1.35009	0.176987	0.529589
SEC31B	ENSG00000075826	575.752	0.0273789	0.0267454	1.02369	0.305983	0.655858
SART3	ENSG00000075856	1541.86	0.00571365	0.011005	0.519188	0.60363	0.843653
ARHGAP15	ENSG00000075884	3464.16	0.0108938	0.0210874	0.516602	0.605434	0.844632
EXOSC7	ENSG00000075914	350.7	-0.013445	0.0251367	-0.534875	0.592736	0.837102
KIFAP3	ENSG00000075945	650.585	-0.0576004	0.0205897	-2.79754	0.00514941	0.122831
MKRN2	ENSG00000075975	927.529	-0.00354635	0.0127887	-0.277304	0.781547	0.921283
MCM6	ENSG00000076003	712.058	-0.0133852	0.0251604	-0.531993	0.594731	0.838282
REXO2	ENSG00000076043	421.754	-0.00344533	0.0220112	-0.156527	0.875618	0.958053
RBM7	ENSG00000076053	1079.01	-0.0656708	0.0259277	-2.53284	0.0113141	0.169442
RBMS2	ENSG00000076067	96.6791	0.0321985	0.0424754	0.75805	0.448421	0.755664
BAZ2A	ENSG00000076108	5748.85	0.0146808	0.0317811	0.461937	0.644127	0.863585
PTPN23	ENSG00000076201	534.598	0.0165267	0.0250028	0.660994	0.508616	0.790133
MLH1	ENSG00000076242	645.015	-0.0196487	0.0159028	-1.23555	0.216626	0.572055
UNG	ENSG00000076248	259.62	-0.000490093	0.0269457	-0.0181882	0.985489	0.994653
FMO4	ENSG00000076258	99.5993	-0.0482787	0.0300744	-1.60531	0.108426	0.438082
KLHL20	ENSG00000076321	605.025	-0.0582908	0.0207861	-2.80432	0.00504228	0.121868
SLC46A1	ENSG00000076351	120.989	-0.0136576	0.0367535	-0.371601	0.71019	0.890791
PLXNA2	ENSG00000076356	124.442	0.101687	0.0466146	2.18144	0.0291507	0.251541
SPAG5	ENSG00000076382	99.0829	0.0148707	0.0419541	0.354452	0.723	0.895555
ANKRD13A	ENSG00000076513	6781.26	0.0178385	0.0283091	0.630134	0.528607	0.800468
TPD52	ENSG00000076554	1027.05	-0.0372791	0.0303553	-1.22809	0.219413	0.574185
ACACB	ENSG00000076555	437.154	0.00908044	0.0330723	0.274563	0.783652	0.922115
TRAF4	ENSG00000076604	242.621	-0.0238841	0.0326068	-0.732488	0.463871	0.764846
PAG1	ENSG00000076641	4976.32	0.00451307	0.0289412	0.15594	0.876081	0.958059
GPATCH1	ENSG00000076650	395.803	0.0252514	0.0153364	1.6465	0.0996601	0.419617
ICAM3	ENSG00000076662	11472.7	0.083528	0.0374696	2.22922	0.0257992	0.238666
NT5C2	ENSG00000076685	5923.73	-0.0154016	0.0349707	-0.440413	0.659638	0.869549
MCAM	ENSG00000076706	3.538	0.119873	0.139684	0.858178	0.390794	NA
CAMSAP3	ENSG00000076826	2.48401	-0.0376334	0.14875	-0.252997	0.80027	NA
RAP1GAP	ENSG00000076864	8.07857	0.00462875	0.0984454	0.0470184	0.962499	0.986257
XAB2	ENSG00000076924	1149.91	0.0715916	0.022067	3.24428	0.00117746	0.0687766
ARHGEF1	ENSG00000076928	7830.06	0.0548232	0.022456	2.44136	0.0146322	0.186837
STXBP2	ENSG00000076944	2072.93	0.101679	0.0346946	2.93067	0.00338228	0.100984
MAP2K7	ENSG00000076984	1110.02	0.0274987	0.0237271	1.15896	0.246473	0.604093
DGKD	ENSG00000077044	3425.24	0.0213347	0.0195638	1.09052	0.275484	0.630535
TOP2B	ENSG00000077097	7135.21	0.00674642	0.0205694	0.327984	0.742924	0.905982
TM9SF3	ENSG00000077147	5763.32	-0.0337965	0.0208797	-1.61863	0.105527	0.431536
NFKB2	ENSG00000077150	2200.47	0.0467233	0.0281289	1.66104	0.0967048	0.414963
UBE2T	ENSG00000077152	52.6775	-0.0490723	0.044549	-1.10154	0.270663	0.626065
PPP1R12B	ENSG00000077157	1904.78	0.0258235	0.0359792	0.717734	0.472922	0.769598
DNAJC10	ENSG00000077232	4163.68	-0.0402547	0.0232969	-1.7279	0.084006	0.389771
GTF3C1	ENSG00000077235	1218.09	0.0569611	0.0237665	2.39669	0.0165438	0.19612
IL4R	ENSG00000077238	6156.44	0.0610033	0.0329529	1.85123	0.064137	0.348877
USP33	ENSG00000077254	3302.76	-0.0514311	0.0203081	-2.53254	0.011324	0.169442
SNRPA	ENSG00000077312	657.146	0.0277851	0.0217672	1.27647	0.20179	0.555778
SPAG6	ENSG00000077327	4.17281	-0.198824	0.123939	-1.60421	0.108669	NA
EXOSC5	ENSG00000077348	207.402	0.0348263	0.0332553	1.04724	0.294989	0.647588
DYNC1I2	ENSG00000077380	1464.4	-0.0267003	0.0183916	-1.45176	0.146568	0.491302
APBB1IP	ENSG00000077420	6387.77	0.0095045	0.0348681	0.272585	0.785173	0.922721
LRCH4	ENSG00000077454	3479.92	0.0640112	0.0352868	1.81403	0.0696738	0.362404
FAM76B	ENSG00000077458	2071.18	-0.0406872	0.0252164	-1.61352	0.106631	0.434064
SIRT6	ENSG00000077463	289.196	0.0665512	0.0320011	2.07965	0.0375574	0.280316
POLD3	ENSG00000077514	799.861	0.00704011	0.0244127	0.288379	0.773057	0.918462
CAPZB	ENSG00000077549	7216.82	0.0131689	0.0137173	0.960024	0.337043	0.678432
GPR137B	ENSG00000077585	455.098	-0.0841021	0.027674	-3.03903	0.00237342	0.087046
NAALAD2	ENSG00000077616	6.9042	-0.185076	0.108717	-1.70237	0.0886863	0.400232
JADE1	ENSG00000077684	2095.84	0.023625	0.0204983	1.15253	0.249102	0.606787
FGFR1	ENSG00000077782	95.4141	-0.0301052	0.0359452	-0.837531	0.402294	0.725666
GTF2I	ENSG00000077809	4219.04	0.0135424	0.0198583	0.681952	0.495269	0.782636
CST7	ENSG00000077984	1831.11	0.121027	0.0502076	2.41053	0.0159292	0.193841
MAP2	ENSG00000078018	16.1934	0.0318032	0.070147	0.45338	0.650275	0.865192
PIAS2	ENSG00000078043	550.139	0.000129451	0.0186412	0.00694436	0.994459	0.997997
AMPH	ENSG00000078053	2.55887	-0.144418	0.197179	-0.732421	0.463911	NA
MCCC1	ENSG00000078070	452.026	-0.00470403	0.0171609	-0.274114	0.783997	0.922184
LAMP3	ENSG00000078081	185.173	-0.0990371	0.0979302	-1.0113	0.311872	0.661186
NEBL	ENSG00000078114	225.319	0.0488814	0.0639668	0.764169	0.444766	0.753721
ACER3	ENSG00000078124	1051.02	-0.00566966	0.0281327	-0.201533	0.840282	0.946492
UBE2K	ENSG00000078140	2162.79	-0.0178281	0.0176676	-1.00909	0.312932	0.661966
PIK3C3	ENSG00000078142	2118.23	-0.00459337	0.0172284	-0.266616	0.789765	0.924659
N4BP2	ENSG00000078177	1021.74	-0.0600707	0.0310707	-1.93335	0.0531927	0.322486
C12orf5	ENSG00000078237	343.177	-0.0249161	0.0211618	-1.17741	0.239033	0.597172
TULP3	ENSG00000078246	122.2	-0.0074064	0.0267257	-0.277127	0.781683	0.921283
SYNJ2	ENSG00000078269	510.89	0.00799403	0.0234392	0.341053	0.733063	0.901595
PPP2R5C	ENSG00000078304	7074.43	-0.0125143	0.0159938	-0.782444	0.433954	0.745574
PMS2P1	ENSG00000078319	188.736	-0.0183617	0.0240963	-0.762014	0.446052	0.754489
GNB1	ENSG00000078369	8933.28	0.0112444	0.0163836	0.686324	0.492509	0.781581
HOXA9	ENSG00000078399	10.3182	-0.00136758	0.0867555	-0.0157636	0.987423	0.995338
EDN1	ENSG00000078401	33.4373	0.0729984	0.0491806	1.48429	0.137731	0.479537
MLLT10	ENSG00000078403	1136.81	-0.00670877	0.0215048	-0.311967	0.755066	0.911611
ZCWPW1	ENSG00000078487	257.722	0.00670906	0.0270576	0.247955	0.804169	0.931701
NRD1	ENSG00000078618	7135.35	0.0254698	0.0261555	0.973786	0.330163	0.674219
VDAC3	ENSG00000078668	2412.41	-0.00347656	0.0147918	-0.235033	0.814183	0.936189
PCM1	ENSG00000078674	4653.77	-0.0215799	0.0183304	-1.17728	0.239084	0.597172
TNRC6C	ENSG00000078687	873.497	-0.0127003	0.0302774	-0.419464	0.674877	0.877212
CBFA2T2	ENSG00000078699	885.418	-0.0177177	0.0155422	-1.13998	0.254295	0.612131
ITCH	ENSG00000078747	4486.43	-0.0418359	0.023255	-1.79901	0.0720173	0.366234
TP53INP2	ENSG00000078804	583.738	0.0258892	0.0628918	0.411647	0.680598	0.87839
SDF4	ENSG00000078808	1814.28	0.0331228	0.0181904	1.82089	0.0686233	0.36044
MYH7B	ENSG00000078814	4.70347	0.0807831	0.107801	0.749371	0.453633	NA
TP73	ENSG00000078900	4.65753	0.115561	0.130276	0.887045	0.375055	NA
TOLLIP	ENSG00000078902	1137.5	0.0199328	0.0219611	0.907643	0.364067	0.69852
UBE2D4	ENSG00000078967	204.296	-0.0745417	0.0207628	-3.59016	0.000330479	0.0396282
THOC1	ENSG00000079134	1180.95	-0.0156592	0.0198391	-0.789312	0.42993	0.743914
FKBP7	ENSG00000079150	27.6799	0.0232202	0.0481892	0.481855	0.629909	0.857768
OSBPL6	ENSG00000079156	13.1723	0.0182994	0.103847	0.176216	0.860124	0.952444
SLC1A3	ENSG00000079215	28.5618	0.184463	0.089825	2.05358	0.0400162	0.289257
XRCC5	ENSG00000079246	9136.24	-0.00168495	0.0133557	-0.126159	0.899606	0.967486
LXN	ENSG00000079257	288.611	0.0306505	0.0332014	0.923168	0.355919	0.692231
SP140	ENSG00000079263	1602.87	-0.0336635	0.042159	-0.798488	0.424588	0.739953
MKNK1	ENSG00000079277	1930.43	0.0656473	0.0381503	1.72076	0.085295	0.392915
TNS1	ENSG00000079308	252.782	-0.117336	0.0455639	-2.5752	0.0100182	0.163068
REXO1	ENSG00000079313	604.52	0.033086	0.0308845	1.07128	0.284042	0.638926
SAR1A	ENSG00000079332	3383.88	-0.0299067	0.0141241	-2.11742	0.0342246	0.267685
CDC14A	ENSG00000079335	1465.67	-0.0198492	0.0259859	-0.763843	0.444961	0.753721
RAPGEF3	ENSG00000079337	10.9115	0.00554101	0.0784215	0.0706567	0.943671	0.981111
CEACAM1	ENSG00000079385	828.282	-0.0776985	0.0785781	-0.988805	0.322758	0.669568
SENP1	ENSG00000079387	883.48	-0.0500473	0.0228019	-2.19487	0.0281728	0.24729
DUSP13	ENSG00000079393	3.50834	0.350668	0.159068	2.20452	0.0274878	NA
CIC	ENSG00000079432	1682.63	0.0532406	0.0341165	1.56055	0.11863	0.451444
LIPE	ENSG00000079435	99.4361	0.0214539	0.0374454	0.572939	0.566686	0.822274
FDFT1	ENSG00000079459	1772.22	0.0116293	0.0122615	0.948445	0.342903	0.683636
PAFAH1B3	ENSG00000079462	133.664	0.0330343	0.0357409	0.924271	0.355345	0.692146
KIF22	ENSG00000079616	1017.86	0.00723332	0.0260137	0.278058	0.780968	0.921283
LRRC16A	ENSG00000079691	164.803	-0.00114353	0.0282306	-0.0405069	0.967689	0.987966
PGM1	ENSG00000079739	637.685	0.0318148	0.0205915	1.54505	0.122335	0.456991
DDX1	ENSG00000079785	1766.89	-0.0402	0.0148024	-2.71578	0.00661193	0.135124
DNM2	ENSG00000079805	4840.46	0.044579	0.0194828	2.28812	0.0221304	0.223939
EPB41L2	ENSG00000079819	452.912	-0.0230106	0.0321313	-0.716144	0.473902	0.769861
MOXD1	ENSG00000079931	26.5233	-0.121933	0.0668154	-1.82492	0.068013	0.35877
STX7	ENSG00000079950	6947.87	-0.00240863	0.021823	-0.110371	0.912115	0.971493
RABL2B	ENSG00000079974	424.149	-0.0159676	0.0210347	-0.759111	0.447786	0.755228
KEAP1	ENSG00000079999	589.593	0.0434735	0.0189492	2.29421	0.0217784	0.222419
DDX43	ENSG00000080007	63.2415	0.0179794	0.0406714	0.442066	0.658442	0.869035
DCT	ENSG00000080166	11.2935	0.0397922	0.0852336	0.46686	0.6406	0.861661
SLC35C2	ENSG00000080189	1342.26	0.029846	0.0163437	1.82614	0.0678285	0.358447
CRYBG3	ENSG00000080200	417.085	0.056931	0.0316797	1.79708	0.0723223	0.366682
RFX3	ENSG00000080298	864.167	-0.0280412	0.0241769	-1.15983	0.246117	0.603846
RIF1	ENSG00000080345	3171.75	-0.0124989	0.0332731	-0.375647	0.707179	0.889639
RAB21	ENSG00000080371	2699.48	-0.0254898	0.0234033	-1.08915	0.276086	0.631374
SLC4A4	ENSG00000080493	80.3342	0.0345776	0.052317	0.660925	0.50866	0.790133
SMARCA2	ENSG00000080503	3806.09	0.0209178	0.0213229	0.981	0.326593	0.671542
SESN1	ENSG00000080546	1502.88	0.0250811	0.0380589	0.659006	0.509892	0.791011
COL5A3	ENSG00000080573	80.9342	0.0356063	0.058675	0.606839	0.543958	0.809411
SRCAP	ENSG00000080603	3276.9	0.00316758	0.0259096	0.122255	0.902697	0.968822
KIAA0020	ENSG00000080608	670.523	-0.0374929	0.0211306	-1.77434	0.0760065	0.374237
CNOT4	ENSG00000080802	738.798	-0.0177678	0.0238139	-0.746109	0.455601	0.759953
PSEN1	ENSG00000080815	4491.31	0.0294704	0.026039	1.13178	0.257726	0.614587
CPOX	ENSG00000080819	702.38	-0.0446694	0.0198105	-2.25483	0.0241437	0.233184
CLDND1	ENSG00000080822	2070.63	0.00282642	0.0176751	0.15991	0.872952	0.956735
MOK	ENSG00000080823	48.5008	-0.00587435	0.0510317	-0.115112	0.908357	0.970036
HSP90AA1	ENSG00000080824	14804.4	-0.0894383	0.0267631	-3.34185	0.000832212	0.0610624
RBL1	ENSG00000080839	521.095	-0.0234281	0.0268052	-0.874015	0.38211	0.710952
DLGAP4	ENSG00000080845	853.761	0.0242722	0.0230602	1.05256	0.292543	0.645446
IGSF9B	ENSG00000080854	43.7692	-0.0369709	0.050707	-0.729107	0.465936	0.765935
CROCCP3	ENSG00000080947	144.963	0.00218684	0.0276032	0.0792242	0.936854	0.978395
NDC80	ENSG00000080986	172.618	-0.0509894	0.0450641	-1.13149	0.25785	0.614791
AP4E1	ENSG00000081014	830.656	-0.0240775	0.0205031	-1.17434	0.24026	0.598248
RSBN1	ENSG00000081019	2034.82	-0.0313394	0.0224383	-1.39669	0.162506	0.51173
MAGI3	ENSG00000081026	63.6014	0.0161897	0.0418167	0.387158	0.698639	0.88638
CXCL2	ENSG00000081041	5.23224	0.244104	0.145629	1.67621	0.0936968	NA
COL4A4	ENSG00000081052	44.4489	-0.0171648	0.0647291	-0.26518	0.790871	0.925314
TCF7	ENSG00000081059	6139.51	-0.0121223	0.0338332	-0.358295	0.720122	0.894625
OSTM1	ENSG00000081087	2641.45	-0.0522291	0.0247854	-2.10725	0.0350959	0.27107
IMPG2	ENSG00000081148	34.7293	-0.0887971	0.0463085	-1.91751	0.055173	0.325825
PCNP	ENSG00000081154	4456.97	-0.0488179	0.0203316	-2.40109	0.0163464	0.195897
EXD2	ENSG00000081177	198.928	-0.015186	0.0218096	-0.696299	0.486242	0.777512
ARG2	ENSG00000081181	51.8065	-0.138344	0.0448104	-3.08733	0.00201963	0.0836118
MEF2C	ENSG00000081189	3008.97	0.0132105	0.0214004	0.6173	0.537037	0.806133
PTPRC	ENSG00000081237	74275.7	-0.00867303	0.0309498	-0.280229	0.779302	0.920948
UBA5	ENSG00000081307	918.634	0.000114846	0.0239447	0.0047963	0.996173	0.998432
STK17B	ENSG00000081320	14933.9	-0.025994	0.0250029	-1.03964	0.298507	0.650865
CDC14B	ENSG00000081377	589.169	-0.0247712	0.0320873	-0.771994	0.440118	0.75049
ZNF510	ENSG00000081386	708.185	-0.0635868	0.0244844	-2.59703	0.00940334	0.158352
ZNF506	ENSG00000081665	1060.61	-0.0272308	0.0192915	-1.41154	0.158084	0.50604
JMJD4	ENSG00000081692	203.056	-0.00663295	0.0320617	-0.206881	0.836103	0.944505
DUSP12	ENSG00000081721	448.496	0.0245681	0.0193901	1.26704	0.205141	0.559783
AACS	ENSG00000081760	249.92	0.00900528	0.0214441	0.419942	0.674528	0.877212
KIAA0141	ENSG00000081791	1690.03	0.0213135	0.0125318	1.70075	0.088989	0.40085
HSPB11	ENSG00000081870	684.142	-0.0268819	0.0202527	-1.32733	0.184401	0.535209
PHLPP1	ENSG00000081913	326.934	-0.0347383	0.0390279	-0.890089	0.373418	0.704622
IL12RB2	ENSG00000081985	107.638	-0.0370866	0.0423227	-0.876283	0.380876	0.71011
SMARCD3	ENSG00000082014	409.487	0.11171	0.0377595	2.95847	0.00309171	0.0968222
WDR70	ENSG00000082068	641.335	-0.00921518	0.0160976	-0.572458	0.567012	0.822511
FYB	ENSG00000082074	23055.2	-0.0238299	0.035532	-0.67066	0.502437	0.78686
STRADB	ENSG00000082146	618.587	-0.0435243	0.0238482	-1.82505	0.067993	0.35877
BZW1	ENSG00000082153	4705.3	-0.0514621	0.0180931	-2.84429	0.00445105	0.118177
C1QTNF3	ENSG00000082196	58.4899	0.016383	0.0454611	0.360374	0.718567	0.893589
ME2	ENSG00000082212	2263.15	-0.0117214	0.0226934	-0.51651	0.605498	0.844647
C5orf22	ENSG00000082213	714.186	-0.0606481	0.0199806	-3.03536	0.00240252	0.0873116
CCNT2	ENSG00000082258	3925.1	-0.0240095	0.0203484	-1.17992	0.238032	0.596292
FAM135A	ENSG00000082269	432.415	-0.0370606	0.0357041	-1.03799	0.299274	0.651504
COL19A1	ENSG00000082293	240.773	0.0198003	0.0477708	0.414486	0.678518	0.878062
EPB41L3	ENSG00000082397	834.341	0.0561754	0.0517902	1.08467	0.278067	0.633379
COBLL1	ENSG00000082438	450.883	-0.00320826	0.0390696	-0.0821165	0.934554	0.978155
TRAF5	ENSG00000082512	2361.73	-0.0195597	0.0229388	-0.852689	0.393832	0.719122
MRPL22	ENSG00000082515	301.64	0.0130613	0.0246606	0.529643	0.596359	0.83907
GEMIN5	ENSG00000082516	500.083	0.0169999	0.0225642	0.7534	0.45121	0.757614
NFE2L1	ENSG00000082641	2403.48	0.0348983	0.0215704	1.61788	0.105688	0.432002
GSK3B	ENSG00000082701	2824.48	0.00668736	0.0252194	0.265168	0.79088	0.925314
ITGB5	ENSG00000082781	567.406	-0.00293354	0.0379661	-0.0772671	0.938411	0.979182
ERC1	ENSG00000082805	570.199	-0.00822467	0.0283404	-0.29021	0.771656	0.918215
XPO1	ENSG00000082898	5555.81	-0.0463975	0.0252222	-1.83955	0.065834	0.352497
RNF13	ENSG00000082996	4672.91	-0.00179265	0.0373562	-0.047988	0.961726	0.986042
PALB2	ENSG00000083093	336.515	-0.015505	0.0231012	-0.671179	0.502107	0.786709
DOPEY1	ENSG00000083097	1632.39	-0.00585994	0.0233715	-0.250731	0.802022	0.93112
LYRM2	ENSG00000083099	918.727	-0.0538868	0.0165241	-3.2611	0.0011098	0.0665173
BCKDHB	ENSG00000083123	245.34	-0.00687052	0.0263994	-0.260253	0.794669	0.927807
KAT6A	ENSG00000083168	5621.16	0.0146632	0.0341221	0.429728	0.667393	0.873489
ZCCHC6	ENSG00000083223	7303.57	0.0248876	0.0427441	0.582245	0.560401	0.818445
ULK2	ENSG00000083290	665.43	-0.0158385	0.0267811	-0.591407	0.554247	0.815193
TNPO1	ENSG00000083312	5343.32	-0.037901	0.0291521	-1.30011	0.193563	0.545761
PLOD1	ENSG00000083444	862.799	0.0664565	0.0328192	2.02493	0.0428749	0.297752
P2RX5	ENSG00000083454	456.076	-0.0108194	0.0369885	-0.292507	0.769899	0.917629
ITGAE	ENSG00000083457	459.623	0.00751523	0.0268366	0.280037	0.779449	0.920948
DIS3	ENSG00000083520	2174.4	-0.0452488	0.0188053	-2.40617	0.0161208	0.194872
PIBF1	ENSG00000083535	576.022	-0.0431265	0.0255416	-1.68848	0.0913188	0.405544
TDRD3	ENSG00000083544	511.992	-0.0192622	0.0206656	-0.932088	0.351291	0.689322
NUFIP1	ENSG00000083635	137.649	-0.0133352	0.0269846	-0.494176	0.621182	0.852605
PDS5B	ENSG00000083642	2081.02	-0.0284866	0.0217943	-1.30706	0.191191	0.542273
OXCT1	ENSG00000083720	907.077	-0.0419189	0.023774	-1.76322	0.0778626	0.378043
CYLD	ENSG00000083799	10741.3	-0.0234701	0.0184026	-1.27537	0.202178	0.555902
SLC27A5	ENSG00000083807	40.6632	0.0597773	0.0560798	1.06593	0.286454	0.641655
ZNF324	ENSG00000083812	190.707	-0.0116358	0.0229891	-0.506145	0.612755	0.847827
ZNF671	ENSG00000083814	641.246	-0.0236281	0.0155163	-1.5228	0.12781	0.464935
ZNF416	ENSG00000083817	149.311	-0.0443367	0.0257095	-1.72452	0.0846138	0.391461
ZNF586	ENSG00000083828	896.137	-0.0102396	0.0206967	-0.494748	0.620778	0.85227
ZNF446	ENSG00000083838	233.324	0.0480467	0.0258687	1.85733	0.0632644	0.346841
ZNF264	ENSG00000083844	346.622	-0.0823073	0.0314185	-2.61971	0.00880045	0.153118
RPS5	ENSG00000083845	7505.43	0.032577	0.0362751	0.898055	0.369156	0.702533
YTHDC1	ENSG00000083896	5153.02	0.00222211	0.014558	0.152639	0.878683	0.95858
CHMP2B	ENSG00000083937	1798.23	-0.0126193	0.0248965	-0.50687	0.612246	0.847657
SMAP2	ENSG00000084070	18050.8	0.0836502	0.0397844	2.10259	0.0355016	0.272488
PPIE	ENSG00000084072	945.054	0.0120306	0.0206698	0.582039	0.56054	0.818445
ZMPSTE24	ENSG00000084073	1886.18	-0.0488298	0.0279844	-1.7449	0.081003	0.385148
STARD7	ENSG00000084090	3256.09	-0.00716577	0.0136234	-0.525988	0.598897	0.840475
NOA1	ENSG00000084092	603.939	0.00492766	0.0135851	0.362726	0.716809	0.893523
REST	ENSG00000084093	2383.74	-0.0320535	0.0232404	-1.37921	0.167829	0.519329
HAL	ENSG00000084110	2071.42	0.0878448	0.0470237	1.86809	0.0617489	0.343087
SSH1	ENSG00000084112	1786.95	-0.00553156	0.0284283	-0.194579	0.845723	0.949106
GSTP1	ENSG00000084207	1800.55	0.0719548	0.0264505	2.72036	0.00652113	0.134849
APLP2	ENSG00000084234	11528.4	0.0831017	0.0248104	3.34947	0.000809671	0.0610624
KIAA1467	ENSG00000084444	136.714	0.0419564	0.0275851	1.52098	0.128265	0.465714
WBP11	ENSG00000084463	1720.07	0.0088797	0.0156944	0.565788	0.571538	0.825699
EIF3I	ENSG00000084623	1952.4	-0.0165067	0.0178201	-0.926295	0.354293	0.691884
TXLNA	ENSG00000084652	1305.48	-0.00531226	0.0151348	-0.350996	0.725591	0.897035
NCOA1	ENSG00000084676	4669.07	0.0595742	0.0367677	1.62029	0.105171	0.431134
AGBL5	ENSG00000084693	199.199	-0.0296255	0.0223727	-1.32418	0.185442	0.536616
KIF3C	ENSG00000084731	323.126	0.0214989	0.0312143	0.688752	0.490979	0.780388
RAB10	ENSG00000084733	4346.44	-0.0152351	0.0272955	-0.558154	0.57674	0.827527
HADHA	ENSG00000084754	5233	0.0107117	0.0127576	0.839635	0.401113	0.724674
MAPRE3	ENSG00000084764	159.746	0.159461	0.0406378	3.92397	8.71013e-05	0.0237137
CAD	ENSG00000084774	636.781	0.0481975	0.0245671	1.96187	0.0497777	0.313827
CD59	ENSG00000085063	1626.38	0.00342561	0.0415005	0.0825439	0.934214	0.97799
CD82	ENSG00000085117	2298.69	0.0442145	0.0329401	1.34227	0.179508	0.533088
TAF9	ENSG00000085231	1400.66	-0.021719	0.0150029	-1.44766	0.147713	0.492674
FCN1	ENSG00000085265	13593.7	0.102858	0.0368393	2.79208	0.00523698	0.123421
MYNN	ENSG00000085274	1079.62	-0.0401506	0.0172153	-2.33227	0.0196865	0.210817
MECOM	ENSG00000085276	3.68925	-0.0969229	0.114692	-0.845071	0.398071	NA
SCAMP1	ENSG00000085365	1127.87	-0.0756223	0.0268807	-2.81326	0.00490423	0.121237
PREP	ENSG00000085377	815.19	-0.000431863	0.0162221	-0.0266219	0.978761	0.992102
HACE1	ENSG00000085382	332.479	-0.0587379	0.0258317	-2.27387	0.0229738	0.228476
SEH1L	ENSG00000085415	768.564	-0.0230412	0.021321	-1.08068	0.27984	0.635165
WDR47	ENSG00000085433	669.736	-0.00638727	0.022418	-0.284917	0.775708	0.919797
WDFY1	ENSG00000085449	2423.83	-0.0510811	0.0409122	-1.24855	0.211828	0.567528
OVGP1	ENSG00000085465	94.6451	0.116986	0.050764	2.30451	0.0211941	0.219383
SLC25A24	ENSG00000085491	1332.78	-0.0424922	0.0357066	-1.19004	0.234031	0.591912
MAP3K4	ENSG00000085511	1014.48	0.0285974	0.0168223	1.69997	0.0891368	0.400903
PILRA	ENSG00000085514	3018.62	0.0607098	0.0426178	1.42452	0.154297	0.500499
ABCB1	ENSG00000085563	624.465	-0.0585496	0.0268803	-2.17816	0.0293942	0.251667
ZNF213	ENSG00000085644	263.974	0.0199619	0.0331832	0.601567	0.547463	0.812139
AKR1B1	ENSG00000085662	856.296	0.0029694	0.0301657	0.0984364	0.921586	0.973718
CPNE3	ENSG00000085719	3312.75	-0.0046568	0.0218178	-0.21344	0.830983	0.943631
RRN3	ENSG00000085721	1278	-0.0281726	0.0158362	-1.779	0.075239	0.373359
CTTN	ENSG00000085733	831.106	-0.0329676	0.0384999	-0.856303	0.39183	0.717266
WNT11	ENSG00000085741	7.86908	-0.0698577	0.111872	-0.624442	0.532337	0.802784
MTIF2	ENSG00000085760	1022.57	-0.0137906	0.0166717	-0.827185	0.408132	0.728951
DDHD2	ENSG00000085788	1441.24	-0.0133262	0.0258666	-0.51519	0.60642	0.845061
TTC39A	ENSG00000085831	11.3675	-0.0464497	0.0869941	-0.533941	0.593382	0.837238
EPS15	ENSG00000085832	3728.95	-0.013148	0.0215944	-0.608862	0.542616	0.80847
ORC1	ENSG00000085840	32.0336	-0.0445747	0.071539	-0.623082	0.533231	0.803347
MGST2	ENSG00000085871	291.386	0.0786558	0.0278775	2.82148	0.00478019	0.119975
CHERP	ENSG00000085872	766.995	0.0602692	0.0239598	2.51543	0.0118887	0.172979
ATG16L1	ENSG00000085978	1109.95	0.0100559	0.0139268	0.722054	0.470261	0.768191
USP40	ENSG00000085982	382.586	0.0468253	0.023051	2.03138	0.0422167	0.296069
POMGNT1	ENSG00000085998	501.871	-0.0143846	0.0208517	-0.689854	0.490286	0.779946
RAD54L	ENSG00000085999	10.4592	-0.0588272	0.111663	-0.526828	0.598313	0.840281
MAST2	ENSG00000086015	213.852	-0.00846586	0.026167	-0.323532	0.746292	0.907334
DNAJA1	ENSG00000086061	5176.77	-0.0432377	0.0311252	-1.38915	0.164786	0.5146
B4GALT1	ENSG00000086062	3636.55	0.00686654	0.0189454	0.362438	0.717024	0.893523
CHMP5	ENSG00000086065	2355.1	-0.0188788	0.045516	-0.414773	0.678308	0.878045
NFX1	ENSG00000086102	1505.53	-0.0329831	0.0148783	-2.21686	0.0266325	0.242791
DIMT1	ENSG00000086189	444.791	-0.0285538	0.0209405	-1.36357	0.172703	0.524921
IPO11	ENSG00000086200	468.658	-0.0437098	0.0241053	-1.81329	0.0697877	0.362726
EIF2AK1	ENSG00000086232	3340.38	0.00413011	0.0148982	0.277223	0.781609	0.921283
NME8	ENSG00000086288	151.523	0.0894965	0.0449211	1.99231	0.0463375	0.305864
EPDR1	ENSG00000086289	25.2455	-0.088297	0.0593722	-1.48718	0.136968	0.478584
SNX10	ENSG00000086300	4857.1	0.00154761	0.0437313	0.0353891	0.971769	0.989412
SEPHS1	ENSG00000086475	736.629	-0.00796	0.0169478	-0.469678	0.638585	0.860341
MRPL28	ENSG00000086504	787.003	0.064668	0.0281506	2.29722	0.0216063	0.221482
HBQ1	ENSG00000086506	21.871	0.00227084	0.11644	0.0195021	0.984441	0.993931
ITPKC	ENSG00000086544	319.875	0.0270047	0.0289097	0.934107	0.350249	0.688875
CEACAM6	ENSG00000086548	34.7249	0.217399	0.118904	1.82836	0.0674954	0.357461
RBM22	ENSG00000086589	1927.09	0.0142249	0.0148386	0.95864	0.33774	0.678924
TMED2	ENSG00000086598	3732.83	-0.0307996	0.0143205	-2.15073	0.0314973	0.258397
ERO1LB	ENSG00000086619	887.302	-0.0454899	0.0190321	-2.39017	0.0168408	0.196751
ZFAND6	ENSG00000086666	2375.87	0.00210067	0.0163343	0.128605	0.897671	0.965904
LAT2	ENSG00000086730	4253.07	0.0290464	0.0325647	0.89196	0.372414	0.704237
ZW10	ENSG00000086827	461.703	-0.0305892	0.0169677	-1.80279	0.0714217	0.365306
ALG9	ENSG00000086848	113.865	-0.00869943	0.0295644	-0.294253	0.768564	0.917233
MYBPC2	ENSG00000086967	7.77097	-0.134781	0.086922	-1.55059	0.120999	0.454712
ACOX3	ENSG00000087008	188.664	0.0426117	0.0236199	1.80406	0.0712218	0.365018
MTMR2	ENSG00000087053	503.612	-0.0450781	0.0203199	-2.21842	0.0265264	0.242236
PPP1R15A	ENSG00000087074	2752.22	0.0779721	0.0445726	1.74933	0.0802341	0.383229
HSD17B14	ENSG00000087076	3.18029	-0.0486656	0.163639	-0.297396	0.766165	NA
TRIP6	ENSG00000087077	100.498	0.0817935	0.0408497	2.0023	0.0452522	0.303122
FTL	ENSG00000087086	37246.5	0.0561202	0.0256853	2.18492	0.0288948	0.250344
SRRT	ENSG00000087087	1593.94	0.0249975	0.0177208	1.41063	0.158354	0.506196
BAX	ENSG00000087088	968.882	0.029682	0.0240538	1.23398	0.217209	0.57214
NLK	ENSG00000087095	772.766	-0.0556679	0.016767	-3.32009	0.000899897	0.0621389
PIGS	ENSG00000087111	1207.17	0.00542483	0.0162289	0.33427	0.738176	0.903318
ATXN7L3	ENSG00000087152	2546.91	-0.00776785	0.0181954	-0.426913	0.669443	0.874107
PGS1	ENSG00000087157	1896.71	0.0309688	0.0456193	0.678854	0.497231	0.783672
PSMC5	ENSG00000087191	1912.99	0.0110598	0.0171636	0.644377	0.519331	0.795714
UIMC1	ENSG00000087206	1937.24	0.0304376	0.0225454	1.35006	0.176997	0.529589
CETP	ENSG00000087237	26.7737	-0.0431597	0.0667651	-0.646441	0.517994	0.795462
LPCAT2	ENSG00000087253	4631.62	-0.0468794	0.0450314	-1.04104	0.297857	0.6498
GNAO1	ENSG00000087258	55.3851	-0.0233772	0.0499305	-0.468195	0.639645	0.860944
OGFOD1	ENSG00000087263	735.467	-0.0303714	0.0152703	-1.98892	0.0467095	0.306706
SH3BP2	ENSG00000087266	5359.34	0.0234584	0.0278271	0.843006	0.399225	0.723591
NOP14	ENSG00000087269	877.271	0.00720127	0.0193973	0.37125	0.710451	0.890791
ADD1	ENSG00000087274	5655.22	0.0167261	0.0147718	1.1323	0.25751	0.614461
L2HGDH	ENSG00000087299	74.9694	-0.0227462	0.0421767	-0.539306	0.589676	0.835239
TXNDC16	ENSG00000087301	433.197	-0.00645015	0.0273616	-0.235737	0.813636	0.935804
C14orf166	ENSG00000087302	1753.72	0.0138333	0.017121	0.807974	0.419106	0.735802
NID2	ENSG00000087303	7.6981	0.0257762	0.0905864	0.284548	0.77599	0.919797
GMCL1	ENSG00000087338	2015.77	-0.0357533	0.0264819	-1.35011	0.176982	0.529589
SF3B2	ENSG00000087365	4968.37	0.0432608	0.0152364	2.83932	0.00452102	0.118383
KLHL42	ENSG00000087448	715.195	-0.00135388	0.0207905	-0.0651204	0.948078	0.982281
GNAS	ENSG00000087460	12895	0.0121903	0.0154505	0.788995	0.430115	0.743914
DNM1L	ENSG00000087470	1694.31	-0.0320984	0.0185042	-1.73466	0.0828018	0.38809
PHACTR3	ENSG00000087495	7.82878	-0.0739293	0.0883794	-0.836499	0.402874	0.725742
ERGIC2	ENSG00000087502	1486.5	-0.0347651	0.0264011	-1.31681	0.187904	0.539219
AURKA	ENSG00000087586	67.7705	-0.00137429	0.0452438	-0.0303752	0.975768	0.991035
CASS4	ENSG00000087589	1371.5	-0.00925947	0.0536922	-0.172455	0.86308	0.953413
AAMDC	ENSG00000087884	70.625	-0.0628613	0.0383412	-1.63952	0.101105	0.42326
RFX2	ENSG00000087903	514.64	0.146119	0.0616425	2.37043	0.0177676	0.201121
METTL2A	ENSG00000087995	175.833	-0.0504575	0.0256933	-1.96383	0.0495492	0.313227
ALG6	ENSG00000088035	788.569	-0.00913988	0.0173821	-0.525823	0.599011	0.840559
CNOT3	ENSG00000088038	912.662	0.061062	0.0282506	2.16144	0.0306612	0.256399
GP6	ENSG00000088053	109.12	-0.0268081	0.0368305	-0.727878	0.466688	0.766437
PTPN4	ENSG00000088179	3495.13	-0.0589603	0.0277183	-2.12713	0.0334095	0.265417
DDX18	ENSG00000088205	3056.79	-0.0406705	0.0179784	-2.26218	0.023686	0.230979
KHSRP	ENSG00000088247	1490.79	0.0163885	0.0189551	0.864595	0.387261	0.714023
GNA11	ENSG00000088256	70.7143	-0.028898	0.0439358	-0.657733	0.51071	0.791379
ASAP3	ENSG00000088280	18.6038	0.0448306	0.0648465	0.691334	0.489356	0.779407
EDEM2	ENSG00000088298	1021.38	0.00964048	0.0254211	0.379231	0.704516	0.888979
DNMT3B	ENSG00000088305	17.5895	-0.0329444	0.0551921	-0.596904	0.550572	0.813475
TPX2	ENSG00000088325	67.0021	-0.0626621	0.0749781	-0.835739	0.403302	0.725848
FER1L4	ENSG00000088340	2.58615	-0.283172	0.158318	-1.78863	0.0736743	NA
PDRG1	ENSG00000088356	364.822	-0.0153611	0.0252849	-0.607519	0.543507	0.80904
EPB41L1	ENSG00000088367	2.98458	0.0660578	0.121473	0.543806	0.586575	NA
DOCK9	ENSG00000088387	1191.05	0.0221362	0.0304121	0.727875	0.46669	0.766437
ANKRD10	ENSG00000088448	2404.82	0.0237206	0.013204	1.79647	0.0724197	0.366964
TGDS	ENSG00000088451	514.193	-0.0481078	0.0234823	-2.04868	0.0404933	0.291026
DOCK3	ENSG00000088538	38.5998	0.121217	0.0495744	2.44515	0.014479	0.18621
C3orf18	ENSG00000088543	216.008	-0.0277329	0.0310615	-0.892837	0.371944	0.703715
COQ9	ENSG00000088682	422.652	0.0277037	0.0179894	1.54	0.12356	0.458901
TMEM40	ENSG00000088726	384.26	-0.015586	0.0437118	-0.356562	0.72142	0.894947
KIF9	ENSG00000088727	28.4486	-0.00935935	0.048992	-0.191038	0.848496	0.949745
CRLS1	ENSG00000088766	579.002	-0.00558465	0.0226148	-0.246946	0.80495	0.931961
PPP1R13B	ENSG00000088808	208.387	0.0300122	0.0289774	1.03571	0.300337	0.6523
ATRN	ENSG00000088812	861.437	0.0855907	0.0227578	3.76094	0.000169274	0.028926
SMOX	ENSG00000088826	621.782	0.029238	0.0429983	0.679981	0.496516	0.783298
SIGLEC1	ENSG00000088827	471.05	-0.0392941	0.121779	-0.322668	0.746947	0.907786
FKBP1A	ENSG00000088832	5252.3	-0.00269865	0.0199205	-0.135471	0.89224	0.963758
NSFL1C	ENSG00000088833	2196.43	0.0812855	0.0265802	3.05812	0.00222732	0.0853511
SLC4A11	ENSG00000088836	3.315	0.122598	0.123911	0.98941	0.322463	NA
C20orf194	ENSG00000088854	298.849	0.0170415	0.0300165	0.567736	0.570214	0.825008
ZNF343	ENSG00000088876	268.436	0.001803	0.0210204	0.0857737	0.931646	0.977592
EBF4	ENSG00000088881	18.1662	0.0882459	0.0794501	1.11071	0.266694	0.621833
CPXM1	ENSG00000088882	9.99309	0.159946	0.0993001	1.61074	0.107237	0.435206
MAVS	ENSG00000088888	986.891	-0.0586727	0.0331585	-1.76946	0.0768171	0.376059
LZTS3	ENSG00000088899	31.2239	0.0561384	0.056964	0.985507	0.324375	0.670493
XRN2	ENSG00000088930	5221.24	0.0127211	0.0251066	0.506685	0.612376	0.847695
PLK1S1	ENSG00000088970	735.171	0.0370327	0.0168332	2.19997	0.0278089	0.246259
DYNLL1	ENSG00000088986	1848.65	-0.0246529	0.0236465	-1.04256	0.297153	0.649499
TESC	ENSG00000088992	269.085	0.0348073	0.0318729	1.09207	0.274804	0.630057
SNX5	ENSG00000089006	2458.49	-0.025283	0.0137219	-1.84252	0.0653985	0.352056
RPL6	ENSG00000089009	11983.7	0.0189648	0.023957	0.791618	0.428584	0.743313
SIRPG	ENSG00000089012	580.824	-0.0099648	0.0305554	-0.326122	0.744332	0.906261
MAPKAPK5	ENSG00000089022	583.766	0.00520892	0.0177661	0.293195	0.769373	0.91747
P2RX7	ENSG00000089041	474.649	-0.0131536	0.0583602	-0.225387	0.821678	0.939221
ESF1	ENSG00000089048	709.077	-0.0703029	0.0315812	-2.2261	0.0260073	0.239676
RBBP9	ENSG00000089050	386.819	-0.0453465	0.0204935	-2.21273	0.0269162	0.243306
ANAPC5	ENSG00000089053	3226.39	0.00680504	0.0116248	0.585387	0.558287	0.817328
SLC23A2	ENSG00000089057	1214.25	0.0375179	0.0207924	1.8044	0.0711684	0.365018
SLC8B1	ENSG00000089060	1493.12	0.0500907	0.0197792	2.5325	0.0113254	0.169442
TMEM230	ENSG00000089063	1833.04	-0.0221121	0.0123734	-1.78707	0.0739269	0.371148
DZANK1	ENSG00000089091	51.5532	0.000211258	0.0437029	0.00483396	0.996143	0.998432
KDM2B	ENSG00000089094	1123.33	-0.000385312	0.0176604	-0.0218178	0.982593	0.993354
TASP1	ENSG00000089123	207.388	-0.0439861	0.0248989	-1.76659	0.0772976	0.37648
OAS1	ENSG00000089127	2964.96	-0.0736591	0.0826677	-0.891027	0.372915	0.704456
GCN1L1	ENSG00000089154	1733.29	0.0348664	0.0225068	1.54915	0.121346	0.45521
RPLP0	ENSG00000089157	12238.4	0.0125796	0.0273165	0.460512	0.645149	0.863658
PXN	ENSG00000089159	9620.15	0.0514387	0.0331966	1.54952	0.121258	0.45521
SIRT4	ENSG00000089163	20.3764	-0.11747	0.0664923	-1.76667	0.0772836	0.37648
RPH3A	ENSG00000089169	186.035	0.170486	0.0527863	3.22974	0.00123903	0.0702592
KIF16B	ENSG00000089177	302.866	-0.00956626	0.0293517	-0.325918	0.744486	0.906261
TRMT6	ENSG00000089195	530.451	-0.0218597	0.0179859	-1.21539	0.224219	0.579133
CHGB	ENSG00000089199	4.19272	0.0150232	0.134324	0.111843	0.910948	NA
PEBP1	ENSG00000089220	1482.01	0.0197929	0.0289916	0.682711	0.49479	0.782636
BRAP	ENSG00000089234	964.943	-0.0148687	0.0171121	-0.868899	0.384903	0.712625
ERP29	ENSG00000089248	4561.41	-0.00426988	0.0202812	-0.210534	0.833251	0.943961
FUS	ENSG00000089280	8944.5	0.0399953	0.0141476	2.82699	0.00469871	0.119585
FXYD5	ENSG00000089327	3617.09	0.0529573	0.0235328	2.25036	0.024426	0.233363
ZNF302	ENSG00000089335	1491.03	-0.0287037	0.0249099	-1.1523	0.249198	0.606787
GRAMD1A	ENSG00000089351	1853.76	0.0700841	0.0337948	2.07381	0.0380971	0.282025
CDIP1	ENSG00000089486	681.313	-0.052162	0.0249268	-2.09261	0.0363844	0.276343
CMTM1	ENSG00000089505	73.1816	-0.0160399	0.0650913	-0.246421	0.805356	0.932156
GANAB	ENSG00000089597	5235.5	0.0502896	0.0162506	3.09463	0.0019706	0.0828634
GMIP	ENSG00000089639	4070.9	0.0400593	0.0327925	1.2216	0.221859	0.57712
BIRC5	ENSG00000089685	36.5714	-0.0659051	0.0945689	-0.6969	0.485865	0.77739
LAG3	ENSG00000089692	90.3054	-0.0132081	0.0553848	-0.238479	0.81151	0.934495
MLF2	ENSG00000089693	1995.24	0.0507738	0.0273843	1.85412	0.0637221	0.348034
OTUB2	ENSG00000089723	10.7809	-0.00858549	0.0798462	-0.107525	0.914372	0.971897
DDX24	ENSG00000089737	3720.55	0.0255191	0.0152536	1.67299	0.0943285	0.411627
ZBTB25	ENSG00000089775	1319.04	-0.0476356	0.025643	-1.85765	0.0632194	0.346841
NECAP1	ENSG00000089818	1654.56	-0.0115729	0.017041	-0.679122	0.497061	0.783618
ANKRD24	ENSG00000089847	10.8112	0.106472	0.0872796	1.2199	0.222503	0.578155
DHX32	ENSG00000089876	323.08	0.0408068	0.0192271	2.12236	0.0338079	0.266465
RCOR1	ENSG00000089902	2733.8	0.0168166	0.0319678	0.526046	0.598856	0.840475
GPATCH2L	ENSG00000089916	2780.54	0.0228579	0.0210781	1.08444	0.278171	0.633527
LTBP4	ENSG00000090006	355.884	0.0740893	0.0326942	2.26613	0.0234434	0.22987
BLVRB	ENSG00000090013	669.189	0.0862847	0.034431	2.50602	0.01221	0.173844
SLC9A1	ENSG00000090020	792.198	0.0778529	0.0303418	2.56586	0.0102921	0.16401
SPTLC1	ENSG00000090054	1500.19	-0.0248593	0.027452	-0.905557	0.36517	0.699193
PAPOLA	ENSG00000090060	8702.53	-0.0242515	0.0197945	-1.22516	0.220514	0.57562
CCNK	ENSG00000090061	1525.62	-0.00790912	0.0208991	-0.378444	0.705101	0.889202
PCBP4	ENSG00000090097	114.271	0.0357685	0.0395979	0.903292	0.366371	0.700597
RGS1	ENSG00000090104	129.394	0.0121234	0.0757431	0.160059	0.872835	0.956735
YPEL3	ENSG00000090238	4356.36	0.0732825	0.0362934	2.01917	0.0434698	0.300095
MRPS33	ENSG00000090263	422.29	-0.00937324	0.0255813	-0.36641	0.714059	0.892109
NDUFB2	ENSG00000090266	575.689	-0.00840554	0.0333954	-0.251698	0.801275	0.931116
NUDC	ENSG00000090273	1099.47	0.00986094	0.021441	0.459911	0.64558	0.864019
MAEA	ENSG00000090316	1886.63	0.0723254	0.0285777	2.53083	0.0113793	0.170033
ICAM1	ENSG00000090339	1125.16	0.0740904	0.0463995	1.59679	0.110312	0.440564
STRN4	ENSG00000090372	1617.04	0.0711929	0.0280705	2.53622	0.0112057	0.169258
IRAK3	ENSG00000090376	3423.62	0.108256	0.0451848	2.39586	0.0165816	0.196279
LYZ	ENSG00000090382	65069.5	0.0100217	0.0300082	0.333966	0.738405	0.903489
MUL1	ENSG00000090432	524.665	0.0203642	0.0165832	1.22801	0.219444	0.574185
TFAP4	ENSG00000090447	221.191	0.0244413	0.0305784	0.7993	0.424117	0.739775
PDCD7	ENSG00000090470	605.254	-0.0218955	0.0145274	-1.50718	0.131764	0.471386
SPG21	ENSG00000090487	2537.73	0.0198983	0.017574	1.13226	0.257526	0.614461
DNAJB11	ENSG00000090520	1420.84	-0.00635535	0.0165615	-0.383742	0.70117	0.887767
LEPREL1	ENSG00000090530	23.5553	0.11971	0.0758859	1.5775	0.114681	0.446246
FLT3LG	ENSG00000090554	65.8565	-0.0613193	0.0459286	-1.3351	0.181843	0.534349
RAB11FIP3	ENSG00000090565	360.567	-0.0177528	0.0245205	-0.723997	0.469067	0.767899
GNPTG	ENSG00000090581	755.033	0.0367654	0.0179345	2.04998	0.0403664	0.290504
ZNF268	ENSG00000090612	580.693	-0.0752548	0.0211726	-3.55434	0.000378923	0.0422683
GOLGA3	ENSG00000090615	1484.33	0.00163293	0.0188193	0.0867687	0.930855	0.977567
PABPC4	ENSG00000090621	2411.88	-0.00417711	0.0149548	-0.279317	0.780002	0.921283
CD209	ENSG00000090659	13.7589	-0.00718661	0.0851949	-0.0843549	0.932774	0.977761
CERS4	ENSG00000090661	364.197	0.0449436	0.0305561	1.47085	0.141331	0.484096
MCOLN1	ENSG00000090674	340.294	0.0139154	0.0319092	0.436093	0.66277	0.871343
USP48	ENSG00000090686	2675.34	0.00552574	0.0137591	0.401607	0.687974	0.882873
PDPR	ENSG00000090857	1513.71	-0.0269917	0.0347843	-0.775974	0.437764	0.748942
AARS	ENSG00000090861	947.282	0.0259103	0.0208488	1.24277	0.213952	0.568897
GLG1	ENSG00000090863	3785.35	0.0554842	0.0185004	2.99908	0.00270799	0.0933444
TNRC6A	ENSG00000090905	2001.23	0.00831724	0.0180336	0.461209	0.644649	0.863658
FCGBP	ENSG00000090920	337.719	0.046794	0.0474824	0.985502	0.324377	0.670493
PLEKHG2	ENSG00000090924	381.423	-0.0138339	0.0273346	-0.506093	0.612792	0.847827
NAT14	ENSG00000090971	40.9069	-0.0157801	0.0551915	-0.285915	0.774943	0.919276
PITPNM2	ENSG00000090975	553.744	0.0006229	0.0260176	0.0239415	0.980899	0.992843
EXOC1	ENSG00000090989	2162.11	0.0154583	0.0201856	0.765812	0.443788	0.753169
RBM27	ENSG00000091009	2015.28	-0.0153705	0.0243618	-0.630926	0.528089	0.800254
OSBPL8	ENSG00000091039	12411	-0.0397974	0.0391226	-1.01725	0.309035	0.658447
DTX2	ENSG00000091073	446.566	0.0632731	0.0299752	2.11085	0.0347852	0.27006
NLRC4	ENSG00000091106	1350.61	0.0617705	0.0466062	1.32537	0.185048	0.536151
PUS7	ENSG00000091127	159.541	-0.0515056	0.0282485	-1.82331	0.0682569	0.359126
NRCAM	ENSG00000091129	225.236	0.0988656	0.0696441	1.41958	0.155729	0.50238
SLC26A4	ENSG00000091137	4.3275	-0.0215038	0.106821	-0.201307	0.840459	NA
DLD	ENSG00000091140	1981.34	-0.0259584	0.0146466	-1.77232	0.0763408	0.374889
WDR7	ENSG00000091157	914.067	0.00461341	0.0236115	0.195388	0.845089	0.948806
TXNL1	ENSG00000091164	1212.7	-0.0161018	0.0161688	-0.995853	0.319322	0.667091
IL5RA	ENSG00000091181	804.326	-0.0504463	0.0836096	-0.603355	0.546272	0.811031
ABCC6	ENSG00000091262	39.8663	0.136497	0.0477301	2.85977	0.00423954	0.114839
CMTM6	ENSG00000091317	14072.5	-0.0401406	0.0332524	-1.20715	0.227375	0.583438
ITGA6	ENSG00000091409	3190.71	0.0255895	0.0322207	0.794193	0.427083	0.742048
RAPGEF4	ENSG00000091428	5.81384	-0.175763	0.102236	-1.71919	0.0855805	NA
MLTK	ENSG00000091436	567.105	0.0402704	0.0429842	0.936867	0.348827	0.688124
FH	ENSG00000091483	626.285	0.0204542	0.0187528	1.09073	0.275393	0.630517
SEL1L3	ENSG00000091490	2215.21	0.0248505	0.025058	0.991721	0.321334	0.668632
TF	ENSG00000091513	4.63346	0.0430855	0.122116	0.352825	0.72422	NA
CDV3	ENSG00000091527	7471.4	-0.00849761	0.0127299	-0.667529	0.504434	0.787963
MYO15A	ENSG00000091536	7.56123	0.0078217	0.0905225	0.0864062	0.931144	0.977567
ALKBH5	ENSG00000091542	1703.36	-0.00597224	0.0148376	-0.402508	0.68731	0.882444
NLRP1	ENSG00000091592	9091.8	0.0240569	0.0220123	1.09288	0.274445	0.629414
PITPNM3	ENSG00000091622	10.0734	0.163188	0.0808564	2.01825	0.0435655	0.300095
SPAG7	ENSG00000091640	829.546	0.0392371	0.0177443	2.21125	0.0270185	0.243956
ORC6	ENSG00000091651	44.8601	-0.136407	0.0530568	-2.57095	0.0101419	0.163068
ZC3HC1	ENSG00000091732	222.414	-0.0183484	0.0251633	-0.729171	0.465897	0.765935
ESR1	ENSG00000091831	35.0768	-0.036494	0.0518536	-0.703789	0.481564	0.774342
RGS17	ENSG00000091844	8.59298	0.110788	0.100306	1.1045	0.269377	0.624672
TMEM101	ENSG00000091947	475.6	0.0241709	0.023427	1.03175	0.302188	0.653128
CD200	ENSG00000091972	340.179	0.0147978	0.0408387	0.362348	0.717092	0.893523
PSME1	ENSG00000092010	5921.88	0.00182108	0.0286635	0.063533	0.949342	0.982615
PPP2R3C	ENSG00000092020	1693.08	-0.0142538	0.0262147	-0.543735	0.586624	0.833152
HAUS4	ENSG00000092036	612.968	0.0555545	0.0419609	1.32396	0.185517	0.536735
JPH4	ENSG00000092051	14.012	-0.0939145	0.0921516	-1.01913	0.308141	0.658078
CEBPE	ENSG00000092067	296.575	-0.050276	0.0613705	-0.819221	0.412661	0.732416
SLC7A8	ENSG00000092068	88.8888	-0.114172	0.0598406	-1.90794	0.0563987	0.32993
OSGEP	ENSG00000092094	1576.37	0.0107467	0.0198115	0.542448	0.58751	0.833746
SLC22A17	ENSG00000092096	49.6854	0.116618	0.0525301	2.22002	0.0264174	0.241564
RNF31	ENSG00000092098	607.07	0.0196975	0.036678	0.53704	0.59124	0.836205
SCFD1	ENSG00000092108	1337.07	-0.0212804	0.0185698	-1.14596	0.25181	0.609343
G2E3	ENSG00000092140	1218.12	-0.0767282	0.0266111	-2.88331	0.00393515	0.111163
HECTD1	ENSG00000092148	3569.36	0.0172807	0.0222889	0.775303	0.43816	0.74922
HNRNPC	ENSG00000092199	13079.6	-0.0125687	0.0145155	-0.865882	0.386555	0.713459
RPGRIP1	ENSG00000092200	375.476	0.0930948	0.0444932	2.09233	0.0364086	0.276385
SUPT16H	ENSG00000092201	3585.43	-0.0047323	0.0122095	-0.387593	0.698317	0.886196
TOX4	ENSG00000092203	2312.94	0.0116634	0.0179636	0.64928	0.516158	0.794358
GEMIN2	ENSG00000092208	188.853	-0.0213603	0.024255	-0.880655	0.378504	0.708426
TGM1	ENSG00000092295	42.043	0.121263	0.0579074	2.09409	0.0362521	0.276039
TINF2	ENSG00000092330	2214.55	-0.00804042	0.0161971	-0.49641	0.619605	0.851822
DAZL	ENSG00000092345	5.48485	-0.0843142	0.125202	-0.673426	0.500677	NA
TRPM7	ENSG00000092439	2796.44	-0.0384185	0.0269416	-1.42599	0.153871	0.500191
WDR76	ENSG00000092470	241.781	-0.0691705	0.0268909	-2.57227	0.0101035	0.163068
CAPN3	ENSG00000092529	49.2508	-0.0101401	0.0417643	-0.242793	0.808165	0.932986
SNAP23	ENSG00000092531	7891.34	-0.0458587	0.0226891	-2.02118	0.0432616	0.29941
PHGDH	ENSG00000092621	97.2028	-0.00246931	0.0421174	-0.0586291	0.953248	0.983795
COL9A3	ENSG00000092758	129.684	0.0244837	0.0531277	0.460847	0.644909	0.863658
EZR	ENSG00000092820	4812.65	-0.00157853	0.0149086	-0.105881	0.915677	0.971971
MYL6	ENSG00000092841	8253.19	0.0348468	0.0285349	1.2212	0.22201	0.577234
AGO1	ENSG00000092847	2133.46	0.0162987	0.0175966	0.926238	0.354322	0.691884
TEKT2	ENSG00000092850	4.76429	0.123028	0.154125	0.798239	0.424732	NA
CLSPN	ENSG00000092853	46.3893	-0.144421	0.0788223	-1.83223	0.0669167	0.355456
RFFL	ENSG00000092871	1945.77	-0.0174948	0.0235168	-0.743926	0.456921	0.760768
UNC13D	ENSG00000092929	4271.07	0.0415025	0.0280091	1.48175	0.138406	0.48009
MFSD11	ENSG00000092931	370.271	-0.0177821	0.0184608	-0.963236	0.335429	0.677922
DPYSL2	ENSG00000092964	1438.34	0.0620957	0.0345999	1.79468	0.0727045	0.367596
TGFB2	ENSG00000092969	13.091	-0.109035	0.082192	-1.32659	0.184643	0.535297
GPATCH2	ENSG00000092978	458.993	-0.067073	0.0213048	-3.14825	0.00164251	0.0766856
NUP50	ENSG00000093000	6096.73	0.00382207	0.0177142	0.215763	0.829172	0.943071
CDC45	ENSG00000093009	15.2161	0.133704	0.104334	1.2815	0.200018	0.553997
COMT	ENSG00000093010	568.982	0.0781278	0.0243519	3.20828	0.00133532	0.0714974
CECR1	ENSG00000093072	5393.66	0.0450391	0.0346262	1.30072	0.193353	0.545606
VNN3	ENSG00000093134	1841.99	0.113751	0.0504539	2.25456	0.0241608	0.233184
ECHDC1	ENSG00000093144	2120.14	-0.018169	0.0176732	-1.02805	0.303925	0.654593
LRRFIP2	ENSG00000093167	1381.51	0.0316627	0.0250347	1.26476	0.205959	0.560732
SEC22C	ENSG00000093183	1151.85	-0.0325176	0.0156917	-2.07228	0.0382395	0.28241
XYLB	ENSG00000093217	20.3204	-0.0519792	0.0665388	-0.781187	0.434693	0.745958
CDC6	ENSG00000094804	35.759	0.0053678	0.0816725	0.0657235	0.947598	0.982231
CDC23	ENSG00000094880	862.024	-0.00873436	0.0148854	-0.586774	0.557355	0.816656
AAAS	ENSG00000094914	617.364	0.01252	0.0209749	0.596903	0.550572	0.813475
CBX5	ENSG00000094916	2141.93	-0.0189242	0.0245743	-0.770083	0.441251	0.751229
SUCO	ENSG00000094975	1897.68	-0.0400513	0.020406	-1.96273	0.0496781	0.313548
MSH2	ENSG00000095002	829.437	-0.0466637	0.0228806	-2.03944	0.0414061	0.294451
MAP3K1	ENSG00000095015	8218.56	-0.0145001	0.0287044	-0.505153	0.613451	0.847876
DHPS	ENSG00000095059	876.834	0.0236621	0.0233983	1.01127	0.311885	0.661186
HOOK2	ENSG00000095066	162.307	0.0198544	0.029478	0.673532	0.500609	0.78599
ARCN1	ENSG00000095139	4050.16	-0.004358	0.0183547	-0.237433	0.812321	0.934943
TMEM38B	ENSG00000095209	281.2	-0.0615322	0.0288814	-2.13051	0.0331293	0.264886
PSMD5	ENSG00000095261	952.551	-0.0351756	0.0150273	-2.34079	0.0192431	0.20801
PTGS1	ENSG00000095303	4540.07	-0.0379685	0.0324642	-1.16955	0.242182	0.600218
NUP188	ENSG00000095319	857.504	0.0459104	0.0214425	2.14109	0.0322666	0.261371
CRAT	ENSG00000095321	361.263	0.0222007	0.0244517	0.907939	0.36391	0.698386
SH2D3C	ENSG00000095370	2462.09	0.0450366	0.0305188	1.4757	0.140024	0.48194
NANS	ENSG00000095380	397.83	0.0507555	0.0298454	1.70062	0.0890151	0.400855
TBC1D2	ENSG00000095383	522.069	0.0462845	0.0310428	1.49099	0.135965	0.477377
DFNB31	ENSG00000095397	48.6828	0.0802596	0.0453814	1.76856	0.0769673	0.376128
CWF19L1	ENSG00000095485	1196.75	-0.00685307	0.0130152	-0.526544	0.59851	0.840301
SEMA4G	ENSG00000095539	5.72284	0.0308231	0.101445	0.303842	0.761248	NA
BTAF1	ENSG00000095564	6023.49	-0.00789856	0.0278351	-0.283763	0.776592	0.919873
IKZF5	ENSG00000095574	1578.49	-0.0236225	0.0189424	-1.24707	0.212373	0.567989
BLNK	ENSG00000095585	490.084	-0.042428	0.0261971	-1.61957	0.105325	0.43126
TDRD1	ENSG00000095627	5.18776	-0.0515982	0.107089	-0.481826	0.629929	NA
SORBS1	ENSG00000095637	22.4815	-0.127194	0.0660521	-1.92567	0.0541462	0.324373
BAMBI	ENSG00000095739	24.8045	-0.126556	0.0657398	-1.9251	0.0542162	0.324373
MYO3A	ENSG00000095777	2.29952	-0.258704	0.171081	-1.51217	0.130491	NA
WAC	ENSG00000095787	7704.05	-0.00659445	0.0225785	-0.292067	0.770235	0.917689
CREM	ENSG00000095794	246.676	0.00500824	0.0303194	0.165182	0.8688	0.955867
NUBP2	ENSG00000095906	441.372	0.0453247	0.0377388	1.20101	0.229747	0.586676
C19orf77	ENSG00000095932	16.8245	0.028456	0.0912454	0.311863	0.755145	0.911611
HIVEP1	ENSG00000095951	1139.9	0.0266022	0.0369634	0.719691	0.471715	0.769251
CRISP3	ENSG00000096006	169.657	-0.0205884	0.0917777	-0.224329	0.822502	0.93981
FKBP5	ENSG00000096060	4801.21	0.162304	0.0532461	3.04818	0.00230228	0.0861272
SRPK1	ENSG00000096063	2711.88	0.0324624	0.0365927	0.887127	0.375011	0.705625
BRPF3	ENSG00000096070	1100.14	-0.0263166	0.0278929	-0.943487	0.345432	0.685541
MRPS18A	ENSG00000096080	299.118	0.00287252	0.0242209	0.118596	0.905595	0.96958
TMEM14A	ENSG00000096092	131.119	-0.026469	0.0360474	-0.734282	0.462777	0.764279
EFHC1	ENSG00000096093	381.784	0.0404991	0.0271091	1.49393	0.135194	0.475994
HSP90AB1	ENSG00000096384	9566.86	-0.0274723	0.0214014	-1.28366	0.199259	0.55318
CDC5L	ENSG00000096401	2029.64	-0.0274483	0.0188327	-1.45748	0.144984	0.488952
ITPR3	ENSG00000096433	1153.66	0.0315137	0.027219	1.15778	0.246952	0.604418
ZNF184	ENSG00000096654	468.394	-0.0591336	0.0235613	-2.50978	0.0120806	0.173327
DSP	ENSG00000096696	93.2427	-0.0671309	0.0837437	-0.801623	0.422771	0.73885
SIRT1	ENSG00000096717	1621.05	-0.0462899	0.0230887	-2.00487	0.0449767	0.302285
HNRNPH3	ENSG00000096746	7200.72	0.0120179	0.0187827	0.639842	0.522275	0.796695
IFT74	ENSG00000096872	234.617	-0.0334902	0.031648	-1.05821	0.289959	0.644384
JAK2	ENSG00000096968	4126.01	-0.0338486	0.0447902	-0.755715	0.44982	0.756989
IL12RB1	ENSG00000096996	684.991	-0.0315681	0.0286937	-1.10017	0.271256	0.626185
ABL1	ENSG00000097007	619.469	0.000612253	0.0226779	0.0269977	0.978462	0.991986
ACOT7	ENSG00000097021	97.4161	-0.00126749	0.0362444	-0.0349706	0.972103	0.989451
SH3GLB1	ENSG00000097033	5735.15	0.015271	0.0316546	0.482425	0.629504	0.857361
CDC7	ENSG00000097046	306.129	-0.0286394	0.027003	-1.0606	0.288872	0.644006
SYDE2	ENSG00000097096	35.3895	0.0627768	0.0653185	0.961088	0.336508	0.678379
PCSK5	ENSG00000099139	403.351	0.0181955	0.0217605	0.836172	0.403058	0.725742
SCD	ENSG00000099194	131.568	0.0217808	0.0356648	0.610709	0.541392	0.808457
TMED1	ENSG00000099203	232.493	0.0417113	0.0290395	1.43637	0.150898	0.496654
ABLIM1	ENSG00000099204	5963.34	-0.0441555	0.028659	-1.54072	0.123385	0.458723
ERMP1	ENSG00000099219	736.284	-0.0243438	0.0225562	-1.07925	0.280475	0.635213
RAB18	ENSG00000099246	3364.3	-0.0144513	0.0232692	-0.621049	0.534568	0.80438
NRP1	ENSG00000099250	56.4341	0.139513	0.058182	2.39787	0.0164906	0.195923
HSD17B7P2	ENSG00000099251	169.69	-0.0167124	0.0244806	-0.682679	0.494809	0.782636
PRTFDC1	ENSG00000099256	52.5234	0.0291245	0.0446798	0.65185	0.514498	0.79314
TSPAN15	ENSG00000099282	26.8183	0.0889963	0.0590877	1.50617	0.132023	0.471787
H2AFY2	ENSG00000099284	89.6686	-0.0400348	0.0367765	-1.0886	0.276332	0.631585
FAM21A	ENSG00000099290	464.422	0.0102628	0.0331652	0.309445	0.756983	0.912593
MAST3	ENSG00000099308	2984.58	0.0564647	0.0326539	1.72919	0.0837752	0.389059
MZF1	ENSG00000099326	416.242	-0.00283838	0.0210346	-0.134939	0.89266	0.963857
OCEL1	ENSG00000099330	192.097	0.0539581	0.0304616	1.77135	0.0765029	0.37514
MYO9B	ENSG00000099331	6527.16	0.0386518	0.02585	1.49523	0.134854	0.475737
KCNK6	ENSG00000099337	421.315	0.00170801	0.0214253	0.0797195	0.93646	0.978315
CATSPERG	ENSG00000099338	43.7465	-0.0354053	0.0462335	-0.765793	0.443799	0.753169
PSMD8	ENSG00000099341	1271.7	0.0232098	0.0170973	1.35751	0.174618	0.527202
FBXL19	ENSG00000099364	226.991	0.00715837	0.0316901	0.225886	0.82129	0.939051
STX1B	ENSG00000099365	14.406	-0.0970012	0.0751958	-1.28998	0.197057	0.550683
HSD3B7	ENSG00000099377	73.7123	-0.0940187	0.0515273	-1.82464	0.0680553	0.35877
SETD1A	ENSG00000099381	559.805	0.0355566	0.026799	1.32679	0.184578	0.535297
BCL7C	ENSG00000099385	331.799	0.0102257	0.0338705	0.301905	0.762725	0.915127
CIRBP	ENSG00000099622	6657.12	0.0152122	0.0255454	0.595498	0.551511	0.814034
ATP5D	ENSG00000099624	293.003	0.0718824	0.0498945	1.44069	0.149673	0.495206
HNRNPM	ENSG00000099783	3750.74	0.0119349	0.0134422	0.887872	0.374609	0.705427
2022-03-02	ENSG00000099785	1346.78	0.0274348	0.0299512	0.915983	0.359676	0.695817
NDUFB7	ENSG00000099795	445.624	0.0975387	0.0397589	2.45326	0.014157	0.184303
TECR	ENSG00000099797	632.499	0.0247344	0.0271813	0.909979	0.362833	0.698074
TIMM13	ENSG00000099800	325.895	0.0426387	0.034011	1.25367	0.20996	0.565302
CDC34	ENSG00000099804	597.418	0.0320549	0.0346942	0.923926	0.355525	0.692146
MTAP	ENSG00000099810	540.739	-0.0384204	0.0205167	-1.87264	0.0611182	0.341424
CEP170B	ENSG00000099814	18.0265	0.00373308	0.0720652	0.0518014	0.958687	0.984679
POLR2E	ENSG00000099817	1091.76	0.0428477	0.0230493	1.85896	0.0630332	0.346841
POLRMT	ENSG00000099821	555.689	0.0592234	0.0332433	1.78151	0.0748288	0.372447
HCN2	ENSG00000099822	17.4603	0.0140331	0.0672155	0.208778	0.834622	0.944298
IZUMO4	ENSG00000099840	91.7715	0.0089971	0.0475512	0.189209	0.849929	0.950038
RASSF7	ENSG00000099849	326.916	0.0305332	0.0413485	0.738436	0.46025	0.763187
GADD45B	ENSG00000099860	1090.64	0.0144527	0.04511	0.320388	0.748674	0.90851
MADCAM1	ENSG00000099866	8.19886	0.200299	0.107389	1.86516	0.0621587	0.343939
MKNK2	ENSG00000099875	5438.55	0.00917657	0.0328913	0.278997	0.780247	0.921283
ARVCF	ENSG00000099889	51.7116	0.115488	0.0582368	1.98307	0.0473593	0.308114
TRMT2A	ENSG00000099899	732.151	0.0256114	0.0243061	1.0537	0.292019	0.645197
RANBP1	ENSG00000099901	511.938	0.0260458	0.0227189	1.14644	0.251614	0.609231
ZDHHC8	ENSG00000099904	368.41	0.0204398	0.0319351	0.64004	0.522146	0.796695
KLHL22	ENSG00000099910	632.922	0.0326539	0.0236528	1.38055	0.167417	0.518354
MED15	ENSG00000099917	1803.73	0.0482144	0.021696	2.22227	0.0262653	0.240749
SNAP29	ENSG00000099940	1262.53	-0.0224499	0.0171319	-1.31042	0.190055	0.540808
CRKL	ENSG00000099942	3383.79	0.00179736	0.0146627	0.122581	0.902439	0.96881
LZTR1	ENSG00000099949	901.551	-0.00483086	0.0229141	-0.210825	0.833024	0.943961
MMP11	ENSG00000099953	48.3531	-0.0134646	0.0507261	-0.265437	0.790673	0.925314
CECR2	ENSG00000099954	11.4314	0.0283363	0.078428	0.361304	0.717873	0.893589
SMARCB1	ENSG00000099956	660.106	0.025425	0.0214624	1.18463	0.236163	0.593392
P2RX6	ENSG00000099957	13.062	-0.055818	0.0935702	-0.596537	0.550817	0.813552
DERL3	ENSG00000099958	216.736	0.0570425	0.0458342	1.24454	0.213301	0.568617
BCL2L13	ENSG00000099968	1273.14	-0.0370453	0.0172775	-2.14413	0.0320223	0.260574
DDTL	ENSG00000099974	27.8356	-0.0351193	0.0500727	-0.701365	0.483075	0.775188
DDT	ENSG00000099977	239.557	0.0300401	0.0372811	0.805773	0.420374	0.737238
OSM	ENSG00000099985	182.941	0.11963	0.0951654	1.25708	0.208726	0.564439
CABIN1	ENSG00000099991	2275.81	0.0632912	0.0363949	1.73901	0.0820323	0.386531
TBC1D10A	ENSG00000099992	359.735	0.00685075	0.0282068	0.242875	0.808102	0.932979
SUSD2	ENSG00000099994	24.3936	0.12978	0.083636	1.55172	0.120729	0.454373
SF3A1	ENSG00000099995	3528.44	0.0140504	0.0202171	0.694975	0.487071	0.778335
GGT5	ENSG00000099998	30.486	0.0200673	0.104457	0.192112	0.847655	0.949503
RNF215	ENSG00000099999	78.4501	-0.0757398	0.0368999	-2.05257	0.0401139	0.289595
SEC14L2	ENSG00000100003	29.2063	-0.00754591	0.0548918	-0.137469	0.89066	0.963023
SPECC1L	ENSG00000100014	485.3	0.0287701	0.0206889	1.39061	0.164345	0.514191
PPIL2	ENSG00000100023	1390.43	0.023958	0.0144962	1.65271	0.09839	0.418047
UPB1	ENSG00000100024	73.3973	0.116863	0.0506618	2.30673	0.0210698	0.218896
YPEL1	ENSG00000100027	547.48	-0.0437582	0.029166	-1.50032	0.133533	0.473427
SNRPD3	ENSG00000100028	1629.58	-0.00581043	0.013834	-0.420011	0.674477	0.877212
PES1	ENSG00000100029	794.814	0.0185988	0.0204996	0.907274	0.364262	0.698527
MAPK1	ENSG00000100030	8587.96	0.0210897	0.0239488	0.880616	0.378526	0.708426
GGT1	ENSG00000100031	287.842	0.11654	0.0314293	3.708	0.000208907	0.0313614
PPM1F	ENSG00000100034	4786.64	0.0575784	0.0332668	1.73081	0.0834863	0.388448
SLC35E4	ENSG00000100036	20.619	0.0460136	0.0690068	0.666798	0.504901	0.788012
TOP3B	ENSG00000100038	457.406	0.0127744	0.0198734	0.642792	0.520359	0.795823
CYTH4	ENSG00000100055	9829.35	0.0515446	0.0334533	1.54079	0.123367	0.458723
DGCR14	ENSG00000100056	449.978	0.010528	0.0200566	0.524916	0.599641	0.840712
CRYBB2P1	ENSG00000100058	207.722	0.0435458	0.0271787	1.6022	0.109111	0.438521
MFNG	ENSG00000100060	2585.86	0.0106205	0.0213611	0.497188	0.619056	0.851515
LRP5L	ENSG00000100068	122.121	-0.0357094	0.0328552	-1.08687	0.277093	0.632533
SLC25A1	ENSG00000100075	367.466	0.020187	0.028164	0.716766	0.473519	0.769838
ADRBK2	ENSG00000100077	2486.58	0.0204921	0.0272262	0.752661	0.451653	0.757614
LGALS2	ENSG00000100079	788.184	0.0831153	0.0426275	1.9498	0.0511995	0.317854
GGA1	ENSG00000100083	1065.61	0.0344073	0.0186488	1.84501	0.0650364	0.350799
HIRA	ENSG00000100084	286.622	0.0405395	0.0261713	1.54901	0.12138	0.455224
SH3BP1	ENSG00000100092	2168.11	0.00332557	0.0189873	0.175147	0.860964	0.95276
SEZ6L	ENSG00000100095	35.7614	0.0618659	0.0561921	1.10097	0.270909	0.626132
LGALS1	ENSG00000100097	1680.7	0.0736273	0.0343587	2.1429	0.032121	0.260718
HPS4	ENSG00000100099	883.726	-0.00706242	0.0170337	-0.414614	0.678424	0.878062
PIK3IP1	ENSG00000100100	4950.91	0.0229515	0.0386508	0.593817	0.552635	0.814077
NOL12	ENSG00000100101	624.488	0.00169653	0.023674	0.0716622	0.942871	0.980943
SRRD	ENSG00000100104	452.143	-0.0286396	0.0166899	-1.71599	0.0861646	0.39444
PATZ1	ENSG00000100105	858.965	0.00601482	0.0185057	0.325026	0.745162	0.906645
TRIOBP	ENSG00000100106	359.173	0.0615306	0.0253491	2.42733	0.0152103	0.190282
TFIP11	ENSG00000100109	1396.52	0.0351068	0.0147987	2.37229	0.0176784	0.200596
GCAT	ENSG00000100116	15.9802	0.0308753	0.0810874	0.380766	0.703377	0.888572
ANKRD54	ENSG00000100124	225.921	0.014154	0.0231171	0.612275	0.540356	0.807718
EIF3L	ENSG00000100129	8506.74	0.00567199	0.0242762	0.233645	0.815261	0.936569
NHP2L1	ENSG00000100138	1601.64	0.00303938	0.0196946	0.154325	0.877353	0.958376
MICALL1	ENSG00000100139	356.805	0.0160605	0.0245514	0.65416	0.513009	0.792444
POLR2F	ENSG00000100142	391.909	0.0607641	0.0254718	2.38554	0.017054	0.197622
CCDC134	ENSG00000100147	93.2366	-0.0612192	0.0357298	-1.71339	0.0866403	0.395763
DEPDC5	ENSG00000100150	554.961	-0.0236762	0.0229753	-1.03051	0.302772	0.653899
PICK1	ENSG00000100151	296.003	0.0334157	0.024756	1.3498	0.177079	0.529589
TTC28	ENSG00000100154	70.2918	0.0999054	0.0449095	2.22459	0.0261085	0.240333
CENPM	ENSG00000100162	21.5022	-0.0551859	0.0859387	-0.642154	0.520773	0.79585
2022-09-03	ENSG00000100167	5.41117	0.224159	0.11198	2.00177	0.0453094	NA
TPTEP1	ENSG00000100181	963.089	-0.0284825	0.0341954	-0.832935	0.404882	0.726904
CYP2D6	ENSG00000100197	19.6729	0.0838898	0.0630154	1.33126	0.183104	0.534759
DDX17	ENSG00000100201	32226.9	0.00751612	0.0140864	0.533572	0.593638	0.837411
DMC1	ENSG00000100206	3.67962	-0.0838114	0.159539	-0.525335	0.59935	NA
TCF20	ENSG00000100207	2324.89	-0.0227825	0.0214958	-1.05986	0.289209	0.644006
HSCB	ENSG00000100209	152.383	-0.00403976	0.0304429	-0.132699	0.894431	0.964263
CBY1	ENSG00000100211	174.638	0.00424416	0.0267584	0.158611	0.873976	0.957356
TOMM22	ENSG00000100216	1077.22	-0.00858542	0.0192868	-0.445146	0.656214	0.86783
RTDR1	ENSG00000100218	11.9106	0.0204543	0.116068	0.176227	0.860116	0.952444
XBP1	ENSG00000100219	2811.05	0.000785411	0.0224904	0.0349221	0.972142	0.989451
RTCB	ENSG00000100220	1284.04	-0.00841498	0.0245551	-0.342698	0.731825	0.900859
JOSD1	ENSG00000100221	1351.88	-0.0297835	0.013797	-2.15869	0.0308743	0.256746
FBXO7	ENSG00000100225	3532.78	-0.0300981	0.021794	-1.38103	0.167269	0.518096
GTPBP1	ENSG00000100226	1289.46	-0.0214932	0.0451584	-0.475951	0.634109	0.858933
POLDIP3	ENSG00000100227	2550.02	-0.00834961	0.0176017	-0.474363	0.635241	0.859235
RAB36	ENSG00000100228	72.0106	0.176202	0.0644622	2.73342	0.00626795	0.133316
TIMP3	ENSG00000100234	2.25004	0.227455	0.146431	1.55333	0.120345	NA
PPP6R2	ENSG00000100239	1419.41	0.0393199	0.0194899	2.01745	0.0436491	0.300095
SBF1	ENSG00000100241	2755.77	0.0128108	0.0233372	0.548945	0.583043	0.830772
SUN2	ENSG00000100242	10912.3	0.0182813	0.0186494	0.980262	0.326957	0.671542
CYB5R3	ENSG00000100243	1409	0.0293142	0.022347	1.31177	0.189597	0.540707
DNAL4	ENSG00000100246	221.818	0.0178923	0.0251227	0.712197	0.476343	0.771137
LMF2	ENSG00000100258	1252.37	0.0699473	0.0354501	1.97312	0.0484818	0.311008
RHBDD3	ENSG00000100263	122.622	0.0287703	0.0329035	0.874386	0.381908	0.71093
PACSIN2	ENSG00000100266	4496.23	0.0447207	0.0318891	1.40238	0.160801	0.509802
TTLL1	ENSG00000100271	106.445	-0.00736571	0.0298959	-0.246379	0.805389	0.932156
RASL10A	ENSG00000100276	3.15579	0.141539	0.142899	0.990481	0.321939	NA
AP1B1	ENSG00000100280	1698.11	0.0499063	0.0194793	2.56201	0.0104067	0.1643
HMGXB4	ENSG00000100281	589.413	-0.00192662	0.0217012	-0.0887795	0.929257	0.977067
TOM1	ENSG00000100284	1289.45	0.0807895	0.0319939	2.52515	0.0115648	0.171291
NEFH	ENSG00000100285	43.9037	0.0317553	0.0512345	0.619803	0.535387	0.805237
CHKB	ENSG00000100288	55.7629	8.53947e-05	0.0393124	0.00217221	0.998267	0.999241
BIK	ENSG00000100290	33.0835	-0.012661	0.0567768	-0.222997	0.823538	0.940294
HMOX1	ENSG00000100292	1330.67	0.0516577	0.039142	1.31975	0.186919	0.53831
MCAT	ENSG00000100294	66.9091	-0.0290024	0.0354125	-0.818987	0.412794	0.732416
THOC5	ENSG00000100296	1156.32	0.0448511	0.0303873	1.47598	0.139949	0.48189
MCM5	ENSG00000100297	1022.65	0.0343604	0.0189156	1.81651	0.0692917	0.361374
APOBEC3H	ENSG00000100298	39.7693	-0.0166435	0.0569296	-0.292352	0.770018	0.917689
ARSA	ENSG00000100299	960.208	0.0804098	0.0392195	2.05025	0.0403399	0.290488
TSPO	ENSG00000100300	1386.54	0.141789	0.0539311	2.62908	0.00856172	0.150303
TTLL12	ENSG00000100304	470.958	0.0194569	0.0227593	0.854902	0.392605	0.717781
CBX7	ENSG00000100307	2641.45	0.000926741	0.0254271	0.036447	0.970926	0.989259
PDGFB	ENSG00000100311	58.603	-0.0639402	0.0399794	-1.59933	0.109748	0.439565
RPL3	ENSG00000100316	31742	0.0166241	0.0299276	0.555476	0.578569	0.828372
ZMAT5	ENSG00000100319	275.194	0.0495362	0.0285452	1.73536	0.082677	0.388012
RBFOX2	ENSG00000100320	17.4024	0.132245	0.0698613	1.89296	0.0583631	0.333982
SYNGR1	ENSG00000100321	118.771	0.03112	0.0349544	0.890302	0.373304	0.704622
TAB1	ENSG00000100324	618.356	0.0213013	0.0212331	1.00322	0.315757	0.663692
ASCC2	ENSG00000100325	1439.45	0.02247	0.0165826	1.35503	0.175407	0.527676
MTMR3	ENSG00000100330	4932.81	0.0313371	0.0333908	0.938497	0.347989	0.687403
MIEF1	ENSG00000100335	1189.72	-0.0235414	0.0171414	-1.37337	0.169637	0.521707
APOL4	ENSG00000100336	28.2447	0.0669158	0.119419	0.560344	0.575245	0.827495
APOL1	ENSG00000100342	1574.8	-0.0199873	0.0607966	-0.328756	0.74234	0.905613
MYH9	ENSG00000100345	30557.9	0.0730476	0.0288412	2.53275	0.0113172	0.169442
CACNA1I	ENSG00000100346	209.665	0.121113	0.0420433	2.88067	0.0039683	0.111163
SAMM50	ENSG00000100347	594.811	0.0209247	0.0176488	1.18562	0.235774	0.593314
TXN2	ENSG00000100348	925.946	0.00793145	0.0188067	0.421735	0.673218	0.876614
FOXRED2	ENSG00000100350	53.3716	0.0474182	0.0432935	1.09527	0.273397	0.627817
GRAP2	ENSG00000100351	4643.93	-0.0317636	0.0248905	-1.27613	0.201909	0.555778
EIF3D	ENSG00000100353	4985.03	0.0231748	0.0140057	1.65467	0.0979911	0.417479
TNRC6B	ENSG00000100354	2930.19	0.0114435	0.0265209	0.431492	0.666111	0.872776
SGSM3	ENSG00000100359	1289.24	0.000816367	0.027428	0.029764	0.976255	0.991273
IFT27	ENSG00000100360	318.97	0.0131303	0.023377	0.561678	0.574336	0.827033
PVALB	ENSG00000100362	32.72	0.0977206	0.0780941	1.25132	0.210818	0.566509
KIAA0930	ENSG00000100364	2224.23	0.026023	0.0212126	1.22677	0.219909	0.57484
NCF4	ENSG00000100365	6007.71	0.0749324	0.0428677	1.74799	0.0804653	0.383877
CSF2RB	ENSG00000100368	20704.2	0.00402402	0.049809	0.0807889	0.93561	0.97824
SLC25A17	ENSG00000100372	333.301	-0.0117823	0.0238101	-0.494843	0.620711	0.85227
UPK3A	ENSG00000100373	36.7071	0.129673	0.0563736	2.30024	0.0214345	0.220829
FAM118A	ENSG00000100376	785.471	-0.00788049	0.0192639	-0.40908	0.682481	0.879338
KCTD17	ENSG00000100379	177.352	-0.000942568	0.0311529	-0.0302562	0.975863	0.99104
ST13	ENSG00000100380	4013.79	-0.0281626	0.0141324	-1.99277	0.0462865	0.305864
IL2RB	ENSG00000100385	3446.95	0.0238131	0.0363594	0.654938	0.512507	0.79238
RBX1	ENSG00000100387	520.014	0.0257218	0.0305744	0.841286	0.400188	0.724306
EP300	ENSG00000100393	3923.63	0.0120082	0.0409922	0.29294	0.769568	0.917575
L3MBTL2	ENSG00000100395	734.606	-0.00886432	0.0158747	-0.558392	0.576577	0.827527
CHADL	ENSG00000100399	3.84973	0.0772956	0.121531	0.636016	0.524766	NA
RANGAP1	ENSG00000100401	1140.42	0.00478048	0.0252898	0.189028	0.850071	0.950038
ZC3H7B	ENSG00000100403	1408.56	-0.0135118	0.0187805	-0.719462	0.471857	0.769251
PHF5A	ENSG00000100410	716.335	-0.0110874	0.0156322	-0.709263	0.478161	0.771601
ACO2	ENSG00000100412	1601.32	0.0102138	0.0147786	0.691122	0.489489	0.779407
POLR3H	ENSG00000100413	435.865	0.0022335	0.0204483	0.109227	0.913023	0.971493
TRMU	ENSG00000100416	608.776	0.0332708	0.0258701	1.28607	0.198418	0.552828
PMM1	ENSG00000100417	310.134	0.0394847	0.0303797	1.29971	0.193701	0.545959
DESI1	ENSG00000100418	941.392	-0.00581567	0.0163684	-0.3553	0.722365	0.895301
CERK	ENSG00000100422	3426.62	0.00554762	0.0157085	0.35316	0.723969	0.896021
BRD1	ENSG00000100425	1426.46	0.0462829	0.0207407	2.2315	0.0256481	0.23828
ZBED4	ENSG00000100426	791.898	0.00096863	0.0195517	0.0495421	0.960487	0.985708
MLC1	ENSG00000100427	339.408	0.0361501	0.0377744	0.957001	0.338567	0.679696
HDAC10	ENSG00000100429	55.7591	-0.00753151	0.0439058	-0.171538	0.863801	0.95369
KCNK10	ENSG00000100433	10.4695	0.0454417	0.0936816	0.485066	0.62763	0.856025
ABHD4	ENSG00000100439	932.677	0.0225953	0.0294469	0.767324	0.442889	0.752627
KHNYN	ENSG00000100441	4191.91	-0.00750043	0.0158007	-0.47469	0.635008	0.859176
FKBP3	ENSG00000100442	1048.86	0.000544574	0.0222723	0.0244507	0.980493	0.992806
SDR39U1	ENSG00000100445	987.909	0.00701454	0.027202	0.257869	0.796508	0.928903
CTSG	ENSG00000100448	26.9127	-0.0864425	0.123968	-0.697297	0.485617	0.77739
GZMH	ENSG00000100450	1114.17	-0.00409534	0.04869	-0.0841105	0.932969	0.977772
GZMB	ENSG00000100453	1555.85	-0.00146503	0.0469305	-0.0312171	0.975096	0.991035
RBM23	ENSG00000100461	2780.87	0.0193678	0.0257263	0.752841	0.451546	0.757614
PRMT5	ENSG00000100462	672.112	0.0482977	0.0253659	1.90404	0.0569053	0.330314
COCH	ENSG00000100473	94.9312	0.00997293	0.0516192	0.193202	0.846801	0.949261
AP4S1	ENSG00000100478	207.002	-0.0761448	0.0260025	-2.92836	0.00340753	0.101549
POLE2	ENSG00000100479	24.1666	-0.0779052	0.0700454	-1.11221	0.266048	0.621597
VCPKMT	ENSG00000100483	882.124	0.0726012	0.0260517	2.78682	0.00532288	0.123584
SOS2	ENSG00000100485	4117.85	0.015179	0.0381542	0.397833	0.690753	0.883448
CDKL1	ENSG00000100490	138.003	-0.0411515	0.0326245	-1.26137	0.207176	0.56252
NIN	ENSG00000100503	12007.6	-0.00790161	0.0267099	-0.295831	0.767359	0.916095
PYGL	ENSG00000100504	7164.36	0.0698562	0.0460037	1.51849	0.128891	0.4663
TRIM9	ENSG00000100505	52.3338	0.218394	0.0782676	2.79036	0.005265	0.123462
PSMC6	ENSG00000100519	2676.25	-0.0280175	0.0152066	-1.84246	0.0654075	0.352056
GNPNAT1	ENSG00000100522	456.853	-0.0893158	0.0239115	-3.73527	0.000187516	0.0299915
DDHD1	ENSG00000100523	857.026	-0.0462875	0.0266869	-1.73447	0.0828353	0.38809
CDKN3	ENSG00000100526	25.3802	-0.156243	0.0716355	-2.18108	0.0291773	0.251541
CNIH1	ENSG00000100528	1190.94	-0.0307092	0.0193851	-1.58416	0.113157	0.44555
CGRRF1	ENSG00000100532	394.834	0.00338975	0.0190357	0.178073	0.858666	0.952444
ATP6V1D	ENSG00000100554	1234.7	-0.0188781	0.0187405	-1.00734	0.31377	0.662275
PLEK2	ENSG00000100558	8.9443	0.0935882	0.0971417	0.96342	0.335337	0.677922
PIGH	ENSG00000100564	454.483	-0.0145801	0.0178735	-0.81574	0.414649	0.733271
PSMA3	ENSG00000100567	1283.33	-0.00588323	0.0238567	-0.246608	0.805212	0.932156
VTI1B	ENSG00000100568	1777.83	-0.0178142	0.0128899	-1.38203	0.166962	0.517943
TIMM9	ENSG00000100575	369.411	0.0208411	0.0242686	0.85877	0.390468	0.716452
GSTZ1	ENSG00000100577	129.562	0.00935587	0.0326114	0.28689	0.774197	0.91877
KIAA0586	ENSG00000100578	692.739	-0.00910866	0.0276748	-0.329132	0.742056	0.90544
TMED8	ENSG00000100580	1737.37	-0.0242643	0.0260562	-0.931229	0.351735	0.689527
SAMD15	ENSG00000100583	7.41739	0.0522422	0.111352	0.469161	0.638955	0.860565
AHSA1	ENSG00000100591	1494.86	-0.0393136	0.0188961	-2.08051	0.0374787	0.280113
DAAM1	ENSG00000100592	435.026	-0.0204725	0.0227086	-0.901531	0.367306	0.700894
SPTLC2	ENSG00000100596	4716.31	0.0313915	0.0378945	0.828391	0.407449	0.728825
RIN3	ENSG00000100599	3184.9	0.0360976	0.0270167	1.33612	0.181509	0.534349
LGMN	ENSG00000100600	154.563	0.0131444	0.0286932	0.458101	0.64688	0.864679
ALKBH1	ENSG00000100601	296.681	-0.0155061	0.0178488	-0.868751	0.384984	0.712625
SNW1	ENSG00000100603	2391.63	0.0136591	0.0154147	0.886107	0.37556	0.706054
ITPK1	ENSG00000100605	3597.48	0.020495	0.038908	0.526756	0.598363	0.840281
DHRS7	ENSG00000100612	2798.38	0.0459302	0.0285089	1.61108	0.107162	0.435012
PPM1A	ENSG00000100614	4218.68	-0.0123704	0.023162	-0.53408	0.593286	0.837238
ASB2	ENSG00000100628	138.334	-0.0968092	0.062281	-1.55439	0.12009	0.453928
CEP128	ENSG00000100629	173.698	-0.0374034	0.036741	-1.01803	0.308663	0.65844
ERH	ENSG00000100632	1603.64	-0.0178741	0.0217727	-0.820943	0.411679	0.731747
HIF1A	ENSG00000100644	5785.04	-0.0330868	0.036104	-0.91643	0.359441	0.695817
KIAA0247	ENSG00000100647	5739.66	0.0193289	0.0348779	0.554189	0.57945	0.828972
SRSF5	ENSG00000100650	15638.7	0.0176262	0.0168489	1.04614	0.295497	0.648085
EIF5	ENSG00000100664	6536.85	-0.0324795	0.0117116	-2.77329	0.00554929	0.126124
SLC8A3	ENSG00000100678	33.2368	-0.127063	0.0624113	-2.0359	0.0417609	0.295379
DICER1	ENSG00000100697	7357.27	0.0444116	0.0376564	1.17939	0.238242	0.596515
ZFYVE21	ENSG00000100711	354.217	0.0163076	0.0198769	0.82043	0.411971	0.731942
MTHFD1	ENSG00000100714	574.78	-0.0227918	0.0199643	-1.14163	0.25361	0.611328
TCL1A	ENSG00000100721	1859.24	-0.000986233	0.0397424	-0.0248157	0.980202	0.9928
ZC3H14	ENSG00000100722	1023.3	-0.0187184	0.0157501	-1.18846	0.234653	0.59269
TELO2	ENSG00000100726	389.291	0.0602503	0.0423565	1.42246	0.154893	0.50132
PCNX	ENSG00000100731	5258.01	0.0786859	0.0327338	2.40382	0.0162249	0.195514
GSKIP	ENSG00000100744	833.141	-0.0272087	0.0191427	-1.42136	0.155213	0.50185
VRK1	ENSG00000100749	500.491	-0.0117507	0.0234892	-0.50026	0.616892	0.850151
PSMC1	ENSG00000100764	1082.26	0.0346826	0.0215124	1.61221	0.106917	0.434601
PAPLN	ENSG00000100767	30.8695	0.113662	0.0644012	1.76491	0.0775791	0.377508
RPS6KA5	ENSG00000100784	1188.62	-0.0136798	0.0378628	-0.361299	0.717876	0.893589
SMEK1	ENSG00000100796	5173.46	-0.00447884	0.015274	-0.293233	0.769344	0.91747
C14orf93	ENSG00000100802	354.038	0.0233396	0.0221688	1.05281	0.292428	0.645318
PSMB5	ENSG00000100804	369.964	-0.0024297	0.0251418	-0.0966397	0.923013	0.974392
YY1	ENSG00000100811	4146.17	-0.00132854	0.0137368	-0.0967144	0.922953	0.974392
ACIN1	ENSG00000100813	6180.24	0.00622786	0.0160397	0.388277	0.697811	0.886069
CCNB1IP1	ENSG00000100814	524.471	-0.0140068	0.0257467	-0.544022	0.586426	0.83308
TRIP11	ENSG00000100815	1895.46	-0.0506965	0.0229544	-2.20858	0.0272042	0.244807
APEX1	ENSG00000100823	2190.17	0.0470959	0.0205904	2.28727	0.0221801	0.224075
PABPN1	ENSG00000100836	1597.89	0.021883	0.0251287	0.87084	0.383842	0.712217
ARHGAP5	ENSG00000100852	1462.56	-0.0555875	0.0305886	-1.81726	0.0691775	0.361065
CINP	ENSG00000100865	466.883	0.00498047	0.0194965	0.255455	0.798372	0.929428
SRP54	ENSG00000100883	1700.16	-0.0199796	0.0177544	-1.12533	0.260448	0.617055
CHD8	ENSG00000100888	2788.48	0.0326691	0.0233007	1.40207	0.160895	0.509802
PCK2	ENSG00000100889	432.432	0.019024	0.0217444	0.87489	0.381634	0.71093
KIAA0391	ENSG00000100890	31.2727	-0.0649155	0.0391888	-1.65648	0.0976242	0.416615
DCAF11	ENSG00000100897	2361.23	-0.0210438	0.0176121	-1.19485	0.232144	0.588903
PSMA6	ENSG00000100902	340.533	-0.0290565	0.0299976	-0.968629	0.33273	0.67628
NFKBIA	ENSG00000100906	3676	0.0677648	0.0317635	2.13342	0.0328906	0.264426
EMC9	ENSG00000100908	81.0426	0.0371955	0.0414348	0.897686	0.369353	0.702533
PSME2	ENSG00000100911	3192.74	-0.00146927	0.043863	-0.0334967	0.973279	0.990266
BRMS1L	ENSG00000100916	140.959	-0.0467968	0.0287613	-1.62707	0.103721	0.428731
REC8	ENSG00000100918	432.353	-0.00231238	0.0352471	-0.0656049	0.947692	0.982231
TM9SF1	ENSG00000100926	54.4435	0.0323052	0.0401276	0.805062	0.420784	0.737414
SEC23A	ENSG00000100934	1693.82	-0.0576909	0.0232112	-2.48548	0.0129377	0.179
GMPR2	ENSG00000100938	2015.52	0.0417862	0.0257529	1.62258	0.104679	0.43043
PNN	ENSG00000100941	6306.29	0.0196398	0.0175885	1.11663	0.264154	0.620403
RABGGTA	ENSG00000100949	427.126	0.0192815	0.0265056	0.72745	0.466951	0.766543
NFATC4	ENSG00000100968	3.4435	-0.111246	0.141913	-0.783899	0.433099	NA
PLTP	ENSG00000100979	41.3976	-0.0231838	0.0470821	-0.492413	0.622427	0.85344
PCIF1	ENSG00000100982	1156.39	0.0352231	0.0182668	1.92825	0.0538238	0.323931
GSS	ENSG00000100983	472.465	0.0346359	0.0207977	1.66537	0.0958389	0.413929
MMP9	ENSG00000100985	1228.39	0.138501	0.0815256	1.69887	0.089344	0.401387
TRPC4AP	ENSG00000100991	2729.73	0.028396	0.0208316	1.36312	0.172845	0.52494
PYGB	ENSG00000100994	1483.41	0.0285544	0.0182505	1.56458	0.117681	0.450204
ABHD12	ENSG00000100997	307.852	0.0077285	0.0207084	0.373205	0.708996	0.890029
PROCR	ENSG00000101000	26.2197	0.0566983	0.0527708	1.07442	0.282632	0.637914
GINS1	ENSG00000101003	31.8164	-0.137496	0.0675	-2.03698	0.0416524	0.294871
NINL	ENSG00000101004	27.7727	0.0301624	0.0606496	0.497322	0.618962	0.851515
CD40	ENSG00000101017	417.026	0.00220049	0.0334223	0.0658388	0.947506	0.982231
UQCC1	ENSG00000101019	820.919	0.00375857	0.0181496	0.207089	0.835941	0.944505
ZMYND8	ENSG00000101040	1248.71	0.0101727	0.0206408	0.492843	0.622124	0.853169
SGK2	ENSG00000101049	3.84986	-0.106489	0.11198	-0.950959	0.341625	NA
IFT52	ENSG00000101052	384.985	-0.0019427	0.0192543	-0.100897	0.919632	0.973082
MYBL2	ENSG00000101057	156.574	-0.0575673	0.0566651	-1.01592	0.309667	0.658831
NDRG3	ENSG00000101079	1175.46	-0.0129167	0.0160132	-0.806631	0.419879	0.736766
SLA2	ENSG00000101082	1203.3	-0.0408715	0.0220554	-1.85313	0.0638644	0.348263
C20orf24	ENSG00000101084	165.425	0.0469404	0.0504846	0.929797	0.352476	0.690467
NFATC2	ENSG00000101096	1671.83	-0.00952695	0.031905	-0.298603	0.765243	0.915425
PABPC1L	ENSG00000101104	570.666	0.020748	0.0264568	0.784222	0.43291	0.744632
STK4	ENSG00000101109	12635.7	-0.0342636	0.0223136	-1.53554	0.12465	0.460288
ADNP	ENSG00000101126	2995.27	0.0216855	0.0171398	1.26522	0.205794	0.560567
PFDN4	ENSG00000101132	350.291	0.00241203	0.0336379	0.0717056	0.942836	0.980943
CSTF1	ENSG00000101138	620.51	0.00931791	0.0146066	0.637925	0.523522	0.797332
RAE1	ENSG00000101146	918.529	0.0240185	0.0148022	1.62263	0.104668	0.43043
TPD52L2	ENSG00000101150	3336.77	0.030694	0.026762	1.14692	0.251413	0.608935
DNAJC5	ENSG00000101152	3215.62	0.0312697	0.0210303	1.48689	0.137044	0.478584
NELFCD	ENSG00000101158	1168.32	0.0125973	0.0170379	0.739369	0.459683	0.762755
CTSZ	ENSG00000101160	6167.01	0.0348448	0.0269739	1.2918	0.196427	0.54988
PRPF6	ENSG00000101161	2335.72	0.0514321	0.0171098	3.006	0.00264705	0.0918794
TUBB1	ENSG00000101162	12566.9	-0.0288259	0.0359563	-0.801694	0.42273	0.73885
SLMO2	ENSG00000101166	1912.1	-0.0342309	0.0188017	-1.82063	0.0686638	0.36044
MTG2	ENSG00000101181	672.634	0.00229209	0.0212897	0.107662	0.914264	0.971877
PSMA7	ENSG00000101182	2114.1	0.017482	0.0247861	0.705314	0.480615	0.773515
SLCO4A1	ENSG00000101187	10.9689	-0.0509797	0.0921096	-0.553468	0.579943	0.829308
NTSR1	ENSG00000101188	23.7974	0.132129	0.0667294	1.98007	0.0476954	0.309338
MRGBP	ENSG00000101189	359.682	-0.00240712	0.0219763	-0.109532	0.91278	0.971493
TCFL5	ENSG00000101190	298.387	-0.0181652	0.0217933	-0.833523	0.40455	0.726676
DIDO1	ENSG00000101191	2973.31	0.0343909	0.0153288	2.24355	0.0248611	0.235323
GID8	ENSG00000101193	1099.23	0.0143636	0.011729	1.22463	0.220715	0.576012
SLC17A9	ENSG00000101194	263.589	-0.00690385	0.0368928	-0.187132	0.851557	0.950549
ARFGAP1	ENSG00000101199	1354.78	0.0296607	0.0235593	1.25898	0.208038	0.563621
EEF1A2	ENSG00000101210	4.46671	0.0393252	0.131563	0.298908	0.76501	NA
[truncated: 16,587 more rows]
