# Supplementary material for: Analysis of transcriptional changes in the immune system associated with pubertal development in a longitudinal cohort of children with asthma
Source: Nat Commun. 2023 Jan 16;14:230. doi: 10.1038/s41467-022-35742-z (PMC9842661; doi:10.1038/s41467-022-35742-z)
Supplement: Supplementary file 6 — Supplementary Data 3 [file 41467_2022_35742_MOESM6_ESM.xlsx]

## Sheet: S3_age_Female_stats_cs
gene_symbol	ENSGene	baseMean	log2FoldChange	lfcSE	stat	pvalue	padj
DPM1	ENSG00000000419	1338.64	-0.00398628	0.0131335	-0.30352	0.761494	0.986488
SCYL3	ENSG00000000457	993.203	-0.0119588	0.0173833	-0.687952	0.491483	0.983674
C1orf112	ENSG00000000460	208.766	-0.0171641	0.0165829	-1.03505	0.300645	0.983674
FGR	ENSG00000000938	15574.6	-0.0193372	0.0251491	-0.768901	0.441952	0.983674
CFH	ENSG00000000971	79.5377	0.191998	0.0529465	3.62627	0.000287544	0.376452
FUCA2	ENSG00000001036	583.558	0.0156742	0.0189902	0.825386	0.409152	0.983674
GCLC	ENSG00000001084	788.06	0.00212842	0.0128687	0.165395	0.868633	0.994145
NFYA	ENSG00000001167	1844.4	-0.0145192	0.0146068	-0.994	0.320223	0.983674
STPG1	ENSG00000001460	66.9513	0.0211728	0.0233831	0.905472	0.365215	0.983674
NIPAL3	ENSG00000001461	1118.97	-0.00169397	0.0153962	-0.110025	0.91239	0.995047
ENPP4	ENSG00000001561	1004.21	0.00263624	0.0218954	0.120402	0.904165	0.995047
ANKIB1	ENSG00000001629	1493.37	0.00221154	0.0120426	0.183643	0.854294	0.991982
CYP51A1	ENSG00000001630	18.1073	0.0384309	0.0412869	0.930824	0.351944	0.983674
KRIT1	ENSG00000001631	1399.04	0.00503676	0.0125314	0.401933	0.687734	0.983867
RAD52	ENSG00000002016	279.02	-0.00160938	0.0161352	-0.0997437	0.920548	0.995862
BAD	ENSG00000002330	207.22	0.0115791	0.0232357	0.498331	0.618251	0.983674
LAP3	ENSG00000002549	2509.01	0.00789109	0.0599946	0.13153	0.895356	0.995047
HS3ST1	ENSG00000002587	46.2063	-0.106763	0.0436695	-2.4448	0.0144934	0.954719
AOC1	ENSG00000002726	99.9382	-0.105264	0.103804	-1.01406	0.310552	0.983674
WNT16	ENSG00000002745	27.5117	-0.0351779	0.0549361	-0.640343	0.52195	0.983674
MAD1L1	ENSG00000002822	552.601	-0.0100069	0.0248943	-0.401974	0.687703	0.983867
LASP1	ENSG00000002834	12158	-0.0304752	0.021719	-1.40316	0.16057	0.983674
SNX11	ENSG00000002919	1507.74	-0.0100972	0.0217629	-0.463967	0.642672	0.983674
TMEM176A	ENSG00000002933	188.162	0.0385049	0.112087	0.343527	0.731202	0.984653
M6PR	ENSG00000003056	5179.18	-0.00434268	0.00935706	-0.464108	0.64257	0.983674
CYP26B1	ENSG00000003137	12.4093	-0.0349707	0.519613	-0.0673014	0.946342	0.997622
ICA1	ENSG00000003147	89.4505	-0.0106759	0.0306883	-0.347883	0.727928	0.984653
DBNDD1	ENSG00000003249	62.7522	0.0017368	0.0471458	0.036839	0.970613	0.997931
ALS2	ENSG00000003393	622.779	-0.013742	0.022745	-0.604176	0.545727	0.983674
CASP10	ENSG00000003400	1741.77	0.0131282	0.0160269	0.819136	0.412709	0.983674
CFLAR	ENSG00000003402	18879.2	-0.0275234	0.0305805	-0.900031	0.368104	0.983674
TFPI	ENSG00000003436	37.0093	0.0119209	0.042976	0.277384	0.781485	0.989319
NDUFAF7	ENSG00000003509	663.59	-0.0139808	0.014896	-0.938561	0.347956	0.983674
RBM5	ENSG00000003756	8433.02	-0.00363439	0.0111492	-0.325977	0.744442	0.985725
ARF5	ENSG00000004059	2018.45	-0.00215454	0.0143318	-0.150333	0.880502	0.994726
SARM1	ENSG00000004139	385.51	0.0230282	0.0161579	1.4252	0.1541	0.983674
POLDIP2	ENSG00000004142	882.375	0.0113932	0.00967655	1.17741	0.239034	0.983674
PLXND1	ENSG00000004399	943.163	0.0139909	0.0254556	0.549622	0.582579	0.983674
AK2	ENSG00000004455	2651.22	-0.00728876	0.00785808	-0.927549	0.353642	0.983674
CD38	ENSG00000004468	876.761	-0.0151712	0.0311877	-0.486447	0.62665	0.983674
FKBP4	ENSG00000004478	769.03	-0.0290804	0.0247585	-1.17456	0.240171	0.983674
KDM1A	ENSG00000004487	1085.04	0.00713767	0.0131079	0.544531	0.586076	0.983674
RBM6	ENSG00000004534	4218.83	-0.00649965	0.0141689	-0.458725	0.646432	0.983674
CAMKK1	ENSG00000004660	512.397	-0.0122702	0.0304442	-0.40304	0.686919	0.983674
RECQL	ENSG00000004700	2755.33	-0.00963279	0.0125794	-0.765756	0.443821	0.983674
CCDC132	ENSG00000004766	986.923	-0.00804183	0.0124648	-0.645162	0.518822	0.983674
ARHGAP33	ENSG00000004777	54.9267	0.0303278	0.0341282	0.888642	0.374195	0.983674
NDUFAB1	ENSG00000004779	460.56	0.0209945	0.0200954	1.04474	0.296142	0.983674
PDK4	ENSG00000004799	984.16	-0.0299437	0.0359218	-0.833581	0.404517	0.983674
SLC22A16	ENSG00000004809	42.8037	0.0674121	0.0716606	0.940713	0.346852	0.983674
ZMYND10	ENSG00000004838	38.4213	-0.0400089	0.0350137	-1.14267	0.253177	0.983674
SLC25A13	ENSG00000004864	297.425	0.00400396	0.0122785	0.326096	0.744352	0.985725
ST7	ENSG00000004866	159.752	-0.0166086	0.0205581	-0.807885	0.419157	0.983674
CDC27	ENSG00000004897	1906.28	-0.00141145	0.0113911	-0.123909	0.901388	0.995047
SLC4A1	ENSG00000004939	154.037	0.0919773	0.0792939	1.15995	0.246068	0.983674
DVL2	ENSG00000004975	479.578	-0.00216101	0.0130573	-0.165502	0.868549	0.994145
PRSS22	ENSG00000005001	3.86311	0.0496083	0.104993	0.472489	0.636578	0.983674
UPF1	ENSG00000005007	3239.8	0.00227175	0.0188846	0.120296	0.904248	0.995047
SKAP2	ENSG00000005020	6242.96	-0.0496488	0.0342317	-1.45038	0.146954	0.983674
CCDC109B	ENSG00000005059	1765.94	0.00524261	0.0145128	0.361239	0.717921	0.984152
POLR2J	ENSG00000005075	482.14	0.00711592	0.019093	0.372697	0.709374	0.984152
DHX33	ENSG00000005100	450.874	0.00823943	0.00860424	0.9576	0.338264	0.983674
MEOX1	ENSG00000005102	29.775	0.0121963	0.0441944	0.275969	0.782572	0.98961
THSD7A	ENSG00000005108	10.5186	0.0325837	0.0744504	0.437656	0.661635	0.983674
LIG3	ENSG00000005156	409.271	-0.00866483	0.0139434	-0.621427	0.534319	0.983674
RPAP3	ENSG00000005175	1787.02	-0.0146032	0.0168582	-0.866238	0.38636	0.983674
ACSM3	ENSG00000005187	178.528	-0.0113092	0.0275425	-0.410607	0.681361	0.983674
AC004381.6	ENSG00000005189	40.3417	0.0111729	0.0365493	0.305693	0.759838	0.986065
CIAPIN1	ENSG00000005194	604.86	0.0260927	0.014057	1.85621	0.0634232	0.983674
SPPL2B	ENSG00000005206	741.777	0.00679743	0.0228422	0.297582	0.766022	0.986992
FAM214B	ENSG00000005238	2409.63	-0.0234652	0.0275275	-0.852429	0.393976	0.983674
COPZ2	ENSG00000005243	15.4118	0.0500199	0.0534207	0.93634	0.349098	0.983674
PRKAR2B	ENSG00000005249	3895.95	-0.0203032	0.0305562	-0.664452	0.506401	0.983674
CREBBP	ENSG00000005339	5000.63	-0.0264443	0.0234833	-1.12609	0.260129	0.983674
BZRAP1	ENSG00000005379	444.854	0.0262036	0.0344663	0.760267	0.447095	0.983674
MPO	ENSG00000005381	73.7941	0.0896883	0.04828	1.85767	0.0632156	0.983674
GCFC2	ENSG00000005436	479.447	-0.0039832	0.016203	-0.245832	0.805813	0.990618
WDR54	ENSG00000005448	170.348	0.00654042	0.0258933	0.252591	0.800585	0.990493
CROT	ENSG00000005469	364.459	0.00990926	0.0153545	0.645363	0.518692	0.983674
ABCB4	ENSG00000005471	141.975	-0.0650039	0.039362	-1.65144	0.0986493	0.983674
KMT2E	ENSG00000005483	5347.53	-0.0157815	0.0195298	-0.80807	0.41905	0.983674
RHBDD2	ENSG00000005486	735.073	0.00122452	0.0197597	0.0619704	0.950586	0.997622
SOX8	ENSG00000005513	21.9423	0.0941914	0.0535739	1.75816	0.0787206	0.983674
IBTK	ENSG00000005700	1974.5	0.00471681	0.011707	0.402906	0.687018	0.983674
ZNF195	ENSG00000005801	602.621	0.0069722	0.013634	0.511385	0.609082	0.983674
MYCBP2	ENSG00000005810	5549.46	-0.0176658	0.0205878	-0.85807	0.390854	0.983674
FBXL3	ENSG00000005812	4394.92	-0.00919644	0.0164192	-0.560104	0.575409	0.983674
ITGAL	ENSG00000005844	9744.99	0.00249411	0.0123275	0.202321	0.839665	0.991302
PDK2	ENSG00000005882	294.497	-0.000450056	0.0174432	-0.0258012	0.979416	0.998193
ITGA3	ENSG00000005884	60.7211	0.0328976	0.0341012	0.964707	0.334692	0.983674
GGNBP2	ENSG00000005955	3353.49	0.00202778	0.00928727	0.21834	0.827165	0.990618
ITGA2B	ENSG00000005961	2355.44	-0.0320882	0.0424688	-0.755572	0.449906	0.983674
GDE1	ENSG00000006007	1795.06	-0.0127742	0.0224937	-0.567902	0.570102	0.983674
C19orf60	ENSG00000006015	294.095	0.0403595	0.0411085	0.981782	0.326207	0.983674
OSBPL7	ENSG00000006025	313.861	-0.00761755	0.0209391	-0.363796	0.71601	0.984152
MAP3K14	ENSG00000006062	927.871	-0.00422059	0.0101969	-0.413908	0.678941	0.983674
CCL3	ENSG00000006075	110.272	-0.0418784	0.0611869	-0.684435	0.493701	0.983674
SYNRG	ENSG00000006114	3150.17	-0.00583492	0.0112746	-0.517528	0.604788	0.983674
AP2B1	ENSG00000006125	4045.68	0.00140394	0.00947425	0.148185	0.882197	0.995047
ZNF263	ENSG00000006194	1256.31	0.00291037	0.00839582	0.346645	0.728858	0.984653
SPATA20	ENSG00000006282	224.45	0.0620953	0.0536116	1.15824	0.246764	0.983674
TNFRSF12A	ENSG00000006327	76.8301	-0.0214088	0.0352283	-0.607717	0.543375	0.983674
MAP3K9	ENSG00000006432	157.675	-0.0156647	0.0275752	-0.568072	0.569986	0.983674
RALA	ENSG00000006451	1356.15	-0.00772102	0.0114321	-0.675383	0.499432	0.983674
BAIAP2L1	ENSG00000006453	7.82016	0.0510152	0.0615702	0.82857	0.407348	0.983674
KDM7A	ENSG00000006459	5522.46	-0.0306567	0.0202433	-1.51442	0.12992	0.983674
AGK	ENSG00000006530	548.998	0.00713497	0.0137326	0.519565	0.603366	0.983674
ALDH3B1	ENSG00000006534	940.994	-0.00708205	0.0276922	-0.255742	0.79815	0.990493
TTC22	ENSG00000006555	193.548	0.0143789	0.0202884	0.708724	0.478496	0.983674
PHTF2	ENSG00000006576	1607.88	-0.00918737	0.013239	-0.693961	0.487707	0.983674
FARP2	ENSG00000006607	424.409	-0.039929	0.0172973	-2.3084	0.020977	0.965415
GGCT	ENSG00000006625	344.021	0.00578213	0.0148318	0.389846	0.69665	0.984152
DBF4	ENSG00000006634	449.477	0.00736891	0.0148589	0.495924	0.619948	0.983674
TBXA2R	ENSG00000006638	60.1811	-0.0265481	0.0298355	-0.889816	0.373565	0.983674
IFRD1	ENSG00000006652	3479.33	-0.0142482	0.0289714	-0.491803	0.622859	0.983674
COX10	ENSG00000006695	240.278	0.00712858	0.0151266	0.47126	0.637455	0.983674
GTF2IRD1	ENSG00000006704	2.65342	-0.0431689	0.0861091	-0.501328	0.61614	0.983674
PAF1	ENSG00000006712	1206.87	-0.0208309	0.0226973	-0.917771	0.358739	0.983674
VPS41	ENSG00000006715	2465.86	-0.0179962	0.0134264	-1.34036	0.180127	0.983674
ELAC2	ENSG00000006744	770.758	0.00766433	0.012813	0.59817	0.549726	0.983674
SCIN	ENSG00000006747	4.62743	0.0631747	0.0980974	0.644	0.519576	0.983674
ADIPOR2	ENSG00000006831	2178.91	-0.0177301	0.00882607	-2.00883	0.044555	0.983674
CDKL3	ENSG00000006837	8.17178	-0.0601838	0.0474695	-1.26784	0.204855	0.983674
PRSS21	ENSG00000007038	26.0097	0.0325254	0.0804461	0.404313	0.685982	0.983674
MARK4	ENSG00000007047	428.503	0.00798768	0.0205252	0.389165	0.697154	0.984152
PROM1	ENSG00000007062	4.03192	-0.00132294	0.0998121	-0.0132543	0.989425	0.998543
CCDC124	ENSG00000007080	314.509	0.0293474	0.0192099	1.52772	0.126582	0.983674
CEACAM21	ENSG00000007129	416.942	0.01135	0.0270706	0.419272	0.675017	0.983674
PAFAH1B1	ENSG00000007168	5217.64	-0.010889	0.0109761	-0.992065	0.321166	0.983674
KIAA0100	ENSG00000007202	3768.25	-0.00543576	0.010858	-0.500621	0.616638	0.983674
GAS7	ENSG00000007237	4381.4	-0.0274964	0.0405441	-0.678186	0.497654	0.983674
TRAPPC6A	ENSG00000007255	317.89	0.0186096	0.0244478	0.761199	0.446538	0.983674
MATK	ENSG00000007264	638.201	0.0533451	0.0352971	1.51132	0.130708	0.983674
CD79B	ENSG00000007312	2021.34	-0.0658428	0.0300729	-2.18944	0.0285647	0.983674
SCN4A	ENSG00000007314	7.72543	-0.155296	0.0660774	-2.35021	0.018763	0.958502
ST7L	ENSG00000007341	229.073	-0.00246437	0.0142542	-0.172888	0.86274	0.992666
RPUSD1	ENSG00000007376	230.943	0.0235381	0.02352	1.00077	0.316938	0.983674
LUC7L	ENSG00000007392	1799.79	-0.0139008	0.0165912	-0.837839	0.402121	0.983674
CACNA2D2	ENSG00000007402	135.643	-0.00853551	0.0426791	-0.199993	0.841486	0.991771
BAIAP3	ENSG00000007516	361.746	-0.0442619	0.045364	-0.975704	0.329211	0.983674
TSR3	ENSG00000007520	392.748	0.0241906	0.0183148	1.32082	0.18656	0.983674
PIGQ	ENSG00000007541	305.234	0.0257138	0.0222054	1.158	0.246865	0.983674
CRAMP1L	ENSG00000007545	355.393	0.00453757	0.0119827	0.378677	0.704928	0.984152
TEAD3	ENSG00000007866	4.89249	-0.270313	0.123214	-2.19386	0.0282456	0.983674
DNAJC11	ENSG00000007923	569.106	0.0139371	0.012538	1.11159	0.266316	0.983674
MYLIP	ENSG00000007944	2538.6	-0.0154309	0.0203614	-0.757851	0.44854	0.983674
E2F2	ENSG00000007968	211.191	-0.0143982	0.0274017	-0.525449	0.599271	0.983674
PSMB1	ENSG00000008018	2484.14	0.00728054	0.0126654	0.574839	0.5654	0.983674
JARID2	ENSG00000008083	2802.27	-0.0130081	0.0193673	-0.671652	0.501806	0.983674
CDK11A	ENSG00000008128	124.953	-0.0253649	0.0294317	-0.861821	0.388786	0.983674
NADK	ENSG00000008130	10835.3	-0.0154568	0.0286918	-0.538718	0.590082	0.983674
DLEC1	ENSG00000008226	122.245	0.0329538	0.0275029	1.19819	0.230842	0.983674
CYTH3	ENSG00000008256	310.872	-0.0107588	0.0175275	-0.613824	0.539332	0.983674
ADAM22	ENSG00000008277	113.682	0.00392537	0.0332187	0.118167	0.905935	0.995047
SYPL1	ENSG00000008282	2104.29	-0.0128517	0.0115368	-1.11398	0.26529	0.983674
CYB561	ENSG00000008283	464.05	0.0809375	0.0246298	3.28616	0.00101562	0.532223
SPAG9	ENSG00000008294	5145.9	-0.0289277	0.0247973	-1.16657	0.243385	0.983674
CELSR3	ENSG00000008300	62.5893	0.0157997	0.0408293	0.38697	0.698779	0.984152
AASS	ENSG00000008311	76.5154	-0.0305006	0.0482601	-0.632004	0.527385	0.983674
SS18L2	ENSG00000008324	581.581	0.00457278	0.0147458	0.310107	0.756479	0.985969
MPND	ENSG00000008382	237.352	0.0185642	0.0173911	1.06745	0.285767	0.983674
MGST1	ENSG00000008394	298.654	0.0193601	0.0295475	0.655219	0.512327	0.983674
CRY1	ENSG00000008405	582.436	0.00707859	0.013283	0.532906	0.594098	0.983674
PGLYRP1	ENSG00000008438	407.743	-0.0211073	0.0518704	-0.406924	0.684064	0.983674
NFIX	ENSG00000008441	91.3878	0.0212334	0.0308631	0.687987	0.491461	0.983674
ST3GAL1	ENSG00000008513	3898.29	-0.00497949	0.0128145	-0.388584	0.697584	0.984152
MMP25	ENSG00000008516	11578.8	-0.00460898	0.0377001	-0.122254	0.902698	0.995047
IL32	ENSG00000008517	2863.77	0.00503897	0.0238559	0.211226	0.832711	0.990618
PKD1	ENSG00000008710	553.404	0.0348571	0.0253557	1.37472	0.169217	0.983674
MAPK8IP2	ENSG00000008735	2.99703	0.0864714	0.0761716	1.13522	0.256284	0.983674
MED24	ENSG00000008838	665.213	0.00627662	0.0148649	0.422246	0.672846	0.983674
RHOBTB2	ENSG00000008853	328.734	0.00771692	0.0202519	0.381047	0.703168	0.984152
HEATR5B	ENSG00000008869	2356.6	-0.0113557	0.0129564	-0.876459	0.380781	0.983674
SEC62	ENSG00000008952	4697.14	-0.00679649	0.0115507	-0.588406	0.55626	0.983674
RPS20	ENSG00000008988	11729.1	0.00911035	0.0158451	0.574961	0.565317	0.983674
CSDE1	ENSG00000009307	17390.6	-0.00363882	0.00987496	-0.36849	0.712508	0.984152
UBE3C	ENSG00000009335	1759.11	0.00363399	0.0102888	0.353197	0.723941	0.984653
REV3L	ENSG00000009413	1567.05	-0.0187327	0.0172051	-1.08879	0.276247	0.983674
FAM76A	ENSG00000009780	428.171	0.0272127	0.0113891	2.38937	0.0168773	0.957752
TRAF3IP3	ENSG00000009790	10562.1	0.00488535	0.0119313	0.409457	0.682204	0.983674
POMT2	ENSG00000009830	110.302	-0.00315226	0.0200527	-0.157199	0.875088	0.994658
VTA1	ENSG00000009844	1527.01	-0.00945793	0.0135474	-0.698135	0.485093	0.983674
BAZ1B	ENSG00000009954	2450.42	-0.00146983	0.0123539	-0.118977	0.905293	0.995047
RANBP9	ENSG00000010017	1307.44	-0.00661611	0.0105514	-0.627036	0.530636	0.983674
ETV7	ENSG00000010030	175.018	-0.00506246	0.10725	-0.0472025	0.962352	0.997622
SPRTN	ENSG00000010072	459.362	-0.00185357	0.0126772	-0.146213	0.883753	0.995047
METTL13	ENSG00000010165	669.762	0.00182399	0.009927	0.18374	0.854217	0.991982
DYRK4	ENSG00000010219	198.307	-0.0185916	0.0187772	-0.990116	0.322117	0.983674
ZNF207	ENSG00000010244	5555.95	-0.00323585	0.00884353	-0.3659	0.71444	0.984152
UQCRC1	ENSG00000010256	1381.28	0.00823938	0.0126462	0.651532	0.514703	0.983674
STARD3NL	ENSG00000010270	1009.91	-0.0214956	0.0197854	-1.08644	0.277285	0.983674
CD9	ENSG00000010278	1031.47	-0.0429502	0.0371403	-1.15643	0.247505	0.983674
NCAPD2	ENSG00000010292	1454.92	-0.0113551	0.0123967	-0.915975	0.35968	0.983674
IFFO1	ENSG00000010295	1055.05	0.00202176	0.016056	0.125919	0.899796	0.995047
GIPR	ENSG00000010310	102.672	-0.0343091	0.0390268	-0.879119	0.379337	0.983674
PHF7	ENSG00000010318	93.9354	0.00695024	0.0188976	0.367784	0.713034	0.984152
SEMA3G	ENSG00000010319	16.3561	0.0240916	0.0527463	0.456745	0.647854	0.983674
NISCH	ENSG00000010322	1920.82	0.00815988	0.0110781	0.736577	0.46138	0.983674
STAB1	ENSG00000010327	1232.08	0.0267271	0.0321772	0.830623	0.406187	0.983674
FUZ	ENSG00000010361	306.495	-0.0179132	0.0211264	-0.847904	0.396492	0.983674
SLC6A13	ENSG00000010379	3.95146	-0.00684498	0.066686	-0.102645	0.918245	0.995618
ZNF200	ENSG00000010539	1318.49	-0.0196098	0.0313058	-0.626394	0.531056	0.983674
CD4	ENSG00000010610	4803.95	0.00298228	0.0158667	0.187958	0.850909	0.991982
LRRC23	ENSG00000010626	96.7708	0.0218154	0.0227039	0.960863	0.336621	0.983674
HFE	ENSG00000010704	179.195	0.0207491	0.0290781	0.713562	0.475498	0.983674
SCMH1	ENSG00000010803	245.903	0.0261675	0.0177115	1.47743	0.13956	0.983674
FYN	ENSG00000010810	3907.77	0.0264325	0.0130997	2.0178	0.0436125	0.983674
HIVEP2	ENSG00000010818	3111.93	0.00351752	0.0234703	0.149871	0.880867	0.994726
FMO1	ENSG00000010932	2.15375	-0.0736415	0.125031	-0.588984	0.555872	0.983674
TCEB3	ENSG00000011007	1178.92	0.0062295	0.00930603	0.669404	0.503238	0.983674
LYPLA2	ENSG00000011009	1079.26	0.00675493	0.014884	0.453837	0.649946	0.983674
CLCN6	ENSG00000011021	418.425	-0.0108596	0.0154239	-0.704076	0.481386	0.983674
MRC2	ENSG00000011028	32.8589	0.057218	0.0467433	1.22409	0.220918	0.983674
TSPAN9	ENSG00000011105	265.068	-0.0231022	0.0368803	-0.62641	0.531046	0.983674
BTBD7	ENSG00000011114	1053.95	-9.88135e-05	0.0151386	-0.00652726	0.994792	0.999385
APBA3	ENSG00000011132	437.36	0.00365429	0.0172724	0.211568	0.832444	0.990618
MKS1	ENSG00000011143	158.54	0.00651492	0.0196211	0.332037	0.739861	0.985147
ABHD5	ENSG00000011198	2035.78	-0.0542416	0.0369143	-1.46939	0.141727	0.983674
AKAP8L	ENSG00000011243	1565.63	0.000503115	0.0128228	0.0392359	0.968702	0.997931
MBTD1	ENSG00000011258	1689.7	-0.0111129	0.0114281	-0.97242	0.330842	0.983674
UTP18	ENSG00000011260	929.111	0.00947417	0.0112743	0.840331	0.400723	0.983674
RNF216	ENSG00000011275	2465.07	-0.00339061	0.0103084	-0.328916	0.742219	0.985159
TTC19	ENSG00000011295	586.326	0.0229499	0.0156529	1.46618	0.142601	0.983674
PTBP1	ENSG00000011304	3577.92	0.00343935	0.00992503	0.346533	0.728942	0.984653
LARS2	ENSG00000011376	332.263	0.00345436	0.0166191	0.207856	0.835342	0.990618
PIK3C2A	ENSG00000011405	1802.41	-0.0080319	0.0159648	-0.503101	0.614893	0.983674
PLAUR	ENSG00000011422	1639.58	-0.0270313	0.0325069	-0.831557	0.405659	0.983674
ANLN	ENSG00000011426	27.6654	-0.0185985	0.0562791	-0.330468	0.741046	0.985159
WIZ	ENSG00000011451	387.421	0.0135415	0.0172216	0.786309	0.431687	0.983674
RABGAP1	ENSG00000011454	1240.67	-0.0101149	0.00869934	-1.16273	0.244941	0.983674
DCN	ENSG00000011465	2.84112	-0.0930353	0.105892	-0.878584	0.379627	0.983674
QPCTL	ENSG00000011478	70.0989	0.00928682	0.0329229	0.282078	0.777884	0.988703
PPP5C	ENSG00000011485	621.359	0.000961089	0.0153519	0.0626038	0.950082	0.997622
CEP68	ENSG00000011523	862.744	0.0338255	0.0188092	1.79834	0.0721224	0.983674
MAP4K3	ENSG00000011566	345.596	0.00967134	0.0166854	0.57963	0.562164	0.983674
ZBTB32	ENSG00000011590	32.4393	-0.0448069	0.0484135	-0.925504	0.354704	0.983674
TYROBP	ENSG00000011600	7336.79	-0.00871432	0.0264579	-0.329365	0.74188	0.985159
TMEM159	ENSG00000011638	253.864	0.0216089	0.014654	1.47461	0.140317	0.983674
BRCA1	ENSG00000012048	349.295	0.0162972	0.0271123	0.6011	0.547773	0.983674
ERCC1	ENSG00000012061	860.949	0.0138699	0.0143455	0.966853	0.333618	0.983674
CD22	ENSG00000012124	1964.88	-0.0858078	0.031845	-2.69455	0.00704843	0.812993
SEMA3B	ENSG00000012171	14.5461	-0.04104	0.056837	-0.722064	0.470255	0.983674
LTF	ENSG00000012223	1065.96	0.0657955	0.0857078	0.767672	0.442682	0.983674
EXTL3	ENSG00000012232	1755.62	-0.0195934	0.0248093	-0.789758	0.429669	0.983674
ELOVL5	ENSG00000012660	10235.7	-0.0328277	0.0256153	-1.28157	0.199995	0.983674
ALOX5	ENSG00000012779	7767.14	-0.0456205	0.0355649	-1.28274	0.199584	0.983674
CALCOCO1	ENSG00000012822	3789.59	-0.0230246	0.0166222	-1.38517	0.166	0.983674
UBR7	ENSG00000012963	832.355	-0.00988387	0.00726243	-1.36096	0.173527	0.983674
MAP4K5	ENSG00000012983	1280.26	-0.0146111	0.0159794	-0.914371	0.360522	0.983674
EHD3	ENSG00000013016	565.584	-0.0157458	0.0274685	-0.573233	0.566487	0.983674
PSMC4	ENSG00000013275	966.577	0.000473193	0.00838909	0.0564058	0.955019	0.997622
MAN2B2	ENSG00000013288	1926.08	0.00226114	0.0148818	0.15194	0.879234	0.994726
SLC25A39	ENSG00000013306	1685.77	0.0709585	0.0290424	2.44328	0.0145546	0.954719
MVP	ENSG00000013364	7181.56	-0.0136693	0.0318134	-0.429673	0.667434	0.983674
NUB1	ENSG00000013374	3316.44	0.00180055	0.0256274	0.0702588	0.943988	0.997622
PGM3	ENSG00000013375	545.037	-0.0031041	0.0124062	-0.250206	0.802428	0.990562
RWDD2A	ENSG00000013392	152.94	0.00378365	0.0254668	0.148572	0.881892	0.995006
CLK1	ENSG00000013441	16099.2	-0.00483249	0.0165194	-0.292534	0.769878	0.987347
POLR3B	ENSG00000013503	256.355	-0.0099802	0.0147685	-0.675776	0.499183	0.983674
ANGEL1	ENSG00000013523	428.573	-0.00145631	0.016376	-0.0889291	0.929138	0.996238
RNF14	ENSG00000013561	905.707	0.000884077	0.008951	0.0987685	0.921322	0.995862
DDX11	ENSG00000013573	281.12	0.08329	0.0579638	1.43693	0.150737	0.983674
HEBP1	ENSG00000013583	320.022	-0.00706781	0.0195179	-0.36212	0.717262	0.984152
CD6	ENSG00000013725	2470.67	0.0231517	0.0248277	0.932493	0.351082	0.983674
TACC3	ENSG00000013810	2842.7	0.00433238	0.0214947	0.201556	0.840264	0.991515
UFL1	ENSG00000014123	1983.83	-0.000626459	0.0129548	-0.0483571	0.961432	0.997622
POLA2	ENSG00000014138	303.344	0.0024733	0.012625	0.195905	0.844685	0.991982
ZC3H3	ENSG00000014164	477.448	-0.00800979	0.0251775	-0.318133	0.750384	0.985969
CAPN1	ENSG00000014216	2887.57	-0.0133012	0.0152644	-0.871387	0.383543	0.983674
ACPP	ENSG00000014257	794.274	-0.0219517	0.0296897	-0.73937	0.459682	0.983674
MDH1	ENSG00000014641	1671.01	-0.00299477	0.0118237	-0.253286	0.800047	0.990493
SLC30A9	ENSG00000014824	1280.83	0.00324931	0.0110399	0.294324	0.76851	0.987347
MTMR11	ENSG00000014914	488.87	-0.0111617	0.0303054	-0.368308	0.712643	0.984152
COX15	ENSG00000014919	1101.97	-0.00239972	0.010228	-0.234623	0.814501	0.990618
CCDC88C	ENSG00000015133	2832.37	0.0289139	0.0141926	2.03725	0.0416248	0.983674
YAF2	ENSG00000015153	659.116	-0.0150565	0.0137386	-1.09593	0.273108	0.983674
ZMYND11	ENSG00000015171	1811.46	0.00397479	0.016046	0.247713	0.804356	0.990618
BID	ENSG00000015475	3152.27	-0.00961825	0.0232268	-0.414101	0.6788	0.983674
MATR3	ENSG00000015479	9824.05	0.000847166	0.00948442	0.0893218	0.928826	0.996197
XYLT2	ENSG00000015532	394.674	0.0199716	0.0152974	1.30555	0.191705	0.983674
RGPD5	ENSG00000015568	37.6633	-0.00144591	0.0331186	-0.0436585	0.965177	0.997694
NUDCD3	ENSG00000015676	1198.33	0.0105956	0.0115563	0.91687	0.359211	0.983674
CHDH	ENSG00000016391	9.46507	-0.00621932	0.0582531	-0.106764	0.914976	0.995224
GLT8D1	ENSG00000016864	814.805	-0.00303481	0.00922144	-0.329104	0.742077	0.985159
ATP2C1	ENSG00000017260	1907.52	-0.0136447	0.00899841	-1.51635	0.129431	0.983674
IGF1	ENSG00000017427	6.65011	0.0806531	0.106127	0.759969	0.447273	0.983674
RALBP1	ENSG00000017797	4486.43	-0.0157139	0.0264363	-0.594407	0.55224	0.983674
RUFY3	ENSG00000018189	713.132	-0.0173732	0.0159224	-1.09112	0.275222	0.983674
SLC11A1	ENSG00000018280	7199.12	-0.0227167	0.0427408	-0.5315	0.595073	0.983674
WWTR1	ENSG00000018408	5.83891	0.0578671	0.0576605	1.00358	0.31558	0.983674
AGPS	ENSG00000018510	1599.32	-0.00339377	0.0147477	-0.230123	0.817996	0.990618
TTC27	ENSG00000018699	372.186	0.0144473	0.0161907	0.892326	0.372218	0.983674
ZNF582	ENSG00000018869	142.184	-0.00207483	0.0173056	-0.119893	0.904568	0.995047
VSIG2	ENSG00000019102	4.75365	0.0254577	0.0855766	0.297484	0.766097	0.986992
PHLDB1	ENSG00000019144	7.4537	0.115754	0.051745	2.23702	0.0252853	0.977835
MARCO	ENSG00000019169	182.741	0.00620746	0.0650957	0.095359	0.92403	0.99609
CYP24A1	ENSG00000019186	11.4038	0.00283271	0.0820544	0.0345223	0.972461	0.997931
PRDM11	ENSG00000019485	53.3062	-0.0117603	0.0293576	-0.400587	0.688724	0.983867
CD74	ENSG00000019582	31201.7	-0.0123747	0.0155953	-0.79349	0.427493	0.983674
HGF	ENSG00000019991	351.319	-0.0347507	0.0353288	-0.983635	0.325295	0.983674
ZRANB1	ENSG00000019995	1590.36	-0.00354457	0.0121973	-0.290604	0.771355	0.987347
NCDN	ENSG00000020129	296.835	-0.0147529	0.0184431	-0.799911	0.423762	0.983674
GPR124	ENSG00000020181	74.4707	0.0223095	0.0352199	0.633434	0.526451	0.983674
ZFP64	ENSG00000020256	176.171	-0.0251426	0.0180192	-1.39532	0.162918	0.983674
MNAT1	ENSG00000020426	169.045	0.0161723	0.0173345	0.932954	0.350844	0.983674
SAMD4A	ENSG00000020577	200.391	0.0142901	0.049192	0.290496	0.771437	0.987347
RUNX3	ENSG00000020633	2340.16	0.0255054	0.0183223	1.39205	0.163908	0.983674
MRE11A	ENSG00000020922	926.895	-0.0100644	0.0159263	-0.631937	0.527428	0.983674
PLEKHB1	ENSG00000021300	396.35	0.0499928	0.0276066	1.8109	0.0701564	0.983674
SERPINB1	ENSG00000021355	7888.23	-0.0185059	0.0358468	-0.516249	0.605681	0.983674
SLC7A9	ENSG00000021488	3.83356	-0.0636037	0.0733999	-0.866536	0.386196	0.983674
SPAST	ENSG00000021574	1936.4	-0.0259929	0.0207392	-1.25332	0.210088	0.983674
OSBPL5	ENSG00000021762	444.563	0.0518836	0.0288733	1.79694	0.0723447	0.983674
AQR	ENSG00000021776	1841.57	-0.0155856	0.0118651	-1.31356	0.188993	0.983674
CPS1	ENSG00000021826	2.58512	0.0621498	0.0831003	0.747888	0.454527	0.983674
RTFDC1	ENSG00000022277	3799.86	-0.0247871	0.0210892	-1.17535	0.239856	0.983674
NLRP2	ENSG00000022556	270.583	0.000360622	0.0593221	0.00607906	0.99515	0.999385
SLC45A4	ENSG00000022567	2660.44	-0.0361063	0.0321023	-1.12473	0.260705	0.983674
RNF10	ENSG00000022840	4437.94	-0.00300794	0.0275052	-0.109359	0.912918	0.995047
ZNF839	ENSG00000022976	447.554	0.00222348	0.0131321	0.169317	0.865548	0.993876
ZDHHC6	ENSG00000023041	1732.91	0.000209234	0.00751049	0.027859	0.977775	0.998193
GRAMD1B	ENSG00000023171	416.928	0.0189318	0.0359916	0.526006	0.598884	0.983674
RNH1	ENSG00000023191	1717.66	0.025177	0.017095	1.47277	0.140813	0.983674
NDUFS1	ENSG00000023228	1756.27	-0.000821127	0.00888994	-0.0923659	0.926407	0.996197
RB1CC1	ENSG00000023287	4670.02	-0.0231786	0.0230889	-1.00389	0.315433	0.983674
ERP44	ENSG00000023318	2665.35	-0.00129523	0.0193899	-0.0667992	0.946742	0.997622
ALAS1	ENSG00000023330	1032.48	-0.0180063	0.0222735	-0.808421	0.418848	0.983674
BIRC3	ENSG00000023445	9265.25	-0.0157566	0.0203779	-0.77322	0.439392	0.983674
AKAP11	ENSG00000023516	2111.66	-0.0189481	0.0174751	-1.08429	0.278235	0.983674
GLRX2	ENSG00000023572	107.494	0.0142172	0.0174879	0.812976	0.416232	0.983674
SNAPC1	ENSG00000023608	197.29	-0.0276327	0.0317559	-0.870161	0.384213	0.983674
DERA	ENSG00000023697	545.127	-0.0078742	0.0150674	-0.5226	0.601253	0.983674
STRAP	ENSG00000023734	1592.94	-0.0034389	0.00904305	-0.380281	0.703737	0.984152
ABCC2	ENSG00000023839	131.543	-0.0170378	0.0205798	-0.827889	0.407733	0.983674
DEF6	ENSG00000023892	3771.89	0.0141457	0.0142594	0.992027	0.321184	0.983674
PLEKHO1	ENSG00000023902	3788.39	0.0133885	0.0171303	0.781569	0.434468	0.983674
GCLM	ENSG00000023909	603.839	-0.0236589	0.0302068	-0.783232	0.433491	0.983674
UBR2	ENSG00000024048	8070.84	-0.0330869	0.0254893	-1.29807	0.194262	0.983674
EHD2	ENSG00000024422	7.82991	0.0165948	0.0697949	0.237766	0.812063	0.990618
DEPDC1	ENSG00000024526	13.4029	0.0380913	0.0803933	0.473811	0.635635	0.983674
CCDC28A	ENSG00000024862	1151.88	-0.00372897	0.0140239	-0.265901	0.790315	0.990406
RRAGD	ENSG00000025039	896.446	0.0105822	0.027486	0.385004	0.700235	0.984152
HSF2	ENSG00000025156	663.028	0.00571667	0.0191469	0.298569	0.765269	0.986992
PHF20	ENSG00000025293	2554.44	-0.0121586	0.0139295	-0.87287	0.382734	0.983674
HSD17B6	ENSG00000025423	7.47653	-0.0644347	0.0604571	-1.06579	0.286518	0.983674
NR1H3	ENSG00000025434	85.1455	0.0104471	0.0254204	0.410973	0.681093	0.983674
TYMP	ENSG00000025708	4124.34	0.049107	0.0418313	1.17393	0.240423	0.983674
NCAPH2	ENSG00000025770	573.815	0.0223787	0.0169539	1.31997	0.186844	0.983674
TOMM34	ENSG00000025772	300.989	-0.00288333	0.0138683	-0.207908	0.835301	0.990618
SEC63	ENSG00000025796	2386.43	0.000113094	0.00900528	0.0125587	0.98998	0.998543
KPNA6	ENSG00000025800	1646.43	-0.00259557	0.00890628	-0.291431	0.770722	0.987347
VIM	ENSG00000026025	20905.8	0.0144365	0.0184858	0.780951	0.434832	0.983674
RTEL1-TNFRSF6B	ENSG00000026036	14.6585	-0.0313612	0.0433885	-0.722801	0.469802	0.983674
FAS	ENSG00000026103	3230.68	-0.0493572	0.0416338	-1.18551	0.235817	0.983674
RNASET2	ENSG00000026297	4680.46	0.0211503	0.0310765	0.68059	0.496131	0.983674
CD44	ENSG00000026508	15123.7	-0.00273798	0.0241842	-0.113213	0.909861	0.995047
KCNG1	ENSG00000026559	44.7864	-0.101314	0.0516221	-1.96261	0.0496915	0.983674
AGPAT4	ENSG00000026652	353.95	-0.0292801	0.0233105	-1.25609	0.209083	0.983674
SLAMF7	ENSG00000026751	1899.3	-0.0054421	0.032275	-0.168617	0.866098	0.993876
BTN3A1	ENSG00000026950	7945.98	-0.0148822	0.0183546	-0.810815	0.417472	0.983674
MIPEP	ENSG00000027001	109.512	0.0332686	0.0201573	1.65044	0.0988521	0.983674
PRKCH	ENSG00000027075	3055.06	0.0172076	0.0151862	1.13311	0.257169	0.983674
IFNGR1	ENSG00000027697	9410.66	-0.0115167	0.0251352	-0.45819	0.646816	0.983674
B4GALT7	ENSG00000027847	228.99	0.0203256	0.0178311	1.1399	0.254328	0.983674
SH2D2A	ENSG00000027869	288.901	0.0200958	0.0269963	0.744391	0.45664	0.983674
VRK2	ENSG00000028116	668.258	0.00149956	0.0250322	0.0599055	0.952231	0.997622
TNFRSF1B	ENSG00000028137	13269.1	0.00220132	0.0220239	0.0999514	0.920383	0.995862
VEZT	ENSG00000028203	965.145	-0.00551457	0.0117085	-0.470988	0.637649	0.983674
POU2F2	ENSG00000028277	2481.9	-0.0102543	0.0163069	-0.628833	0.529458	0.983674
BRD9	ENSG00000028310	863.229	0.00577651	0.0111304	0.518987	0.603769	0.983674
SNX1	ENSG00000028528	4769.97	-0.0132333	0.0147351	-0.898082	0.369142	0.983674
TBPL1	ENSG00000028839	728.447	-0.0106007	0.0120699	-0.878276	0.379794	0.983674
ARNTL2	ENSG00000029153	44.2526	0.000950767	0.0609372	0.0156024	0.987552	0.998337
BCLAF1	ENSG00000029363	11170.7	-0.0165945	0.0147549	-1.12468	0.260726	0.983674
SLC39A9	ENSG00000029364	1644.9	-0.00639134	0.0100226	-0.63769	0.523675	0.983674
ANK1	ENSG00000029534	272.837	-0.0175736	0.0271862	-0.646415	0.518011	0.983674
TFB1M	ENSG00000029639	197.086	-0.00173679	0.0177124	-0.098055	0.921889	0.995929
RABEP1	ENSG00000029725	2828.52	-0.00325874	0.00926722	-0.351641	0.725107	0.984653
NUP160	ENSG00000030066	1763.58	-0.00875813	0.0104032	-0.841872	0.39986	0.983674
BAK1	ENSG00000030110	853.446	0.00339788	0.0261784	0.129797	0.896727	0.995047
IKZF2	ENSG00000030419	1934.72	-0.0543368	0.02746	-1.97876	0.0478428	0.983674
GRN	ENSG00000030582	7780.91	0.00800931	0.0256032	0.312825	0.754414	0.985969
FAM13B	ENSG00000031003	3045	-0.0105505	0.013153	-0.802134	0.422475	0.983674
ARHGAP31	ENSG00000031081	437.768	0.0167396	0.0228674	0.732032	0.464149	0.983674
CENPQ	ENSG00000031691	194.032	0.00105398	0.019436	0.054228	0.956753	0.997622
SARS	ENSG00000031698	2381.7	0.0106187	0.00705201	1.50577	0.132127	0.983674
RANBP3	ENSG00000031823	1126.85	0.0034611	0.00936647	0.36952	0.71174	0.984152
ARID4A	ENSG00000032219	3956	-0.0171818	0.0213119	-0.80621	0.420122	0.983674
TSSC1	ENSG00000032389	306.816	0.00257243	0.015645	0.164425	0.869397	0.994145
PNPLA6	ENSG00000032444	1759.11	0.00294665	0.0285972	0.10304	0.917931	0.995618
IFT88	ENSG00000032742	364.362	-0.017676	0.0190743	-0.926692	0.354086	0.983674
ALG1	ENSG00000033011	276.754	0.0237654	0.0152582	1.55755	0.11934	0.983674
ZCCHC8	ENSG00000033030	1184.15	-0.00462269	0.00831853	-0.555711	0.578409	0.983674
ABCF2	ENSG00000033050	871.748	0.0143373	0.0107856	1.3293	0.18375	0.983674
CHPF2	ENSG00000033100	1517.2	-0.0110695	0.0139551	-0.793219	0.42765	0.983674
LRRC7	ENSG00000033122	7.24251	0.11542	0.111955	1.03095	0.302565	0.983674
FUT8	ENSG00000033170	496.756	-0.0130972	0.0179554	-0.729431	0.465738	0.983674
UBA6	ENSG00000033178	2163.84	-0.0204688	0.0163809	-1.24955	0.211463	0.983674
GAB2	ENSG00000033327	4747.87	-0.0272235	0.0346102	-0.786576	0.43153	0.983674
ATP6V0A1	ENSG00000033627	1097.4	-0.0270088	0.0191297	-1.41188	0.157985	0.983674
PIAS1	ENSG00000033800	2559.68	-0.0295327	0.0207376	-1.42411	0.154413	0.983674
SLC4A7	ENSG00000033867	1730.61	-0.0123324	0.0187295	-0.658446	0.510251	0.983674
APBA2	ENSG00000034053	746.412	0.0632477	0.0279424	2.2635	0.023605	0.974867
UHRF1	ENSG00000034063	44.2652	0.0108838	0.0477	0.228172	0.819513	0.990618
MAP2K3	ENSG00000034152	3131.82	-0.00842745	0.0213043	-0.395576	0.692418	0.984083
EFCAB1	ENSG00000034239	7.99488	0.0877111	0.0945973	0.927205	0.35382	0.983674
TMSB10	ENSG00000034510	10309.1	0.0040748	0.0162214	0.251199	0.80166	0.990562
ASTE1	ENSG00000034533	627.26	0.00216014	0.013042	0.165629	0.868449	0.994145
RNF19A	ENSG00000034677	3193.15	-0.0129701	0.014159	-0.91603	0.359651	0.983674
PEX3	ENSG00000034693	305.239	0.00569344	0.0147562	0.385834	0.69962	0.984152
GABARAPL2	ENSG00000034713	2836.34	-0.0145808	0.0183778	-0.79339	0.427551	0.983674
SH3YL1	ENSG00000035115	895.623	0.0189873	0.0249139	0.762117	0.44599	0.983674
FAM136A	ENSG00000035141	868.336	0.0164764	0.0160548	1.02626	0.30477	0.983674
VCL	ENSG00000035403	5914.06	-0.0260109	0.0216062	-1.20386	0.228642	0.983674
DEPDC1B	ENSG00000035499	29.1175	-0.0355198	0.0572525	-0.620407	0.53499	0.983674
DAPK2	ENSG00000035664	1449.19	-0.0344637	0.0352866	-0.976681	0.328727	0.983674
NSMAF	ENSG00000035681	2307.17	0.0166901	0.0174553	0.956158	0.338992	0.983674
ADSS	ENSG00000035687	2095.84	-0.0093478	0.0121506	-0.769327	0.441699	0.983674
STAP1	ENSG00000035720	594.164	-0.0432651	0.0255568	-1.6929	0.0904745	0.983674
TIMP2	ENSG00000035862	4037.56	-0.00996561	0.0263175	-0.378669	0.704934	0.984152
RFC1	ENSG00000035928	1677.48	-0.0068352	0.0111969	-0.610453	0.541562	0.983674
TBC1D23	ENSG00000036054	1895.62	-0.0153987	0.0155594	-0.98967	0.322335	0.983674
CUL3	ENSG00000036257	3876.96	-0.0151741	0.0163715	-0.926861	0.353999	0.983674
MYOM2	ENSG00000036448	993.823	-0.0432025	0.115189	-0.375056	0.707619	0.984152
CYP46A1	ENSG00000036530	4.40946	0.00154448	0.0770115	0.0200552	0.983999	0.998193
ZZZ3	ENSG00000036549	1401.7	0.00260959	0.014579	0.178996	0.85794	0.991982
SLC18A1	ENSG00000036565	6.7733	-0.0789564	0.078022	-1.01198	0.31155	0.983674
TUBG2	ENSG00000037042	82.1063	-0.00686837	0.0292329	-0.234954	0.814245	0.990618
RPL26L1	ENSG00000037241	128.528	-0.0140794	0.0190773	-0.738021	0.460502	0.983674
FLT4	ENSG00000037280	67.3794	0.118321	0.0571546	2.07018	0.0384351	0.983674
NSUN2	ENSG00000037474	1742.67	0.0211096	0.0118656	1.77906	0.0752307	0.983674
FBXO42	ENSG00000037637	854.955	0.00429912	0.00930088	0.462227	0.643918	0.983674
MFAP3	ENSG00000037749	1777.85	-0.0314327	0.0169947	-1.84956	0.0643776	0.983674
MRI1	ENSG00000037757	657.875	-0.0146747	0.020271	-0.723928	0.46911	0.983674
METTL1	ENSG00000037897	64.5288	0.0276016	0.0258367	1.06831	0.285382	0.983674
AGA	ENSG00000038002	596.831	0.0128505	0.013983	0.91901	0.35809	0.983674
PI4K2B	ENSG00000038210	1072.07	0.0178197	0.0188206	0.946821	0.34373	0.983674
BOD1L1	ENSG00000038219	8466.5	-0.0294098	0.0280523	-1.04839	0.294458	0.983674
MAT2B	ENSG00000038274	6188.32	-0.0204865	0.0148287	-1.38155	0.167111	0.983674
EDC4	ENSG00000038358	879.804	-0.000620584	0.0121447	-0.051099	0.959247	0.997622
TRIO	ENSG00000038382	762.439	-0.0323653	0.0213074	-1.51897	0.12877	0.983674
VCAN	ENSG00000038427	15091.3	0.0022321	0.0389381	0.0573244	0.954287	0.997622
CLEC16A	ENSG00000038532	628.114	-0.0167889	0.0122799	-1.36718	0.171567	0.983674
MSR1	ENSG00000038945	158.897	0.0183002	0.0683996	0.267549	0.789047	0.990406
CDH1	ENSG00000039068	13.3075	-0.077275	0.060763	-1.27175	0.203464	0.983674
SKIV2L2	ENSG00000039123	2077.81	-0.00133352	0.00925161	-0.144139	0.88539	0.995047
ZFYVE16	ENSG00000039319	3734.75	-0.0250117	0.0287268	-0.870674	0.383932	0.983674
FAM65A	ENSG00000039523	1255.76	-0.0194103	0.0174704	-1.11104	0.266552	0.983674
RAI14	ENSG00000039560	6.79505	0.0389894	0.0702935	0.554666	0.579123	0.983674
SOX30	ENSG00000039600	3.40238	0.0802641	0.106767	0.751771	0.452189	0.983674
PNKP	ENSG00000039650	595.016	0.00547199	0.0172876	0.316528	0.751602	0.985969
PHLPP2	ENSG00000040199	337.272	-0.0183349	0.0187034	-0.980298	0.326939	0.983674
SPDL1	ENSG00000040275	271.778	-0.00784058	0.0189916	-0.412844	0.679721	0.983674
STAU2	ENSG00000040341	821.65	-0.0123466	0.0132865	-0.929256	0.352756	0.983674
PQLC2	ENSG00000040487	150.218	0.0057929	0.0210703	0.274932	0.783369	0.989736
CTNS	ENSG00000040531	360.605	0.00468567	0.0181259	0.258507	0.796016	0.990493
RTN4R	ENSG00000040608	15.4587	0.0886146	0.0565489	1.56704	0.117104	0.983674
PHF23	ENSG00000040633	1303.3	-0.0163958	0.0170316	-0.962668	0.335714	0.983674
INPP4A	ENSG00000040933	3498.4	-0.00904743	0.0122172	-0.740549	0.458967	0.983674
RAB27B	ENSG00000041353	890.214	-0.0414154	0.0295377	-1.40212	0.160879	0.983674
PSMA4	ENSG00000041357	2920.93	0.00010348	0.0217445	0.00475893	0.996203	0.999601
LSG1	ENSG00000041802	1084.18	-0.00272079	0.0148303	-0.183462	0.854436	0.991982
PARP3	ENSG00000041880	133.907	0.029796	0.0258755	1.15151	0.249521	0.983674
THAP3	ENSG00000041988	270.365	0.00828589	0.01395	0.593971	0.552532	0.983674
FAM65C	ENSG00000042062	18.9787	-0.0292265	0.0482227	-0.606072	0.544467	0.983674
TDP1	ENSG00000042088	613.881	0.015127	0.0149503	1.01182	0.311626	0.983674
AIFM2	ENSG00000042286	84.0007	0.00604974	0.0254457	0.237751	0.812074	0.990618
SPATA7	ENSG00000042317	54.5217	-0.00339629	0.030199	-0.112463	0.910456	0.995047
MED17	ENSG00000042429	1145.49	-0.0106402	0.00857884	-1.24028	0.214872	0.983674
RETSAT	ENSG00000042445	564.414	0.00129028	0.013615	0.0947685	0.924499	0.996197
CAPG	ENSG00000042493	1734.46	-0.0190755	0.0239583	-0.796197	0.425918	0.983674
AP2S1	ENSG00000042753	777.853	0.00583078	0.0165604	0.352092	0.724769	0.984653
TG	ENSG00000042832	33.8472	-0.0180096	0.049952	-0.360539	0.718444	0.984474
ADAM28	ENSG00000042980	1379.03	-0.0399531	0.0306671	-1.3028	0.192643	0.983674
DCUN1D1	ENSG00000043093	2124.67	-0.0126276	0.0187887	-0.672086	0.501529	0.983674
JADE2	ENSG00000043143	2475.05	0.00733214	0.0125006	0.586541	0.557512	0.983674
LCP2	ENSG00000043462	8672.61	-0.0158261	0.0250134	-0.632705	0.526926	0.983674
TRIT1	ENSG00000043514	409.463	0.0163433	0.0140905	1.15988	0.246099	0.983674
ADRB1	ENSG00000043591	6.89178	0.0310773	0.0832987	0.373083	0.709087	0.984152
CUL7	ENSG00000044090	311.539	0.0154671	0.0158838	0.973771	0.33017	0.983674
CTNNA1	ENSG00000044115	2321.03	-0.0399936	0.0275321	-1.45261	0.146331	0.983674
CNTLN	ENSG00000044459	125.751	-0.00157028	0.0341802	-0.0459412	0.963357	0.997622
HSPA5	ENSG00000044574	7195.64	-0.00960715	0.0224299	-0.428318	0.668419	0.983674
DSG2	ENSG00000046604	8.13329	-0.0980087	0.0680692	-1.43984	0.149913	0.983674
WDR37	ENSG00000047056	1482.46	-0.0110492	0.0096964	-1.13952	0.254487	0.983674
YTHDC2	ENSG00000047188	1890.5	-0.00551	0.0104422	-0.527668	0.59773	0.983674
ATP6V1H	ENSG00000047249	674.073	0.00501145	0.00983773	0.509411	0.610464	0.983674
POLR2B	ENSG00000047315	4958.08	-0.0132223	0.00822981	-1.60663	0.108135	0.983674
FAM214A	ENSG00000047346	2099.28	-0.019761	0.0141682	-1.39474	0.163095	0.983674
ARAP2	ENSG00000047365	2867.35	-0.0154221	0.0204515	-0.754081	0.4508	0.983674
TPR	ENSG00000047410	9797.91	-0.00937021	0.015879	-0.5901	0.555124	0.983674
KIAA0556	ENSG00000047578	750.855	-0.0296223	0.0244472	-1.21169	0.225633	0.983674
DTNBP1	ENSG00000047579	440.079	-0.0081798	0.0245102	-0.33373	0.738583	0.984653
ANO2	ENSG00000047617	4.32293	0.16437	0.0831965	1.97568	0.0481912	0.983674
C12orf4	ENSG00000047621	561.186	0.0105196	0.0270453	0.388964	0.697303	0.984152
FAM184B	ENSG00000047662	5.2778	-0.0996664	0.0684459	-1.45613	0.145356	0.983674
MAP4	ENSG00000047849	1210.64	-0.000380441	0.0128208	-0.0296738	0.976327	0.998193
GOPC	ENSG00000047932	2142.35	-0.00789624	0.0101386	-0.778833	0.436078	0.983674
USP28	ENSG00000048028	1017.29	-0.0257147	0.0164724	-1.56108	0.118505	0.983674
HDAC9	ENSG00000048052	1040.84	-0.00872546	0.0179517	-0.486051	0.626931	0.983674
TSPAN17	ENSG00000048140	649.096	-0.0123938	0.0253169	-0.489547	0.624455	0.983674
NOP16	ENSG00000048162	276.538	0.0400497	0.0166767	2.40154	0.0163262	0.957752
CC2D2A	ENSG00000048342	13.6417	-0.0513789	0.0612317	-0.83909	0.401419	0.983674
RRM2B	ENSG00000048392	3582.19	-0.0319605	0.0277373	-1.15226	0.249214	0.983674
ZNF800	ENSG00000048405	1496.89	-0.00987289	0.0118682	-0.83188	0.405477	0.983674
TNFRSF17	ENSG00000048462	177.395	-0.0566981	0.0561477	-1.0098	0.312589	0.983674
SNX29	ENSG00000048471	1135.95	-0.0227311	0.016461	-1.38091	0.167307	0.983674
MRPS10	ENSG00000048544	851.169	0.00271144	0.0120766	0.22452	0.822353	0.990618
RSF1	ENSG00000048649	2704.89	-0.00960644	0.0144397	-0.66528	0.505872	0.983674
VPS13D	ENSG00000048707	2077.24	-0.00245703	0.0169417	-0.145029	0.884688	0.995047
CELF2	ENSG00000048740	14166	-0.00225215	0.0176009	-0.127956	0.898183	0.995047
FAM120A	ENSG00000048828	5192.12	-0.0170333	0.0155045	-1.0986	0.271941	0.983674
R3HDM1	ENSG00000048991	625.739	0.00831514	0.0117466	0.707879	0.479021	0.983674
COL9A2	ENSG00000049089	343.797	-0.00756038	0.0348337	-0.217042	0.828175	0.990618
KITLG	ENSG00000049130	3.61163	0.0105915	0.0846622	0.125103	0.900442	0.995047
ERCC8	ENSG00000049167	205.165	-0.00795196	0.0146059	-0.544435	0.586142	0.983674
ADAMTS6	ENSG00000049192	46.3631	-0.0149985	0.0410785	-0.365118	0.715024	0.984152
H6PD	ENSG00000049239	1684.85	-0.0117989	0.0233129	-0.506111	0.612779	0.983674
VAMP3	ENSG00000049245	2863.42	-0.0238987	0.0254162	-0.940293	0.347067	0.983674
PER3	ENSG00000049246	180.886	0.0978259	0.0270725	3.61348	0.000302115	0.376452
UTS2	ENSG00000049247	80.0716	0.0246497	0.105123	0.234484	0.814609	0.990618
TNFRSF9	ENSG00000049249	119.084	-0.0614578	0.0545559	-1.12651	0.25995	0.983674
LTBP1	ENSG00000049323	380.674	-0.0410309	0.0354605	-1.15709	0.247236	0.983674
RCN1	ENSG00000049449	385.99	0.0350685	0.0242742	1.44468	0.148547	0.983674
RFC2	ENSG00000049541	450.506	0.00281438	0.0144195	0.195178	0.845253	0.991982
ARID1B	ENSG00000049618	1534.09	-0.00480354	0.0132044	-0.363784	0.716019	0.984152
CLPTM1L	ENSG00000049656	1495.79	-0.00114848	0.00991602	-0.11582	0.907795	0.995047
NEDD4L	ENSG00000049759	58.3402	-0.018819	0.0297993	-0.631525	0.527698	0.983674
HEXB	ENSG00000049860	2540.45	0.0154051	0.0162768	0.946446	0.343921	0.983674
PTCD2	ENSG00000049883	114.993	-0.00281864	0.0198095	-0.142287	0.886853	0.995047
JKAMP	ENSG00000050130	1515.19	-0.00872009	0.014855	-0.587015	0.557193	0.983674
DKK3	ENSG00000050165	22.8497	0.0113186	0.0709659	0.159494	0.87328	0.994291
ARHGEF5	ENSG00000050327	38.8452	0.00316217	0.0356864	0.0886099	0.929392	0.996273
NFE2L3	ENSG00000050344	220.672	0.0629117	0.0327235	1.92252	0.0545401	0.983674
MCUR1	ENSG00000050393	519.487	0.00499324	0.0221934	0.224988	0.821989	0.990618
LIMA1	ENSG00000050405	435.015	-0.00845103	0.0176182	-0.479676	0.631458	0.983674
LETMD1	ENSG00000050426	1021.95	0.0301788	0.0146082	2.06588	0.0388395	0.983674
SLC4A8	ENSG00000050438	109.606	-0.0687854	0.029601	-2.32375	0.0201388	0.958502
LAMC3	ENSG00000050555	4.57809	0.148967	0.0899767	1.65561	0.0978003	0.983674
PTGER3	ENSG00000050628	20.7027	0.00860243	0.0472449	0.182082	0.855519	0.991982
TNIP3	ENSG00000050730	16.7803	-0.0274602	0.0473654	-0.579752	0.562082	0.983674
MAPK9	ENSG00000050748	939.995	0.0108085	0.0113205	0.95477	0.339694	0.983674
COL23A1	ENSG00000050767	4.49923	0.0986347	0.091939	1.07283	0.283348	0.983674
FAM160A2	ENSG00000051009	1405.68	-0.0115192	0.0223512	-0.515371	0.606294	0.983674
HERPUD1	ENSG00000051108	2510.33	-0.0081655	0.0133998	-0.609376	0.542275	0.983674
HOMER3	ENSG00000051128	106.435	-0.00109359	0.0299106	-0.0365621	0.970834	0.997931
RAD51	ENSG00000051180	23.4186	0.0250423	0.0562888	0.44489	0.656399	0.983674
POLQ	ENSG00000051341	28.7878	-0.0135816	0.0518584	-0.261898	0.7934	0.990493
PIK3CB	ENSG00000051382	1722.74	-0.0107577	0.0192612	-0.558518	0.576491	0.983674
CYBA	ENSG00000051523	5967.61	0.0144358	0.023034	0.626716	0.530846	0.983674
THOC3	ENSG00000051596	165.578	0.0325166	0.0247488	1.31386	0.188892	0.983674
HEBP2	ENSG00000051620	2277.49	0.027033	0.0318695	0.848239	0.396305	0.983674
MPHOSPH9	ENSG00000051825	1038.29	-0.0107285	0.0163185	-0.657448	0.510893	0.983674
PLEKHA5	ENSG00000052126	102.096	0.0499776	0.0322342	1.55045	0.121033	0.983674
SIKE1	ENSG00000052723	1748.09	-0.00232752	0.0118706	-0.196075	0.844552	0.991982
RRP12	ENSG00000052749	1786.18	-0.0303731	0.0304343	-0.997991	0.318283	0.983674
FNIP2	ENSG00000052795	533.998	0.0112471	0.0209989	0.535606	0.592231	0.983674
MSMO1	ENSG00000052802	543.62	0.0135724	0.0149294	0.909106	0.363294	0.983674
TTC17	ENSG00000052841	2397.68	0.00496445	0.00770174	0.644589	0.519194	0.983674
FSTL4	ENSG00000053108	9.35096	-0.049742	0.071276	-0.697878	0.485253	0.983674
FOXN3	ENSG00000053254	5183.13	-0.0224679	0.01591	-1.41219	0.157893	0.983674
AKR7A2	ENSG00000053371	314.13	0.0327435	0.0224123	1.46096	0.144027	0.983674
MRTO4	ENSG00000053372	393.852	0.0170064	0.0182383	0.932453	0.351102	0.983674
USE1	ENSG00000053501	225.036	0.0199444	0.0181263	1.1003	0.271203	0.983674
MCF2L2	ENSG00000053524	20.9814	0.0582975	0.0437446	1.33268	0.182637	0.983674
AP5M1	ENSG00000053770	1595	-0.0113682	0.0134152	-0.847416	0.396763	0.983674
ANAPC4	ENSG00000053900	1726.94	0.000299961	0.0103486	0.0289858	0.976876	0.998193
KCNQ1	ENSG00000053918	756.758	-0.00295985	0.0164223	-0.180233	0.856969	0.991982
TRAPPC3	ENSG00000054116	1139.18	-0.00311905	0.0111729	-0.279164	0.780119	0.98922
THRAP3	ENSG00000054118	5757.82	-0.0194837	0.0125531	-1.5521	0.120638	0.983674
PHPT1	ENSG00000054148	228.298	0.00225518	0.0211376	0.106691	0.915035	0.995224
ENTPD2	ENSG00000054179	31.9921	-0.0698236	0.0713479	-0.978636	0.32776	0.983674
LY75	ENSG00000054219	1466.12	0.0230721	0.0193539	1.19212	0.233215	0.983674
ARID4B	ENSG00000054267	6123.2	-0.019099	0.0222627	-0.857895	0.39095	0.983674
OPN3	ENSG00000054277	559.172	-0.0279319	0.0152798	-1.82803	0.0675448	0.983674
SDCCAG8	ENSG00000054282	518.823	-0.00658925	0.0122313	-0.538722	0.590079	0.983674
PTPRN	ENSG00000054356	17.179	0.0547628	0.0605516	0.904398	0.365784	0.983674
HHAT	ENSG00000054392	68.1159	0.0136621	0.02728	0.500809	0.616506	0.983674
KIF1B	ENSG00000054523	1625.9	-0.0466785	0.0389155	-1.19948	0.23034	0.983674
FOXC1	ENSG00000054598	2.63166	-0.0677346	0.0959635	-0.705836	0.48029	0.983674
TBC1D22A	ENSG00000054611	957.376	-0.00782341	0.0116602	-0.670953	0.502251	0.983674
SYNE2	ENSG00000054654	4875.73	-0.0098083	0.0261852	-0.374575	0.707977	0.984152
ATP9A	ENSG00000054793	297.033	-0.0998904	0.0453886	-2.20078	0.0277514	0.980808
FAM168A	ENSG00000054965	1276.05	-0.0180434	0.0107326	-1.68119	0.0927268	0.983674
RELT	ENSG00000054967	1756.37	-0.0121607	0.0219291	-0.554547	0.579205	0.983674
GALC	ENSG00000054983	1923.03	-0.00128455	0.0208457	-0.0616221	0.950864	0.997622
NOP58	ENSG00000055044	1776.98	0.0236543	0.0130668	1.81026	0.0702554	0.983674
SZRD1	ENSG00000055070	3403.27	-0.00686927	0.00916461	-0.749543	0.45353	0.983674
KCNH2	ENSG00000055118	43.3392	-0.0124516	0.0390845	-0.318582	0.750043	0.985969
CUL1	ENSG00000055130	1681.47	0.00981941	0.0170154	0.577091	0.563878	0.983674
FAM114A2	ENSG00000055147	740.3	-0.0187812	0.0114675	-1.63778	0.101468	0.983674
CYFIP2	ENSG00000055163	7293.45	-0.00617187	0.01177	-0.524374	0.600019	0.983674
TAB2	ENSG00000055208	5560.39	-0.00505577	0.0182893	-0.276432	0.782216	0.989602
GINM1	ENSG00000055211	820.113	0.0175587	0.0161217	1.08913	0.276095	0.983674
EIF2AK2	ENSG00000055332	4608.63	0.0472361	0.0520041	0.908315	0.363712	0.983674
USP36	ENSG00000055483	983.762	0.00867421	0.0155166	0.559029	0.576142	0.983674
KMT2C	ENSG00000055609	4793.35	-0.0129364	0.0224818	-0.575416	0.56501	0.983674
MCOLN3	ENSG00000055732	15.9003	0.0979201	0.0697656	1.40356	0.16045	0.983674
PUM2	ENSG00000055917	8258.47	-0.00788754	0.0137502	-0.573632	0.566217	0.983674
MRPL43	ENSG00000055950	469.986	0.0186356	0.0144612	1.28866	0.197517	0.983674
ITIH4	ENSG00000055955	9.87665	0.00369067	0.0432994	0.085236	0.932074	0.996758
ITIH1	ENSG00000055957	8.25474	-0.0445877	0.0614773	-0.725271	0.468286	0.983674
C4orf27	ENSG00000056050	358.946	0.0122178	0.0164858	0.74111	0.458626	0.983674
ZFR	ENSG00000056097	3008.51	-0.0156465	0.0106674	-1.46676	0.142441	0.983674
TRAF1	ENSG00000056558	1967.79	0.0162407	0.0220662	0.735998	0.461732	0.983674
RC3H2	ENSG00000056586	3180.37	-0.0144471	0.0140033	-1.03169	0.302218	0.983674
IL17RB	ENSG00000056736	22.6656	-0.0574429	0.0542382	-1.05908	0.289561	0.983674
TRAF3IP2	ENSG00000056972	302.389	0.0074586	0.0147739	0.504848	0.613665	0.983674
DCBLD2	ENSG00000057019	45.4349	0.0276289	0.0379708	0.727636	0.466836	0.983674
SOAT1	ENSG00000057252	2710.53	0.00658494	0.0168481	0.390841	0.695915	0.984152
PKP2	ENSG00000057294	57.7597	-0.0134644	0.0520078	-0.258891	0.795719	0.990493
MSH4	ENSG00000057468	6.10073	-0.061728	0.0622815	-0.991113	0.32163	0.983674
GDI2	ENSG00000057608	8254.23	-0.00911055	0.0142399	-0.639789	0.52231	0.983674
PRDM1	ENSG00000057657	1945.16	0.00447369	0.030581	0.14629	0.883693	0.995047
ATG5	ENSG00000057663	1013.32	-0.00294333	0.00934948	-0.314812	0.752904	0.985969
TMCC3	ENSG00000057704	2459.33	-0.0287722	0.0333871	-0.861774	0.388812	0.983674
PITHD1	ENSG00000057757	860.978	0.018265	0.0111509	1.63798	0.101425	0.983674
MTA3	ENSG00000057935	351.435	-0.0121807	0.0214003	-0.569183	0.569232	0.983674
USP13	ENSG00000058056	190.461	0.0487202	0.0229666	2.12135	0.0338921	0.983674
ATP11B	ENSG00000058063	7329.53	-0.0220006	0.0273758	-0.80365	0.421599	0.983674
CDK14	ENSG00000058091	752.469	-0.035893	0.0264727	-1.35585	0.175147	0.983674
SEC61A1	ENSG00000058262	3752.2	0.0186272	0.00995648	1.87086	0.0613641	0.983674
PPP1R12A	ENSG00000058272	6741.2	-0.0269396	0.0223129	-1.20736	0.227295	0.983674
RASGRF1	ENSG00000058335	3.74113	0.0537293	0.0791532	0.678801	0.497264	0.983674
CROCC	ENSG00000058453	433.937	0.0363918	0.0261961	1.38921	0.164769	0.983674
POLR3E	ENSG00000058600	789.561	-0.00170843	0.0163281	-0.104631	0.916668	0.995618
ATP2B4	ENSG00000058668	4082.88	-0.00770116	0.027091	-0.28427	0.776203	0.988587
ZC3H11A	ENSG00000058673	9478.13	-0.0156054	0.0161801	-0.964482	0.334804	0.983674
RIOK2	ENSG00000058729	800.31	0.00107658	0.0113378	0.0949545	0.924351	0.996197
YIPF1	ENSG00000058799	1008.54	-0.0112479	0.0287251	-0.391572	0.695375	0.984152
NDC1	ENSG00000058804	581.707	0.00936629	0.0134458	0.696597	0.486055	0.983674
DGKG	ENSG00000058866	242.725	-0.017255	0.025109	-0.687202	0.491956	0.983674
FLYWCH1	ENSG00000059122	585.553	0.0947841	0.0313467	3.02373	0.00249678	0.652582
UNKL	ENSG00000059145	888.19	0.00252604	0.0182937	0.138082	0.890175	0.995047
TBXAS1	ENSG00000059377	4347.7	-0.0104392	0.0266121	-0.392272	0.694857	0.984152
PARP12	ENSG00000059378	2040.51	0.0458015	0.0329908	1.38831	0.165043	0.983674
ALDH18A1	ENSG00000059573	583.501	0.0112173	0.0159355	0.703919	0.481483	0.983674
TARBP1	ENSG00000059588	1250.98	0.0128115	0.0199615	0.641813	0.520995	0.983674
PET112	ENSG00000059691	218.643	-0.0162485	0.0151257	-1.07423	0.282722	0.983674
MXD1	ENSG00000059728	27671.1	-0.0338718	0.0354277	-0.956083	0.339031	0.983674
CDK17	ENSG00000059758	2032.33	0.00257135	0.013971	0.184049	0.853975	0.991982
DNAJC25	ENSG00000059769	219.139	0.0242872	0.0164803	1.47371	0.14056	0.983674
SLC2A3	ENSG00000059804	8882.74	-0.0511102	0.0416537	-1.22703	0.219812	0.983674
PSD	ENSG00000059915	31.7458	0.00436336	0.0463927	0.0940526	0.925067	0.996197
CTDP1	ENSG00000060069	835.737	0.00116767	0.0188454	0.0619604	0.950594	0.997622
YBX3	ENSG00000060138	1992.71	0.0233613	0.0268302	0.870709	0.383913	0.983674
STYK1	ENSG00000060140	28.9681	0.0746716	0.0518244	1.44086	0.149625	0.983674
WNK1	ENSG00000060237	6384.22	-0.0246765	0.0193701	-1.27395	0.202682	0.983674
CCAR1	ENSG00000060339	2681.11	0.00341443	0.0092834	0.367799	0.713023	0.984152
OGFR	ENSG00000060491	2210.5	0.0148258	0.0243122	0.609807	0.54199	0.983674
GNA15	ENSG00000060558	410.726	0.0134375	0.0219424	0.612397	0.540275	0.983674
CREB3L3	ENSG00000060566	2.14107	-0.0671863	0.154955	-0.433587	0.664588	0.983674
PIGV	ENSG00000060642	369.895	-0.00986967	0.0125918	-0.783817	0.433148	0.983674
PTPRU	ENSG00000060656	3.2874	0.25613	0.13595	1.88401	0.0595639	0.983674
SNRNP40	ENSG00000060688	724.073	0.0164412	0.0111582	1.47347	0.140625	0.983674
RIMBP2	ENSG00000060709	8.74177	-0.0495726	0.304039	-0.163047	0.870481	0.994228
QSER1	ENSG00000060749	658.518	0.00259163	0.0203622	0.127277	0.898722	0.995047
MPC1	ENSG00000060762	603.219	0.0127587	0.0128451	0.993275	0.320576	0.983674
ACAA1	ENSG00000060971	2618.65	0.00858631	0.0184052	0.466515	0.640847	0.983674
BCAT1	ENSG00000060982	299.866	0.061858	0.0536966	1.15199	0.249325	0.983674
HDAC7	ENSG00000061273	3354.29	-0.00591398	0.0187089	-0.316105	0.751923	0.985969
LZTS1	ENSG00000061337	7.94916	0.0831892	0.0742615	1.12022	0.26262	0.983674
SPAG4	ENSG00000061656	2.53456	0.098439	0.0914585	1.07632	0.281782	0.983674
NCKAP1	ENSG00000061676	253.598	0.0171414	0.0273791	0.626076	0.531265	0.983674
MRPS35	ENSG00000061794	816.076	-0.000746655	0.0111454	-0.0669925	0.946588	0.997622
GUCY1B3	ENSG00000061918	351.03	-0.0217078	0.0321764	-0.674651	0.499898	0.983674
SFSWAP	ENSG00000061936	1273.1	0.0127832	0.0100619	1.27045	0.203924	0.983674
TNK2	ENSG00000061938	1878.67	0.0346378	0.0173429	1.99723	0.0457999	0.983674
MON2	ENSG00000061987	2523.16	-0.00738199	0.0113405	-0.650939	0.515086	0.983674
GPBP1	ENSG00000062194	5407.5	-0.00773878	0.0160208	-0.483046	0.629063	0.983674
DGAT2	ENSG00000062282	3810.08	-0.0217513	0.037323	-0.582785	0.560038	0.983674
ZNF112	ENSG00000062370	35.308	-0.0809944	0.0463195	-1.7486	0.08036	0.983674
CS	ENSG00000062485	2735.73	-0.00745654	0.0138653	-0.537784	0.590726	0.983674
LTK	ENSG00000062524	186.111	0.0548166	0.0447872	1.22393	0.220977	0.983674
MRPS24	ENSG00000062582	10.084	0.0794455	0.0499477	1.59058	0.111705	0.983674
ELMO2	ENSG00000062598	1700.79	-0.00498193	0.0176968	-0.281515	0.778315	0.988757
WAPAL	ENSG00000062650	3959.42	-0.0140389	0.0150241	-0.934426	0.350084	0.983674
VMP1	ENSG00000062716	15440.2	-0.0280435	0.0304747	-0.920222	0.357457	0.983674
APPBP2	ENSG00000062725	1473.1	0.00322035	0.0108287	0.29739	0.766169	0.986992
POLD1	ENSG00000062822	223.185	0.00228288	0.0215004	0.106178	0.915441	0.99549
EIF4B	ENSG00000063046	15889.7	0.0148059	0.0140073	1.05701	0.290507	0.983674
SLC6A16	ENSG00000063127	113.466	-0.0182823	0.0189575	-0.964384	0.334854	0.983674
GLTSCR1	ENSG00000063169	278.571	0.0097228	0.018541	0.524395	0.600004	0.983674
SPHK2	ENSG00000063176	192.317	-0.000550652	0.0189229	-0.0290998	0.976785	0.998193
RPL18	ENSG00000063177	9102.21	0.0260217	0.0196374	1.32511	0.185136	0.983674
CA11	ENSG00000063180	151.905	-0.0403441	0.0251145	-1.60641	0.108184	0.983674
ISOC2	ENSG00000063241	112.844	0.0401501	0.0301103	1.33343	0.182389	0.983674
U2AF2	ENSG00000063244	3097.32	-0.00927083	0.00999237	-0.927791	0.353516	0.983674
EPN1	ENSG00000063245	867.556	0.0205949	0.0227553	0.905057	0.365435	0.983674
MED29	ENSG00000063322	1243.18	0.0113509	0.00712508	1.59308	0.111141	0.983674
AHRR	ENSG00000063438	13.5328	0.0617998	0.0492029	1.25602	0.209109	0.983674
GPC1	ENSG00000063660	6.1902	0.0521948	0.055676	0.937474	0.348515	0.983674
ADCK1	ENSG00000063761	118.587	0.0238484	0.0239489	0.995803	0.319346	0.983674
HAGH	ENSG00000063854	509.635	0.0192345	0.0138537	1.3884	0.165014	0.983674
RNF4	ENSG00000063978	2396.76	-0.0110436	0.0062378	-1.77044	0.076654	0.983674
CASP8	ENSG00000064012	8930.98	-0.0173789	0.0192257	-0.903943	0.366025	0.983674
LIMCH1	ENSG00000064042	4.09117	-0.030335	0.0692116	-0.438293	0.661174	0.983674
ASUN	ENSG00000064102	630.175	0.0190708	0.0108445	1.75857	0.0786508	0.983674
TM7SF3	ENSG00000064115	875.879	-0.00810289	0.0106041	-0.764131	0.444789	0.983674
SPA17	ENSG00000064199	25.3333	0.0112255	0.0359108	0.312595	0.754588	0.985969
TSPAN32	ENSG00000064201	1019.46	0.026707	0.0245051	1.08985	0.275777	0.983674
ST3GAL6	ENSG00000064225	1106.45	-0.00455087	0.0249762	-0.182209	0.855419	0.991982
ATP2C2	ENSG00000064270	10.9224	-0.144883	0.112323	-1.28987	0.197094	0.983674
NGFR	ENSG00000064300	7.22534	0.0693589	0.0749265	0.925692	0.354606	0.983674
CDON	ENSG00000064309	19.9936	0.0641088	0.0520623	1.23138	0.218179	0.983674
TAF2	ENSG00000064313	1163.43	-0.0113185	0.012039	-0.940154	0.347139	0.983674
HIPK2	ENSG00000064393	1892.25	0.00150955	0.0214776	0.0702845	0.943967	0.997622
TNPO3	ENSG00000064419	1594.31	-0.00466928	0.0154067	-0.303068	0.761838	0.986716
RFXANK	ENSG00000064490	604.197	0.000335065	0.0147381	0.0227346	0.981862	0.998193
TMEM161A	ENSG00000064545	163.487	0.0210713	0.0223681	0.942026	0.346179	0.983674
LPAR2	ENSG00000064547	2009.86	-0.0264236	0.0336604	-0.785004	0.432451	0.983674
CTSA	ENSG00000064601	4119.6	-1.88601e-05	0.0229964	-0.000820132	0.999346	0.999967
SUGP2	ENSG00000064607	2331.33	-0.00642305	0.0110325	-0.582196	0.560435	0.983674
SLC12A2	ENSG00000064651	395.699	-0.0132169	0.0166567	-0.793492	0.427491	0.983674
SNX24	ENSG00000064652	74.2944	0.0179356	0.0231999	0.773093	0.439467	0.983674
CNN2	ENSG00000064666	12304.7	-0.0143793	0.0254148	-0.565784	0.57154	0.983674
ABCA7	ENSG00000064687	2848.99	-0.026654	0.0329823	-0.808131	0.419015	0.983674
DDX20	ENSG00000064703	870.399	-0.00116282	0.0112763	-0.10312	0.917868	0.995618
BTBD1	ENSG00000064726	2173.33	-0.00671853	0.0129804	-0.51759	0.604745	0.983674
FAR2	ENSG00000064763	1155.83	-0.0391999	0.0342978	-1.14293	0.253068	0.983674
BCAS1	ENSG00000064787	5.85193	-0.0688858	0.0721709	-0.954481	0.33984	0.983674
CHI3L2	ENSG00000064886	578.003	-0.0333602	0.0327343	-1.01912	0.308146	0.983674
SBNO2	ENSG00000064932	3814.13	-0.0309271	0.0421204	-0.734253	0.462795	0.983674
PMS1	ENSG00000064933	697.877	0.00246383	0.0147943	0.166539	0.867732	0.994145
HMG20B	ENSG00000064961	593.956	0.00580578	0.0179894	0.322733	0.746897	0.985969
CALCRL	ENSG00000064989	117.59	-0.0455078	0.0359538	-1.26573	0.20561	0.983674
TAF11	ENSG00000064995	861.478	0.00729708	0.00993948	0.734151	0.462856	0.983674
ANKS1A	ENSG00000064999	694.801	-0.00802949	0.0235211	-0.341374	0.732822	0.984653
AP3D1	ENSG00000065000	1883.2	0.000646966	0.01161	0.0557249	0.955561	0.997622
ZNF76	ENSG00000065029	677.985	0.0119134	0.0158333	0.752427	0.451794	0.983674
SLC9A3R2	ENSG00000065054	18.9384	0.0497964	0.0492191	1.01173	0.311667	0.983674
NTHL1	ENSG00000065057	106.533	0.00622664	0.0256894	0.242381	0.808485	0.990618
UHRF1BP1	ENSG00000065060	570.504	0.00557696	0.0220061	0.253428	0.799937	0.990493
GNAI3	ENSG00000065135	4679.75	-0.0161972	0.0215872	-0.750317	0.453064	0.983674
IPO5	ENSG00000065150	2031.03	0.0035844	0.0117876	0.304082	0.761065	0.986488
OAT	ENSG00000065154	1384.6	-0.0243298	0.0227448	-1.06969	0.28476	0.983674
WDR3	ENSG00000065183	967.789	-0.00153995	0.0133355	-0.115478	0.908067	0.995047
PKN2	ENSG00000065243	5217.32	-0.0156754	0.0223858	-0.700242	0.483776	0.983674
WDR18	ENSG00000065268	174.194	0.0392698	0.027092	1.4495	0.147198	0.983674
TRAM2	ENSG00000065308	722.76	-0.0166073	0.0158763	-1.04604	0.295542	0.983674
NTN1	ENSG00000065320	2.35295	-0.0230686	0.0976194	-0.236312	0.813191	0.990618
MCM10	ENSG00000065328	13.8819	-0.0269267	0.0796324	-0.338137	0.73526	0.984653
DGKA	ENSG00000065357	5363.33	0.00215902	0.019254	0.112134	0.910717	0.995047
ERBB3	ENSG00000065361	11.6566	0.0462278	0.0623977	0.740857	0.45878	0.983674
ANKRD44	ENSG00000065413	4196.38	-0.0342317	0.0242294	-1.41282	0.157709	0.983674
KARS	ENSG00000065427	2794.86	-0.00954476	0.0213402	-0.447267	0.654682	0.983674
ADAT1	ENSG00000065457	594.919	0.0102723	0.0164104	0.625961	0.531341	0.983674
PDIA5	ENSG00000065485	108.763	0.00135879	0.0239245	0.0567952	0.954708	0.997622
TBC1D22B	ENSG00000065491	356.304	-0.0130206	0.0108794	-1.19681	0.231381	0.983674
NDUFB4	ENSG00000065518	991.886	-0.00609876	0.0129854	-0.469662	0.638597	0.983674
SPEN	ENSG00000065526	3753.98	-0.0130706	0.0196933	-0.663709	0.506877	0.983674
MYLK	ENSG00000065534	654.425	0.0287818	0.034608	0.831651	0.405606	0.983674
ZC3H15	ENSG00000065548	2163.52	-0.00900498	0.0103156	-0.872944	0.382693	0.983674
MAP2K4	ENSG00000065559	2365.68	-0.0261572	0.0217059	-1.20508	0.228174	0.983674
TMEM206	ENSG00000065600	271.179	-0.00426914	0.0136909	-0.311822	0.755176	0.985969
SLK	ENSG00000065613	5229.8	-0.0355487	0.0278521	-1.27634	0.201837	0.983674
CYB5R4	ENSG00000065615	5469.87	-0.039935	0.027543	-1.44992	0.147082	0.983674
COL17A1	ENSG00000065618	16.7482	0.0508843	0.104166	0.488493	0.6252	0.983674
GSTO2	ENSG00000065621	15.0579	-0.0526507	0.038385	-1.37165	0.170174	0.983674
SEC61A2	ENSG00000065665	214.922	-0.00547644	0.0245908	-0.222703	0.823767	0.990618
PRKCQ	ENSG00000065675	1075.35	0.0265384	0.0183352	1.44741	0.147783	0.983674
TLE2	ENSG00000065717	89.3058	0.0347816	0.0340041	1.02286	0.306372	0.983674
ASB1	ENSG00000065802	941.503	0.00464078	0.012446	0.372873	0.709243	0.984152
FAM107B	ENSG00000065809	8667.71	-0.0295863	0.0133054	-2.22362	0.0261738	0.977835
ME1	ENSG00000065833	70.4764	-0.0413362	0.0430908	-0.95928	0.337418	0.983674
TBC1D1	ENSG00000065882	3227.21	-0.0160761	0.0190606	-0.843422	0.398992	0.983674
CDK13	ENSG00000065883	2232.26	-0.0156548	0.0104698	-1.49524	0.134851	0.983674
MTHFD2	ENSG00000065911	1028.88	-0.00375466	0.0275831	-0.136122	0.891725	0.995047
FOXJ2	ENSG00000065970	1295.02	-0.00425511	0.0133828	-0.317953	0.75052	0.985969
YBX1	ENSG00000065978	6464.73	0.0157266	0.00977301	1.60919	0.107575	0.983674
PDE4A	ENSG00000065989	230.245	0.0184766	0.026229	0.704435	0.481162	0.983674
PPP2R5A	ENSG00000066027	4047.68	-0.0141129	0.0186438	-0.756979	0.449063	0.983674
CTNNA2	ENSG00000066032	3.2125	-0.0862018	0.1687	-0.510978	0.609367	0.983674
ELAVL1	ENSG00000066044	1046.58	0.00755256	0.00827148	0.913084	0.361198	0.983674
TIE1	ENSG00000066056	8.84892	0.163565	0.0621509	2.63175	0.00849473	0.848174
DIP2B	ENSG00000066084	3811.76	-0.0189336	0.0269767	-0.70185	0.482773	0.983674
SMARCD1	ENSG00000066117	1029.05	-0.0072526	0.00853028	-0.850218	0.395204	0.983674
KDM4A	ENSG00000066135	1153.54	-0.00990666	0.00972568	-1.01861	0.308389	0.983674
NFYC	ENSG00000066136	1475.53	-0.00462874	0.017113	-0.270481	0.786791	0.990397
ZMYND12	ENSG00000066185	16.1977	-0.0110062	0.0558065	-0.197221	0.843655	0.991982
ASPM	ENSG00000066279	80.4023	0.0234864	0.059246	0.396422	0.691794	0.984083
CD84	ENSG00000066294	2806.62	-0.00599678	0.0207463	-0.289053	0.772541	0.987723
ELOVL1	ENSG00000066322	1553.26	-0.00352248	0.0113001	-0.311722	0.755252	0.985969
SPI1	ENSG00000066336	9056.59	-0.0167444	0.0321087	-0.521491	0.602025	0.983674
ZNRD1	ENSG00000066379	607.677	0.00253705	0.0162204	0.156411	0.875709	0.994658
MPPED2	ENSG00000066382	14.2379	-0.052286	0.0666591	-0.78438	0.432817	0.983674
ZBTB11	ENSG00000066422	2509.27	-0.0100706	0.0107585	-0.936064	0.34924	0.983674
ATXN3	ENSG00000066427	1056.89	-0.0247482	0.0169788	-1.4576	0.144951	0.983674
GOLGA5	ENSG00000066455	1173.98	-0.000807131	0.0120088	-0.0672116	0.946413	0.997622
FGFR2	ENSG00000066468	98.1327	-0.190226	0.0900938	-2.11142	0.034736	0.983674
LRRC40	ENSG00000066557	618.809	-0.00259097	0.0151361	-0.171178	0.864084	0.993624
ISOC1	ENSG00000066583	408.412	0.0234726	0.0183218	1.28112	0.20015	0.983674
TRMT11	ENSG00000066651	391.922	0.0290805	0.0183171	1.58761	0.112374	0.983674
THUMPD1	ENSG00000066654	2810.15	-0.00770565	0.01157	-0.666005	0.505408	0.983674
MSANTD3	ENSG00000066697	199.723	0.00455771	0.0228379	0.199567	0.841819	0.991849
ATG2B	ENSG00000066739	1804.48	-0.00264795	0.0174963	-0.151344	0.879704	0.994726
ARFGEF1	ENSG00000066777	3798.49	-0.0136257	0.0148984	-0.914573	0.360416	0.983674
ZFAT	ENSG00000066827	399.13	-0.079178	0.0407542	-1.94282	0.0520381	0.983674
MTFR1	ENSG00000066855	149.88	0.00162042	0.0156567	0.103497	0.917568	0.995618
STAG3	ENSG00000066923	49.2321	0.0295841	0.0321536	0.920086	0.357528	0.983674
FECH	ENSG00000066926	435.531	-0.0105891	0.0158247	-0.66915	0.5034	0.983674
MYO9A	ENSG00000066933	925.786	-0.00596825	0.0194176	-0.307362	0.758568	0.986065
PFKP	ENSG00000067057	523.022	0.0328055	0.0195888	1.67471	0.0939921	0.983674
IDI1	ENSG00000067064	3355.71	-0.0395817	0.039873	-0.992694	0.320859	0.983674
SP100	ENSG00000067066	6225.58	0.00618983	0.0299775	0.206482	0.836414	0.990632
KLF6	ENSG00000067082	13259.4	-0.0190505	0.0251701	-0.756869	0.449128	0.983674
PPAP2A	ENSG00000067113	75.9762	0.0264135	0.0277692	0.95118	0.341513	0.983674
NEO1	ENSG00000067141	161.073	0.0681523	0.0304152	2.24073	0.0250436	0.977835
TRAM1	ENSG00000067167	6278.77	-0.00160186	0.0125172	-0.127973	0.89817	0.995047
TNFRSF1A	ENSG00000067182	6453.95	-0.0360026	0.0343501	-1.04811	0.294589	0.983674
CACNB1	ENSG00000067191	115.781	0.0434408	0.0239813	1.81144	0.0700721	0.983674
EVI5	ENSG00000067208	696.65	-0.0357486	0.0238631	-1.49807	0.134116	0.983674
STOML1	ENSG00000067221	117.98	0.0180538	0.0240554	0.750512	0.452946	0.983674
PKM	ENSG00000067225	9517.96	-0.0143786	0.0160387	-0.896494	0.369989	0.983674
DHX29	ENSG00000067248	992.715	0.00299417	0.00904886	0.33089	0.740728	0.985159
DNTTIP2	ENSG00000067334	1814.47	-0.000564938	0.0103421	-0.0546249	0.956437	0.997622
METTL22	ENSG00000067365	284.18	-0.0111786	0.0151728	-0.736751	0.461274	0.983674
TP53BP1	ENSG00000067369	803.875	-0.0132431	0.0136098	-0.973054	0.330527	0.983674
RRP15	ENSG00000067533	549.236	0.0263526	0.0171061	1.54054	0.12343	0.983674
RHOA	ENSG00000067560	16403.1	-0.0162033	0.0151289	-1.07102	0.284161	0.983674
DHX8	ENSG00000067596	2162.7	-0.00851255	0.015654	-0.543795	0.586583	0.983674
PMS2P4	ENSG00000067601	33.7853	-0.0318027	0.0303335	-1.04843	0.294438	0.983674
PRKCZ	ENSG00000067606	338.931	0.0105328	0.0202776	0.519429	0.603462	0.983674
IARS2	ENSG00000067704	1973.19	0.00250113	0.00764108	0.327327	0.743421	0.985626
SYT1	ENSG00000067715	3.85644	-0.0511684	0.104321	-0.49049	0.623787	0.983674
NAV3	ENSG00000067798	16.4128	-0.170158	0.0830242	-2.0495	0.040413	0.983674
ROGDI	ENSG00000067836	423.299	-0.00951363	0.0275585	-0.345216	0.729932	0.984653
ROCK1	ENSG00000067900	7750.86	-0.0271176	0.0231432	-1.17173	0.241304	0.983674
CBFB	ENSG00000067955	2290.77	0.00233023	0.01124	0.207316	0.835763	0.990618
HYAL2	ENSG00000068001	142.162	-0.0101036	0.0232431	-0.434692	0.663786	0.983674
HDAC4	ENSG00000068024	1585.84	-0.0236749	0.0342947	-0.690337	0.489982	0.983674
RASSF1	ENSG00000068028	1807.98	0.0222081	0.0176243	1.26008	0.207639	0.983674
IFI35	ENSG00000068079	1095.76	0.00560658	0.052257	0.107289	0.91456	0.995215
HEATR6	ENSG00000068097	438.877	-0.0221402	0.0196255	-1.12813	0.259264	0.983674
COASY	ENSG00000068120	1072.05	-0.00396314	0.0139064	-0.284987	0.775654	0.988587
PLEKHH3	ENSG00000068137	3.19287	-0.0646696	0.0799861	-0.80851	0.418797	0.983674
MEF2A	ENSG00000068305	2866.88	-0.0148988	0.0260726	-0.571435	0.567705	0.983674
INPP5A	ENSG00000068383	719.279	-0.00312921	0.0208726	-0.14992	0.880828	0.994726
PRR11	ENSG00000068489	156.235	-0.0518217	0.0311788	-1.66208	0.0964961	0.983674
REEP1	ENSG00000068615	34.3093	0.0795417	0.0840486	0.946377	0.343956	0.983674
ATP11A	ENSG00000068650	2481.18	-0.0250512	0.0277455	-0.902892	0.366583	0.983674
POLR1A	ENSG00000068654	495.017	0.0112945	0.0186841	0.604497	0.545513	0.983674
LAPTM4A	ENSG00000068697	2844.35	-0.00885724	0.0171337	-0.516948	0.605192	0.983674
TTC7A	ENSG00000068724	1578.11	-0.0114215	0.0143268	-0.797216	0.425325	0.983674
IP6K2	ENSG00000068745	1552.84	-0.00948727	0.0121528	-0.780666	0.434999	0.983674
SRBD1	ENSG00000068784	909.51	-0.0133555	0.0229774	-0.581244	0.561076	0.983674
CYFIP1	ENSG00000068793	695.802	0.0148537	0.0275618	0.538925	0.589938	0.983674
KIF2A	ENSG00000068796	2763.01	-0.00217764	0.0160235	-0.135903	0.891898	0.995047
RASGRP2	ENSG00000068831	5965.48	0.00945002	0.0154568	0.611381	0.540947	0.983674
PSME4	ENSG00000068878	2779.75	-0.0107431	0.0101123	-1.06239	0.28806	0.983674
IFT80	ENSG00000068885	579.895	-0.0231156	0.0162235	-1.42482	0.154209	0.983674
SIRT2	ENSG00000068903	1071.65	-0.00701132	0.0126368	-0.554832	0.57901	0.983674
ERLEC1	ENSG00000068912	1162.58	0.00475559	0.0106009	0.448602	0.653719	0.983674
PPP2R5B	ENSG00000068971	343.06	-0.0445229	0.0235667	-1.88923	0.0588605	0.983674
PYGM	ENSG00000068976	181.089	-0.00213216	0.0261314	-0.0815935	0.93497	0.996758
MAST4	ENSG00000069020	360.108	-0.0193852	0.0251459	-0.770908	0.440762	0.983674
SDK2	ENSG00000069188	124.513	-0.0369418	0.0512817	-0.72037	0.471297	0.983674
NUP133	ENSG00000069248	1413.59	-0.000637523	0.00830889	-0.0767278	0.93884	0.996993
NUCKS1	ENSG00000069275	4074	0.00539849	0.0154443	0.349545	0.72668	0.984653
VPS35	ENSG00000069329	3851.71	-0.0115228	0.014651	-0.786482	0.431585	0.983674
DNAJA2	ENSG00000069345	1923.61	-0.00750541	0.00864807	-0.867871	0.385465	0.983674
BCL3	ENSG00000069399	988.253	-0.05005	0.0423237	-1.18255	0.236987	0.983674
KCNAB2	ENSG00000069424	3933.58	0.0134878	0.0135218	0.997482	0.31853	0.983674
CLEC2D	ENSG00000069493	3212.29	-0.0227547	0.0197304	-1.15328	0.248795	0.983674
RORA	ENSG00000069667	3715.62	0.0225836	0.0219733	1.02777	0.304057	0.983674
TGFBR3	ENSG00000069702	907.487	0.0257696	0.0343172	0.750923	0.452699	0.983674
KIAA1107	ENSG00000069712	144.065	-0.0199572	0.0241839	-0.825227	0.409243	0.983674
ATP1B3	ENSG00000069849	1028.43	-0.00645365	0.0204346	-0.315819	0.75214	0.985969
NEDD4	ENSG00000069869	304.08	-0.0290667	0.0352848	-0.823773	0.410069	0.983674
PIGB	ENSG00000069943	1125.26	-0.0193713	0.025917	-0.747434	0.454802	0.983674
MAPK6	ENSG00000069956	917.521	-0.0130712	0.0123082	-1.06199	0.288239	0.983674
GNB5	ENSG00000069966	669.646	-0.0231364	0.0173393	-1.33433	0.182096	0.983674
RAB27A	ENSG00000069974	6196.47	-0.0303798	0.0259281	-1.17169	0.24132	0.983674
CECR5	ENSG00000069998	546.145	0.00385151	0.0131321	0.29329	0.7693	0.987347
UFD1L	ENSG00000070010	1328.03	0.00110121	0.0100273	0.109821	0.912551	0.995047
LRP6	ENSG00000070018	101.439	0.0331733	0.0525331	0.631473	0.527731	0.983674
GUCY2C	ENSG00000070019	4.80623	-0.0525989	0.0813273	-0.646755	0.51779	0.983674
SCT	ENSG00000070031	2.95417	0.0325223	0.119997	0.271027	0.78637	0.990206
PHRF1	ENSG00000070047	1035.81	0.0222193	0.0140207	1.58474	0.113025	0.983674
IKBKAP	ENSG00000070061	1521.85	0.00618556	0.0127961	0.483395	0.628816	0.983674
NUCB2	ENSG00000070081	1910.21	-0.00261475	0.0181511	-0.144054	0.885458	0.995047
PFN2	ENSG00000070087	74.1808	0.0769385	0.033628	2.28793	0.0221418	0.972441
PTPN3	ENSG00000070159	3.25795	-0.208886	0.0882369	-2.36733	0.0179169	0.957752
SPTB	ENSG00000070182	102.749	-0.0238189	0.0423033	-0.563051	0.5734	0.983674
DAPP1	ENSG00000070190	6712	-0.0250296	0.0323127	-0.774607	0.438572	0.983674
SLC44A1	ENSG00000070214	1210.02	-0.00280756	0.015523	-0.180865	0.856474	0.991982
TMEM260	ENSG00000070269	1129.88	-0.0177798	0.0251966	-0.705644	0.480409	0.983674
SMG6	ENSG00000070366	695.032	0.00448698	0.0126554	0.35455	0.722927	0.984653
EXOC5	ENSG00000070367	2160.72	-0.0104055	0.014847	-0.700853	0.483395	0.983674
CLTCL1	ENSG00000070371	130.792	-0.0337802	0.0326009	-1.03617	0.300121	0.983674
FSTL3	ENSG00000070404	57.3292	0.00259986	0.0291525	0.0891812	0.928938	0.996197
DGCR2	ENSG00000070413	2851.25	-0.0110023	0.0181385	-0.606569	0.544137	0.983674
RNF126	ENSG00000070423	406.128	0.058329	0.0287296	2.03027	0.0423288	0.983674
MNT	ENSG00000070444	989.141	-0.0219178	0.0179276	-1.22257	0.221491	0.983674
ZXDC	ENSG00000070476	941.335	0.00781746	0.0104593	0.747415	0.454813	0.983674
JMJD6	ENSG00000070495	819.46	-0.00221255	0.0197541	-0.112005	0.910819	0.995047
POLB	ENSG00000070501	1003.32	-0.0310498	0.0278502	-1.11489	0.264898	0.983674
ST6GALNAC1	ENSG00000070526	44.9217	0.000636665	0.0706715	0.00900881	0.992812	0.998543
WIPI1	ENSG00000070540	696.549	-0.0191608	0.0282244	-0.678871	0.497219	0.983674
GBA2	ENSG00000070610	1750.02	-0.00143469	0.013783	-0.104092	0.917097	0.995618
NDST1	ENSG00000070614	1829.61	-0.0266757	0.0263011	-1.01424	0.310467	0.983674
ASNS	ENSG00000070669	588.185	-0.0146201	0.0210493	-0.694567	0.487327	0.983674
AP3M2	ENSG00000070718	552.105	-0.00326837	0.0178296	-0.183312	0.854554	0.991982
ST6GALNAC2	ENSG00000070731	1068.88	-0.0321068	0.040089	-0.800888	0.423197	0.983674
PABPC1	ENSG00000070756	29671.5	0.0124756	0.00883363	1.41228	0.157867	0.983674
TESK2	ENSG00000070759	464.691	0.00541781	0.0244775	0.221338	0.824829	0.990618
C16orf80	ENSG00000070761	376.124	-0.00416284	0.00983456	-0.423287	0.672086	0.983674
CSNK2A2	ENSG00000070770	1096.25	0.00903969	0.0104461	0.865368	0.386837	0.983674
EIF2B3	ENSG00000070785	236.074	0.00288046	0.0160137	0.179874	0.857251	0.991982
TCOF1	ENSG00000070814	929.292	0.0149347	0.0128822	1.15933	0.246322	0.983674
CDC42	ENSG00000070831	13758.5	-0.0215359	0.0149811	-1.43754	0.150565	0.983674
OSBPL3	ENSG00000070882	751.02	0.00988737	0.017594	0.561974	0.574134	0.983674
SLC12A3	ENSG00000070915	16.1421	0.140346	0.0629421	2.22976	0.0257637	0.977835
RAD18	ENSG00000070950	360.824	-0.0143534	0.01842	-0.779227	0.435846	0.983674
ATP2B1	ENSG00000070961	6571.76	-0.0135671	0.0193249	-0.702049	0.482648	0.983674
NCK2	ENSG00000071051	1600.33	0.00545808	0.0171028	0.319134	0.749625	0.985969
MAP4K4	ENSG00000071054	5895.64	-0.0341145	0.0259096	-1.31667	0.187948	0.983674
MGAT4A	ENSG00000071073	5197.62	0.0177947	0.0173074	1.02816	0.303876	0.983674
RPL31	ENSG00000071082	10063.4	0.00952121	0.0169751	0.560892	0.574871	0.983674
WDR1	ENSG00000071127	9508.39	-0.0132107	0.0104474	-1.2645	0.20605	0.983674
SNX13	ENSG00000071189	2701.28	-0.0173715	0.0219407	-0.791749	0.428507	0.983674
ARHGAP10	ENSG00000071205	184.425	-0.0118954	0.0245259	-0.485013	0.627667	0.983674
RPS6KA2	ENSG00000071242	325.951	-0.0247822	0.0362537	-0.683578	0.494242	0.983674
ING3	ENSG00000071243	1127.09	-0.0196336	0.0137153	-1.43151	0.152285	0.983674
VASH1	ENSG00000071246	529.693	-0.0933796	0.0425501	-2.19458	0.0281938	0.983674
LMCD1	ENSG00000071282	3.57829	0.0321181	0.0875505	0.366852	0.71373	0.984152
WBSCR22	ENSG00000071462	643.925	0.0188231	0.0149369	1.26018	0.207605	0.983674
SEL1L	ENSG00000071537	5402.84	-0.0180002	0.0208703	-0.86248	0.388424	0.983674
TRIP13	ENSG00000071539	16.1096	-0.0444262	0.0555138	-0.800273	0.423552	0.983674
TCF3	ENSG00000071564	1015.16	-0.0159843	0.0207383	-0.770762	0.440848	0.983674
TRIB2	ENSG00000071575	3014.39	-0.0289177	0.0182684	-1.58293	0.113437	0.983674
DAZAP1	ENSG00000071626	1510.62	0.0130392	0.0136155	0.957677	0.338226	0.983674
MBD3	ENSG00000071655	476.921	0.044968	0.021899	2.05343	0.0400306	0.983674
HLTF	ENSG00000071794	779.092	-0.00297848	0.0167595	-0.177719	0.858943	0.99235
CPSF1	ENSG00000071894	1261.26	-0.00339904	0.0260381	-0.130541	0.896139	0.995047
MYO3B	ENSG00000071909	30.5674	-0.0144156	0.0639149	-0.225544	0.821556	0.990618
CYBRD1	ENSG00000071967	1192.59	0.0218361	0.0305139	0.71561	0.474232	0.983674
PDCD2	ENSG00000071994	1336.15	0.00449013	0.00896597	0.500797	0.616514	0.983674
RDH11	ENSG00000072042	1339.37	0.00959726	0.0109322	0.877887	0.380005	0.983674
PRKACA	ENSG00000072062	2137.07	-0.0233393	0.0208882	-1.11734	0.263848	0.983674
LPHN1	ENSG00000072071	203.042	0.054856	0.0264321	2.07536	0.0379535	0.983674
ACTN1	ENSG00000072110	9363.12	-0.0206894	0.0278983	-0.741602	0.458329	0.983674
ZFYVE26	ENSG00000072121	948.224	0.0148939	0.0145145	1.02614	0.304823	0.983674
EPN2	ENSG00000072134	429.061	-0.0554719	0.0409922	-1.35323	0.175982	0.983674
PTPN18	ENSG00000072135	3728.51	0.0136979	0.0132974	1.03012	0.302955	0.983674
LIMS2	ENSG00000072163	98.6098	-0.0915385	0.0400868	-2.28351	0.0224005	0.974867
SPEG	ENSG00000072195	89.9933	0.0199992	0.0420195	0.475952	0.634109	0.983674
LNX1	ENSG00000072201	4.9541	-0.140417	0.0841895	-1.66787	0.0953419	0.983674
ALDH3A2	ENSG00000072210	891.147	0.0204326	0.0113834	1.79495	0.0726617	0.983674
TFRC	ENSG00000072274	1343.04	-0.00434778	0.0153208	-0.283783	0.776576	0.988587
SREBF1	ENSG00000072310	650.912	0.014766	0.0216197	0.682988	0.494615	0.983674
AFF4	ENSG00000072364	3192.55	-0.00263204	0.0146581	-0.179562	0.857497	0.991982
UBE2D1	ENSG00000072401	4092.32	-0.0413356	0.0436558	-0.946854	0.343713	0.983674
MPP5	ENSG00000072415	344.383	0.000553654	0.016552	0.0334494	0.973316	0.998127
RHOBTB1	ENSG00000072422	276.932	0.0436853	0.0374187	1.16747	0.243019	0.983674
MARK2	ENSG00000072518	2843.53	-0.0279103	0.0234168	-1.19189	0.233305	0.983674
HMMR	ENSG00000072571	41.3649	0.0117444	0.0561817	0.209042	0.834415	0.990618
CHFR	ENSG00000072609	1655.95	0.00150332	0.0128763	0.116751	0.907057	0.995047
P4HA2	ENSG00000072682	22.3802	-0.0108991	0.0580047	-0.1879	0.850955	0.991982
FCGR2B	ENSG00000072694	1173.76	0.00333306	0.0354448	0.0940352	0.925081	0.996197
NFATC3	ENSG00000072736	2826.8	0.000967323	0.0125484	0.0770871	0.938554	0.996993
TRNT1	ENSG00000072756	772.011	0.000704012	0.0140661	0.0500501	0.960082	0.997622
ACADVL	ENSG00000072778	3151.23	-0.00240124	0.0153392	-0.156543	0.875605	0.994658
STK10	ENSG00000072786	9770.69	-0.00296698	0.015818	-0.18757	0.851214	0.991982
FBXW11	ENSG00000072803	1701.97	-0.0221255	0.00880629	-2.51247	0.011989	0.926835
ACAP1	ENSG00000072818	5137.24	-0.000211389	0.0187521	-0.0112728	0.991006	0.998543
EVC	ENSG00000072840	15.1955	0.0032149	0.0578175	0.0556043	0.955657	0.997622
DERL2	ENSG00000072849	1417.45	0.00365328	0.0109048	0.335017	0.737612	0.984653
SIDT1	ENSG00000072858	709.534	0.0040004	0.0168216	0.237813	0.812026	0.990618
NDE1	ENSG00000072864	2349.3	-0.0186194	0.0253028	-0.735862	0.461814	0.983674
MRVI1	ENSG00000072952	2146.92	-0.0316335	0.04833	-0.654531	0.51277	0.983674
TMEM38A	ENSG00000072954	106.389	0.0099404	0.0339567	0.292738	0.769723	0.987347
AP1M1	ENSG00000072958	1538.17	-0.00433122	0.0128124	-0.338048	0.735327	0.984653
PVR	ENSG00000073008	172.665	0.0269617	0.0272431	0.98967	0.322335	0.983674
XRCC1	ENSG00000073050	559	0.00360908	0.0113665	0.31752	0.750849	0.985969
SCARB1	ENSG00000073060	235.295	0.00640524	0.0249817	0.256397	0.797644	0.990493
MCM2	ENSG00000073111	219.665	-0.0016846	0.0248414	-0.0678144	0.945933	0.997622
PANX2	ENSG00000073150	378.485	-0.00484058	0.0434293	-0.111459	0.911253	0.995047
SELO	ENSG00000073169	479.861	0.0266046	0.0191672	1.38803	0.165128	0.983674
TP63	ENSG00000073282	13.8786	0.0635108	0.0688332	0.922676	0.356176	0.983674
ALPK1	ENSG00000073331	3644.55	-0.010608	0.0402994	-0.26323	0.792373	0.990493
LLGL2	ENSG00000073350	415.932	0.02963	0.0241015	1.22938	0.218928	0.983674
PDE8A	ENSG00000073417	510.478	0.0128172	0.0138443	0.925809	0.354545	0.983674
NLE1	ENSG00000073536	253.567	0.0487382	0.0223277	2.18286	0.029046	0.983674
SDHA	ENSG00000073578	1339.75	0.013678	0.0121828	1.12273	0.26155	0.983674
SMARCE1	ENSG00000073584	1506.62	-0.00608475	0.0120556	-0.504723	0.613753	0.983674
GSDMB	ENSG00000073605	840.383	-0.0369731	0.0207996	-1.77759	0.0754718	0.983674
KDM5A	ENSG00000073614	4644.45	-0.00282412	0.0181736	-0.155397	0.876508	0.994726
ADAM11	ENSG00000073670	4.20046	-0.0146827	0.0706353	-0.207867	0.835333	0.990618
PPP2R3A	ENSG00000073711	13.0921	0.021353	0.0539746	0.395612	0.692391	0.984083
DHRS9	ENSG00000073737	1048.85	-0.0485754	0.0498511	-0.97441	0.329853	0.983674
PTGS2	ENSG00000073756	3375.39	-0.087371	0.0655325	-1.33325	0.182451	0.983674
IGF2BP2	ENSG00000073792	205.26	0.0346593	0.0248234	1.39624	0.162643	0.983674
MAP3K13	ENSG00000073803	323.81	0.0164163	0.026674	0.615441	0.538264	0.983674
ST6GAL1	ENSG00000073849	5804.59	-0.0159437	0.0149816	-1.06422	0.287231	0.983674
TBX21	ENSG00000073861	898.428	0.0303696	0.0371827	0.816767	0.414062	0.983674
FRY	ENSG00000073910	2668.74	-0.0416886	0.0309554	-1.34673	0.178067	0.983674
PICALM	ENSG00000073921	15902.8	-0.0247779	0.028744	-0.862021	0.388676	0.983674
NSF	ENSG00000073969	953.142	-0.00478715	0.0108915	-0.439531	0.660277	0.983674
CLASP1	ENSG00000074054	1496.5	-0.00553992	0.0178774	-0.309885	0.756649	0.985969
MRPS34	ENSG00000074071	478.239	0.044099	0.0209957	2.10038	0.0356955	0.983674
NOTCH3	ENSG00000074181	3.02122	-0.0858687	0.0863074	-0.994918	0.319776	0.983674
CLNS1A	ENSG00000074201	1654.21	0.0178205	0.0113138	1.57511	0.115232	0.983674
TEAD2	ENSG00000074219	12.7881	-0.00631279	0.0822506	-0.0767507	0.938822	0.996993
EED	ENSG00000074266	717.375	-0.0104637	0.0113282	-0.923689	0.355648	0.983674
CDHR2	ENSG00000074276	20.7045	0.00519001	0.0322805	0.160778	0.872268	0.994291
TSG101	ENSG00000074319	1583.73	-0.00733108	0.0147067	-0.498487	0.618141	0.983674
C17orf85	ENSG00000074356	1336.05	-0.013376	0.0134216	-0.996604	0.318957	0.983674
ATP2A3	ENSG00000074370	7410.29	-0.00986409	0.0172137	-0.573038	0.566619	0.983674
MGLL	ENSG00000074416	552.865	-0.0251045	0.0311464	-0.806015	0.420234	0.983674
NTN4	ENSG00000074527	9.85878	0.140483	0.0894039	1.57133	0.116105	0.983674
BCS1L	ENSG00000074582	324.018	0.0138201	0.0178897	0.772516	0.439809	0.983674
NUAK1	ENSG00000074590	7.01397	-0.0407965	0.0939156	-0.434396	0.664001	0.983674
DPP8	ENSG00000074603	2994.49	-0.012446	0.0133167	-0.93462	0.349984	0.983674
SLC24A1	ENSG00000074621	115.344	0.00696524	0.0205162	0.339499	0.734233	0.984653
ZNF532	ENSG00000074657	256.484	0.03704	0.0239896	1.544	0.122588	0.983674
SCARF1	ENSG00000074660	1008.47	-0.101847	0.0495829	-2.05407	0.0399692	0.983674
LMAN1	ENSG00000074695	1818.37	0.028016	0.0161595	1.73372	0.0829674	0.983674
PTPLAD1	ENSG00000074696	695.759	0.0115428	0.0153061	0.754131	0.450771	0.983674
IPCEF1	ENSG00000074706	2734.77	-0.00256726	0.0129118	-0.198831	0.842395	0.991849
ZZEF1	ENSG00000074755	3185.42	-0.0155617	0.0169644	-0.917314	0.358978	0.983674
ENO1	ENSG00000074800	9372.56	0.00266905	0.0151493	0.176183	0.86015	0.992666
C19orf10	ENSG00000074842	497.358	0.0359356	0.0229169	1.56809	0.116861	0.983674
ANO8	ENSG00000074855	164.01	-0.00600263	0.0219946	-0.272914	0.784919	0.990168
TUBE1	ENSG00000074935	590.024	0.00810417	0.017668	0.458693	0.646455	0.983674
ARHGEF10L	ENSG00000074964	352.699	0.0055885	0.0280465	0.199258	0.842061	0.991849
TXK	ENSG00000074966	1491.37	0.0357199	0.0241481	1.4792	0.139086	0.983674
ACTR6	ENSG00000075089	906.428	-0.0134852	0.013734	-0.981887	0.326156	0.983674
TIPIN	ENSG00000075131	84.1288	-0.008588	0.0203398	-0.422228	0.672859	0.983674
SRI	ENSG00000075142	1294.77	-0.00415514	0.0160944	-0.258172	0.796274	0.990493
EIF4G3	ENSG00000075151	1831.12	-0.0382559	0.0294034	-1.30107	0.193234	0.983674
NUP37	ENSG00000075188	356.416	-0.00291131	0.0143116	-0.203423	0.838805	0.991049
SEMA3A	ENSG00000075213	7.93202	0.152188	0.0743412	2.04716	0.0406424	0.983674
GTSE1	ENSG00000075218	17.0358	0.0033549	0.0628039	0.0534187	0.957398	0.997622
SEMA3C	ENSG00000075223	318.586	-0.0114134	0.0313036	-0.364605	0.715407	0.984152
TTC38	ENSG00000075234	696.735	0.0437502	0.0343922	1.2721	0.203339	0.983674
ACAT1	ENSG00000075239	483.3	0.0076623	0.0148377	0.516409	0.605569	0.983674
GRAMD4	ENSG00000075240	758.679	-0.0175866	0.0156972	-1.12036	0.262559	0.983674
CELSR1	ENSG00000075275	142.291	-0.0285282	0.0396797	-0.718961	0.472165	0.983674
WNT8B	ENSG00000075290	3.07972	0.14686	0.0981834	1.49577	0.134714	0.983674
ZNF638	ENSG00000075292	5192.93	-0.00415631	0.0133235	-0.311953	0.755076	0.985969
SLC25A40	ENSG00000075303	1384.81	-0.0118385	0.0175425	-0.674848	0.499772	0.983674
TIMM21	ENSG00000075336	325.759	-0.00221405	0.013646	-0.16225	0.871109	0.994238
ADD2	ENSG00000075340	208.775	-0.0366346	0.0330967	-1.1069	0.268338	0.983674
RASAL2	ENSG00000075391	16.5067	-0.0686903	0.049804	-1.37921	0.167829	0.983674
VPS9D1	ENSG00000075399	641.211	-0.0539802	0.0554185	-0.974047	0.330033	0.983674
ZNF37A	ENSG00000075407	976.379	0.00413542	0.0136573	0.3028	0.762042	0.986745
MARK3	ENSG00000075413	2664.74	-0.00879642	0.0153983	-0.571258	0.567825	0.983674
SLC25A3	ENSG00000075415	4658.23	0.0105176	0.00918424	1.14518	0.252135	0.983674
FNDC3B	ENSG00000075420	3108.99	-0.0324582	0.040232	-0.806775	0.419796	0.983674
FOSL2	ENSG00000075426	5605.96	-0.0555458	0.0403775	-1.37566	0.168926	0.983674
FRYL	ENSG00000075539	3376.12	-0.00907246	0.016441	-0.551818	0.581073	0.983674
TMEM131	ENSG00000075568	2089.51	-0.0057553	0.0170401	-0.337751	0.735551	0.984653
FSCN1	ENSG00000075618	71.7348	0.039544	0.0399798	0.9891	0.322614	0.983674
ACTB	ENSG00000075624	75575.5	-0.0103251	0.0167006	-0.618247	0.536412	0.983674
PLD1	ENSG00000075651	302.928	0.0166711	0.0279812	0.595797	0.551311	0.983674
WDR62	ENSG00000075702	19.7442	0.0259811	0.0441539	0.588421	0.556249	0.983674
DLG1	ENSG00000075711	1545.81	-0.00651922	0.010761	-0.605817	0.544636	0.983674
RAB7A	ENSG00000075785	6845.6	-0.0164877	0.0211505	-0.779541	0.435661	0.983674
BCAP29	ENSG00000075790	835.705	-0.025013	0.0153217	-1.63253	0.102569	0.983674
SEC31B	ENSG00000075826	530.655	0.0511447	0.022747	2.24841	0.0245499	0.977835
SART3	ENSG00000075856	1501.03	-9.2957e-06	0.007757	-0.00119836	0.999044	0.999967
ARHGAP15	ENSG00000075884	3931	-0.00479278	0.019397	-0.247089	0.804839	0.990618
EXOSC7	ENSG00000075914	341.128	0.0105739	0.0167438	0.631513	0.527705	0.983674
KIFAP3	ENSG00000075945	620.294	-0.0170135	0.0151164	-1.1255	0.260377	0.983674
MKRN2	ENSG00000075975	932.025	-0.000600993	0.00875362	-0.0686565	0.945263	0.997622
MCM6	ENSG00000076003	705.823	0.0491466	0.0178261	2.757	0.0058335	0.767348
REXO2	ENSG00000076043	430.001	0.00178784	0.0159758	0.111909	0.910896	0.995047
RBM7	ENSG00000076053	1104.39	-0.000363074	0.0185448	-0.0195782	0.98438	0.998193
RBMS2	ENSG00000076067	94.5047	-0.023022	0.0328607	-0.700594	0.483557	0.983674
BAZ2A	ENSG00000076108	6033.68	-0.0277502	0.0230891	-1.20188	0.229412	0.983674
PTPN23	ENSG00000076201	526.691	0.0109571	0.0139992	0.782693	0.433807	0.983674
MLH1	ENSG00000076242	624.684	-0.00718592	0.00963383	-0.745905	0.455725	0.983674
UNG	ENSG00000076248	251.174	0.0180232	0.0213288	0.845014	0.398103	0.983674
FMO4	ENSG00000076258	95.6691	0.02261	0.0215227	1.05052	0.29348	0.983674
KLHL20	ENSG00000076321	583.311	0.00412511	0.0125379	0.329011	0.742147	0.985159
SLC46A1	ENSG00000076351	109.242	0.0319235	0.0270184	1.18155	0.237385	0.983674
PLXNA2	ENSG00000076356	120.882	0.00239748	0.0399002	0.0600869	0.952086	0.997622
SPAG5	ENSG00000076382	94.18	0.0142971	0.0288519	0.495536	0.620222	0.983674
ANKRD13A	ENSG00000076513	7374.04	-0.0253607	0.0214638	-1.18155	0.237383	0.983674
TPD52	ENSG00000076554	984.974	-0.0330793	0.0217402	-1.52157	0.128117	0.983674
ACACB	ENSG00000076555	397.215	0.00246134	0.028368	0.0867644	0.930859	0.996639
TRAF4	ENSG00000076604	225.857	-0.0279099	0.0218994	-1.27446	0.202501	0.983674
PAG1	ENSG00000076641	5268.76	-0.00279004	0.0202096	-0.138055	0.890197	0.995047
GPATCH1	ENSG00000076650	378.358	0.00568716	0.0112184	0.50695	0.61219	0.983674
ICAM3	ENSG00000076662	13593.3	-0.0302437	0.0261616	-1.15604	0.247666	0.983674
NT5C2	ENSG00000076685	6265.31	-0.0301528	0.0266686	-1.13065	0.258203	0.983674
CAMSAP3	ENSG00000076826	2.48261	0.06709	0.0973654	0.689053	0.49079	0.983674
RAP1GAP	ENSG00000076864	12.4513	0.0375777	0.0676406	0.55555	0.578519	0.983674
XAB2	ENSG00000076924	1133.54	0.0227814	0.0129391	1.76066	0.078296	0.983674
ARHGEF1	ENSG00000076928	8104.34	0.0118756	0.0147727	0.803891	0.42146	0.983674
STXBP2	ENSG00000076944	2129.45	-0.00574076	0.0247397	-0.232046	0.816502	0.990618
MAP2K7	ENSG00000076984	1147.79	-0.012277	0.0141102	-0.870081	0.384256	0.983674
DGKD	ENSG00000077044	3272.49	-0.00772232	0.0136119	-0.56732	0.570497	0.983674
TOP2B	ENSG00000077097	6849.04	-0.00261378	0.0112988	-0.231333	0.817056	0.990618
TM9SF3	ENSG00000077147	5568.5	-0.00494587	0.0103036	-0.480015	0.631217	0.983674
NFKB2	ENSG00000077150	2500.96	-0.0200183	0.0216361	-0.925227	0.354848	0.983674
UBE2T	ENSG00000077152	56.088	-0.0223892	0.0256378	-0.873287	0.382507	0.983674
PPP1R12B	ENSG00000077157	1975.13	-0.0491533	0.0313378	-1.5685	0.116765	0.983674
DNAJC10	ENSG00000077232	3826.9	-0.0111933	0.0135806	-0.824214	0.409818	0.983674
GTF3C1	ENSG00000077235	1142.9	-0.00225546	0.0134583	-0.167589	0.866907	0.993876
IL4R	ENSG00000077238	6959.27	-0.0214913	0.0315911	-0.680296	0.496317	0.983674
USP33	ENSG00000077254	3307.98	-0.00284863	0.0131976	-0.215844	0.829109	0.990618
SNRPA	ENSG00000077312	612.67	0.0397936	0.0167751	2.37218	0.0176834	0.957752
SPAG6	ENSG00000077327	5.48314	0.11193	0.0770831	1.45207	0.146482	0.983674
EXOSC5	ENSG00000077348	208.862	0.00683711	0.0197049	0.346976	0.72861	0.984653
DYNC1I2	ENSG00000077380	1380.28	-0.00389888	0.0113744	-0.342776	0.731767	0.984653
APBB1IP	ENSG00000077420	7619.63	-0.02385	0.0298593	-0.798747	0.424437	0.983674
LRCH4	ENSG00000077454	3690.48	-0.00172508	0.0213516	-0.0807938	0.935606	0.996758
FAM76B	ENSG00000077458	1988.07	-0.0260515	0.0149814	-1.73892	0.0820495	0.983674
SIRT6	ENSG00000077463	297.326	0.0109372	0.0193124	0.566329	0.57117	0.983674
POLD3	ENSG00000077514	845.444	-0.0316248	0.0227602	-1.38948	0.164687	0.983674
CAPZB	ENSG00000077549	7640.99	-0.0168282	0.0139245	-1.20853	0.226842	0.983674
GPR137B	ENSG00000077585	430.398	-0.00685797	0.0252372	-0.271741	0.785821	0.990168
NAALAD2	ENSG00000077616	4.27758	-0.0634678	0.0978012	-0.648947	0.516372	0.983674
JADE1	ENSG00000077684	2166.03	0.00913181	0.0139181	0.65611	0.511754	0.983674
FGFR1	ENSG00000077782	109.931	0.0397685	0.0356783	1.11464	0.265004	0.983674
GTF2I	ENSG00000077809	4364.03	0.00368876	0.0171484	0.215108	0.829683	0.990618
CST7	ENSG00000077984	2323.94	-0.000485938	0.0467416	-0.0103963	0.991705	0.998543
MAP2	ENSG00000078018	15.1416	-0.0176185	0.0624445	-0.282147	0.777831	0.988703
PIAS2	ENSG00000078043	517.732	0.0114958	0.0147571	0.779	0.435979	0.983674
AMPH	ENSG00000078053	3.42919	-0.0280288	0.123827	-0.226355	0.820925	0.990618
MCCC1	ENSG00000078070	432.963	0.0181381	0.012324	1.47176	0.141085	0.983674
LAMP3	ENSG00000078081	157.916	0.0728034	0.0706212	1.0309	0.302587	0.983674
FAP	ENSG00000078098	3.51403	0.109531	0.140795	0.777947	0.4366	0.983674
NEBL	ENSG00000078114	284.656	0.0222309	0.131242	0.169389	0.865491	0.993876
ACER3	ENSG00000078124	1016.43	-0.02819	0.0257192	-1.09607	0.273049	0.983674
UBE2K	ENSG00000078140	2127.07	-0.00778161	0.010378	-0.749815	0.453366	0.983674
PIK3C3	ENSG00000078142	2147.68	-0.00346015	0.0126753	-0.272984	0.784866	0.990168
N4BP2	ENSG00000078177	934.723	-0.00873243	0.018403	-0.47451	0.635136	0.983674
C12orf5	ENSG00000078237	335.511	-0.00762865	0.0181371	-0.42061	0.67404	0.983674
TULP3	ENSG00000078246	112.371	-0.0075493	0.0195221	-0.386704	0.698975	0.984152
SYNJ2	ENSG00000078269	497.179	0.00535827	0.0215143	0.249056	0.803317	0.990618
PPP2R5C	ENSG00000078304	7364.17	0.00121608	0.0117015	0.103925	0.917229	0.995618
PMS2P1	ENSG00000078319	180.407	0.00240139	0.0173634	0.138302	0.890002	0.995047
GNB1	ENSG00000078369	9139.38	-0.0108389	0.0131063	-0.827001	0.408236	0.983674
HOXA9	ENSG00000078399	12.713	-0.0472597	0.0602544	-0.784335	0.432844	0.983674
EDN1	ENSG00000078401	33.3535	0.0602914	0.0385737	1.56302	0.118049	0.983674
MLLT10	ENSG00000078403	1078.12	-0.00935803	0.010311	-0.907574	0.364103	0.983674
ZCWPW1	ENSG00000078487	257.004	-0.0171132	0.0169214	-1.01133	0.311857	0.983674
NRD1	ENSG00000078618	7972.38	-0.0237061	0.0225795	-1.04989	0.293767	0.983674
VDAC3	ENSG00000078668	2344.37	0.00642254	0.00847143	0.758141	0.448366	0.983674
PCM1	ENSG00000078674	4390.25	-0.0046023	0.0108953	-0.422413	0.672724	0.983674
TNRC6C	ENSG00000078687	838.482	0.013437	0.0187387	0.717072	0.47333	0.983674
CBFA2T2	ENSG00000078699	840.427	0.00353733	0.0109899	0.321871	0.747551	0.985969
ITCH	ENSG00000078747	4754.87	-0.0207273	0.0179339	-1.15576	0.247778	0.983674
TP53INP2	ENSG00000078804	550.576	-0.0432712	0.0372272	-1.16236	0.24509	0.983674
SDF4	ENSG00000078808	1823.48	0.0116848	0.0114542	1.02014	0.307662	0.983674
MYH7B	ENSG00000078814	4.41742	0.0782726	0.0735227	1.0646	0.287055	0.983674
TP73	ENSG00000078900	4.20762	0.150226	0.101981	1.47308	0.140728	0.983674
TOLLIP	ENSG00000078902	1165.76	0.00454746	0.0141045	0.322413	0.74714	0.985969
UBE2D4	ENSG00000078967	195.805	0.0234736	0.0153223	1.53199	0.125524	0.983674
THOC1	ENSG00000079134	1093.26	0.00672409	0.0116212	0.578604	0.562856	0.983674
FKBP7	ENSG00000079150	24.4178	0.0346733	0.0342982	1.01094	0.312046	0.983674
OSBPL6	ENSG00000079156	10.9295	0.0274062	0.0738122	0.371296	0.710417	0.984152
SLC1A3	ENSG00000079215	46.4922	-0.116834	0.0876015	-1.3337	0.182302	0.983674
XRCC5	ENSG00000079246	9411.64	-0.00658035	0.0103363	-0.636628	0.524367	0.983674
LXN	ENSG00000079257	289.178	0.0122864	0.022638	0.542733	0.587314	0.983674
SP140	ENSG00000079263	1658.75	0.00426086	0.0277252	0.153682	0.877861	0.994726
MKNK1	ENSG00000079277	2109.07	-0.0217342	0.0343787	-0.632199	0.527257	0.983674
TNS1	ENSG00000079308	212.595	0.0603829	0.0427772	1.41157	0.158077	0.983674
REXO1	ENSG00000079313	612.452	0.0219275	0.018161	1.2074	0.227279	0.983674
SAR1A	ENSG00000079332	3418.69	0.00123776	0.0100676	0.122944	0.902151	0.995047
CDC14A	ENSG00000079335	1457.58	0.0213655	0.0152377	1.40215	0.16087	0.983674
RAPGEF3	ENSG00000079337	10.264	0.0663726	0.0576117	1.15207	0.249293	0.983674
CEACAM1	ENSG00000079385	1233.09	-0.113879	0.0743458	-1.53174	0.125586	0.983674
SENP1	ENSG00000079387	863.604	-0.00531365	0.0127212	-0.4177	0.676166	0.983674
DUSP13	ENSG00000079393	4.10586	0.185265	0.100904	1.83604	0.0663513	0.983674
CIC	ENSG00000079432	1906.2	0.00524723	0.0229334	0.228803	0.819022	0.990618
LIPE	ENSG00000079435	106.898	0.0213157	0.0244342	0.872371	0.383006	0.983674
FDFT1	ENSG00000079459	1844.23	0.00116153	0.00983805	0.118065	0.906016	0.995047
PAFAH1B3	ENSG00000079462	142.118	-0.00322738	0.0214486	-0.15047	0.880394	0.994726
KIF22	ENSG00000079616	977.783	0.00624298	0.0155522	0.40142	0.688111	0.983867
LRRC16A	ENSG00000079691	153.138	-0.00610112	0.0314809	-0.193804	0.84633	0.991982
PGM1	ENSG00000079739	668.304	-0.0102527	0.021867	-0.468868	0.639164	0.983674
DDX1	ENSG00000079785	1710.34	-0.00673619	0.00933622	-0.721511	0.470595	0.983674
DNM2	ENSG00000079805	5052.51	-0.014485	0.0149768	-0.967163	0.333463	0.983674
EPB41L2	ENSG00000079819	415.964	-0.00460231	0.0215146	-0.213916	0.830612	0.990618
MOXD1	ENSG00000079931	28.1202	-0.0443963	0.0475846	-0.932997	0.350822	0.983674
STX7	ENSG00000079950	6984.43	-0.0170274	0.0186101	-0.914954	0.360216	0.983674
RABL2B	ENSG00000079974	412.366	-0.00133344	0.0167546	-0.0795866	0.936566	0.996937
KEAP1	ENSG00000079999	588.679	0.0218342	0.0121817	1.79237	0.0730731	0.983674
DDX43	ENSG00000080007	36.1893	0.114404	0.0727763	1.572	0.115951	0.983674
DCT	ENSG00000080166	9.72476	-0.00191609	0.0608723	-0.0314772	0.974889	0.998193
SLC35C2	ENSG00000080189	1313.19	-0.000636167	0.00961578	-0.0661586	0.947252	0.997622
CRYBG3	ENSG00000080200	379.312	-0.0113235	0.0227827	-0.497021	0.619175	0.983674
RFX3	ENSG00000080298	835.384	-0.0112806	0.0167738	-0.672515	0.501256	0.983674
RIF1	ENSG00000080345	3049.12	0.00056654	0.0203291	0.0278684	0.977767	0.998193
RAB21	ENSG00000080371	2824.49	-0.0162597	0.0189956	-0.855969	0.392015	0.983674
SLC4A4	ENSG00000080493	78.6854	0.0288305	0.0468539	0.615328	0.538338	0.983674
SMARCA2	ENSG00000080503	3842.22	-0.00237093	0.0123656	-0.191736	0.847949	0.991982
SESN1	ENSG00000080546	1536.16	0.0328568	0.0252757	1.29993	0.193623	0.983674
COL5A3	ENSG00000080573	83.2986	0.132342	0.075243	1.75886	0.0786009	0.983674
SRCAP	ENSG00000080603	3125.08	-0.0190283	0.0144621	-1.31574	0.188261	0.983674
KIAA0020	ENSG00000080608	648.895	0.00689158	0.0127548	0.540312	0.588982	0.983674
CNOT4	ENSG00000080802	712.628	-0.00556492	0.0130367	-0.426866	0.669477	0.983674
PSEN1	ENSG00000080815	4623.46	-0.0180412	0.0206307	-0.874483	0.381856	0.983674
CPOX	ENSG00000080819	686.531	0.0111583	0.013258	0.841626	0.399997	0.983674
CLDND1	ENSG00000080822	2090.99	0.0145934	0.0111037	1.31428	0.188751	0.983674
MOK	ENSG00000080823	45.8095	-0.00163839	0.0394754	-0.041504	0.966894	0.997906
HSP90AA1	ENSG00000080824	15298.9	-0.021752	0.0238725	-0.911175	0.362203	0.983674
RBL1	ENSG00000080839	498.763	0.0128489	0.0165292	0.777343	0.436957	0.983674
DLGAP4	ENSG00000080845	852.604	0.00466803	0.0131026	0.356268	0.72164	0.984653
IGSF9B	ENSG00000080854	42.0443	-0.000371543	0.0376517	-0.00986789	0.992127	0.998543
CROCCP3	ENSG00000080947	138.503	0.00400349	0.023013	0.173967	0.861892	0.992666
NDC80	ENSG00000080986	177.09	0.0313014	0.0253423	1.23514	0.216777	0.983674
AP4E1	ENSG00000081014	774.829	-0.00131335	0.0130356	-0.100751	0.919748	0.995862
RSBN1	ENSG00000081019	2098.51	-0.0129502	0.0193995	-0.667554	0.504418	0.983674
MAGI3	ENSG00000081026	61.1024	0.0443229	0.0324757	1.3648	0.172315	0.983674
CXCL2	ENSG00000081041	4.74936	-0.116111	0.0905886	-1.28174	0.199933	0.983674
COL4A4	ENSG00000081052	49.6328	0.00756142	0.0477996	0.15819	0.874307	0.994613
TCF7	ENSG00000081059	6085.72	0.00836174	0.025692	0.325461	0.744832	0.985808
OSTM1	ENSG00000081087	2698.15	-0.0154116	0.0180708	-0.852841	0.393747	0.983674
IMPG2	ENSG00000081148	33.9761	0.0212962	0.0291511	0.730544	0.465058	0.983674
PCNP	ENSG00000081154	4307.98	-0.00672911	0.0119004	-0.565451	0.571767	0.983674
EXD2	ENSG00000081177	198.193	0.00915874	0.0157433	0.581755	0.560732	0.983674
ARG2	ENSG00000081181	54.0747	0.0156502	0.0377121	0.414991	0.678148	0.983674
MEF2C	ENSG00000081189	2502.99	-0.0344548	0.0191518	-1.79904	0.0720124	0.983674
PTPRC	ENSG00000081237	80142.2	-0.024711	0.0225232	-1.09713	0.272584	0.983674
UBA5	ENSG00000081307	852.608	0.0102022	0.0128519	0.793825	0.427298	0.983674
STK17B	ENSG00000081320	15248.7	-0.0010475	0.0173072	-0.0605239	0.951738	0.997622
CDC14B	ENSG00000081377	575.799	-0.00356245	0.0252356	-0.141168	0.887737	0.995047
ZNF510	ENSG00000081386	669.148	-0.000395041	0.015586	-0.0253459	0.979779	0.998193
ZNF506	ENSG00000081665	1000.3	0.00261842	0.0160333	0.163311	0.870273	0.994145
JMJD4	ENSG00000081692	196.666	0.0297654	0.0224783	1.32419	0.185441	0.983674
DUSP12	ENSG00000081721	445.358	0.00992738	0.0111188	0.892848	0.371938	0.983674
AACS	ENSG00000081760	240.561	0.00517834	0.0166291	0.311402	0.755495	0.985969
KIAA0141	ENSG00000081791	1608.43	-0.000964042	0.00936972	-0.102889	0.918051	0.995618
HSPB11	ENSG00000081870	651.951	0.000353587	0.0143081	0.0247124	0.980284	0.998193
PHLPP1	ENSG00000081913	351.557	-0.0120863	0.0304252	-0.397247	0.691185	0.984083
IL12RB2	ENSG00000081985	101.129	0.0282442	0.0445801	0.63356	0.526368	0.983674
SMARCD3	ENSG00000082014	421.589	0.0101081	0.0305558	0.330807	0.74079	0.985159
WDR70	ENSG00000082068	605.886	0.00367563	0.00962976	0.381695	0.702688	0.984152
FYB	ENSG00000082074	26093	-0.0183953	0.0280999	-0.654637	0.512702	0.983674
STRADB	ENSG00000082146	610.373	0.030978	0.0191556	1.61718	0.10584	0.983674
BZW1	ENSG00000082153	4710.6	-0.00627567	0.0124028	-0.505988	0.612865	0.983674
C1QTNF3	ENSG00000082196	52.2019	-0.000502682	0.027702	-0.0181461	0.985522	0.998193
ME2	ENSG00000082212	2274.44	-0.0217666	0.018776	-1.15928	0.246342	0.983674
C5orf22	ENSG00000082213	695.069	-0.00275303	0.0113863	-0.241785	0.808947	0.990618
CCNT2	ENSG00000082258	3855.11	-0.005143	0.0127181	-0.404383	0.685931	0.983674
FAM135A	ENSG00000082269	381.58	-0.0180981	0.0187097	-0.967309	0.33339	0.983674
COL19A1	ENSG00000082293	196.201	-0.070757	0.0451322	-1.56777	0.116935	0.983674
EPB41L3	ENSG00000082397	737.423	0.0310681	0.0384955	0.807058	0.419633	0.983674
COBLL1	ENSG00000082438	422.668	-0.0218875	0.0283337	-0.772491	0.439824	0.983674
TRAF5	ENSG00000082512	2240.06	-0.0220524	0.0170586	-1.29275	0.196098	0.983674
MRPL22	ENSG00000082515	300.541	0.000385516	0.0159901	0.0241097	0.980765	0.998193
GEMIN5	ENSG00000082516	473.159	0.00111576	0.0146877	0.0759657	0.939446	0.996993
NFE2L1	ENSG00000082641	2352.72	-0.00860432	0.0120181	-0.715946	0.474025	0.983674
GSK3B	ENSG00000082701	3008.98	-0.0199333	0.0196743	-1.01316	0.310983	0.983674
ITGB5	ENSG00000082781	554.814	0.00734455	0.0321825	0.228216	0.819479	0.990618
ERC1	ENSG00000082805	524.364	-0.00363157	0.0166886	-0.217607	0.827735	0.990618
XPO1	ENSG00000082898	5342.55	-0.00022838	0.0137119	-0.0166556	0.986711	0.998337
RNF13	ENSG00000082996	5575.17	-0.0165228	0.030773	-0.536927	0.591318	0.983674
PALB2	ENSG00000083093	313.031	0.0095444	0.0136416	0.699653	0.484144	0.983674
DOPEY1	ENSG00000083097	1525.95	-0.00195312	0.0153636	-0.127127	0.89884	0.995047
LYRM2	ENSG00000083099	873.653	0.00261621	0.0120941	0.21632	0.828738	0.990618
BCKDHB	ENSG00000083123	241.026	0.0109025	0.0182757	0.596559	0.550802	0.983674
KAT6A	ENSG00000083168	6012.93	-0.0232596	0.023749	-0.979393	0.327386	0.983674
ZCCHC6	ENSG00000083223	8502.64	-0.0258739	0.0316358	-0.817867	0.413433	0.983674
ULK2	ENSG00000083290	602.667	0.00979694	0.0178766	0.548032	0.58367	0.983674
TNPO1	ENSG00000083312	5497.65	-0.0123015	0.0176432	-0.697237	0.485655	0.983674
PLOD1	ENSG00000083444	858.109	-0.0411752	0.0269187	-1.52961	0.126112	0.983674
P2RX5	ENSG00000083454	419.065	-0.0259797	0.0291276	-0.891926	0.372433	0.983674
ITGAE	ENSG00000083457	479.489	-0.000329677	0.0156402	-0.0210788	0.983183	0.998193
DIS3	ENSG00000083520	2093.25	0.000691221	0.00967458	0.0714471	0.943042	0.997622
PIBF1	ENSG00000083535	545.47	0.00406748	0.0130175	0.312463	0.754689	0.985969
TDRD3	ENSG00000083544	476.5	0.00419334	0.0125414	0.334358	0.738109	0.984653
NUFIP1	ENSG00000083635	129.255	0.0194541	0.0179872	1.08155	0.279453	0.983674
PDS5B	ENSG00000083642	2079.53	-0.012322	0.0125581	-0.981194	0.326497	0.983674
OXCT1	ENSG00000083720	893.145	0.00748522	0.0139798	0.535432	0.592351	0.983674
CYLD	ENSG00000083799	11073.9	-0.0120472	0.0147984	-0.814089	0.415594	0.983674
SLC27A5	ENSG00000083807	44.7049	0.0148169	0.0329561	0.449593	0.653004	0.983674
ZNF324	ENSG00000083812	191.843	-0.0072782	0.0154421	-0.471323	0.63741	0.983674
ZNF671	ENSG00000083814	653.943	-0.0137835	0.0118759	-1.16063	0.245791	0.983674
ZNF416	ENSG00000083817	141.6	0.00523717	0.0195179	0.268327	0.788448	0.990406
ZNF586	ENSG00000083828	961.417	-0.00954599	0.016481	-0.579212	0.562446	0.983674
ZNF446	ENSG00000083838	219.374	0.0190233	0.0161913	1.17491	0.24003	0.983674
ZNF264	ENSG00000083844	332.464	-0.01097	0.0207295	-0.529197	0.596669	0.983674
RPS5	ENSG00000083845	7892.54	0.0162832	0.0210305	0.774267	0.438773	0.983674
YTHDC1	ENSG00000083896	5236.47	-0.0161888	0.0101297	-1.59815	0.11001	0.983674
CHMP2B	ENSG00000083937	1886.1	-0.0174716	0.0223379	-0.782148	0.434128	0.983674
SMAP2	ENSG00000084070	19604.7	-0.0084223	0.0302697	-0.278242	0.780827	0.989319
PPIE	ENSG00000084072	897.493	0.0219415	0.0258657	0.848287	0.396278	0.983674
ZMPSTE24	ENSG00000084073	1911.92	-0.00829257	0.0212294	-0.390617	0.69608	0.984152
STARD7	ENSG00000084090	3085.25	0.00252362	0.00775437	0.325444	0.744845	0.985808
NOA1	ENSG00000084092	598.494	0.0198088	0.00982028	2.01713	0.0436817	0.983674
REST	ENSG00000084093	2303.12	-0.00718986	0.0131843	-0.545336	0.585523	0.983674
HAL	ENSG00000084110	2525.1	-0.0540265	0.0415713	-1.29961	0.193734	0.983674
SSH1	ENSG00000084112	1888.81	-0.0364618	0.0225871	-1.61428	0.106468	0.983674
GSTP1	ENSG00000084207	1726.21	0.021577	0.0175333	1.23063	0.218462	0.983674
APLP2	ENSG00000084234	11296.8	-0.0111424	0.0203688	-0.547034	0.584355	0.983674
KIAA1467	ENSG00000084444	124.884	0.00373908	0.019919	0.187714	0.851101	0.991982
WBP11	ENSG00000084463	1609.53	0.00335939	0.00854862	0.392974	0.694338	0.984152
EIF3I	ENSG00000084623	1900.29	0.0174177	0.0120653	1.44362	0.148845	0.983674
TXLNA	ENSG00000084652	1266.14	0.00302284	0.00835354	0.361864	0.717454	0.984152
NCOA1	ENSG00000084676	5002.55	-0.0218276	0.0273601	-0.79779	0.424992	0.983674
AGBL5	ENSG00000084693	193.326	0.0266827	0.0178014	1.49891	0.133897	0.983674
KIF3C	ENSG00000084731	369.077	-0.00772454	0.0265056	-0.29143	0.770722	0.987347
RAB10	ENSG00000084733	4382.77	-0.00336223	0.0181809	-0.184932	0.853283	0.991982
HADHA	ENSG00000084754	5057.2	0.0145219	0.00898428	1.61637	0.106014	0.983674
MAPRE3	ENSG00000084764	167.097	-0.0460917	0.0289942	-1.58969	0.111906	0.983674
CAD	ENSG00000084774	610.059	-0.00726806	0.0174267	-0.417064	0.676632	0.983674
CD59	ENSG00000085063	2058.41	-0.0586261	0.0490813	-1.19447	0.232295	0.983674
CD82	ENSG00000085117	2626.92	-0.0347942	0.0248144	-1.40218	0.160862	0.983674
TAF9	ENSG00000085231	1377.89	0.00465776	0.00924503	0.503812	0.614394	0.983674
FCN1	ENSG00000085265	13168.1	-0.00956125	0.0284661	-0.335882	0.73696	0.984653
MYNN	ENSG00000085274	1065.71	-0.0123979	0.0111343	-1.11349	0.265499	0.983674
MECOM	ENSG00000085276	4.03455	0.0437634	0.0879614	0.497529	0.618816	0.983674
SCAMP1	ENSG00000085365	1103.74	-0.0138438	0.0171201	-0.808627	0.41873	0.983674
PREP	ENSG00000085377	777.014	0.00996359	0.0110015	0.905657	0.365117	0.983674
HACE1	ENSG00000085382	313.635	-0.0114435	0.0151643	-0.754631	0.45047	0.983674
SEH1L	ENSG00000085415	710.59	0.00732138	0.0131888	0.555123	0.578811	0.983674
WDR47	ENSG00000085433	676.995	-0.0176598	0.0152992	-1.1543	0.248378	0.983674
WDFY1	ENSG00000085449	2282.47	-0.0092439	0.0254016	-0.363911	0.715925	0.984152
OVGP1	ENSG00000085465	79.7032	0.0509881	0.0411398	1.23938	0.215203	0.983674
SLC25A24	ENSG00000085491	1266.48	-0.00630999	0.0227319	-0.277583	0.781333	0.989319
MAP3K4	ENSG00000085511	974.88	0.00504319	0.0135544	0.372069	0.709841	0.984152
PILRA	ENSG00000085514	3411.24	-0.0324371	0.0275369	-1.17795	0.238816	0.983674
ABCB1	ENSG00000085563	640.426	-0.000646835	0.0248421	-0.0260379	0.979227	0.998193
ZNF213	ENSG00000085644	266.695	-0.00959066	0.0225678	-0.424971	0.670858	0.983674
AKR1B1	ENSG00000085662	865.039	0.0140107	0.021516	0.651177	0.514932	0.983674
CPNE3	ENSG00000085719	3228.26	-0.0143841	0.0150694	-0.954519	0.339821	0.983674
RRN3	ENSG00000085721	1237.05	-0.00208033	0.0118968	-0.174866	0.861185	0.992666
CTTN	ENSG00000085733	761.961	-0.00361058	0.0314538	-0.11479	0.908612	0.995047
WNT11	ENSG00000085741	7.90219	0.0316097	0.0753836	0.419318	0.674983	0.983674
MTIF2	ENSG00000085760	961.094	0.0258411	0.0131031	1.97213	0.0485951	0.983674
DDHD2	ENSG00000085788	1329.54	-0.00136034	0.0161334	-0.0843182	0.932803	0.996758
TTC39A	ENSG00000085831	8.54987	0.0511401	0.0701741	0.728761	0.466148	0.983674
EPS15	ENSG00000085832	3652.7	-0.00626646	0.013228	-0.473729	0.635693	0.983674
ORC1	ENSG00000085840	31.4266	0.00195239	0.0442694	0.0441026	0.964823	0.997694
MGST2	ENSG00000085871	278.321	0.0123996	0.0235125	0.527364	0.597941	0.983674
CHERP	ENSG00000085872	770.046	0.00576823	0.0125487	0.459666	0.645756	0.983674
ATG16L1	ENSG00000085978	1114.86	-0.0091433	0.0084857	-1.07749	0.281259	0.983674
USP40	ENSG00000085982	348.593	0.00970561	0.0172535	0.562531	0.573754	0.983674
POMGNT1	ENSG00000085998	460.487	0.0206138	0.0156601	1.31632	0.188065	0.983674
RAD54L	ENSG00000085999	9.29412	0.0711643	0.0665642	1.06911	0.285021	0.983674
MAST2	ENSG00000086015	206.85	3.1842e-05	0.0167869	0.00189684	0.998487	0.999967
DNAJA1	ENSG00000086061	5779.26	-0.0293098	0.0292295	-1.00275	0.315983	0.983674
B4GALT1	ENSG00000086062	3714.23	-0.0164049	0.0116636	-1.40651	0.159573	0.983674
CHMP5	ENSG00000086065	2625.26	0.0016138	0.0345243	0.0467438	0.962717	0.997622
NFX1	ENSG00000086102	1418.05	0.00192169	0.0100356	0.191488	0.848143	0.991982
DIMT1	ENSG00000086189	433.088	0.000263339	0.0142055	0.0185378	0.98521	0.998193
IPO11	ENSG00000086200	454.741	-0.0117348	0.0148936	-0.787907	0.430751	0.983674
EIF2AK1	ENSG00000086232	3219.7	0.0137134	0.0119525	1.14732	0.251251	0.983674
NME8	ENSG00000086288	151.387	-0.0638359	0.0469942	-1.35838	0.174344	0.983674
EPDR1	ENSG00000086289	22.5979	-0.0316882	0.0402829	-0.786642	0.431492	0.983674
SNX10	ENSG00000086300	5783.43	-0.0335112	0.0379533	-0.882958	0.377259	0.983674
SEPHS1	ENSG00000086475	683.923	0.00701366	0.0126154	0.55596	0.578238	0.983674
MRPL28	ENSG00000086504	779.278	0.0109893	0.0160606	0.68424	0.493824	0.983674
HBQ1	ENSG00000086506	17.069	0.0994846	0.0684565	1.45325	0.146153	0.983674
ITPKC	ENSG00000086544	313.894	0.00876709	0.0153554	0.570945	0.568037	0.983674
CEACAM6	ENSG00000086548	36.8539	0.131737	0.0902847	1.45913	0.14453	0.983674
RBM22	ENSG00000086589	1931.61	-0.0190513	0.0118131	-1.61273	0.106802	0.983674
TMED2	ENSG00000086598	3711.5	0.00253567	0.010267	0.246973	0.804929	0.990618
ERO1LB	ENSG00000086619	864.145	0.0106252	0.0127286	0.834745	0.403861	0.983674
ZFAND6	ENSG00000086666	2512.86	-0.0171704	0.0130772	-1.313	0.189182	0.983674
LAT2	ENSG00000086730	4456.71	-0.0500444	0.028741	-1.74122	0.0816445	0.983674
ZW10	ENSG00000086827	440.165	0.00526048	0.0108148	0.486413	0.626674	0.983674
ALG9	ENSG00000086848	102.9	0.0307864	0.0215994	1.42534	0.15406	0.983674
MYBPC2	ENSG00000086967	5.12631	-0.123513	0.0871001	-1.41806	0.156172	0.983674
ACOX3	ENSG00000087008	178.077	0.00654078	0.0161796	0.404261	0.686021	0.983674
MTMR2	ENSG00000087053	475.477	0.010777	0.0152782	0.705384	0.480571	0.983674
PPP1R15A	ENSG00000087074	3329.74	-0.0364063	0.0354172	-1.02793	0.303984	0.983674
HSD17B14	ENSG00000087076	3.70358	0.0154408	0.0986218	0.156566	0.875587	0.994658
TRIP6	ENSG00000087077	109.462	0.0222442	0.0278602	0.798424	0.424624	0.983674
FTL	ENSG00000087086	39354.3	0.00519465	0.0181339	0.286461	0.774525	0.98851
SRRT	ENSG00000087087	1549.95	0.0132175	0.0110034	1.20122	0.229667	0.983674
BAX	ENSG00000087088	975.74	0.00314397	0.0142402	0.220782	0.825262	0.990618
NLK	ENSG00000087095	761.758	-0.0147378	0.0112783	-1.30674	0.191302	0.983674
PIGS	ENSG00000087111	1166.94	-0.000674262	0.0100407	-0.0671528	0.94646	0.997622
ATXN7L3	ENSG00000087152	2653.3	-0.0227555	0.0131795	-1.72658	0.0842434	0.983674
PGS1	ENSG00000087157	2419.06	-0.0203345	0.0406065	-0.50077	0.616533	0.983674
PSMC5	ENSG00000087191	1850.3	0.00617452	0.0124695	0.495169	0.620481	0.983674
UIMC1	ENSG00000087206	2190.03	-0.0146103	0.0220682	-0.662053	0.507937	0.983674
CETP	ENSG00000087237	27.5426	0.016931	0.0451159	0.375278	0.707454	0.984152
LPCAT2	ENSG00000087253	6013.72	-0.0594677	0.0475408	-1.25088	0.210979	0.983674
GNAO1	ENSG00000087258	53.2423	0.0155774	0.040513	0.384504	0.700605	0.984152
OGFOD1	ENSG00000087263	713.636	0.0078374	0.0113277	0.691879	0.489013	0.983674
SH3BP2	ENSG00000087266	5544.18	-0.0177355	0.0235396	-0.753434	0.451189	0.983674
NOP14	ENSG00000087269	839.048	0.0134429	0.0141882	0.947473	0.343398	0.983674
ADD1	ENSG00000087274	5555.12	-0.0114066	0.0104255	-1.0941	0.273911	0.983674
L2HGDH	ENSG00000087299	74.951	0.00448991	0.025969	0.172895	0.862734	0.992666
TXNDC16	ENSG00000087301	419.198	-0.000978705	0.0155647	-0.06288	0.949862	0.997622
C14orf166	ENSG00000087302	1688.47	0.0126572	0.01019	1.24212	0.214194	0.983674
NID2	ENSG00000087303	6.0845	-0.048544	0.0678974	-0.714962	0.474633	0.983674
GMCL1	ENSG00000087338	2043.27	-0.0132727	0.0175606	-0.755824	0.449755	0.983674
SF3B2	ENSG00000087365	4871.61	0.00368051	0.0091589	0.401851	0.687794	0.983867
KLHL42	ENSG00000087448	643.779	-0.0257718	0.0157444	-1.63689	0.101653	0.983674
GNAS	ENSG00000087460	12899.1	0.00365332	0.0108338	0.337216	0.735954	0.984653
DNM1L	ENSG00000087470	1553.61	0.00261811	0.0111847	0.234079	0.814924	0.990618
PHACTR3	ENSG00000087495	7.56405	-0.0816584	0.0676883	-1.20639	0.227667	0.983674
ERGIC2	ENSG00000087502	1639.95	-0.015257	0.0186659	-0.817372	0.413716	0.983674
AURKA	ENSG00000087586	64.8731	0.0135166	0.0295798	0.456955	0.647704	0.983674
CASS4	ENSG00000087589	1560.72	-0.0382461	0.0345258	-1.10775	0.267969	0.983674
AAMDC	ENSG00000087884	73.6821	0.00894395	0.0241828	0.369848	0.711496	0.984152
RFX2	ENSG00000087903	643.782	-0.0392698	0.0446669	-0.87917	0.379309	0.983674
METTL2A	ENSG00000087995	168.871	0.00830916	0.0169999	0.488777	0.624999	0.983674
ALG6	ENSG00000088035	762.128	-0.0113735	0.00932041	-1.22028	0.22236	0.983674
CNOT3	ENSG00000088038	954.935	-0.000707768	0.0194622	-0.0363662	0.97099	0.997931
GP6	ENSG00000088053	113.097	-0.0470392	0.0371095	-1.26758	0.204949	0.983674
PTPN4	ENSG00000088179	3372.4	0.0120134	0.0194752	0.616853	0.537332	0.983674
DDX18	ENSG00000088205	2980.53	-0.00662	0.0104998	-0.630491	0.528373	0.983674
KHSRP	ENSG00000088247	1453.78	0.00851479	0.0110126	0.773188	0.439411	0.983674
GNA11	ENSG00000088256	74.3064	0.022558	0.0318365	0.708558	0.478599	0.983674
ASAP3	ENSG00000088280	19.7891	-0.0401947	0.0572787	-0.701738	0.482843	0.983674
EDEM2	ENSG00000088298	1082.08	-0.0158019	0.023821	-0.663361	0.507099	0.983674
DNMT3B	ENSG00000088305	15.297	0.0646083	0.0447542	1.44362	0.148845	0.983674
TPX2	ENSG00000088325	61.3176	-0.0105177	0.0501694	-0.209644	0.833946	0.990618
PDRG1	ENSG00000088356	371.837	0.0130936	0.013838	0.946206	0.344044	0.983674
EPB41L1	ENSG00000088367	2.74546	0.166373	0.087355	1.90456	0.0568368	0.983674
DOCK9	ENSG00000088387	1164.69	0.0146615	0.0229429	0.639041	0.522796	0.983674
ANKRD10	ENSG00000088448	2320.57	0.01105	0.0101837	1.08507	0.277892	0.983674
TGDS	ENSG00000088451	506.48	0.00191297	0.0125647	0.15225	0.87899	0.994726
DOCK3	ENSG00000088538	31.3034	0.0846659	0.0431763	1.96094	0.0498866	0.983674
C3orf18	ENSG00000088543	208.855	0.0217242	0.0194502	1.11692	0.26403	0.983674
COQ9	ENSG00000088682	408.232	0.0130118	0.0124289	1.04689	0.295148	0.983674
TMEM40	ENSG00000088726	364.183	-0.00993202	0.0357841	-0.277554	0.781355	0.989319
KIF9	ENSG00000088727	27.8195	-0.01476	0.0284832	-0.5182	0.604319	0.983674
CRLS1	ENSG00000088766	550.689	0.0247865	0.013106	1.89124	0.0585929	0.983674
PPP1R13B	ENSG00000088808	202.662	0.0251813	0.0190389	1.32262	0.185961	0.983674
ATRN	ENSG00000088812	790.051	0.00146945	0.0161677	0.0908879	0.927582	0.996197
SMOX	ENSG00000088826	572.845	0.0211038	0.0326369	0.646623	0.517876	0.983674
SIGLEC1	ENSG00000088827	250.384	0.178627	0.0860252	2.07645	0.0378528	0.983674
FKBP1A	ENSG00000088832	5698.9	-0.0282831	0.0214636	-1.31773	0.187595	0.983674
NSFL1C	ENSG00000088833	2282.26	-0.00246818	0.0214218	-0.115218	0.908272	0.995047
SLC4A11	ENSG00000088836	3.51779	0.0430428	0.0867733	0.496037	0.619868	0.983674
C20orf194	ENSG00000088854	270.518	0.00803606	0.0186941	0.429871	0.667289	0.983674
ZNF343	ENSG00000088876	252.546	-0.00552659	0.0134655	-0.410426	0.681493	0.983674
EBF4	ENSG00000088881	23.7807	0.127865	0.0573717	2.22872	0.0258325	0.977835
CPXM1	ENSG00000088882	8.33591	0.0231366	0.0705277	0.32805	0.742874	0.985438
MAVS	ENSG00000088888	932.93	-0.0175956	0.0214523	-0.820222	0.412089	0.983674
LZTS3	ENSG00000088899	31.6448	-0.0125019	0.0478644	-0.261194	0.793943	0.990493
XRN2	ENSG00000088930	5638.67	-0.00936285	0.0191179	-0.489743	0.624316	0.983674
PLK1S1	ENSG00000088970	711.593	-0.00290583	0.0125402	-0.231721	0.816755	0.990618
DYNLL1	ENSG00000088986	1796.63	-0.0262826	0.0140509	-1.87052	0.0614113	0.983674
TESC	ENSG00000088992	255.438	-0.00351604	0.0249463	-0.140945	0.887914	0.995047
SNX5	ENSG00000089006	2329.78	-0.00442295	0.0099655	-0.443827	0.657168	0.983674
RPL6	ENSG00000089009	12346.8	0.0187671	0.0134553	1.39478	0.163083	0.983674
SIRPG	ENSG00000089012	605.736	0.00764723	0.0250999	0.304671	0.760617	0.986231
MAPKAPK5	ENSG00000089022	556.553	0.0142164	0.00922677	1.54077	0.123372	0.983674
P2RX7	ENSG00000089041	433.703	-0.00743876	0.0331592	-0.224335	0.822497	0.990618
ESF1	ENSG00000089048	663.193	0.0013732	0.0167434	0.0820144	0.934635	0.996758
RBBP9	ENSG00000089050	363.998	-0.00262059	0.0159558	-0.16424	0.869542	0.994145
ANAPC5	ENSG00000089053	3087.42	0.00469534	0.00817062	0.574662	0.56552	0.983674
SLC23A2	ENSG00000089057	1124.55	-0.0013967	0.0133312	-0.10477	0.916559	0.995618
SLC8B1	ENSG00000089060	1550.08	0.00994819	0.0161256	0.616919	0.537288	0.983674
TMEM230	ENSG00000089063	1804.49	0.00242597	0.00996176	0.243528	0.807597	0.990618
DZANK1	ENSG00000089091	46.3984	0.0110509	0.028718	0.384808	0.700379	0.984152
KDM2B	ENSG00000089094	1049.16	-0.0085778	0.0122621	-0.699536	0.484217	0.983674
TASP1	ENSG00000089123	195.946	0.00568653	0.0167928	0.33863	0.734889	0.984653
OAS1	ENSG00000089127	2422.11	0.0814495	0.0548711	1.48438	0.137708	0.983674
GCN1L1	ENSG00000089154	1625.9	0.00598464	0.0166735	0.358932	0.719646	0.984552
RPLP0	ENSG00000089157	12401.4	0.0204303	0.015945	1.2813	0.200088	0.983674
PXN	ENSG00000089159	10803.1	-0.012417	0.0263684	-0.470905	0.637709	0.983674
SIRT4	ENSG00000089163	22.3546	-0.00565792	0.0391025	-0.144695	0.884952	0.995047
RPH3A	ENSG00000089169	222.168	-0.00226425	0.0602392	-0.0375877	0.970016	0.997931
KIF16B	ENSG00000089177	296.321	0.000398542	0.0292476	0.0136265	0.989128	0.998543
TRMT6	ENSG00000089195	506.446	0.00991143	0.0126251	0.785059	0.432419	0.983674
CHGB	ENSG00000089199	4.15749	0.10791	0.11107	0.971543	0.331278	0.983674
PEBP1	ENSG00000089220	1460.92	0.0415308	0.0193253	2.14904	0.0316313	0.983674
BRAP	ENSG00000089234	986.782	-0.0029537	0.012436	-0.237513	0.812259	0.990618
ERP29	ENSG00000089248	4407.65	0.0050361	0.00980899	0.513417	0.60766	0.983674
FUS	ENSG00000089280	8585.68	0.00767138	0.0101927	0.752632	0.451671	0.983674
FXYD5	ENSG00000089327	3513.34	0.0324743	0.015897	2.0428	0.0410726	0.983674
ZNF302	ENSG00000089335	1368.19	0.0117881	0.0168894	0.697958	0.485203	0.983674
GRAMD1A	ENSG00000089351	2137.55	-0.018548	0.0318169	-0.58296	0.55992	0.983674
CDIP1	ENSG00000089486	664.697	-0.0157179	0.0154585	-1.01678	0.309258	0.983674
CMTM1	ENSG00000089505	88.7074	-0.061783	0.0444837	-1.38889	0.164866	0.983674
GANAB	ENSG00000089597	5100.85	-0.00215119	0.0116717	-0.184309	0.853771	0.991982
GMIP	ENSG00000089639	4570.68	-0.0212283	0.0248701	-0.853566	0.393346	0.983674
BIRC5	ENSG00000089685	38.2864	0.0245354	0.0712925	0.344151	0.730733	0.984653
LAG3	ENSG00000089692	81.8673	0.0475615	0.0415746	1.14401	0.252622	0.983674
MLF2	ENSG00000089693	2129.53	-0.0103769	0.0191013	-0.543256	0.586954	0.983674
OTUB2	ENSG00000089723	10.8549	0.0304157	0.0558262	0.544828	0.585872	0.983674
DDX24	ENSG00000089737	3568.44	0.00774961	0.0130562	0.593555	0.552809	0.983674
ZBTB25	ENSG00000089775	1239.07	0.0187834	0.0181791	1.03324	0.30149	0.983674
NECAP1	ENSG00000089818	1693.51	-0.0125286	0.0128733	-0.97322	0.330444	0.983674
ANKRD24	ENSG00000089847	9.14506	-0.0316117	0.0552102	-0.572569	0.566936	0.983674
DHX32	ENSG00000089876	290.036	0.014086	0.0176473	0.798198	0.424755	0.983674
RCOR1	ENSG00000089902	2897.7	-0.0307769	0.0253703	-1.21311	0.225088	0.983674
GPATCH2L	ENSG00000089916	2693.49	0.000419127	0.0147079	0.0284968	0.977266	0.998193
LTBP4	ENSG00000090006	355.682	0.036811	0.0254052	1.44896	0.147349	0.983674
BLVRB	ENSG00000090013	673.008	0.0489358	0.0247448	1.97762	0.0479719	0.983674
SLC9A1	ENSG00000090020	856.148	-0.0293606	0.0203239	-1.44463	0.148561	0.983674
SPTLC1	ENSG00000090054	1519.93	-0.016715	0.0190735	-0.876351	0.380839	0.983674
PAPOLA	ENSG00000090060	9031.19	-0.0187686	0.0164293	-1.14238	0.253295	0.983674
CCNK	ENSG00000090061	1512.47	-0.00373186	0.0120905	-0.308662	0.757579	0.986065
PCBP4	ENSG00000090097	110.192	0.0394392	0.0260571	1.51357	0.130135	0.983674
RGS1	ENSG00000090104	123.497	-0.0352596	0.0463436	-0.760829	0.446759	0.983674
YPEL3	ENSG00000090238	4975.42	0.00474883	0.0258836	0.183468	0.854431	0.991982
MRPS33	ENSG00000090263	421.457	0.0147095	0.0168629	0.872299	0.383045	0.983674
NDUFB2	ENSG00000090266	583.403	0.00625593	0.0173716	0.360125	0.718754	0.984501
NUDC	ENSG00000090273	1088.69	0.0232791	0.0118087	1.97135	0.0486834	0.983674
MAEA	ENSG00000090316	2156.89	-0.0203151	0.0232625	-0.873299	0.3825	0.983674
ICAM1	ENSG00000090339	1340.78	-0.0378995	0.0372569	-1.01725	0.309035	0.983674
STRN4	ENSG00000090372	1682.94	-0.0273287	0.0220783	-1.23781	0.215787	0.983674
IRAK3	ENSG00000090376	3480.39	-0.038685	0.0380376	-1.01702	0.309144	0.983674
LYZ	ENSG00000090382	65249.9	0.0190699	0.0270812	0.704176	0.481323	0.983674
MUL1	ENSG00000090432	530.177	0.00281236	0.0116296	0.241827	0.808915	0.990618
TFAP4	ENSG00000090447	211.188	0.0120964	0.0195355	0.619202	0.535783	0.983674
PDCD7	ENSG00000090470	583.798	-0.0102596	0.0114947	-0.892547	0.3721	0.983674
SPG21	ENSG00000090487	2677.35	-0.00615571	0.01657	-0.371498	0.710267	0.984152
DNAJB11	ENSG00000090520	1380.44	0.00842674	0.0163373	0.515796	0.605997	0.983674
LEPREL1	ENSG00000090530	19.6433	0.108418	0.0604031	1.7949	0.0726696	0.983674
FLT3LG	ENSG00000090554	63.9792	-0.0475157	0.0272153	-1.74591	0.0808258	0.983674
RAB11FIP3	ENSG00000090565	347.729	0.0116596	0.0168686	0.691202	0.489439	0.983674
GNPTG	ENSG00000090581	742.629	0.0191503	0.0125985	1.52005	0.128498	0.983674
ZNF268	ENSG00000090612	547.774	0.0134184	0.0141515	0.948196	0.34303	0.983674
GOLGA3	ENSG00000090615	1422.38	0.00946393	0.0120909	0.782734	0.433783	0.983674
PABPC4	ENSG00000090621	2320.52	0.0116308	0.0128623	0.904254	0.365861	0.983674
CD209	ENSG00000090659	9.71801	0.032049	0.0686921	0.46656	0.640815	0.983674
CERS4	ENSG00000090661	377.466	0.02166	0.0220295	0.983228	0.325495	0.983674
MCOLN1	ENSG00000090674	342.305	-0.0119828	0.02334	-0.513403	0.607669	0.983674
USP48	ENSG00000090686	2587.92	-0.00722573	0.00847325	-0.85277	0.393787	0.983674
PDPR	ENSG00000090857	1328.45	-0.0199415	0.0297112	-0.67118	0.502106	0.983674
AARS	ENSG00000090861	913.461	-0.000798632	0.0163069	-0.0489752	0.960939	0.997622
GLG1	ENSG00000090863	3716.18	0.000648386	0.0128056	0.050633	0.959618	0.997622
TNRC6A	ENSG00000090905	1874.32	0.00555314	0.0140998	0.393846	0.693695	0.984152
FCGBP	ENSG00000090920	359.43	0.0792583	0.0479993	1.65124	0.0986894	0.983674
PLEKHG2	ENSG00000090924	349.564	-0.0127088	0.0203343	-0.624992	0.531976	0.983674
NAT14	ENSG00000090971	43.3626	-0.0157636	0.0292793	-0.538386	0.59031	0.983674
PITPNM2	ENSG00000090975	543.51	0.00712972	0.0233137	0.305817	0.759744	0.986065
EXOC1	ENSG00000090989	2189.97	-0.00101579	0.0127695	-0.0795481	0.936597	0.996937
RBM27	ENSG00000091009	1956.9	-0.0103771	0.0137076	-0.757035	0.449029	0.983674
OSBPL8	ENSG00000091039	13371.8	-0.0308092	0.0262256	-1.17478	0.240083	0.983674
DTX2	ENSG00000091073	487.866	-0.00441971	0.022517	-0.196283	0.844388	0.991982
NLRC4	ENSG00000091106	1579.55	-0.0145841	0.0410399	-0.355363	0.722318	0.984653
PUS7	ENSG00000091127	144.726	0.0104052	0.0174708	0.595576	0.551458	0.983674
NRCAM	ENSG00000091129	175.618	-0.0031719	0.0567057	-0.0559361	0.955393	0.997622
SLC26A4	ENSG00000091137	3.67105	-0.065016	0.0659408	-0.985975	0.324145	0.983674
DLD	ENSG00000091140	1930.59	-0.00111606	0.0107165	-0.104144	0.917055	0.995618
WDR7	ENSG00000091157	864.371	-0.006182	0.0157155	-0.393371	0.694046	0.984152
TXNL1	ENSG00000091164	1221.64	0.012714	0.00857413	1.48284	0.138118	0.983674
IL5RA	ENSG00000091181	830.599	-0.0354603	0.0618739	-0.573106	0.566573	0.983674
ABCC6	ENSG00000091262	37.0917	0.0311961	0.0426771	0.73098	0.464792	0.983674
CMTM6	ENSG00000091317	16115.3	-0.0336247	0.0283424	-1.18637	0.235475	0.983674
ITGA6	ENSG00000091409	3215.77	0.0215342	0.0232052	0.927992	0.353412	0.983674
RAPGEF4	ENSG00000091428	5.09044	-0.0971285	0.0738996	-1.31433	0.188735	0.983674
MLTK	ENSG00000091436	642.02	-0.0147573	0.0423158	-0.348742	0.727283	0.984653
FH	ENSG00000091483	604.371	0.00480237	0.0131501	0.365196	0.714965	0.984152
SEL1L3	ENSG00000091490	2144.8	-0.0120433	0.0195177	-0.617046	0.537204	0.983674
TF	ENSG00000091513	3.96997	-0.0426734	0.070608	-0.60437	0.545597	0.983674
CDV3	ENSG00000091527	7513.13	-0.00479134	0.00920255	-0.520653	0.602608	0.983674
MYO15A	ENSG00000091536	7.06918	-0.0065522	0.0578685	-0.113226	0.909852	0.995047
ALKBH5	ENSG00000091542	1666.27	0.0107251	0.00867097	1.2369	0.216125	0.983674
NLRP1	ENSG00000091592	8989.07	0.00259326	0.0177641	0.145983	0.883934	0.995047
PITPNM3	ENSG00000091622	8.88608	0.0495819	0.0500797	0.99006	0.322145	0.983674
SPAG7	ENSG00000091640	794.498	0.012428	0.0103418	1.20173	0.229469	0.983674
ORC6	ENSG00000091651	41.1868	0.00555181	0.0338063	0.164224	0.869555	0.994145
ZC3HC1	ENSG00000091732	213.503	0.0151706	0.0139039	1.0911	0.275229	0.983674
ESR1	ENSG00000091831	36.2638	0.00846803	0.0373225	0.226888	0.820511	0.990618
RGS17	ENSG00000091844	9.0322	0.0626394	0.0822043	0.761996	0.446062	0.983674
TMEM101	ENSG00000091947	472.312	0.0164947	0.0135429	1.21795	0.223241	0.983674
CD200	ENSG00000091972	307.272	-0.062657	0.037614	-1.66579	0.0957557	0.983674
PSME1	ENSG00000092010	6436.6	-0.0112724	0.021997	-0.512453	0.608334	0.983674
PPP2R3C	ENSG00000092020	1930.96	0.0154176	0.0255456	0.603531	0.546155	0.983674
HAUS4	ENSG00000092036	762.064	-0.0415986	0.037758	-1.10172	0.270585	0.983674
JPH4	ENSG00000092051	13.0301	0.0908864	0.0624266	1.45589	0.145423	0.983674
CEBPE	ENSG00000092067	337.667	-0.0332802	0.0551712	-0.603217	0.546364	0.983674
SLC7A8	ENSG00000092068	99.6068	0.0464138	0.0622027	0.74617	0.455564	0.983674
OSGEP	ENSG00000092094	1472.8	0.00143911	0.0178541	0.0806041	0.935757	0.996758
SLC22A17	ENSG00000092096	51.3982	0.0906784	0.0455788	1.98949	0.0466476	0.983674
RNF31	ENSG00000092098	638.716	-0.00827146	0.0228271	-0.362353	0.717088	0.984152
SCFD1	ENSG00000092108	1296.36	-0.0094598	0.0111861	-0.845676	0.397733	0.983674
G2E3	ENSG00000092140	1154.7	-0.00528104	0.0149867	-0.352383	0.724551	0.984653
HECTD1	ENSG00000092148	3368.74	0.00107729	0.0130594	0.0824918	0.934256	0.996758
HNRNPC	ENSG00000092199	13548.3	-0.00493093	0.0116778	-0.422248	0.672844	0.983674
RPGRIP1	ENSG00000092200	368.145	-0.0120727	0.0315414	-0.382756	0.701901	0.984152
SUPT16H	ENSG00000092201	3508.04	-0.00356284	0.00761451	-0.467901	0.639855	0.983674
TOX4	ENSG00000092203	2399.18	-0.00757062	0.0130787	-0.578849	0.562691	0.983674
GEMIN2	ENSG00000092208	179.653	-0.00123071	0.0156512	-0.0786339	0.937324	0.996993
TGM1	ENSG00000092295	34.5426	-0.0124949	0.0343008	-0.364273	0.715654	0.984152
TINF2	ENSG00000092330	2268.61	-0.012556	0.012111	-1.03674	0.299858	0.983674
DAZL	ENSG00000092345	3.86337	-0.250823	0.0975688	-2.57073	0.0101486	0.877888
TRPM7	ENSG00000092439	2630.11	-0.00828175	0.0135698	-0.610308	0.541658	0.983674
WDR76	ENSG00000092470	237.311	0.0130832	0.0169059	0.773885	0.438999	0.983674
CAPN3	ENSG00000092529	45.8021	-0.0809792	0.0279672	-2.89551	0.00378542	0.665231
SNAP23	ENSG00000092531	8354.53	-0.0328495	0.0212751	-1.54404	0.122579	0.983674
PHGDH	ENSG00000092621	95.0188	-0.00394493	0.0346713	-0.113781	0.909411	0.995047
COL9A3	ENSG00000092758	155.055	0.0648581	0.11335	0.572195	0.56719	0.983674
EZR	ENSG00000092820	4695.13	-0.00839931	0.0109402	-0.767744	0.442639	0.983674
MYL6	ENSG00000092841	8621.24	-0.0291748	0.0183499	-1.58992	0.111853	0.983674
AGO1	ENSG00000092847	2062.12	-0.000494026	0.0129353	-0.0381921	0.969535	0.997931
TEKT2	ENSG00000092850	3.19278	0.0922006	0.103107	0.894224	0.371202	0.983674
CLSPN	ENSG00000092853	46.4538	-0.0205245	0.044575	-0.460448	0.645194	0.983674
RFFL	ENSG00000092871	2035.7	-0.0143334	0.0175573	-0.816379	0.414284	0.983674
UNC13D	ENSG00000092929	4633.86	-0.0106743	0.0198448	-0.53789	0.590653	0.983674
MFSD11	ENSG00000092931	373.03	-0.00584426	0.0122877	-0.475619	0.634346	0.983674
DPYSL2	ENSG00000092964	1239.93	0.019042	0.0226754	0.839763	0.401041	0.983674
TGFB2	ENSG00000092969	14.1488	0.00160749	0.0675727	0.023789	0.981021	0.998193
GPATCH2	ENSG00000092978	416.571	-0.0111926	0.0133569	-0.837962	0.402052	0.983674
NUP50	ENSG00000093000	6399.52	-0.0183154	0.0188036	-0.974038	0.330038	0.983674
CDC45	ENSG00000093009	14.1454	0.0333727	0.0694476	0.480544	0.63084	0.983674
COMT	ENSG00000093010	515.383	0.0259837	0.0165567	1.56938	0.11656	0.983674
CECR1	ENSG00000093072	4715.4	0.0183055	0.0196526	0.931454	0.351619	0.983674
VNN3	ENSG00000093134	2108.3	-0.0454096	0.0441081	-1.02951	0.303241	0.983674
ECHDC1	ENSG00000093144	2093.96	-0.00207741	0.0138084	-0.150445	0.880414	0.994726
LRRFIP2	ENSG00000093167	1382.29	-0.0182291	0.0249857	-0.729582	0.465645	0.983674
SEC22C	ENSG00000093183	1122.21	0.0130798	0.0103945	1.25833	0.208271	0.983674
XYLB	ENSG00000093217	18.9041	-0.0654754	0.0468932	-1.39627	0.162634	0.983674
CDC6	ENSG00000094804	34.6753	0.00546931	0.0560932	0.097504	0.922326	0.99609
CDC23	ENSG00000094880	824.591	-0.00950742	0.0104636	-0.908619	0.363551	0.983674
AAAS	ENSG00000094914	586.194	-0.00778488	0.0131275	-0.59302	0.553168	0.983674
CBX5	ENSG00000094916	1989.19	0.0135225	0.016684	0.810508	0.417648	0.983674
SUCO	ENSG00000094975	1872.92	-0.00649073	0.0108044	-0.600749	0.548007	0.983674
MSH2	ENSG00000095002	828.466	-0.0179269	0.0174729	-1.02598	0.304902	0.983674
MAP3K1	ENSG00000095015	8071.5	-0.0172016	0.0162938	-1.05571	0.291099	0.983674
DHPS	ENSG00000095059	871.091	0.0118146	0.0125174	0.943856	0.345243	0.983674
HOOK2	ENSG00000095066	167.141	0.0266096	0.0222182	1.19765	0.231053	0.983674
ARCN1	ENSG00000095139	4063.21	-0.0101249	0.0130913	-0.773411	0.439279	0.983674
TMEM38B	ENSG00000095209	284.838	-0.00119915	0.0174585	-0.0686859	0.94524	0.997622
PSMD5	ENSG00000095261	907.562	0.0111602	0.0114698	0.97301	0.330548	0.983674
PTGS1	ENSG00000095303	4234.15	-0.0207487	0.0317609	-0.653277	0.513578	0.983674
NUP188	ENSG00000095319	803.191	-0.00209907	0.0152481	-0.137661	0.890509	0.995047
CRAT	ENSG00000095321	363.799	0.0216697	0.0195254	1.10982	0.267078	0.983674
SH2D3C	ENSG00000095370	2624.08	-0.0146602	0.0188894	-0.776108	0.437685	0.983674
NANS	ENSG00000095380	434.253	-0.00374933	0.025866	-0.144952	0.884749	0.995047
TBC1D2	ENSG00000095383	520.179	-0.00249737	0.0219867	-0.113586	0.909566	0.995047
DFNB31	ENSG00000095397	53.8952	0.032182	0.0490709	0.655826	0.511936	0.983674
CWF19L1	ENSG00000095485	1191.3	-0.00413361	0.00937473	-0.440931	0.659263	0.983674
SEMA4G	ENSG00000095539	5.45529	-0.0271969	0.0605083	-0.449474	0.653089	0.983674
BTAF1	ENSG00000095564	5622.15	-0.0129536	0.0144602	-0.895805	0.370357	0.983674
IKZF5	ENSG00000095574	1522.55	-0.000978357	0.0122789	-0.0796779	0.936493	0.996937
BLNK	ENSG00000095585	427.523	-0.0561892	0.0249224	-2.25456	0.0241608	0.977835
TDRD1	ENSG00000095627	4.24957	0.161787	0.0977879	1.65447	0.0980317	0.983674
SORBS1	ENSG00000095637	23.4545	-0.0798257	0.0434444	-1.83742	0.0661473	0.983674
BAMBI	ENSG00000095739	25.3238	-0.0677639	0.0567317	-1.19446	0.232297	0.983674
WAC	ENSG00000095787	8114.93	-0.00936835	0.0160994	-0.581908	0.560629	0.983674
CREM	ENSG00000095794	263.809	-0.00410639	0.0255591	-0.160663	0.872359	0.994291
NUBP2	ENSG00000095906	449.893	0.0221075	0.0203532	1.08619	0.277393	0.983674
C19orf77	ENSG00000095932	17.1938	-0.0522677	0.0628805	-0.831223	0.405848	0.983674
HIVEP1	ENSG00000095951	1215.56	-0.014758	0.0249081	-0.5925	0.553516	0.983674
CRISP3	ENSG00000096006	200.877	0.0329715	0.0767759	0.429451	0.667595	0.983674
FKBP5	ENSG00000096060	5120.15	0.0385143	0.0399814	0.963306	0.335394	0.983674
SRPK1	ENSG00000096063	3555.1	-0.0329661	0.0382089	-0.862785	0.388256	0.983674
BRPF3	ENSG00000096070	1112.57	-0.0136448	0.0171096	-0.797492	0.425166	0.983674
MRPS18A	ENSG00000096080	290.822	0.00781804	0.0140014	0.558377	0.576587	0.983674
TMEM14A	ENSG00000096092	134.423	0.0245969	0.0212802	1.15586	0.247739	0.983674
EFHC1	ENSG00000096093	361.446	-0.0146734	0.0194125	-0.755875	0.449724	0.983674
HSP90AB1	ENSG00000096384	9403.04	-0.00407916	0.016562	-0.246295	0.805454	0.990618
CDC5L	ENSG00000096401	2049.38	-0.00758402	0.0115653	-0.655758	0.51198	0.983674
ITPR3	ENSG00000096433	1110.08	0.0120929	0.021308	0.567529	0.570355	0.983674
ZNF184	ENSG00000096654	445.033	-0.00360524	0.0130572	-0.276111	0.782463	0.989607
DSP	ENSG00000096696	71.9983	-0.201825	0.233187	-0.865505	0.386761	0.983674
SIRT1	ENSG00000096717	1561.22	-0.00812872	0.013381	-0.607484	0.54353	0.983674
HNRNPH3	ENSG00000096746	7371.99	-0.0142208	0.01292	-1.10069	0.271033	0.983674
IFT74	ENSG00000096872	214.477	-0.0037451	0.0162696	-0.23019	0.817944	0.990618
JAK2	ENSG00000096968	4278.43	-0.0168487	0.0348652	-0.483253	0.628916	0.983674
IL12RB1	ENSG00000096996	666.726	0.00326539	0.020057	0.162805	0.870672	0.994238
ABL1	ENSG00000097007	558.078	0.0117573	0.0145734	0.806766	0.419801	0.983674
ACOT7	ENSG00000097021	95.0683	0.000705549	0.0260581	0.027076	0.978399	0.998193
SH3GLB1	ENSG00000097033	6710.87	-0.00160708	0.0307014	-0.0523453	0.958254	0.997622
CDC7	ENSG00000097046	291.264	0.0153824	0.0223796	0.687339	0.491869	0.983674
SYDE2	ENSG00000097096	33.699	0.117375	0.0483413	2.42804	0.0151807	0.957752
PCSK5	ENSG00000099139	399.981	0.0193168	0.0235246	0.821132	0.411571	0.983674
SCD	ENSG00000099194	121.322	-0.00127663	0.0324512	-0.0393401	0.968619	0.997931
TMED1	ENSG00000099203	231.936	0.0081653	0.0153953	0.530375	0.595852	0.983674
ABLIM1	ENSG00000099204	5751.07	-0.00479498	0.0222683	-0.215328	0.829512	0.990618
ERMP1	ENSG00000099219	769.151	-0.00721929	0.0189952	-0.380059	0.703902	0.984152
RAB18	ENSG00000099246	3630.66	-0.0265498	0.020009	-1.32689	0.184544	0.983674
NRP1	ENSG00000099250	57.5281	0.0853252	0.0516947	1.65056	0.0988286	0.983674
HSD17B7P2	ENSG00000099251	148.485	0.0257647	0.024616	1.04667	0.295254	0.983674
PRTFDC1	ENSG00000099256	50.3266	-0.0287311	0.0398945	-0.720177	0.471416	0.983674
TSPAN15	ENSG00000099282	27.5633	0.108693	0.0491001	2.21371	0.0268489	0.977835
H2AFY2	ENSG00000099284	85.7741	0.0209527	0.0255325	0.820628	0.411858	0.983674
FAM21A	ENSG00000099290	450.84	0.0234026	0.0220993	1.05898	0.28961	0.983674
MAST3	ENSG00000099308	3213.44	-0.0193646	0.0227489	-0.851233	0.39464	0.983674
MZF1	ENSG00000099326	401.83	-0.00759638	0.0161379	-0.470716	0.637844	0.983674
OCEL1	ENSG00000099330	199.747	0.00884302	0.0182036	0.485785	0.62712	0.983674
MYO9B	ENSG00000099331	6885.33	-0.0156143	0.0180335	-0.865849	0.386573	0.983674
KCNK6	ENSG00000099337	430.936	0.000487544	0.0175465	0.0277858	0.977833	0.998193
CATSPERG	ENSG00000099338	42.172	-0.00532099	0.0317588	-0.167543	0.866942	0.993876
PSMD8	ENSG00000099341	1250.77	0.0121518	0.0121195	1.00266	0.316023	0.983674
FBXL19	ENSG00000099364	237.771	-0.00302503	0.0195247	-0.154934	0.876873	0.994726
STX1B	ENSG00000099365	14.7078	0.109339	0.051371	2.12842	0.0333023	0.983674
HSD3B7	ENSG00000099377	88.1	-0.00661139	0.0500614	-0.132066	0.894932	0.995047
SETD1A	ENSG00000099381	524.12	0.0153692	0.0167699	0.916473	0.359419	0.983674
BCL7C	ENSG00000099385	327.621	0.0126129	0.0190167	0.663254	0.507168	0.983674
CIRBP	ENSG00000099622	6420.32	0.00500401	0.0141627	0.353323	0.723846	0.984653
ATP5D	ENSG00000099624	295.355	0.0416371	0.0331947	1.25433	0.209722	0.983674
HNRNPM	ENSG00000099783	3749.92	0.00528455	0.00875737	0.60344	0.546216	0.983674
2022-03-02	ENSG00000099785	1302.22	-0.00702046	0.0200907	-0.349439	0.72676	0.984653
NDUFB7	ENSG00000099795	456.174	0.03596	0.0230448	1.56044	0.118656	0.983674
TECR	ENSG00000099797	635.504	0.036106	0.0194013	1.86101	0.0627434	0.983674
TIMM13	ENSG00000099800	319.367	0.0055172	0.020744	0.265966	0.790265	0.990406
CDC34	ENSG00000099804	671.667	0.0149991	0.0211046	0.710705	0.477267	0.983674
MTAP	ENSG00000099810	515.947	0.0112932	0.0132854	0.850045	0.3953	0.983674
CEP170B	ENSG00000099814	16.8728	0.0218896	0.0585137	0.374093	0.708335	0.984152
POLR2E	ENSG00000099817	1084.84	-0.0021968	0.0137139	-0.160188	0.872733	0.994291
POLRMT	ENSG00000099821	559.125	0.0127044	0.0228555	0.555856	0.57831	0.983674
HCN2	ENSG00000099822	16.1777	0.109481	0.043951	2.49099	0.0127389	0.92944
IZUMO4	ENSG00000099840	92.8401	-0.00933478	0.0275751	-0.338522	0.73497	0.984653
RASSF7	ENSG00000099849	346.639	0.025544	0.0237511	1.07549	0.282157	0.983674
GADD45B	ENSG00000099860	1262.69	-0.0192724	0.0325968	-0.591237	0.554362	0.983674
MADCAM1	ENSG00000099866	12.5033	-0.108749	0.0637079	-1.707	0.087822	0.983674
MKNK2	ENSG00000099875	6052.52	-0.0304034	0.0229915	-1.32237	0.186044	0.983674
ARVCF	ENSG00000099889	54.4973	0.0667547	0.0475639	1.40347	0.160476	0.983674
TRMT2A	ENSG00000099899	695.765	0.00818109	0.0166117	0.492489	0.622374	0.983674
RANBP1	ENSG00000099901	493.999	0.0296391	0.0180868	1.63872	0.101272	0.983674
ZDHHC8	ENSG00000099904	355.97	0.00162729	0.0209135	0.0778105	0.937979	0.996993
KLHL22	ENSG00000099910	629.05	-4.8409e-05	0.0162214	-0.00298427	0.997619	0.999632
MED15	ENSG00000099917	1838.01	0.0108549	0.0131575	0.825002	0.40937	0.983674
SNAP29	ENSG00000099940	1252.96	-0.00675863	0.0155456	-0.434762	0.663735	0.983674
CRKL	ENSG00000099942	3465.64	-0.0137981	0.011619	-1.18754	0.235014	0.983674
LZTR1	ENSG00000099949	840.978	0.00397585	0.0155783	0.255217	0.798555	0.990493
MMP11	ENSG00000099953	41.4838	-0.0422523	0.0367844	-1.14865	0.250701	0.983674
CECR2	ENSG00000099954	8.40986	-0.0179581	0.0560109	-0.320618	0.7485	0.985969
SMARCB1	ENSG00000099956	615.903	0.0014659	0.0142027	0.103213	0.917794	0.995618
P2RX6	ENSG00000099957	13.0318	-0.0475508	0.0628301	-0.756817	0.44916	0.983674
DERL3	ENSG00000099958	193.575	-0.00295119	0.043197	-0.0683195	0.945531	0.997622
BCL2L13	ENSG00000099968	1171.39	0.0102926	0.0109868	0.936812	0.348855	0.983674
DDTL	ENSG00000099974	25.2064	-0.0866343	0.110368	-0.784955	0.43248	0.983674
DDT	ENSG00000099977	258.264	0.0455037	0.0247141	1.8412	0.065592	0.983674
OSM	ENSG00000099985	269.49	-0.0973336	0.0760261	-1.28027	0.200452	0.983674
CABIN1	ENSG00000099991	2243.91	0.0188647	0.0188792	0.999228	0.317684	0.983674
TBC1D10A	ENSG00000099992	363.946	0.0115593	0.0159492	0.72476	0.468599	0.983674
SUSD2	ENSG00000099994	28.1381	-0.0310723	0.0832319	-0.373322	0.708909	0.984152
SF3A1	ENSG00000099995	3581.06	-0.0156961	0.0133735	-1.17367	0.240527	0.983674
GGT5	ENSG00000099998	44.0745	-0.0915883	0.0821692	-1.11463	0.265009	0.983674
RNF215	ENSG00000099999	76.2025	-0.0247265	0.0214055	-1.15515	0.24803	0.983674
SEC14L2	ENSG00000100003	27.9377	-0.0170713	0.0399319	-0.427511	0.669008	0.983674
SPECC1L	ENSG00000100014	470.36	7.85219e-05	0.0127727	0.00614765	0.995095	0.999385
PPIL2	ENSG00000100023	1295.44	0.00422884	0.00912108	0.463634	0.64291	0.983674
UPB1	ENSG00000100024	77.1382	-0.00228656	0.0408405	-0.0559877	0.955352	0.997622
YPEL1	ENSG00000100027	488.257	0.00954101	0.0221281	0.431171	0.666344	0.983674
SNRPD3	ENSG00000100028	1591.53	-0.00125529	0.00778904	-0.161161	0.871966	0.994291
PES1	ENSG00000100029	750.602	0.00600971	0.0138748	0.433138	0.664915	0.983674
MAPK1	ENSG00000100030	9136.63	-0.0215796	0.0203068	-1.06268	0.287928	0.983674
GGT1	ENSG00000100031	315.976	-0.0116498	0.0399025	-0.291957	0.77032	0.987347
PPM1F	ENSG00000100034	5344.09	-0.00606594	0.0266802	-0.227358	0.820146	0.990618
SLC35E4	ENSG00000100036	20.8368	0.0155225	0.0421031	0.368679	0.712367	0.984152
TOP3B	ENSG00000100038	447.409	-0.00953095	0.0148398	-0.642255	0.520708	0.983674
CYTH4	ENSG00000100055	11690.8	-0.00820027	0.029079	-0.282	0.777944	0.988703
DGCR14	ENSG00000100056	462.63	-0.000591318	0.0129925	-0.0455122	0.963699	0.997622
CRYBB2P1	ENSG00000100058	206.642	-0.00373179	0.0267693	-0.139406	0.88913	0.995047
MFNG	ENSG00000100060	2531.13	0.00421627	0.0131796	0.319908	0.749038	0.985969
LRP5L	ENSG00000100068	121.503	-0.0161197	0.0285175	-0.565258	0.571898	0.983674
SLC25A1	ENSG00000100075	372.698	0.00661811	0.0203181	0.325725	0.744632	0.985739
ADRBK2	ENSG00000100077	2197.19	-0.0300323	0.0204698	-1.46715	0.142336	0.983674
LGALS2	ENSG00000100079	717.363	-0.00424482	0.0525472	-0.0807811	0.935616	0.996758
GGA1	ENSG00000100083	1071.73	0.0148509	0.0131238	1.1316	0.257803	0.983674
HIRA	ENSG00000100084	300.57	0.00556872	0.0171839	0.324066	0.745888	0.985969
SH3BP1	ENSG00000100092	2179.78	0.009295	0.0157843	0.588875	0.555945	0.983674
SEZ6L	ENSG00000100095	25.2016	-0.0938459	0.050792	-1.84765	0.0646527	0.983674
LGALS1	ENSG00000100097	1628.31	0.0183828	0.0229867	0.799716	0.423876	0.983674
HPS4	ENSG00000100099	805.899	0.0130849	0.0133226	0.982159	0.326022	0.983674
PIK3IP1	ENSG00000100100	5188.74	0.0269268	0.0273015	0.986275	0.323998	0.983674
NOL12	ENSG00000100101	617.468	0.00232348	0.0126983	0.182976	0.854817	0.991982
SRRD	ENSG00000100104	432.671	0.0226581	0.0128139	1.76825	0.0770196	0.983674
PATZ1	ENSG00000100105	823.691	0.010651	0.0131418	0.810472	0.417669	0.983674
TRIOBP	ENSG00000100106	353.567	-0.00223185	0.0185382	-0.120392	0.904172	0.995047
TFIP11	ENSG00000100109	1417.32	-0.00804565	0.0129838	-0.619667	0.535477	0.983674
GCAT	ENSG00000100116	15.3473	0.0547252	0.0511757	1.06936	0.284908	0.983674
ANKRD54	ENSG00000100124	210.151	0.00356111	0.0171411	0.207753	0.835422	0.990618
EIF3L	ENSG00000100129	8251.53	0.0167173	0.0143295	1.16664	0.243358	0.983674
NHP2L1	ENSG00000100138	1594.47	0.0142576	0.0135471	1.05245	0.292593	0.983674
MICALL1	ENSG00000100139	349.592	-0.00204967	0.0150157	-0.136502	0.891424	0.995047
POLR2F	ENSG00000100142	418.081	-0.00384452	0.0147067	-0.261413	0.793774	0.990493
CCDC134	ENSG00000100147	90.2347	0.00101879	0.0244499	0.0416684	0.966763	0.997906
DEPDC5	ENSG00000100150	519.926	-0.00836253	0.0164621	-0.507987	0.611463	0.983674
PICK1	ENSG00000100151	278.285	0.0127593	0.0186568	0.683894	0.494042	0.983674
TTC28	ENSG00000100154	56.1898	0.061568	0.046099	1.33556	0.181693	0.983674
CENPM	ENSG00000100162	23.07	0.050666	0.0553673	0.915089	0.360145	0.983674
2022-09-03	ENSG00000100167	4.7373	-0.0856903	0.0728992	-1.17546	0.23981	0.983674
TPTEP1	ENSG00000100181	912.317	0.0621939	0.0504735	1.23221	0.217871	0.983674
CYP2D6	ENSG00000100197	16.8443	0.0669882	0.055252	1.21241	0.225355	0.983674
DDX17	ENSG00000100201	31700.6	-0.00677942	0.0101227	-0.669726	0.503033	0.983674
DMC1	ENSG00000100206	3.30584	0.0935414	0.104614	0.894159	0.371237	0.983674
TCF20	ENSG00000100207	2320.03	-0.0155469	0.0133801	-1.16194	0.245259	0.983674
HSCB	ENSG00000100209	150.267	-0.00913801	0.0167978	-0.544001	0.586441	0.983674
CBY1	ENSG00000100211	174.979	0.0345328	0.0185455	1.86207	0.0625939	0.983674
TOMM22	ENSG00000100216	1053.94	0.00955908	0.0120536	0.793045	0.427752	0.983674
RTDR1	ENSG00000100218	12.9659	-0.0316261	0.0559263	-0.565495	0.571737	0.983674
XBP1	ENSG00000100219	2896.38	0.046673	0.0197252	2.36616	0.0179738	0.957752
RTCB	ENSG00000100220	1188.61	0.00507584	0.0127639	0.397672	0.690872	0.984083
JOSD1	ENSG00000100221	1346.89	-0.0027513	0.00840161	-0.327473	0.74331	0.985626
FBXO7	ENSG00000100225	3400.27	-0.00197946	0.0167413	-0.118238	0.905879	0.995047
GTPBP1	ENSG00000100226	1374.18	-0.0300511	0.0324532	-0.925983	0.354455	0.983674
POLDIP3	ENSG00000100227	2552.82	-0.011508	0.00964754	-1.19284	0.232931	0.983674
RAB36	ENSG00000100228	82.1894	-0.0424718	0.0448472	-0.947033	0.343622	0.983674
PPP6R2	ENSG00000100239	1406.81	-0.00462422	0.0110386	-0.418913	0.67528	0.983674
SBF1	ENSG00000100241	2796.91	0.00993271	0.0153282	0.648003	0.516983	0.983674
SUN2	ENSG00000100242	10972.9	0.00135901	0.0126212	0.107677	0.914252	0.995215
CYB5R3	ENSG00000100243	1375.9	-0.0111449	0.0178383	-0.624775	0.532118	0.983674
DNAL4	ENSG00000100246	233.422	-0.0108274	0.0139798	-0.774504	0.438633	0.983674
LMF2	ENSG00000100258	1276.35	0.0118842	0.0201851	0.588761	0.556021	0.983674
RHBDD3	ENSG00000100263	118.932	0.0253675	0.0217285	1.16747	0.24302	0.983674
PACSIN2	ENSG00000100266	5291.6	-0.0366453	0.0289201	-1.26712	0.205111	0.983674
TTLL1	ENSG00000100271	104.733	0.0154908	0.0173119	0.894803	0.370892	0.983674
RASL10A	ENSG00000100276	2.40848	0.0194203	0.0889797	0.218256	0.82723	0.990618
AP1B1	ENSG00000100280	1569.73	0.00230277	0.0130587	0.176339	0.860027	0.992666
HMGXB4	ENSG00000100281	567.981	-0.0144761	0.0111885	-1.29384	0.19572	0.983674
TOM1	ENSG00000100284	1374.55	0.00342691	0.0213542	0.160479	0.872503	0.994291
NEFH	ENSG00000100285	35.9329	-0.0231387	0.055707	-0.415365	0.677875	0.983674
CHKB	ENSG00000100288	55.8842	-0.00431305	0.0321951	-0.133966	0.89343	0.995047
BIK	ENSG00000100290	38.1743	0.00233812	0.0436383	0.0535794	0.95727	0.997622
HMOX1	ENSG00000100292	1184.8	-0.0243425	0.0277515	-0.877158	0.380401	0.983674
MCAT	ENSG00000100294	66.4009	0.0310256	0.0225374	1.37663	0.168627	0.983674
THOC5	ENSG00000100296	1355.62	-0.0215904	0.0265392	-0.813531	0.415913	0.983674
MCM5	ENSG00000100297	949.761	-0.00266498	0.0157023	-0.169719	0.865231	0.993828
APOBEC3H	ENSG00000100298	39.0967	0.0705128	0.0511406	1.3788	0.167956	0.983674
ARSA	ENSG00000100299	1103.19	0.00629476	0.0260218	0.241903	0.808855	0.990618
TSPO	ENSG00000100300	1655.39	0.02492	0.0370529	0.672551	0.501233	0.983674
TTLL12	ENSG00000100304	463.743	0.0163794	0.0141188	1.16012	0.246	0.983674
CBX7	ENSG00000100307	2775.82	-0.00662384	0.0138304	-0.478933	0.631986	0.983674
PDGFB	ENSG00000100311	59.2358	-0.000597018	0.0349632	-0.0170756	0.986376	0.998193
RPL3	ENSG00000100316	32739.3	0.0316618	0.0169473	1.86825	0.0617269	0.983674
ZMAT5	ENSG00000100319	282.637	-0.000265818	0.0175222	-0.0151703	0.987896	0.998337
RBFOX2	ENSG00000100320	13.6687	0.0529372	0.057923	0.913924	0.360757	0.983674
SYNGR1	ENSG00000100321	111.391	0.0408326	0.0388671	1.05057	0.293456	0.983674
TAB1	ENSG00000100324	602.189	0.0107976	0.0141043	0.765557	0.44394	0.983674
ASCC2	ENSG00000100325	1393.92	0.0188369	0.0091305	2.06307	0.0391057	0.983674
MTMR3	ENSG00000100330	5439.58	-0.0331759	0.0264887	-1.25246	0.210404	0.983674
MIEF1	ENSG00000100335	1134.75	0.00281265	0.0100097	0.280994	0.778715	0.988821
APOL4	ENSG00000100336	65.0989	-0.132727	0.119828	-1.10765	0.268013	0.983674
APOL1	ENSG00000100342	1915.02	-0.00491538	0.0482133	-0.101951	0.918796	0.995618
MYH9	ENSG00000100345	31862.8	-0.0257982	0.0204495	-1.26155	0.207109	0.983674
CACNA1I	ENSG00000100346	222.794	0.136054	0.0410054	3.31797	0.000906758	0.532223
SAMM50	ENSG00000100347	576.061	-0.00917234	0.0139411	-0.657936	0.51058	0.983674
TXN2	ENSG00000100348	898.594	0.0117512	0.0124972	0.940309	0.347059	0.983674
FOXRED2	ENSG00000100350	49.6854	0.0294774	0.0310437	0.949545	0.342343	0.983674
GRAP2	ENSG00000100351	4629.64	0.000766463	0.0198627	0.0385881	0.969219	0.997931
EIF3D	ENSG00000100353	4878.78	0.0125707	0.00960422	1.30888	0.190577	0.983674
TNRC6B	ENSG00000100354	2928.88	-0.00563851	0.0176493	-0.319476	0.749366	0.985969
SGSM3	ENSG00000100359	1288	-0.0118416	0.0175353	-0.675299	0.499486	0.983674
IFT27	ENSG00000100360	294.678	0.0157119	0.0194947	0.805961	0.420265	0.983674
PVALB	ENSG00000100362	26.6754	0.00308214	0.110603	0.0278667	0.977768	0.998193
KIAA0930	ENSG00000100364	2139.67	0.00615671	0.0206311	0.298419	0.765384	0.986992
NCF4	ENSG00000100365	7329.03	-0.0394491	0.0341461	-1.1553	0.247966	0.983674
CSF2RB	ENSG00000100368	25127	-0.0468706	0.0365927	-1.28087	0.200239	0.983674
SLC25A17	ENSG00000100372	319.185	-0.00932924	0.0137214	-0.679904	0.496565	0.983674
UPK3A	ENSG00000100373	31.1375	-0.192631	0.0652083	-2.95408	0.00313601	0.653623
FAM118A	ENSG00000100376	845.677	-0.048098	0.0537552	-0.894759	0.370916	0.983674
KCTD17	ENSG00000100379	167.343	0.0109544	0.0184474	0.593818	0.552634	0.983674
ST13	ENSG00000100380	3953.29	0.0114163	0.0113796	1.00323	0.315751	0.983674
IL2RB	ENSG00000100385	3291.01	0.0396577	0.0312686	1.26829	0.204695	0.983674
RBX1	ENSG00000100387	489.002	0.00786396	0.0158569	0.495933	0.619941	0.983674
EP300	ENSG00000100393	4074.03	-0.0256821	0.0252708	-1.01628	0.309498	0.983674
L3MBTL2	ENSG00000100395	709.672	0.0153706	0.0123962	1.23994	0.214998	0.983674
CHADL	ENSG00000100399	3.73027	0.0389947	0.0800452	0.487158	0.626146	0.983674
RANGAP1	ENSG00000100401	1108.88	-0.00266636	0.0194875	-0.136824	0.89117	0.995047
ZC3H7B	ENSG00000100403	1303.71	-0.00326467	0.0122159	-0.267248	0.789278	0.990406
PHF5A	ENSG00000100410	722.042	-0.015545	0.00914505	-1.69982	0.0891645	0.983674
ACO2	ENSG00000100412	1495.79	0.00258014	0.00993591	0.259678	0.795112	0.990493
POLR3H	ENSG00000100413	416.055	0.0112235	0.017927	0.626065	0.531272	0.983674
TRMU	ENSG00000100416	590.565	0.0162179	0.0161282	1.00556	0.314626	0.983674
PMM1	ENSG00000100417	312.166	0.0127971	0.0176825	0.723713	0.469242	0.983674
DESI1	ENSG00000100418	947.904	-0.0153175	0.0133513	-1.14726	0.251274	0.983674
CERK	ENSG00000100422	3430.12	0.00845809	0.0116542	0.725754	0.46799	0.983674
BRD1	ENSG00000100425	1354.88	0.00815775	0.0113555	0.718398	0.472512	0.983674
ZBED4	ENSG00000100426	767.827	-0.00926238	0.0143227	-0.646692	0.517832	0.983674
MLC1	ENSG00000100427	326.274	0.0223174	0.036918	0.604514	0.545502	0.983674
HDAC10	ENSG00000100429	57.4813	-0.00758828	0.0297016	-0.255484	0.798349	0.990493
KCNK10	ENSG00000100433	8.21066	0.210409	0.0781669	2.69179	0.00710703	0.81466
ABHD4	ENSG00000100439	1032.48	-0.0226896	0.0200603	-1.13107	0.258026	0.983674
KHNYN	ENSG00000100441	4284.56	-0.00335253	0.0128834	-0.26022	0.794694	0.990493
FKBP3	ENSG00000100442	1009.33	0.0150914	0.0130779	1.15396	0.248517	0.983674
SDR39U1	ENSG00000100445	941.02	0.0136414	0.0220652	0.618233	0.536422	0.983674
CTSG	ENSG00000100448	19.6504	0.0895698	0.0951627	0.941228	0.346588	0.983674
GZMH	ENSG00000100450	930.674	-0.0196944	0.0525328	-0.374897	0.707737	0.984152
GZMB	ENSG00000100453	1282.44	0.0554494	0.0475197	1.16687	0.243262	0.983674
RBM23	ENSG00000100461	3102.32	-0.031075	0.0206822	-1.5025	0.132969	0.983674
PRMT5	ENSG00000100462	743.767	-0.000188417	0.0215036	-0.0087621	0.993009	0.998543
COCH	ENSG00000100473	118.959	-0.00693649	0.0471388	-0.14715	0.883013	0.995047
AP4S1	ENSG00000100478	205.956	-0.000753408	0.0174226	-0.0432432	0.965508	0.997694
POLE2	ENSG00000100479	23.1712	0.0319535	0.0451799	0.707251	0.479411	0.983674
VCPKMT	ENSG00000100483	969.488	-0.0225501	0.0231334	-0.974789	0.329665	0.983674
SOS2	ENSG00000100485	4700.66	-0.0358806	0.0307115	-1.16831	0.242681	0.983674
CDKL1	ENSG00000100490	130.148	-0.00480816	0.0238037	-0.201992	0.839923	0.991415
NIN	ENSG00000100503	12408.3	-0.025637	0.0198399	-1.29219	0.196291	0.983674
PYGL	ENSG00000100504	9575.5	0.000733448	0.0392061	0.0187075	0.985074	0.998193
TRIM9	ENSG00000100505	61.5461	0.116912	0.0629828	1.85625	0.0634185	0.983674
PSMC6	ENSG00000100519	2739.29	-0.00812279	0.0132214	-0.614369	0.538971	0.983674
GNPNAT1	ENSG00000100522	440.962	-0.0054705	0.0156289	-0.350026	0.726319	0.984653
DDHD1	ENSG00000100523	822.298	0.024563	0.0172558	1.42347	0.154601	0.983674
CDKN3	ENSG00000100526	24.7871	0.011848	0.0460558	0.257253	0.796984	0.990493
CNIH1	ENSG00000100528	1194.61	0.000441047	0.0118393	0.0372527	0.970284	0.997931
CGRRF1	ENSG00000100532	391.034	-0.00793349	0.0115391	-0.687529	0.49175	0.983674
ATP6V1D	ENSG00000100554	1305.2	-0.0266847	0.0166781	-1.59998	0.109602	0.983674
PLEK2	ENSG00000100558	10.444	0.148618	0.0626991	2.37033	0.0177723	0.957752
PIGH	ENSG00000100564	441.914	0.0106327	0.0118351	0.898399	0.368973	0.983674
PSMA3	ENSG00000100567	1296.87	0.00658103	0.0167632	0.392588	0.694624	0.984152
VTI1B	ENSG00000100568	1718.74	0.00816448	0.00905518	0.901637	0.36725	0.983674
TIMM9	ENSG00000100575	370.364	0.0244883	0.0168935	1.44957	0.147179	0.983674
GSTZ1	ENSG00000100577	116.194	-0.0260643	0.0223674	-1.16528	0.243905	0.983674
KIAA0586	ENSG00000100578	681.451	-0.0148121	0.013918	-1.06424	0.287219	0.983674
TMED8	ENSG00000100580	1794.16	-0.0189477	0.0239583	-0.790864	0.429023	0.983674
SAMD15	ENSG00000100583	7.37157	-0.0692238	0.0749922	-0.92308	0.355966	0.983674
AHSA1	ENSG00000100591	1516.5	-0.0142503	0.0168162	-0.847417	0.396763	0.983674
DAAM1	ENSG00000100592	423.565	-0.0235113	0.0168958	-1.39155	0.164058	0.983674
SPTLC2	ENSG00000100596	4583.27	-0.00632535	0.0249876	-0.25314	0.80016	0.990493
RIN3	ENSG00000100599	3227.49	-0.00558167	0.0170169	-0.328008	0.742906	0.985438
LGMN	ENSG00000100600	151.129	0.000129031	0.0239439	0.00538889	0.9957	0.999601
ALKBH1	ENSG00000100601	288.196	0.00866099	0.0111256	0.778474	0.436289	0.983674
SNW1	ENSG00000100603	2412.24	-0.00686585	0.00902602	-0.760673	0.446852	0.983674
ITPK1	ENSG00000100605	3729.16	0.0037922	0.0253803	0.149415	0.881226	0.994759
DHRS7	ENSG00000100612	3275.26	0.00109436	0.0220425	0.0496479	0.960403	0.997622
PPM1A	ENSG00000100614	4337.85	-0.0192992	0.0175932	-1.09697	0.272654	0.983674
ASB2	ENSG00000100628	145.037	-0.0132744	0.0505043	-0.262838	0.792675	0.990493
CEP128	ENSG00000100629	162.539	0.001172	0.0226199	0.0518126	0.958678	0.997622
ERH	ENSG00000100632	1635.71	-0.019083	0.0117142	-1.62905	0.103302	0.983674
HIF1A	ENSG00000100644	6246.91	-0.0359445	0.0271229	-1.32525	0.185089	0.983674
KIAA0247	ENSG00000100647	6379.95	-0.037025	0.0281186	-1.31674	0.187925	0.983674
SRSF5	ENSG00000100650	15527.6	-0.00831069	0.0107542	-0.772786	0.439649	0.983674
EIF5	ENSG00000100664	6576.42	-0.00289743	0.00854835	-0.338947	0.73465	0.984653
SLC8A3	ENSG00000100678	30.3084	-0.0142006	0.0517818	-0.274239	0.783901	0.989866
DICER1	ENSG00000100697	7333.55	-0.00977876	0.0240034	-0.40739	0.683721	0.983674
ZFYVE21	ENSG00000100711	350.731	0.00182983	0.0135784	0.13476	0.892801	0.995047
MTHFD1	ENSG00000100714	553.583	0.00033213	0.0153409	0.0216499	0.982727	0.998193
TCL1A	ENSG00000100721	1550.94	-0.109282	0.0411517	-2.65558	0.00791722	0.842555
ZC3H14	ENSG00000100722	969.086	0.00193324	0.00990106	0.195256	0.845192	0.991982
TELO2	ENSG00000100726	382.465	0.0148068	0.0249081	0.594459	0.552205	0.983674
PCNX	ENSG00000100731	5663.07	-0.00220315	0.0279867	-0.0787214	0.937254	0.996993
GSKIP	ENSG00000100744	900.098	-0.025512	0.0150174	-1.69883	0.0893514	0.983674
VRK1	ENSG00000100749	493.398	0.00221281	0.0121297	0.182428	0.855247	0.991982
PSMC1	ENSG00000100764	1140.54	-0.0128251	0.0149809	-0.8561	0.391942	0.983674
PAPLN	ENSG00000100767	25.4177	0.0671454	0.050269	1.33572	0.18164	0.983674
RPS6KA5	ENSG00000100784	1270.8	-0.0317955	0.0242472	-1.31131	0.189754	0.983674
SMEK1	ENSG00000100796	5229.41	-0.00533991	0.0107406	-0.497171	0.619068	0.983674
C14orf93	ENSG00000100802	347.926	0.011224	0.0112023	1.00194	0.316371	0.983674
PSMB5	ENSG00000100804	375.394	0.00976268	0.0132185	0.738563	0.460172	0.983674
YY1	ENSG00000100811	4130.41	-0.00862612	0.00812908	-1.06114	0.288625	0.983674
ACIN1	ENSG00000100813	6261.77	-0.0157851	0.0103257	-1.52872	0.126333	0.983674
CCNB1IP1	ENSG00000100814	498.179	0.0246989	0.0187893	1.31452	0.188672	0.983674
TRIP11	ENSG00000100815	1835.11	0.0132685	0.0141665	0.936613	0.348958	0.983674
APEX1	ENSG00000100823	2060.93	0.00435311	0.0163496	0.266252	0.790045	0.990406
PABPN1	ENSG00000100836	1534.93	-0.000641599	0.0145049	-0.0442332	0.964719	0.997694
ARHGAP5	ENSG00000100852	1363.01	0.0139053	0.0187218	0.742732	0.457644	0.983674
CINP	ENSG00000100865	470.447	0.00361604	0.0135625	0.26662	0.789761	0.990406
SRP54	ENSG00000100883	1735.93	-0.00653031	0.0149885	-0.435689	0.663062	0.983674
CHD8	ENSG00000100888	2726.98	-0.00771148	0.014546	-0.530143	0.596013	0.983674
PCK2	ENSG00000100889	404.293	-0.00673426	0.0160868	-0.418621	0.675493	0.983674
KIAA0391	ENSG00000100890	33.7593	0.0313807	0.0284628	1.10252	0.270237	0.983674
DCAF11	ENSG00000100897	2425.03	0.00047416	0.0126469	0.0374923	0.970092	0.997931
PSMA6	ENSG00000100902	341.112	0.00267726	0.0153438	0.174485	0.861485	0.992666
NFKBIA	ENSG00000100906	4197.17	0.0153996	0.0244401	0.630098	0.528631	0.983674
EMC9	ENSG00000100908	83.8538	-0.00598897	0.0269562	-0.222174	0.824178	0.990618
PSME2	ENSG00000100911	3341.89	-0.00819238	0.033226	-0.246565	0.805245	0.990618
BRMS1L	ENSG00000100916	142.784	0.008007	0.0158455	0.505317	0.613336	0.983674
REC8	ENSG00000100918	468.514	0.0186594	0.0293788	0.63513	0.525344	0.983674
TM9SF1	ENSG00000100926	58.1318	-0.0134687	0.0237053	-0.56817	0.56992	0.983674
SEC23A	ENSG00000100934	1662.55	-0.0123925	0.0123331	-1.00481	0.314988	0.983674
GMPR2	ENSG00000100938	2246.78	-0.00206002	0.0221785	-0.0928838	0.925996	0.996197
PNN	ENSG00000100941	6113.41	-0.016766	0.010522	-1.59342	0.111066	0.983674
RABGGTA	ENSG00000100949	408.064	0.001657	0.0141739	0.116905	0.906935	0.995047
PLTP	ENSG00000100979	37.5207	-0.0172634	0.0410901	-0.420135	0.674387	0.983674
PCIF1	ENSG00000100982	1193.07	0.00467138	0.0114192	0.409083	0.682479	0.983674
GSS	ENSG00000100983	461.173	0.0114885	0.0146826	0.782457	0.433946	0.983674
MMP9	ENSG00000100985	1809.18	-0.0900897	0.066233	-1.36019	0.173769	0.983674
TRPC4AP	ENSG00000100991	2881.44	-0.0182046	0.0146919	-1.23909	0.215312	0.983674
PYGB	ENSG00000100994	1401.56	-0.00746776	0.0170243	-0.438654	0.660912	0.983674
ABHD12	ENSG00000100997	291.231	0.0168569	0.0164073	1.0274	0.304231	0.983674
PROCR	ENSG00000101000	23.9505	0.0458701	0.0381152	1.20346	0.228797	0.983674
GINS1	ENSG00000101003	27.0188	0.0162611	0.0449437	0.361811	0.717493	0.984152
NINL	ENSG00000101004	25.2124	0.0549212	0.0554802	0.989926	0.32221	0.983674
CD40	ENSG00000101017	387.301	-0.0391398	0.0274735	-1.42464	0.154262	0.983674
UQCC1	ENSG00000101019	801.728	-0.00500657	0.0147734	-0.338892	0.734691	0.984653
ZMYND8	ENSG00000101040	1169.64	0.00307164	0.0109972	0.279311	0.780006	0.98922
SGK2	ENSG00000101049	2.98917	-0.0243675	0.0895983	-0.271964	0.78565	0.990168
IFT52	ENSG00000101052	367.32	-0.00850661	0.0116489	-0.730248	0.465238	0.983674
MYBL2	ENSG00000101057	137.35	0.0475077	0.0512563	0.926867	0.353996	0.983674
NDRG3	ENSG00000101079	1180.52	-0.00390275	0.00913772	-0.427103	0.669304	0.983674
SLA2	ENSG00000101082	1161.68	0.00332954	0.0188787	0.176364	0.860008	0.992666
C20orf24	ENSG00000101084	212.003	0.00992895	0.0430151	0.230824	0.817451	0.990618
NFATC2	ENSG00000101096	1504.86	-0.00759224	0.0204564	-0.371143	0.710531	0.984152
PABPC1L	ENSG00000101104	575.546	-0.0265433	0.026216	-1.01249	0.311305	0.983674
STK4	ENSG00000101109	13118.3	-0.014475	0.0163432	-0.885688	0.375786	0.983674
ADNP	ENSG00000101126	2915.5	-0.00924614	0.0106146	-0.871075	0.383713	0.983674
PFDN4	ENSG00000101132	332.479	0.00553385	0.0149985	0.36896	0.712157	0.984152
CSTF1	ENSG00000101138	617.598	-0.00252763	0.00802208	-0.315084	0.752698	0.985969
RAE1	ENSG00000101146	928.707	-0.000920061	0.00963615	-0.0954801	0.923934	0.99609
TPD52L2	ENSG00000101150	3730.84	-0.0092841	0.0214546	-0.432732	0.665209	0.983674
DNAJC5	ENSG00000101152	3404.39	-0.0107552	0.0170523	-0.630718	0.528225	0.983674
NELFCD	ENSG00000101158	1113.01	0.0072275	0.0109556	0.659706	0.509442	0.983674
CTSZ	ENSG00000101160	6142.7	-0.00140273	0.0197357	-0.0710756	0.943338	0.997622
PRPF6	ENSG00000101161	2285.09	0.0175549	0.0102584	1.71127	0.0870308	0.983674
TUBB1	ENSG00000101162	11784.1	-0.00502624	0.02948	-0.170497	0.86462	0.993792
SLMO2	ENSG00000101166	1865.16	0.000476717	0.011342	0.042031	0.966474	0.99789
MTG2	ENSG00000101181	699.759	-0.00918357	0.016756	-0.548076	0.58364	0.983674
PSMA7	ENSG00000101182	2201.28	0.00744385	0.0126655	0.587726	0.556716	0.983674
SLCO4A1	ENSG00000101187	10.3746	0.0688939	0.0694101	0.992562	0.320923	0.983674
NTSR1	ENSG00000101188	20.4131	0.155741	0.0821477	1.89587	0.0579776	0.983674
MRGBP	ENSG00000101189	354.787	9.27505e-06	0.0142745	0.000649762	0.999482	0.999967
TCFL5	ENSG00000101190	291.196	0.0113524	0.0206175	0.550617	0.581896	0.983674
DIDO1	ENSG00000101191	2884	-0.00976136	0.00976885	-0.999233	0.317682	0.983674
GID8	ENSG00000101193	1096.15	0.0110663	0.00737264	1.50099	0.133358	0.983674
SLC17A9	ENSG00000101194	244.418	-0.0492127	0.0281349	-1.74917	0.0802617	0.983674
ARFGAP1	ENSG00000101199	1335.28	0.00906534	0.0138151	0.65619	0.511702	0.983674
EEF1A2	ENSG00000101210	4.4424	0.0863531	0.0911344	0.947536	0.343366	0.983674
PTK6	ENSG00000101213	18.2037	0.0569494	0.047695	1.19403	0.232464	0.983674
GMEB2	ENSG00000101216	665.586	0.00348116	0.0128386	0.271149	0.786276	0.990168
C20orf27	ENSG00000101220	337.266	0.0587199	0.0243276	2.41371	0.0157909	0.957752
CDC25B	ENSG00000101224	2483.31	0.0315115	0.0218659	1.44113	0.149549	0.983674
ISM1	ENSG00000101230	27.0056	0.142693	0.0587198	2.43007	0.0150959	0.957752
RNF24	ENSG00000101236	7167.43	-0.0383521	0.0404298	-0.948609	0.34282	0.983674
ARFRP1	ENSG00000101246	683.376	0.00958588	0.016221	0.590953	0.554552	0.983674
NDUFAF5	ENSG00000101247	176.386	-0.0250547	0.0179034	-1.39943	0.161683	0.983674
TRIB3	ENSG00000101255	181.255	-0.0247478	0.0325592	-0.760087	0.447203	0.983674
RASSF2	ENSG00000101265	22382.6	-0.0403619	0.0269443	-1.49798	0.134139	0.983674
[truncated: 16,456 more rows]
