# Supplementary material for: Analysis of transcriptional changes in the immune system associated with pubertal development in a longitudinal cohort of children with asthma
Source: Nat Commun. 2023 Jan 16;14:230. doi: 10.1038/s41467-022-35742-z (PMC9842661; doi:10.1038/s41467-022-35742-z)
Supplement: Supplementary file 7 — Supplementary Data 4 [file 41467_2022_35742_MOESM7_ESM.xlsx]

## Sheet: S4_age_Male_stats_cs
gene_symbol	ENSGene	baseMean	log2FoldChange	lfcSE	stat	pvalue	padj
DPM1	ENSG00000000419	1332.78	0.00329727	0.00810576	0.406781	0.684169	0.91379
SCYL3	ENSG00000000457	984.751	0.000915783	0.00630998	0.145133	0.884606	0.973643
C1orf112	ENSG00000000460	229.948	0.0102729	0.012619	0.81408	0.415599	0.798689
FGR	ENSG00000000938	16053	0.0210565	0.0159932	1.31658	0.187978	0.627959
CFH	ENSG00000000971	105.862	0.11838	0.0349227	3.38976	0.000699527	0.0987306
FUCA2	ENSG00000001036	641.754	0.0459808	0.0152902	3.0072	0.00263668	0.142092
GCLC	ENSG00000001084	871.676	0.00346005	0.00905988	0.381909	0.702529	0.918451
NFYA	ENSG00000001167	1862.88	0.0234419	0.00981032	2.38951	0.0168709	0.281108
STPG1	ENSG00000001460	70.547	-0.00596749	0.0159309	-0.374586	0.707968	0.920056
NIPAL3	ENSG00000001461	1172.45	-0.0351698	0.0122368	-2.8741	0.00405174	0.171167
ENPP4	ENSG00000001561	1168.71	-0.00606624	0.0164571	-0.36861	0.712419	0.921478
ANKIB1	ENSG00000001629	1623.9	1.72214e-05	0.0094353	0.00182521	0.998544	0.999764
CYP51A1	ENSG00000001630	18.7965	0.00352951	0.0273972	0.128827	0.897494	0.976602
KRIT1	ENSG00000001631	1522.33	-0.0144755	0.00875476	-1.65344	0.0982404	0.512728
RAD52	ENSG00000002016	303.162	-0.0129655	0.0115499	-1.12257	0.261622	0.699883
BAD	ENSG00000002330	204.383	0.00990819	0.0177556	0.55803	0.576824	0.87564
LAP3	ENSG00000002549	2421.21	0.0926656	0.0357648	2.59097	0.00957047	0.227658
HS3ST1	ENSG00000002587	49.4414	-0.0255321	0.0335946	-0.760007	0.44725	0.814485
AOC1	ENSG00000002726	69.6825	-0.0958677	0.0646198	-1.48356	0.137924	0.568847
WNT16	ENSG00000002745	25.1918	0.0416808	0.037092	1.12371	0.261135	0.699541
MAD1L1	ENSG00000002822	591.329	-0.00751868	0.0166573	-0.451375	0.651719	0.902342
LASP1	ENSG00000002834	11519.9	0.00772523	0.0121757	0.634482	0.525767	0.850951
SNX11	ENSG00000002919	1427.23	0.0349474	0.0135081	2.58715	0.00967721	0.228678
TMEM176A	ENSG00000002933	192.96	-0.19782	0.0731878	-2.70291	0.00687356	0.202166
M6PR	ENSG00000003056	5639.99	0.00645772	0.0068034	0.949189	0.342524	0.759037
CYP26B1	ENSG00000003137	5.21575	0.421112	0.409839	1.0275	0.304183	0.73338
ICA1	ENSG00000003147	94.9164	0.0559694	0.0202013	2.77059	0.00559546	0.187183
DBNDD1	ENSG00000003249	66.7147	0.0458847	0.0389753	1.17727	0.239086	0.678257
ALS2	ENSG00000003393	678.562	-0.00604657	0.0160316	-0.377167	0.70605	0.919631
CASP10	ENSG00000003400	1847.19	0.00944018	0.0141683	0.666288	0.505227	0.842217
CFLAR	ENSG00000003402	17085.6	0.0179234	0.0181748	0.986166	0.324052	0.748209
TFPI	ENSG00000003436	39.4524	0.0137675	0.0328298	0.41936	0.674953	0.910341
NDUFAF7	ENSG00000003509	678.029	-0.00743533	0.00857555	-0.867039	0.385921	0.784455
RBM5	ENSG00000003756	8563.62	0.00441641	0.00725781	0.608504	0.542853	0.859429
ARF5	ENSG00000004059	2026.65	0.0109847	0.00880357	1.24775	0.212122	0.651163
SARM1	ENSG00000004139	415.961	0.00939553	0.0117806	0.797542	0.425136	0.804046
POLDIP2	ENSG00000004142	935.324	0.0151911	0.00577788	2.62918	0.00855914	0.217386
PLXND1	ENSG00000004399	961.031	0.000880939	0.0182923	0.048159	0.96159	0.99148
AK2	ENSG00000004455	2892.06	0.0108144	0.00559703	1.93217	0.0533381	0.416104
CD38	ENSG00000004468	1023.31	-0.00144841	0.0237747	-0.0609224	0.951421	0.990475
FKBP4	ENSG00000004478	810.192	0.0156693	0.0139724	1.12145	0.262098	0.699883
KDM1A	ENSG00000004487	1172.37	-0.00581316	0.0077854	-0.746675	0.45526	0.818683
RBM6	ENSG00000004534	4537.03	0.00452447	0.0112412	0.40249	0.687323	0.914288
CAMKK1	ENSG00000004660	479.971	0.0196378	0.0188941	1.03936	0.298637	0.729777
RECQL	ENSG00000004700	2987.58	-0.00743953	0.008871	-0.838635	0.401674	0.791871
CCDC132	ENSG00000004766	1075.17	-0.00464068	0.00836535	-0.55475	0.579066	0.876614
ARHGAP33	ENSG00000004777	57.6377	-0.00489697	0.0239843	-0.204174	0.838218	0.960649
NDUFAB1	ENSG00000004779	468.849	-0.00292745	0.0140333	-0.208607	0.834755	0.959085
PDK4	ENSG00000004799	1173.58	0.0194425	0.0353342	0.550245	0.582152	0.877466
SLC22A16	ENSG00000004809	44.1235	0.087473	0.0509654	1.71632	0.0861034	0.490152
ZMYND10	ENSG00000004838	38.4038	0.00703918	0.0230671	0.305161	0.760243	0.937579
SLC25A13	ENSG00000004864	313.254	0.0106568	0.00952753	1.11853	0.26334	0.701108
ST7	ENSG00000004866	176.967	0.0223364	0.0146424	1.52546	0.127145	0.556001
CDC27	ENSG00000004897	2026.72	-0.00145998	0.00791483	-0.184461	0.853652	0.964402
SLC4A1	ENSG00000004939	183.04	0.160345	0.061797	2.5947	0.00946729	0.226737
DVL2	ENSG00000004975	500.585	0.012212	0.00773689	1.57842	0.114469	0.537009
PRSS22	ENSG00000005001	2.9878	-0.0122612	0.0688253	-0.178149	0.858606	NA
UPF1	ENSG00000005007	3143.22	0.00105598	0.0129458	0.0815693	0.934989	0.985961
SKAP2	ENSG00000005020	5761.52	0.0225355	0.0212396	1.06101	0.288684	0.721993
CCDC109B	ENSG00000005059	1767.17	-0.0076093	0.0109489	-0.694982	0.487066	0.833056
POLR2J	ENSG00000005075	473.895	0.0350217	0.0132981	2.63359	0.00844878	0.216812
DHX33	ENSG00000005100	487.753	-0.0106988	0.00701575	-1.52497	0.127266	0.556001
MEOX1	ENSG00000005102	27.7056	0.0203716	0.0321512	0.633619	0.526329	0.850951
THSD7A	ENSG00000005108	13.2129	-0.0078277	0.0516549	-0.151538	0.879551	0.972381
LIG3	ENSG00000005156	447.466	-0.00827381	0.0105642	-0.78319	0.433516	0.807856
RPAP3	ENSG00000005175	1848.54	-0.00120262	0.0124635	-0.0964915	0.92313	0.983745
ACSM3	ENSG00000005187	190.81	0.00806811	0.0212889	0.378982	0.704701	0.918976
AC004381.6	ENSG00000005189	44.5909	-0.0540003	0.0236105	-2.28714	0.0221879	0.309572
CIAPIN1	ENSG00000005194	646.771	-0.0184868	0.00917956	-2.0139	0.0440196	0.389373
SPPL2B	ENSG00000005206	781.377	-0.0213967	0.0162029	-1.32055	0.18665	0.626851
FAM214B	ENSG00000005238	2260.75	0.035941	0.0171687	2.09341	0.0363127	0.363511
COPZ2	ENSG00000005243	16.6534	0.0547391	0.0289741	1.88924	0.0588595	0.427531
PRKAR2B	ENSG00000005249	4114.92	0.0230509	0.0258204	0.89274	0.371996	0.778492
CREBBP	ENSG00000005339	4628.37	0.00543823	0.0178396	0.304841	0.760488	0.937579
BZRAP1	ENSG00000005379	555.596	-0.0297737	0.0257335	-1.157	0.247272	0.687376
MPO	ENSG00000005381	97.1012	-0.0272205	0.0378424	-0.719314	0.471948	0.8265
GCFC2	ENSG00000005436	524.97	-0.0192637	0.0104402	-1.84515	0.0650152	0.445035
WDR54	ENSG00000005448	169.181	-0.00393289	0.0188421	-0.208729	0.83466	0.959049
CROT	ENSG00000005469	389.834	-0.0175395	0.0101993	-1.71967	0.0854916	0.48916
ABCB4	ENSG00000005471	166.49	-0.0141301	0.0258826	-0.545929	0.585115	0.878887
KMT2E	ENSG00000005483	5477.46	-0.0031472	0.0141671	-0.222148	0.824199	0.956712
RHBDD2	ENSG00000005486	716.061	0.0257989	0.011585	2.22692	0.0259524	0.325089
SOX8	ENSG00000005513	21.0911	-0.0545244	0.0430125	-1.26764	0.204926	0.643374
IBTK	ENSG00000005700	2168.86	-0.0128731	0.00799535	-1.61008	0.107381	0.524604
ZNF195	ENSG00000005801	645.106	0.00399219	0.00893778	0.446665	0.655117	0.903433
MYCBP2	ENSG00000005810	5893.58	-0.00712546	0.0151807	-0.469376	0.638801	0.896936
FBXL3	ENSG00000005812	4344.64	-0.00089505	0.010033	-0.0892107	0.928914	0.984941
ITGAL	ENSG00000005844	10345.7	0.00415321	0.0123286	0.336876	0.73621	0.930237
PDK2	ENSG00000005882	323.386	0.00733624	0.0125859	0.582892	0.559966	0.868032
ITGA3	ENSG00000005884	55.9384	0.00242427	0.0229971	0.105416	0.916045	0.981569
GGNBP2	ENSG00000005955	3437.39	0.00107192	0.00665015	0.161188	0.871945	0.969845
ITGA2B	ENSG00000005961	2289.08	0.0805982	0.0368901	2.18482	0.0289021	0.334896
GDE1	ENSG00000006007	1718.09	0.0345121	0.012131	2.84494	0.00444197	0.17833
C19orf60	ENSG00000006015	287.265	0.00634805	0.026121	0.243025	0.807986	0.952205
OSBPL7	ENSG00000006025	346.032	-0.0115032	0.0124005	-0.927641	0.353594	0.766591
MAP3K14	ENSG00000006062	964.848	0.00147695	0.00815686	0.181068	0.856314	0.965152
CCL3	ENSG00000006075	108.24	0.0806307	0.0386984	2.08356	0.0371998	0.36624
SYNRG	ENSG00000006114	3278.79	-0.0126565	0.00803125	-1.57591	0.115047	0.538059
AP2B1	ENSG00000006125	4258.12	0.00512275	0.00736228	0.695811	0.486547	0.832903
ZNF263	ENSG00000006194	1319.57	0.00477207	0.00633759	0.752978	0.451463	0.816589
SPATA20	ENSG00000006282	256.554	0.0517082	0.0390187	1.32521	0.1851	0.624058
TNFRSF12A	ENSG00000006327	74.5604	0.0268699	0.0228099	1.17799	0.238799	0.678088
MAP3K9	ENSG00000006432	171.353	-0.0117226	0.0197614	-0.593207	0.553043	0.864273
RALA	ENSG00000006451	1398.43	-0.0120942	0.00748599	-1.61558	0.106185	0.522931
BAIAP2L1	ENSG00000006453	9.76618	-0.0132266	0.045085	-0.293369	0.76924	0.939645
KDM7A	ENSG00000006459	5453.85	0.000818005	0.013331	0.061361	0.951072	0.990475
AGK	ENSG00000006530	596.544	-0.0101522	0.0122862	-0.826309	0.408629	0.795237
ALDH3B1	ENSG00000006534	987.623	0.0332572	0.0178876	1.85924	0.0629934	0.439637
TTC22	ENSG00000006555	202.326	-0.0171796	0.0159295	-1.07848	0.280821	0.71569
PHTF2	ENSG00000006576	1778.81	0.00247758	0.00945875	0.261935	0.793371	0.94815
FARP2	ENSG00000006607	466.346	-0.00314009	0.0138092	-0.227392	0.820119	0.955383
GGCT	ENSG00000006625	372.2	-0.0115622	0.010479	-1.10337	0.269866	0.707879
DBF4	ENSG00000006634	465.155	-0.0255565	0.0101771	-2.51118	0.012033	0.249262
TBXA2R	ENSG00000006638	66.8106	-0.0309212	0.0228007	-1.35616	0.17505	0.614441
IFRD1	ENSG00000006652	3156.96	0.0403113	0.0187176	2.15366	0.0312672	0.345288
COX10	ENSG00000006695	257.557	-0.00240693	0.00919392	-0.261796	0.793478	0.948169
GTF2IRD1	ENSG00000006704	2.80841	0.0938509	0.05831	1.60952	0.107503	NA
PAF1	ENSG00000006712	1139.37	0.00757984	0.00856702	0.88477	0.376281	0.779635
VPS41	ENSG00000006715	2617.98	0.00235396	0.0112191	0.209816	0.833811	0.959049
ELAC2	ENSG00000006744	839.484	0.000992362	0.00925769	0.107193	0.914636	0.981569
SCIN	ENSG00000006747	5.74183	-0.00943744	0.0713569	-0.132257	0.894781	0.975918
ADIPOR2	ENSG00000006831	2326.57	0.00862301	0.00682077	1.26423	0.206149	0.644421
CDKL3	ENSG00000006837	8.33347	-0.0146571	0.0314259	-0.466402	0.640928	0.897103
PRSS21	ENSG00000007038	21.3512	0.0124166	0.0575445	0.215773	0.829164	0.957929
MARK4	ENSG00000007047	416.909	0.00870275	0.0117454	0.740947	0.458726	0.819876
PROM1	ENSG00000007062	4.80354	-0.0909946	0.0701394	-1.29734	0.194514	0.635036
CCDC124	ENSG00000007080	325.417	-0.0126253	0.0149841	-0.842578	0.399465	0.790457
CEACAM21	ENSG00000007129	408.154	-0.000893816	0.0163208	-0.0547654	0.956325	0.991015
PAFAH1B1	ENSG00000007168	5333.81	-0.00590405	0.00646164	-0.913708	0.36087	0.771221
KIAA0100	ENSG00000007202	4042.3	0.00365117	0.00867708	0.420783	0.673914	0.910243
GAS7	ENSG00000007237	4153.26	0.0127779	0.0207473	0.615881	0.537973	0.856348
TRAPPC6A	ENSG00000007255	325.577	-0.00692567	0.0182945	-0.378566	0.705011	0.919025
MATK	ENSG00000007264	661.505	-0.0244277	0.0254876	-0.958416	0.337853	0.757585
CD79B	ENSG00000007312	2274.32	0.00356482	0.0235749	0.151213	0.879808	0.972564
SCN4A	ENSG00000007314	10.5568	-0.0276627	0.0500255	-0.552972	0.580282	0.876614
ST7L	ENSG00000007341	226.898	-0.0053709	0.0104818	-0.512404	0.608368	0.886137
RPUSD1	ENSG00000007376	233.166	0.0210991	0.0162764	1.2963	0.194871	0.635036
LUC7L	ENSG00000007392	1965.43	-0.00198467	0.0114998	-0.172583	0.862979	0.967912
CACNA2D2	ENSG00000007402	160.699	-0.0145445	0.0283112	-0.513736	0.607437	0.885954
BAIAP3	ENSG00000007516	314.813	-0.0418036	0.0344056	-1.21502	0.224357	0.664834
TSR3	ENSG00000007520	396.37	-0.00143618	0.0135711	-0.105827	0.91572	0.981569
PIGQ	ENSG00000007541	312.745	0.00878489	0.0147668	0.594907	0.551906	0.864093
CRAMP1L	ENSG00000007545	390.491	-0.0165326	0.00809266	-2.04291	0.0410614	0.379315
TEAD3	ENSG00000007866	2.54493	0.0865332	0.0817816	1.0581	0.290009	NA
DNAJC11	ENSG00000007923	618.825	-0.00603722	0.00791533	-0.762724	0.445628	0.813917
MYLIP	ENSG00000007944	2402.76	0.0148231	0.0130878	1.13259	0.257386	0.696967
E2F2	ENSG00000007968	258.472	0.012833	0.0266698	0.481179	0.630389	0.893757
PSMB1	ENSG00000008018	2510.13	0.0136399	0.0075032	1.81788	0.0690831	0.45644
JARID2	ENSG00000008083	2949.5	0.007768	0.0149194	0.520665	0.6026	0.884083
CDK11A	ENSG00000008128	124.822	0.0118703	0.0191537	0.61974	0.535429	0.854703
NADK	ENSG00000008130	9700.64	0.0321695	0.0189508	1.69752	0.0895977	0.496667
DLEC1	ENSG00000008226	116.07	-0.0128925	0.0193905	-0.66489	0.506121	0.842609
CYTH3	ENSG00000008256	328.045	-0.00567141	0.0142941	-0.396765	0.691541	0.915309
ADAM22	ENSG00000008277	107.767	-0.0265148	0.0191689	-1.38322	0.166598	0.60545
SYPL1	ENSG00000008282	2216.38	0.00679338	0.00957106	0.709784	0.477838	0.827843
CYB561	ENSG00000008283	448.294	0.0114427	0.0173151	0.660849	0.508709	0.844214
SPAG9	ENSG00000008294	4943.88	0.00779553	0.0176702	0.441169	0.659091	0.905479
CELSR3	ENSG00000008300	75.8829	-0.0222736	0.0272489	-0.817413	0.413693	0.79795
AASS	ENSG00000008311	75.1929	-0.0638364	0.0274481	-2.32571	0.020034	0.297087
SS18L2	ENSG00000008324	579.968	0.00143	0.0119848	0.119318	0.905023	0.978601
MPND	ENSG00000008382	249.264	0.0182253	0.0118331	1.5402	0.123512	0.55073
MGST1	ENSG00000008394	319.957	0.0426833	0.0228331	1.86936	0.0615726	0.435236
CRY1	ENSG00000008405	629.092	-0.0209492	0.00939977	-2.22869	0.0258346	0.325089
PGLYRP1	ENSG00000008438	286.446	0.0202498	0.0356376	0.568214	0.569889	0.87187
NFIX	ENSG00000008441	96.3669	0.037307	0.0246449	1.51378	0.130081	0.558364
ST3GAL1	ENSG00000008513	3953.76	0.00261245	0.00792838	0.329507	0.741773	0.931807
MMP25	ENSG00000008516	9498.84	0.0191542	0.0267623	0.715716	0.474167	0.8269
IL32	ENSG00000008517	2940.41	-0.0203735	0.0204337	-0.997051	0.31874	0.743862
PKD1	ENSG00000008710	574.804	-0.0253567	0.019301	-1.31375	0.188931	0.628438
MAPK8IP2	ENSG00000008735	3.75749	0.0814308	0.0541783	1.50301	0.132835	0.561688
MED24	ENSG00000008838	732.655	0.00442923	0.0110187	0.401976	0.687702	0.914288
RHOBTB2	ENSG00000008853	349.351	-0.00530229	0.0128916	-0.411297	0.680854	0.912698
HEATR5B	ENSG00000008869	2608.55	-0.00462786	0.00983991	-0.470315	0.63813	0.896585
SEC62	ENSG00000008952	4836.52	0.00848185	0.00762381	1.11255	0.265903	0.703836
RPS20	ENSG00000008988	11822.9	-0.00381674	0.0139503	-0.273596	0.784395	0.945179
CSDE1	ENSG00000009307	17464	0.00563974	0.00620567	0.908804	0.363454	0.772015
UBE3C	ENSG00000009335	1859.17	0.00200879	0.00721612	0.278375	0.780725	0.943461
REV3L	ENSG00000009413	1630.27	-0.0190796	0.0121164	-1.5747	0.115326	0.538407
FAM76A	ENSG00000009780	466.033	0.0105691	0.00713038	1.48226	0.138272	0.569698
TRAF3IP3	ENSG00000009790	11261.6	0.00159021	0.00804769	0.197598	0.843359	0.961045
POMT2	ENSG00000009830	117.054	0.0196074	0.012287	1.59579	0.110535	0.530025
VTA1	ENSG00000009844	1559.75	0.00696858	0.00908151	0.767338	0.442881	0.812248
BAZ1B	ENSG00000009954	2633.68	-0.0058961	0.00821466	-0.717753	0.47291	0.826818
RANBP9	ENSG00000010017	1345.62	0.00938909	0.00629782	1.49085	0.136002	0.566475
ETV7	ENSG00000010030	111.71	0.183367	0.0657204	2.7901	0.0052691	0.186197
SPRTN	ENSG00000010072	488.033	0.00800876	0.00852608	0.939325	0.347564	0.762862
METTL13	ENSG00000010165	691.354	-0.000686453	0.00685613	-0.100123	0.920247	0.982636
DYRK4	ENSG00000010219	225.424	-0.00796369	0.0137987	-0.577131	0.563851	0.869327
ZNF207	ENSG00000010244	5914.38	0.00587882	0.0054578	1.07714	0.281417	0.716354
UQCRC1	ENSG00000010256	1458.85	0.024678	0.00844519	2.92214	0.00347635	0.16258
STARD3NL	ENSG00000010270	1089.61	0.0242575	0.0114508	2.11841	0.0341401	0.35512
CD9	ENSG00000010278	1197.05	0.00219077	0.0287758	0.0761324	0.939314	0.987318
NCAPD2	ENSG00000010292	1565.02	-0.0188322	0.00956108	-1.96967	0.0488764	0.402762
IFFO1	ENSG00000010295	1130.17	0.0187199	0.00877395	2.13358	0.0328771	0.350088
GIPR	ENSG00000010310	115.127	-0.045913	0.0255467	-1.79722	0.0723013	0.463064
PHF7	ENSG00000010318	104.158	0.00736396	0.0132302	0.556602	0.577799	0.875966
SEMA3G	ENSG00000010319	17.4347	0.0173301	0.0388494	0.446084	0.655537	0.903582
NISCH	ENSG00000010322	2009.16	0.0008238	0.00723342	0.113888	0.909326	0.980388
STAB1	ENSG00000010327	1368.04	0.0291551	0.0240857	1.21047	0.226097	0.666157
FUZ	ENSG00000010361	305.234	0.0046006	0.0158494	0.290269	0.77161	0.940343
SLC6A13	ENSG00000010379	4.00195	0.109608	0.0528707	2.07314	0.0381595	0.370468
PRSS3	ENSG00000010438	2.46529	0.0790461	0.0671443	1.17726	0.239093	NA
ZNF200	ENSG00000010539	1221.62	0.0169521	0.0168785	1.00436	0.315205	0.741314
CD4	ENSG00000010610	5097.64	0.000145591	0.0115282	0.0126291	0.989924	0.998352
LRRC23	ENSG00000010626	103.589	-0.00893501	0.0164133	-0.544376	0.586183	0.878887
HFE	ENSG00000010704	186.66	0.0316811	0.0204569	1.54868	0.12146	0.548559
SCMH1	ENSG00000010803	266.596	-0.0040765	0.0113834	-0.358109	0.720262	0.924116
FYN	ENSG00000010810	4087.56	-0.00347321	0.0101002	-0.343875	0.73094	0.928441
HIVEP2	ENSG00000010818	2967.02	-0.0197836	0.0132402	-1.4942	0.135122	0.565319
FMO1	ENSG00000010932	3.48841	-0.0586404	0.0797079	-0.735692	0.461918	0.821644
TCEB3	ENSG00000011007	1277.34	0.00280177	0.0075794	0.369656	0.711639	0.921314
LYPLA2	ENSG00000011009	1071.74	0.0154073	0.0085264	1.80702	0.0707598	0.460054
CLCN6	ENSG00000011021	475.503	0.00480447	0.00955376	0.502889	0.615043	0.887387
MRC2	ENSG00000011028	38.8431	0.00711024	0.0323107	0.220058	0.825826	0.957219
TSPAN9	ENSG00000011105	286.792	0.028084	0.0284497	0.987144	0.323572	0.747762
BTBD7	ENSG00000011114	1097.2	-0.0133496	0.0110064	-1.2129	0.225168	0.66552
APBA3	ENSG00000011132	439.753	-0.000655632	0.0125092	-0.052412	0.9582	0.991183
MKS1	ENSG00000011143	169.168	-0.0102267	0.0137124	-0.745798	0.45579	0.818696
ABHD5	ENSG00000011198	1823.38	0.0251474	0.0225876	1.11332	0.265569	0.703263
AKAP8L	ENSG00000011243	1601.87	0.0211599	0.00851793	2.48416	0.0129856	0.258442
MBTD1	ENSG00000011258	1819.38	-0.00331599	0.00753157	-0.440279	0.659735	0.90571
UTP18	ENSG00000011260	970.242	-0.00533022	0.00781695	-0.68188	0.495315	0.837268
RNF216	ENSG00000011275	2605.48	-0.00837001	0.00748465	-1.11829	0.263443	0.701108
TTC19	ENSG00000011295	628.182	0.00106196	0.00955978	0.111086	0.911548	0.980934
PTBP1	ENSG00000011304	3704.12	-0.00550515	0.00687444	-0.800815	0.423239	0.802794
LARS2	ENSG00000011376	360.717	-0.0203672	0.0109379	-1.86207	0.0625927	0.438538
PIK3C2A	ENSG00000011405	1963.41	-0.00847494	0.011797	-0.718397	0.472512	0.826608
PLAUR	ENSG00000011422	1350.99	0.0731346	0.0217514	3.3623	0.000772968	0.101804
ANLN	ENSG00000011426	33.0918	-0.0795573	0.0407539	-1.95214	0.0509216	0.408136
WIZ	ENSG00000011451	408.12	-0.0109412	0.0116747	-0.937171	0.348671	0.76371
RABGAP1	ENSG00000011454	1340.24	0.00525717	0.00729044	0.721105	0.470845	0.826267
DCN	ENSG00000011465	2.66986	0.0378624	0.0816507	0.463711	0.642854	NA
QPCTL	ENSG00000011478	73.1023	-0.00440754	0.0196905	-0.223841	0.822881	0.956238
PPP5C	ENSG00000011485	668.129	-0.0064594	0.0114161	-0.565813	0.571521	0.87257
CEP68	ENSG00000011523	899.053	-0.01543	0.0140604	-1.09741	0.272462	0.71093
MAP4K3	ENSG00000011566	374.11	-0.0168864	0.0111341	-1.51664	0.129358	0.557525
ZBTB32	ENSG00000011590	34.3354	-0.0424734	0.034651	-1.22575	0.220294	0.660217
TYROBP	ENSG00000011600	6638.97	0.0375473	0.0153899	2.43973	0.0146981	0.269192
TMEM159	ENSG00000011638	264.237	-0.00300565	0.0116064	-0.258966	0.795662	0.949402
BRCA1	ENSG00000012048	358.39	0.0135773	0.0195885	0.693126	0.48823	0.833746
ERCC1	ENSG00000012061	916.713	0.00511001	0.00908431	0.56251	0.573769	0.873704
CD22	ENSG00000012124	2209.45	-0.0121689	0.0246751	-0.493166	0.621895	0.891342
SEMA3B	ENSG00000012171	13.0471	0.0563048	0.0406472	1.38521	0.165989	0.60545
LTF	ENSG00000012223	942.044	-0.0520137	0.0594079	-0.875536	0.381282	0.781516
EXTL3	ENSG00000012232	1742.12	0.0239515	0.017275	1.38648	0.1656	0.605351
ELOVL5	ENSG00000012660	9078.2	0.00354938	0.0147365	0.240857	0.809666	0.952479
ALOX5	ENSG00000012779	6995.08	0.0318375	0.0191186	1.66526	0.0958602	0.507756
CALCOCO1	ENSG00000012822	3877.12	0.0235575	0.0115095	2.04678	0.0406793	0.37832
UBR7	ENSG00000012963	892.591	0.00257366	0.00528058	0.487382	0.625988	0.89273
MAP4K5	ENSG00000012983	1425.76	-0.00943321	0.00926053	-1.01865	0.308371	0.737133
EHD3	ENSG00000013016	618.426	0.0399034	0.0201638	1.97896	0.0478209	0.400978
PSMC4	ENSG00000013275	1046.08	0.00573872	0.00673794	0.851702	0.394379	0.786912
MAN2B2	ENSG00000013288	1973.52	-0.00152156	0.0104194	-0.14603	0.883897	0.973569
SLC25A39	ENSG00000013306	1873.07	0.0485827	0.0260532	1.86475	0.0622168	0.437581
MVP	ENSG00000013364	6308.05	0.0178174	0.0157968	1.12791	0.259357	0.698594
NUB1	ENSG00000013374	3226.03	0.0402072	0.0186244	2.15885	0.0308617	0.34394
PGM3	ENSG00000013375	582.651	-0.00393886	0.00868179	-0.453692	0.65005	0.901227
RWDD2A	ENSG00000013392	162.583	0.0142244	0.0171443	0.829689	0.406715	0.794985
CLK1	ENSG00000013441	16134.2	-0.0121332	0.0102191	-1.18731	0.235104	0.6746
POLR3B	ENSG00000013503	270.67	-0.00923378	0.0111794	-0.825964	0.408825	0.795445
ANGEL1	ENSG00000013523	465.307	-0.0130887	0.0104048	-1.25796	0.208407	0.646629
RNF14	ENSG00000013561	1024.38	-0.00515377	0.00609598	-0.845438	0.397867	0.789021
DDX11	ENSG00000013573	305.694	0.0174097	0.0447491	0.389051	0.697239	0.91709
HEBP1	ENSG00000013583	328.419	0.0292069	0.0124929	2.33787	0.019394	0.295104
CD6	ENSG00000013725	2570.05	-0.0168678	0.0178369	-0.945667	0.344318	0.760848
TACC3	ENSG00000013810	2780.65	0.0212654	0.0135241	1.57241	0.115855	0.539589
UFL1	ENSG00000014123	2153.8	-0.0136856	0.00953416	-1.43543	0.151164	0.587342
POLA2	ENSG00000014138	319.175	-0.0032825	0.0100865	-0.325435	0.744852	0.932765
ZC3H3	ENSG00000014164	457.055	0.028984	0.0157418	1.84122	0.0655897	0.446538
CAPN1	ENSG00000014216	2917.11	0.0203419	0.00965931	2.10594	0.0352096	0.359549
ACPP	ENSG00000014257	855.765	0.0134603	0.0242779	0.554427	0.579287	0.876614
MDH1	ENSG00000014641	1777.31	-0.00182359	0.00873586	-0.208748	0.834645	0.959049
SLC30A9	ENSG00000014824	1368.98	0.0025195	0.00653937	0.385281	0.700029	0.917827
MTMR11	ENSG00000014914	554.123	0.0391716	0.0221628	1.76745	0.0771528	0.474519
COX15	ENSG00000014919	1159.15	-0.000871163	0.00654004	-0.133205	0.894032	0.975905
CCDC88C	ENSG00000015133	3116.14	-0.00714617	0.0116264	-0.61465	0.538786	0.857005
YAF2	ENSG00000015153	677.005	0.00287731	0.00890234	0.323209	0.746537	0.93291
ZMYND11	ENSG00000015171	2017.22	-0.00893363	0.00971743	-0.919341	0.357917	0.76927
BID	ENSG00000015475	2887.29	0.00378217	0.0143942	0.262757	0.792738	0.947954
MATR3	ENSG00000015479	10359.1	-0.00220587	0.00572583	-0.385249	0.700053	0.917827
XYLT2	ENSG00000015532	420.016	-0.00403102	0.0114089	-0.353322	0.723847	0.925714
RGPD5	ENSG00000015568	41.0694	-0.0290812	0.021378	-1.36033	0.173725	0.613275
NUDCD3	ENSG00000015676	1279.07	0.00301543	0.00771214	0.390997	0.695799	0.916944
CHDH	ENSG00000016391	11.1571	-0.045226	0.0422935	-1.06934	0.284918	0.71981
GLT8D1	ENSG00000016864	852.51	0.00204633	0.00596909	0.342822	0.731733	0.928627
ATP2C1	ENSG00000017260	2052.43	0.00399076	0.00604499	0.660176	0.509141	0.844474
IGF1	ENSG00000017427	6.23108	0.165428	0.0925033	1.78834	0.0737208	0.467264
RALBP1	ENSG00000017797	4157	0.0127071	0.018699	0.679559	0.496784	0.838406
RUFY3	ENSG00000018189	795.242	-0.00316597	0.0105202	-0.300941	0.763459	0.937676
SLC11A1	ENSG00000018280	6243.98	0.029522	0.0272369	1.0839	0.27841	0.714639
WWTR1	ENSG00000018408	6.26851	0.00852819	0.0432172	0.197333	0.843567	0.961045
AGPS	ENSG00000018510	1713.84	-0.00205295	0.0110762	-0.185348	0.852956	0.964333
TTC27	ENSG00000018699	391.757	-0.00447906	0.0109974	-0.407284	0.6838	0.913705
ZNF582	ENSG00000018869	154.822	-0.0112581	0.0113392	-0.992853	0.320782	0.745662
VSIG2	ENSG00000019102	4.04689	-0.030307	0.0662669	-0.457347	0.647422	0.900118
PHLDB1	ENSG00000019144	7.08673	0.0353513	0.0389219	0.908263	0.363739	0.772015
MARCO	ENSG00000019169	176.667	0.0335366	0.049363	0.679388	0.496892	0.838406
CYP24A1	ENSG00000019186	12.7588	-0.202707	0.0606434	-3.34261	0.000829953	0.106187
PRDM11	ENSG00000019485	59.822	0.0148403	0.0185156	0.801499	0.422843	0.802585
CD74	ENSG00000019582	34904.6	0.0198644	0.0101744	1.9524	0.050891	0.408136
HGF	ENSG00000019991	346.126	0.027115	0.0212481	1.27611	0.201915	0.642316
ZRANB1	ENSG00000019995	1596.97	0.00941483	0.00852574	1.10428	0.26947	0.707424
NCDN	ENSG00000020129	306.7	0.00712126	0.0118857	0.599143	0.549077	0.862721
GPR124	ENSG00000020181	81.9737	0.0141645	0.0246466	0.574702	0.565493	0.86975
ZFP64	ENSG00000020256	195.078	-0.0155761	0.0111264	-1.39992	0.161538	0.60079
MNAT1	ENSG00000020426	182.346	-0.0117635	0.0103826	-1.133	0.257215	0.696967
SAMD4A	ENSG00000020577	257.13	0.145863	0.0446825	3.26445	0.00109678	0.118417
RUNX3	ENSG00000020633	2561.27	-0.00292871	0.0153601	-0.19067	0.848784	0.962668
MRE11A	ENSG00000020922	1040.29	0.00758254	0.0116523	0.650733	0.515219	0.847297
PLEKHB1	ENSG00000021300	375.863	-0.0179137	0.021744	-0.823847	0.410026	0.796054
SERPINB1	ENSG00000021355	6916.52	0.0243566	0.0182296	1.3361	0.181516	0.620242
SLC7A9	ENSG00000021488	4.1279	-0.0264096	0.0547602	-0.482278	0.629608	0.893572
SPAST	ENSG00000021574	1928.97	0.00803357	0.012778	0.628703	0.529543	0.852314
OSBPL5	ENSG00000021762	528.323	0.0338424	0.0233066	1.45205	0.146487	0.581658
AQR	ENSG00000021776	1971.35	0.00823682	0.00888943	0.926586	0.354141	0.767209
CPS1	ENSG00000021826	3.24369	-0.13412	0.0536591	-2.49948	0.0124374	0.252527
RTFDC1	ENSG00000022277	3613.37	0.0165635	0.0110718	1.496	0.134654	0.565116
NLRP2	ENSG00000022556	204.864	-0.0202328	0.0487021	-0.41544	0.67782	0.911837
SLC45A4	ENSG00000022567	2467.76	0.0179887	0.0224945	0.799693	0.423889	0.803417
RNF10	ENSG00000022840	4162.12	0.0168761	0.0134342	1.25621	0.209042	0.647318
ZNF839	ENSG00000022976	451.324	-0.00158934	0.0106868	-0.14872	0.881775	0.973554
ZDHHC6	ENSG00000023041	1794.22	0.00903017	0.00565815	1.59596	0.110498	0.530025
GRAMD1B	ENSG00000023171	447.627	0.0236427	0.0278785	0.848062	0.396403	0.787425
RNH1	ENSG00000023191	1804.28	0.0242988	0.0132602	1.83247	0.0668817	0.45
NDUFS1	ENSG00000023228	1866.35	-0.00359452	0.00648863	-0.553973	0.579598	0.876614
RB1CC1	ENSG00000023287	4529.39	-0.00294311	0.013616	-0.216152	0.82887	0.957929
ERP44	ENSG00000023318	2608.57	0.0322432	0.0115661	2.78774	0.00530779	0.186197
ALAS1	ENSG00000023330	989.884	0.0180548	0.0120275	1.50113	0.133321	0.562159
BIRC3	ENSG00000023445	9643.88	-0.0153568	0.0134628	-1.14069	0.253999	0.69411
AKAP11	ENSG00000023516	2313.06	-0.0226519	0.0108666	-2.08454	0.0371108	0.36624
GLRX2	ENSG00000023572	111.523	-0.00616643	0.0132629	-0.464939	0.641975	0.897202
SNAPC1	ENSG00000023608	195.091	0.0183231	0.0171527	1.06823	0.285416	0.720128
DERA	ENSG00000023697	564.725	0.0228129	0.0100127	2.27838	0.0227038	0.313305
STRAP	ENSG00000023734	1690.18	0.00220443	0.00588481	0.374597	0.70796	0.920056
ABCC2	ENSG00000023839	132.432	0.0344988	0.0192808	1.78928	0.0735698	0.467133
DEF6	ENSG00000023892	3775.02	-0.00220535	0.00868811	-0.253836	0.799622	0.950426
PLEKHO1	ENSG00000023902	3718.91	0.0267794	0.0121237	2.20885	0.0271848	0.329214
GCLM	ENSG00000023909	573.149	-0.00800271	0.010246	-0.781061	0.434766	0.808215
UBR2	ENSG00000024048	7427.23	0.00497989	0.0174526	0.285337	0.775386	0.941938
EHD2	ENSG00000024422	7.96008	0.06292	0.0548887	1.14632	0.251663	0.692524
DEPDC1	ENSG00000024526	15.4808	-0.113928	0.0596662	-1.90942	0.0562082	0.421768
CCDC28A	ENSG00000024862	1130.86	0.0164386	0.00892238	1.8424	0.0654166	0.445869
RRAGD	ENSG00000025039	845.681	0.0379924	0.0197296	1.92565	0.0541478	0.417634
HSF2	ENSG00000025156	679.1	-0.0152156	0.012725	-1.19573	0.231803	0.671768
PHF20	ENSG00000025293	2624.13	-0.00694159	0.0101584	-0.683336	0.494395	0.836776
HSD17B6	ENSG00000025423	7.88059	-0.0553338	0.0417552	-1.3252	0.185106	0.624058
NR1H3	ENSG00000025434	92.6987	0.00387107	0.0158553	0.24415	0.807115	0.95185
TYMP	ENSG00000025708	3684.21	0.0593689	0.0277055	2.14285	0.032125	0.348108
NCAPH2	ENSG00000025770	593.628	0.00601414	0.0123128	0.488447	0.625233	0.892691
TOMM34	ENSG00000025772	324.894	0.00930202	0.00990567	0.93906	0.3477	0.762862
SEC63	ENSG00000025796	2531.96	-0.00268369	0.00598452	-0.448438	0.653837	0.903318
KPNA6	ENSG00000025800	1777.11	-0.00841252	0.00640648	-1.31313	0.189141	0.628784
VIM	ENSG00000026025	20113.6	0.0270345	0.0112152	2.41053	0.0159294	0.278913
RTEL1-TNFRSF6B	ENSG00000026036	17.4198	-0.00520612	0.0314666	-0.165449	0.868591	0.969644
FAS	ENSG00000026103	2557.17	0.0178978	0.0235871	0.758796	0.447975	0.814485
RNASET2	ENSG00000026297	4353.53	0.00680225	0.0207381	0.328007	0.742906	0.932108
CD44	ENSG00000026508	14147.5	-0.00972363	0.0100186	-0.970557	0.331769	0.754909
KCNG1	ENSG00000026559	50.568	0.0459676	0.0395359	1.16268	0.244959	0.684082
AGPAT4	ENSG00000026652	404.809	0.00573126	0.0159492	0.359345	0.719337	0.923772
SLAMF7	ENSG00000026751	2114.39	-0.0137985	0.0259397	-0.531947	0.594763	0.88151
BTN3A1	ENSG00000026950	8253.45	0.0217848	0.0148839	1.46365	0.143289	0.577107
MIPEP	ENSG00000027001	117.083	-0.0195007	0.0146949	-1.32704	0.184496	0.623291
PRKCH	ENSG00000027075	3192.85	-0.0255421	0.0130545	-1.95658	0.0503965	0.408028
IFNGR1	ENSG00000027697	8723.35	0.00528413	0.0155945	0.338846	0.734726	0.92975
B4GALT7	ENSG00000027847	245	-0.00394485	0.0118621	-0.332559	0.739467	0.931695
SH2D2A	ENSG00000027869	326.227	-0.00823505	0.0231864	-0.355167	0.722465	0.92517
VRK2	ENSG00000028116	691.466	0.023693	0.0179699	1.31848	0.187343	0.627113
TNFRSF1B	ENSG00000028137	12644.5	0.0256014	0.0153107	1.67213	0.0944993	0.504823
VEZT	ENSG00000028203	1037.85	-0.00134539	0.00655146	-0.205357	0.837293	0.960277
POU2F2	ENSG00000028277	2641.62	0.00961666	0.0116065	0.828561	0.407353	0.794985
BRD9	ENSG00000028310	949.511	0.0119392	0.00710192	1.68113	0.0927375	0.502745
SNX1	ENSG00000028528	4869.97	0.0099082	0.00675844	1.46605	0.142635	0.576163
TBPL1	ENSG00000028839	739.669	0.0149454	0.00743426	2.01033	0.0443958	0.391072
ARNTL2	ENSG00000029153	47.5309	-0.0685138	0.0432043	-1.58581	0.112782	0.534715
BCLAF1	ENSG00000029363	11335.1	0.00439632	0.00878915	0.500198	0.616935	0.888037
SLC39A9	ENSG00000029364	1748.31	-0.00438337	0.00689009	-0.636185	0.524656	0.850951
ANK1	ENSG00000029534	286.709	0.00176274	0.022853	0.077134	0.938517	0.987108
TFB1M	ENSG00000029639	210.222	-0.00202186	0.0115525	-0.175014	0.861068	0.967388
RABEP1	ENSG00000029725	3078.47	-0.0170218	0.00682346	-2.49459	0.0126101	0.255224
NUP160	ENSG00000030066	1894.54	-0.0161403	0.00740934	-2.17838	0.0293779	0.335941
BAK1	ENSG00000030110	895.485	0.015359	0.0155026	0.990739	0.321813	0.745977
IKZF2	ENSG00000030419	2285.61	-0.0633342	0.0180558	-3.50768	0.00045203	0.0797015
GRN	ENSG00000030582	7875.98	0.0593899	0.0178757	3.32238	0.000892518	0.109008
FAM13B	ENSG00000031003	3209.2	-0.00837767	0.00806796	-1.03839	0.29909	0.729777
ARHGAP31	ENSG00000031081	481.95	-0.0104681	0.018319	-0.571431	0.567707	0.870581
CENPQ	ENSG00000031691	209.999	-0.0134764	0.0143869	-0.936715	0.348905	0.76371
SARS	ENSG00000031698	2440.47	0.0173939	0.00479357	3.62859	0.000284969	0.0652688
RANBP3	ENSG00000031823	1148.5	0.00069598	0.00629599	0.110543	0.911978	0.980953
ARID4A	ENSG00000032219	3940.08	0.0017662	0.0139622	0.126499	0.899337	0.977049
TSSC1	ENSG00000032389	322.795	0.00910216	0.0104267	0.872967	0.382681	0.78213
PNPLA6	ENSG00000032444	1794.83	0.00896313	0.0183899	0.487395	0.625979	0.89273
IFT88	ENSG00000032742	404.373	0.00394018	0.0130556	0.301801	0.762803	0.937579
ALG1	ENSG00000033011	294.906	0.0102541	0.0112428	0.912061	0.361737	0.771692
ZCCHC8	ENSG00000033030	1270.17	0.0069005	0.00576222	1.19754	0.231095	0.671432
ABCF2	ENSG00000033050	938.321	-0.00800899	0.00740312	-1.08184	0.279323	0.714783
CHPF2	ENSG00000033100	1497.72	0.0235771	0.00992459	2.37562	0.0175194	0.285539
LRRC7	ENSG00000033122	8.98542	0.035375	0.0696174	0.508134	0.61136	0.88645
FUT8	ENSG00000033170	515.218	-0.0333544	0.0119825	-2.7836	0.00537592	0.186197
UBA6	ENSG00000033178	2234.93	-0.00986403	0.00889923	-1.10841	0.267684	0.705317
GAB2	ENSG00000033327	4128.96	0.0431164	0.0239754	1.79836	0.0721203	0.463064
ATP6V0A1	ENSG00000033627	1093.45	0.0240863	0.0140682	1.7121	0.0868776	0.490618
PIAS1	ENSG00000033800	2521.05	0.014062	0.0153101	0.918479	0.358368	0.769424
SLC4A7	ENSG00000033867	1827.43	-0.0340853	0.011173	-3.05068	0.00228325	0.138019
APBA2	ENSG00000034053	752.387	-0.0395692	0.0233743	-1.69285	0.0904836	0.497639
UHRF1	ENSG00000034063	50.7475	-0.0345108	0.0338967	-1.01811	0.308623	0.7373
MAP2K3	ENSG00000034152	3007.24	0.0190035	0.0126476	1.50254	0.132959	0.561688
EFCAB1	ENSG00000034239	6.75469	-0.0336922	0.0640894	-0.525705	0.599093	0.882494
TMSB10	ENSG00000034510	10477	0.00725142	0.0126748	0.572111	0.567247	0.870581
ASTE1	ENSG00000034533	671.106	-0.00621473	0.0104798	-0.59302	0.553168	0.864273
RNF19A	ENSG00000034677	3285.12	0.0137618	0.00902947	1.5241	0.127484	0.556001
PEX3	ENSG00000034693	319.488	-0.00302196	0.00983213	-0.307355	0.758573	0.936879
GABARAPL2	ENSG00000034713	2679.88	0.0137398	0.0109194	1.25829	0.208286	0.646478
SH3YL1	ENSG00000035115	911.579	0.00713179	0.0195731	0.364366	0.715584	0.921981
FAM136A	ENSG00000035141	946.965	0.00495958	0.010444	0.474876	0.634875	0.89517
VCL	ENSG00000035403	6199.33	0.0223973	0.0180018	1.24417	0.213436	0.652817
DEPDC1B	ENSG00000035499	32.7896	-0.0641776	0.0388543	-1.65175	0.098585	0.513032
DAPK2	ENSG00000035664	1533.05	0.0303693	0.0244622	1.24148	0.214429	0.653414
NSMAF	ENSG00000035681	2217.18	0.00869925	0.0115932	0.750375	0.453029	0.817553
ADSS	ENSG00000035687	2231.26	0.000915405	0.00788179	0.116142	0.90754	0.979446
STAP1	ENSG00000035720	667.695	0.00684582	0.0202354	0.338309	0.735131	0.929919
TIMP2	ENSG00000035862	3634.25	0.0168931	0.0171414	0.985516	0.324371	0.748696
RFC1	ENSG00000035928	1780.97	-0.00775692	0.00790974	-0.98068	0.326751	0.750835
TBC1D23	ENSG00000036054	1920.96	0.0103265	0.010001	1.03255	0.301816	0.731849
CUL3	ENSG00000036257	3745.88	0.000411205	0.00956633	0.0429846	0.965714	0.99235
MYOM2	ENSG00000036448	1036.72	0.249893	0.0792245	3.15424	0.00160914	0.126917
CYP46A1	ENSG00000036530	5.94599	-0.0747659	0.0522403	-1.43119	0.152375	0.588856
ZZZ3	ENSG00000036549	1473.24	-0.0184838	0.00870478	-2.12341	0.0337194	0.353159
SLC18A1	ENSG00000036565	8.07123	-0.0818429	0.0604214	-1.35453	0.175566	0.615038
TUBG2	ENSG00000037042	84.9192	-0.00329497	0.0185303	-0.177815	0.858869	0.966456
RPL26L1	ENSG00000037241	136.263	-0.00023625	0.0136455	-0.0173135	0.986187	0.997933
FLT4	ENSG00000037280	69.3845	-0.0417188	0.0428274	-0.974114	0.33	0.75366
NSUN2	ENSG00000037474	1890.55	-0.00215998	0.00779966	-0.276933	0.781831	0.944052
FBXO42	ENSG00000037637	902.182	0.00504909	0.00585767	0.861962	0.388708	0.785308
MFAP3	ENSG00000037749	1778.54	-0.0110545	0.0107851	-1.02497	0.305375	0.734652
MRI1	ENSG00000037757	698.134	0.000364013	0.0124641	0.0292049	0.976701	0.99581
METTL1	ENSG00000037897	68.5144	-0.0362092	0.0173424	-2.0879	0.0368066	0.365356
AGA	ENSG00000038002	620.326	-0.00117887	0.0104156	-0.113183	0.909886	0.98053
PI4K2B	ENSG00000038210	1201.41	0.0271981	0.0187432	1.45109	0.146755	0.581953
BOD1L1	ENSG00000038219	8053.03	-0.00724174	0.0206033	-0.351485	0.725225	0.926463
MAT2B	ENSG00000038274	6146.41	0.00402747	0.00732507	0.54982	0.582443	0.877494
EDC4	ENSG00000038358	930.76	0.00141599	0.00961066	0.147336	0.882867	0.973569
TRIO	ENSG00000038382	859.909	-0.00460871	0.0155928	-0.295566	0.767561	0.939304
VCAN	ENSG00000038427	15284.5	0.0265347	0.0286637	0.925725	0.354589	0.767523
CLEC16A	ENSG00000038532	663.777	-0.00179706	0.00921439	-0.195028	0.845371	0.961521
MSR1	ENSG00000038945	189.394	0.195126	0.0573761	3.40082	0.000671845	0.0970491
CDH1	ENSG00000039068	17.3906	-0.143752	0.0402886	-3.56804	0.000359655	0.0723836
SKIV2L2	ENSG00000039123	2230.77	-0.0105981	0.00637947	-1.66128	0.0966581	0.509491
ZFYVE16	ENSG00000039319	3521.6	0.00903869	0.0187117	0.48305	0.62906	0.893452
FAM65A	ENSG00000039523	1263.15	0.00589538	0.0128214	0.45981	0.645653	0.899377
RAI14	ENSG00000039560	7.5014	-0.00493315	0.0539714	-0.0914031	0.927172	0.9847
SOX30	ENSG00000039600	3.96653	-0.115432	0.0726362	-1.58919	0.112018	0.532731
PNKP	ENSG00000039650	603.087	0.000798635	0.0115692	0.0690309	0.944965	0.98911
PHLPP2	ENSG00000040199	370.019	-0.0124958	0.0139081	-0.898455	0.368943	0.775982
SPDL1	ENSG00000040275	304.358	-0.0296273	0.0131258	-2.25719	0.0239963	0.318603
STAU2	ENSG00000040341	861.363	0.00131474	0.00906492	0.145036	0.884683	0.973667
PQLC2	ENSG00000040487	164.56	0.0171982	0.0121988	1.40982	0.158593	0.596163
CTNS	ENSG00000040531	378.127	0.00170938	0.0116939	0.146177	0.883782	0.973569
RTN4R	ENSG00000040608	16.007	-0.00581361	0.0397069	-0.146413	0.883595	0.973569
PHF23	ENSG00000040633	1246.3	-0.000526358	0.0083577	-0.0629788	0.949783	0.990475
INPP4A	ENSG00000040933	3662.45	-0.0102472	0.00882909	-1.16062	0.245798	0.685116
RAB27B	ENSG00000041353	1024.37	0.0217268	0.0210425	1.03252	0.301828	0.731849
PSMA4	ENSG00000041357	2990.44	0.0278701	0.012283	2.26899	0.0232689	0.316395
MYO16	ENSG00000041515	2.77912	0.0478947	0.0801582	0.597503	0.550172	NA
LSG1	ENSG00000041802	1190.92	-0.00870269	0.0105213	-0.827147	0.408154	0.794985
PARP3	ENSG00000041880	144.425	-0.00241799	0.0170531	-0.141792	0.887244	0.97468
THAP3	ENSG00000041988	278.511	-0.000281914	0.0101456	-0.0277867	0.977832	0.995972
FAM65C	ENSG00000042062	23.3151	0.0492645	0.034643	1.42206	0.155008	0.591625
TDP1	ENSG00000042088	663.06	-0.011907	0.00907753	-1.3117	0.189621	0.629797
AIFM2	ENSG00000042286	92.7012	-0.0190661	0.0188003	-1.01414	0.310518	0.738075
SPATA7	ENSG00000042317	58.3379	0.0208138	0.0213238	0.976081	0.329024	0.752488
MED17	ENSG00000042429	1190.78	-0.00125398	0.005745	-0.218272	0.827217	0.957788
RETSAT	ENSG00000042445	572.378	0.00740229	0.0120879	0.612372	0.540292	0.858107
CAPG	ENSG00000042493	1770.98	0.022813	0.0176019	1.29605	0.194957	0.635036
AP2S1	ENSG00000042753	815.476	0.0145449	0.0109473	1.32863	0.18397	0.622651
TG	ENSG00000042832	28.6218	0.00346275	0.0348993	0.099221	0.920963	0.98274
ADAM28	ENSG00000042980	1605.82	0.0386436	0.0212058	1.82232	0.0684071	0.455733
DCUN1D1	ENSG00000043093	2123.33	0.00353802	0.0116457	0.303804	0.761278	0.937579
JADE2	ENSG00000043143	2609.75	0.00509762	0.00997456	0.511062	0.609308	0.88623
LCP2	ENSG00000043462	8203.17	0.0197557	0.0128609	1.5361	0.124513	0.55164
TRIT1	ENSG00000043514	456.145	-0.00484149	0.00941949	-0.513987	0.607261	0.885843
ADRB1	ENSG00000043591	6.37081	0.00784592	0.0603665	0.129971	0.896589	0.976214
CUL7	ENSG00000044090	343.571	0.00746835	0.0104962	0.711527	0.476758	0.827753
CTNNA1	ENSG00000044115	2272.32	0.0366523	0.0187321	1.95666	0.0503876	0.408028
CNTLN	ENSG00000044459	141.771	0.0370464	0.0244156	1.51732	0.129185	0.557525
HSPA5	ENSG00000044574	6732.02	0.027913	0.0116735	2.39115	0.0167956	0.280937
DSG2	ENSG00000046604	9.7667	-0.0710952	0.0444098	-1.60089	0.109401	0.527623
WDR37	ENSG00000047056	1540.52	-0.00323686	0.00552118	-0.586263	0.557699	0.866418
YTHDC2	ENSG00000047188	2027.5	-0.00912247	0.00670068	-1.36143	0.173379	0.612781
ATP6V1H	ENSG00000047249	688.571	0.0190362	0.00789011	2.41267	0.0158363	0.278643
POLR2B	ENSG00000047315	5139.56	-0.00101051	0.00620829	-0.162768	0.870701	0.969659
FAM214A	ENSG00000047346	2206.82	-0.00525625	0.00926287	-0.567454	0.570406	0.872082
ARAP2	ENSG00000047365	3195.16	0.0104886	0.0162275	0.646345	0.518056	0.848582
TPR	ENSG00000047410	9887.33	-0.0130635	0.0109168	-1.19664	0.231447	0.671692
KIAA0556	ENSG00000047578	753.038	0.022903	0.0141931	1.61367	0.106599	0.523617
DTNBP1	ENSG00000047579	435.317	0.0215148	0.0107395	2.00333	0.0451417	0.393661
ANO2	ENSG00000047617	5.81358	0.0570829	0.059043	0.966801	0.333643	0.755432
C12orf4	ENSG00000047621	576.527	-0.00235668	0.0111747	-0.210895	0.83297	0.959049
FAM184B	ENSG00000047662	5.09012	0.0292121	0.0622329	0.4694	0.638784	0.896936
MAP4	ENSG00000047849	1328.94	-0.00262115	0.0114863	-0.228197	0.819493	0.955151
GOPC	ENSG00000047932	2285.43	-0.00867488	0.00643187	-1.34873	0.177422	0.616247
USP28	ENSG00000048028	1166.07	-0.0168213	0.0130681	-1.28721	0.198021	0.638057
HDAC9	ENSG00000048052	1179.08	0.00360175	0.01484	0.242706	0.808233	0.952314
TSPAN17	ENSG00000048140	665.887	0.00816366	0.0114262	0.714469	0.474937	0.826989
NOP16	ENSG00000048162	289.308	-0.00810387	0.0114306	-0.708966	0.478346	0.82793
CC2D2A	ENSG00000048342	15.3459	-0.0426395	0.0367409	-1.16055	0.245826	0.685116
RRM2B	ENSG00000048392	3410.52	0.00399572	0.0172261	0.231957	0.816571	0.954658
ZNF800	ENSG00000048405	1611.72	-0.00919986	0.00768006	-1.19789	0.23096	0.671384
TNFRSF17	ENSG00000048462	184.269	-0.0128655	0.043592	-0.295135	0.76789	0.939304
SNX29	ENSG00000048471	1243.11	-0.00727359	0.0112841	-0.644585	0.519196	0.849034
MRPS10	ENSG00000048544	907.606	0.00680431	0.00737707	0.922359	0.356342	0.768086
RSF1	ENSG00000048649	2785.17	-0.00651203	0.0101012	-0.644677	0.519136	0.849034
VPS13D	ENSG00000048707	2247.11	-0.0156234	0.013049	-1.19729	0.231194	0.671432
CELF2	ENSG00000048740	13895.8	0.001929	0.011251	0.171451	0.863869	0.96806
FAM120A	ENSG00000048828	5214.9	0.00590748	0.0109843	0.537811	0.590708	0.880097
R3HDM1	ENSG00000048991	681.759	-0.00499088	0.00811612	-0.614934	0.538598	0.856859
COL9A2	ENSG00000049089	383.034	0.0298605	0.0238667	1.25114	0.210885	0.649491
KITLG	ENSG00000049130	3.73846	0.0917668	0.068136	1.34682	0.178039	0.61646
ERCC8	ENSG00000049167	221.811	-0.0211611	0.0103496	-2.04464	0.0408903	0.37832
ADAMTS6	ENSG00000049192	52.3796	-0.0137062	0.0315882	-0.433902	0.66436	0.907164
H6PD	ENSG00000049239	1715.26	0.0067419	0.0136794	0.49285	0.622119	0.891342
VAMP3	ENSG00000049245	2776.56	0.0325168	0.0150101	2.16632	0.0302866	0.340548
PER3	ENSG00000049246	242.445	-0.0314552	0.0172931	-1.81895	0.0689195	0.455885
UTS2	ENSG00000049247	80.2042	0.118143	0.0706122	1.67312	0.0943035	0.504782
TNFRSF9	ENSG00000049249	115.004	-0.0308125	0.0356727	-0.863756	0.387722	0.785085
LTBP1	ENSG00000049323	399.05	0.0556544	0.0286533	1.94234	0.0520961	0.412139
RCN1	ENSG00000049449	421.365	0.00527843	0.0139327	0.378851	0.704799	0.918976
RFC2	ENSG00000049541	470.598	0.0281132	0.00899752	3.12455	0.00178075	0.130459
ARID1B	ENSG00000049618	1665.69	-0.00521266	0.00973095	-0.535679	0.592181	0.880838
CLPTM1L	ENSG00000049656	1566.59	0.00225321	0.00720633	0.312671	0.754531	0.935544
NEDD4L	ENSG00000049759	69.499	0.0173428	0.0209599	0.827426	0.407996	0.794985
HEXB	ENSG00000049860	2589.3	0.0298062	0.0112727	2.64412	0.00819043	0.213821
PTCD2	ENSG00000049883	128.251	-0.0116878	0.0131386	-0.889579	0.373692	0.77888
JKAMP	ENSG00000050130	1519.82	0.0134954	0.00904177	1.49257	0.135551	0.566097
DKK3	ENSG00000050165	22.225	-0.0191239	0.0457628	-0.417892	0.676026	0.911179
ARHGEF5	ENSG00000050327	39.2175	-0.0236899	0.0246467	-0.961177	0.336463	0.757126
NFE2L3	ENSG00000050344	233.421	0.00569574	0.0226888	0.251037	0.801785	0.950846
MCUR1	ENSG00000050393	578.283	0.000834736	0.0164798	0.0506521	0.959603	0.991183
LIMA1	ENSG00000050405	466.999	-0.0225749	0.0141047	-1.60052	0.109483	0.527818
LETMD1	ENSG00000050426	1090.61	0.00316161	0.00864514	0.365709	0.714582	0.921932
SLC4A8	ENSG00000050438	133.315	-0.0145885	0.0204045	-0.714966	0.47463	0.8269
LAMC3	ENSG00000050555	7.3814	0.0131939	0.0616291	0.214086	0.83048	0.958353
PTGER3	ENSG00000050628	22.3817	-0.0149332	0.0349221	-0.427613	0.668933	0.908448
TNIP3	ENSG00000050730	16.1025	-0.061533	0.039996	-1.53848	0.123932	0.551268
MAPK9	ENSG00000050748	1029.34	0.00637299	0.00629602	1.01223	0.31143	0.738559
COL23A1	ENSG00000050767	4.15458	0.0229952	0.0624042	0.368488	0.712509	0.921478
FAM160A2	ENSG00000051009	1350.66	0.0175581	0.0106475	1.64903	0.099141	0.513875
HERPUD1	ENSG00000051108	2554.81	0.0170074	0.00738792	2.30206	0.0213316	0.305071
HOMER3	ENSG00000051128	111.66	0.083544	0.0215269	3.88092	0.000104063	0.040296
RAD51	ENSG00000051180	27.7674	-0.0579223	0.036494	-1.58717	0.112473	0.533687
POLQ	ENSG00000051341	37.543	-0.034059	0.0370675	-0.918837	0.358181	0.769424
PIK3CB	ENSG00000051382	1784.69	-0.000894303	0.013482	-0.0663333	0.947112	0.990233
CYBA	ENSG00000051523	5680.76	0.0262427	0.0135478	1.93705	0.0527396	0.413995
THOC3	ENSG00000051596	170.973	0.00806241	0.0180463	0.446762	0.655047	0.903433
HEBP2	ENSG00000051620	2187.5	0.0312813	0.021091	1.48316	0.138033	0.568901
MPHOSPH9	ENSG00000051825	1152.07	-0.0363604	0.00915267	-3.97266	7.10747e-05	0.0344078
PLEKHA5	ENSG00000052126	109.601	0.00120877	0.0235284	0.051375	0.959027	0.991183
SIKE1	ENSG00000052723	1886.74	-0.0181413	0.00764747	-2.37219	0.017683	0.286265
RRP12	ENSG00000052749	1596.01	-0.00998242	0.0218391	-0.457089	0.647607	0.900128
FNIP2	ENSG00000052795	608.212	-0.00575889	0.0177462	-0.324514	0.745549	0.932765
MSMO1	ENSG00000052802	575.469	-0.0134988	0.0107237	-1.25878	0.208109	0.646478
TTC17	ENSG00000052841	2574.69	0.00461873	0.00682253	0.676982	0.498417	0.838671
FSTL4	ENSG00000053108	9.86162	0.0187048	0.0406465	0.460182	0.645385	0.899202
FOXN3	ENSG00000053254	5362.63	-0.00386301	0.0122685	-0.314871	0.75286	0.935394
AKR7A2	ENSG00000053371	336.211	0.00957975	0.0145508	0.658365	0.510303	0.84459
MRTO4	ENSG00000053372	423.98	-0.00241939	0.0122653	-0.197255	0.843628	0.961045
USE1	ENSG00000053501	232.73	0.00716349	0.0134187	0.533843	0.59345	0.881032
MCF2L2	ENSG00000053524	22.6615	-0.000918189	0.0289764	-0.0316875	0.974721	0.995053
AP5M1	ENSG00000053770	1656.47	0.00641131	0.00866731	0.739712	0.459475	0.82025
ANAPC4	ENSG00000053900	1831.1	0.000942723	0.0075606	0.124689	0.90077	0.977321
KCNQ1	ENSG00000053918	762.097	0.0274212	0.0121288	2.26083	0.02377	0.318407
TRAPPC3	ENSG00000054116	1148.49	0.0147521	0.00646547	2.28168	0.0225083	0.312035
THRAP3	ENSG00000054118	5759.75	-0.000625368	0.00906426	-0.0689927	0.944995	0.98911
PHPT1	ENSG00000054148	247.042	-0.000148236	0.0174221	-0.00850849	0.993211	0.99844
ENTPD2	ENSG00000054179	27.3571	0.0996731	0.0536922	1.85638	0.0633998	0.440151
LY75	ENSG00000054219	1394.1	0.0116624	0.013052	0.893535	0.371571	0.778169
ARID4B	ENSG00000054267	5862.74	0.00136534	0.0140554	0.0971396	0.922616	0.983738
OPN3	ENSG00000054277	620.313	-0.00720069	0.0115869	-0.621449	0.534304	0.854225
SDCCAG8	ENSG00000054282	556.885	0.0249762	0.00960794	2.59954	0.00933487	0.225605
PTPRN	ENSG00000054356	17.3708	0.0166884	0.0475998	0.350597	0.725891	0.926516
HHAT	ENSG00000054392	71.0211	-0.00467754	0.016597	-0.281831	0.778073	0.942636
KIF1B	ENSG00000054523	1405.95	0.00247424	0.0241998	0.102242	0.918564	0.981836
FOXC1	ENSG00000054598	3.25711	0.125921	0.080042	1.57319	0.115674	0.539554
TBC1D22A	ENSG00000054611	964.464	0.0171222	0.00763816	2.24167	0.0249828	0.321948
SYNE2	ENSG00000054654	5092.42	0.0154314	0.0234083	0.659228	0.50975	0.844474
PLEKHH1	ENSG00000054690	2.97673	0.11373	0.065949	1.72451	0.084616	NA
ATP9A	ENSG00000054793	298.262	-0.0234926	0.0234526	-1.00171	0.316486	0.741904
FAM168A	ENSG00000054965	1344.65	-0.00636393	0.00904559	-0.703539	0.48172	0.830228
RELT	ENSG00000054967	1709.3	0.0360237	0.014181	2.54028	0.0110764	0.240367
GALC	ENSG00000054983	1844.66	0.0188202	0.0134833	1.39582	0.16277	0.601699
NOP58	ENSG00000055044	1866.16	-0.00612258	0.00871983	-0.702145	0.482589	0.830688
SZRD1	ENSG00000055070	3523.42	0.00730244	0.00558167	1.30829	0.190775	0.630731
KCNH2	ENSG00000055118	45.5923	-0.0061357	0.0280003	-0.21913	0.826549	0.957456
CUL1	ENSG00000055130	1752.91	0.0281068	0.0117305	2.39605	0.016573	0.280767
FAM114A2	ENSG00000055147	785.287	-0.00480121	0.00716861	-0.669754	0.503015	0.84125
CYFIP2	ENSG00000055163	7566.55	-0.0123066	0.00885882	-1.3892	0.164773	0.603648
TAB2	ENSG00000055208	5197.7	0.0220267	0.0123671	1.78107	0.0749017	0.470012
GINM1	ENSG00000055211	832.297	0.0203331	0.0105406	1.92902	0.0537284	0.417339
EIF2AK2	ENSG00000055332	4349.43	0.0618884	0.0414292	1.49384	0.135219	0.565368
USP36	ENSG00000055483	1046.13	-0.00715322	0.0101433	-0.705214	0.480677	0.829229
KMT2C	ENSG00000055609	4863.6	-0.0114739	0.0176221	-0.651109	0.514976	0.847117
MCOLN3	ENSG00000055732	12.1591	0.0910312	0.050935	1.7872	0.073905	0.467429
PUM2	ENSG00000055917	8275.02	-0.00439418	0.00813751	-0.539991	0.589203	0.879338
MRPL43	ENSG00000055950	482.357	0.00393383	0.0106636	0.368901	0.712201	0.921412
ITIH4	ENSG00000055955	10.5954	0.00252747	0.030884	0.0818376	0.934776	0.98595
ITIH1	ENSG00000055957	8.1134	0.0314814	0.0463857	0.678686	0.497337	0.838406
C4orf27	ENSG00000056050	375.403	-0.00247879	0.00940368	-0.263598	0.79209	0.947847
ZFR	ENSG00000056097	3164.91	-0.00108254	0.00722266	-0.14988	0.880859	0.973106
TRAF1	ENSG00000056558	2066.73	-0.0199432	0.0128098	-1.55688	0.1195	0.546522
RC3H2	ENSG00000056586	3340.58	-0.00775748	0.00935089	-0.829598	0.406766	0.794985
IL17RB	ENSG00000056736	31.4695	-0.0680758	0.0384301	-1.77142	0.0764908	0.473265
TRAF3IP2	ENSG00000056972	309.502	0.00869559	0.0100854	0.862197	0.388579	0.785225
DCBLD2	ENSG00000057019	48.6203	-0.0360324	0.0234129	-1.539	0.123805	0.551231
SOAT1	ENSG00000057252	2596.23	0.0151128	0.010035	1.50601	0.132064	0.560726
PKP2	ENSG00000057294	64.0703	0.0131181	0.0365159	0.359243	0.719413	0.923772
MSH4	ENSG00000057468	6.72359	-0.00187792	0.0414873	-0.0452649	0.963896	0.991957
F7	ENSG00000057593	2.06711	0.0481508	0.0795456	0.605323	0.544964	NA
GDI2	ENSG00000057608	8425.96	0.0108142	0.00786075	1.37572	0.168909	0.606703
PRDM1	ENSG00000057657	1653.69	-0.0170888	0.0183386	-0.931849	0.351414	0.765323
ATG5	ENSG00000057663	1042.85	0.00666899	0.00662627	1.00645	0.314201	0.740433
TMCC3	ENSG00000057704	2291.5	0.0144282	0.0224277	0.643321	0.520016	0.849389
PITHD1	ENSG00000057757	903.273	0.00638112	0.00743763	0.85795	0.39092	0.786815
MTA3	ENSG00000057935	374.116	-0.0393015	0.015062	-2.60932	0.00907224	0.223217
USP13	ENSG00000058056	215.979	-0.0141467	0.0149595	-0.945668	0.344318	0.760848
ATP11B	ENSG00000058063	6821.61	-0.0088593	0.0123151	-0.719386	0.471903	0.8265
CDK14	ENSG00000058091	702.738	0.0012813	0.0179179	0.0715094	0.942992	0.988629
SEC61A1	ENSG00000058262	3939.45	0.00784186	0.00732099	1.07115	0.284103	0.718562
PPP1R12A	ENSG00000058272	6600.34	-0.00321374	0.013465	-0.238674	0.811359	0.953211
RASGRF1	ENSG00000058335	4.17315	0.0332969	0.0545465	0.61043	0.541577	0.858723
CROCC	ENSG00000058453	447.725	-0.0135877	0.0195655	-0.694472	0.487386	0.833237
POLR3E	ENSG00000058600	860.056	-0.012105	0.00997876	-1.21307	0.225102	0.66552
ATP2B4	ENSG00000058668	4233.74	-0.00980751	0.0169068	-0.580094	0.561851	0.868518
ZC3H11A	ENSG00000058673	9386.43	-0.00015334	0.0088798	-0.0172684	0.986222	0.997933
RIOK2	ENSG00000058729	849.029	-0.00662787	0.0077314	-0.857267	0.391298	0.786883
YIPF1	ENSG00000058799	903.595	0.0249027	0.015311	1.62645	0.103854	0.519616
NDC1	ENSG00000058804	623.754	-0.0180565	0.00864714	-2.08814	0.0367848	0.365356
DGKG	ENSG00000058866	269.046	0.0396251	0.0198416	1.99707	0.0458175	0.39464
FLYWCH1	ENSG00000059122	591.012	-0.0128176	0.0230089	-0.557072	0.577478	0.875727
UNKL	ENSG00000059145	870.387	-0.0062115	0.0124047	-0.500739	0.616555	0.887847
TBXAS1	ENSG00000059377	4284.57	0.0361849	0.0165675	2.18409	0.0289554	0.334896
PARP12	ENSG00000059378	2222.71	0.0748351	0.0292476	2.55868	0.0105072	0.23555
ALDH18A1	ENSG00000059573	608.91	-0.0146088	0.012431	-1.17519	0.239917	0.679216
TARBP1	ENSG00000059588	1449.61	-0.0296873	0.0128722	-2.30631	0.0210934	0.304512
PET112	ENSG00000059691	240.167	0.00465299	0.0104583	0.44491	0.656384	0.903945
MXD1	ENSG00000059728	23824.3	0.00655936	0.0245459	0.267228	0.789293	0.946818
CDK17	ENSG00000059758	2139.63	0.0107453	0.0137673	0.780492	0.435101	0.808215
DNAJC25	ENSG00000059769	214.553	0.0179642	0.0113507	1.58265	0.113501	0.535853
SLC2A3	ENSG00000059804	7296.34	0.025134	0.0238976	1.05174	0.292921	0.72602
PSD	ENSG00000059915	33.165	-0.008388	0.0357469	-0.23465	0.814481	0.954185
CTDP1	ENSG00000060069	797.018	0.00805885	0.0125334	0.64299	0.520231	0.849389
YBX3	ENSG00000060138	2202.15	0.0335512	0.0161245	2.08076	0.0374558	0.367219
STYK1	ENSG00000060140	30.5652	-0.0160635	0.0374336	-0.42912	0.667836	0.907539
WNK1	ENSG00000060237	6571.78	-0.00707381	0.0144378	-0.489951	0.624168	0.892552
CCAR1	ENSG00000060339	2899.08	-0.00866693	0.00636329	-1.36202	0.173192	0.612358
OGFR	ENSG00000060491	2047.87	0.0206489	0.0154279	1.33841	0.180763	0.619557
GNA15	ENSG00000060558	417.132	0.0135498	0.0155593	0.870848	0.383837	0.782706
CREB3L3	ENSG00000060566	2.37754	-0.14742	0.0926603	-1.59097	0.111616	NA
PIGV	ENSG00000060642	378.801	0.0165784	0.00801632	2.06808	0.0386326	0.371836
PTPRU	ENSG00000060656	3.74101	0.114887	0.0791392	1.45171	0.146583	0.581658
SNRNP40	ENSG00000060688	774.108	-0.0100023	0.0073073	-1.36881	0.171059	0.609266
RIMBP2	ENSG00000060709	11.8246	-0.0892277	0.192169	-0.464319	0.642419	0.897286
QSER1	ENSG00000060749	728.636	-0.0168149	0.0149775	-1.12268	0.261575	0.699883
MPC1	ENSG00000060762	629.388	0.0249838	0.00787452	3.17274	0.00151005	0.126917
ACAA1	ENSG00000060971	2568.35	0.011984	0.0118219	1.01371	0.310723	0.738246
BCAT1	ENSG00000060982	291.688	0.0909104	0.0315652	2.88008	0.00397571	0.169607
HDAC7	ENSG00000061273	3267.33	-0.0026497	0.0116676	-0.227099	0.820347	0.955411
LZTS1	ENSG00000061337	6.65617	-0.05726	0.0542884	-1.05474	0.291545	0.724765
SPAG4	ENSG00000061656	2.65802	0.0880611	0.0680346	1.29436	0.195542	NA
NCKAP1	ENSG00000061676	282.701	0.0219251	0.0220766	0.993138	0.320643	0.745661
MRPS35	ENSG00000061794	871.672	-0.00616759	0.0081022	-0.761224	0.446523	0.814485
GUCY1B3	ENSG00000061918	391.127	0.0604919	0.0246832	2.45073	0.0142568	0.265731
SFSWAP	ENSG00000061936	1351.22	0.0089424	0.00732292	1.22115	0.222028	0.661885
TNK2	ENSG00000061938	1885.7	0.0298866	0.014187	2.10661	0.0351512	0.359549
MON2	ENSG00000061987	2624.69	-0.00306536	0.00775678	-0.395184	0.692707	0.916175
GPBP1	ENSG00000062194	5289.95	0.0139089	0.0108042	1.28736	0.197967	0.638057
DGAT2	ENSG00000062282	3055	0.0338111	0.0252303	1.3401	0.180214	0.618711
ZNF112	ENSG00000062370	38.6982	0.0222116	0.0289965	0.766011	0.44367	0.812745
CS	ENSG00000062485	2932.2	-0.00124905	0.00897831	-0.139119	0.889356	0.975156
LTK	ENSG00000062524	204.818	-0.015007	0.028232	-0.531558	0.595032	0.88151
MRPS24	ENSG00000062582	10.6108	0.0554482	0.034067	1.62762	0.103605	0.519243
ELMO2	ENSG00000062598	1752.52	0.0199838	0.0115394	1.73179	0.0833106	0.484657
WAPAL	ENSG00000062650	3993.74	-0.00618244	0.00924392	-0.668811	0.503616	0.84125
VMP1	ENSG00000062716	14618.1	0.0381868	0.0199326	1.9158	0.0553909	0.420819
APPBP2	ENSG00000062725	1527.54	-0.000867976	0.00686878	-0.126365	0.899443	0.977049
POLD1	ENSG00000062822	224.857	-0.017491	0.014746	-1.18616	0.235561	0.674646
EIF4B	ENSG00000063046	16820.7	-0.00582517	0.00866897	-0.671957	0.501611	0.840807
SLC6A16	ENSG00000063127	123.527	0.00363112	0.0112582	0.322531	0.747051	0.933071
GLTSCR1	ENSG00000063169	275.015	-0.0289344	0.0138195	-2.09373	0.0362839	0.363507
SPHK2	ENSG00000063176	205.731	-0.000555641	0.0131092	-0.0423855	0.966191	0.99235
RPL18	ENSG00000063177	9123.69	-3.21053e-05	0.0156587	-0.00205032	0.998364	0.999764
CA11	ENSG00000063180	160.29	0.00452612	0.0191918	0.235836	0.81356	0.953895
ISOC2	ENSG00000063241	111.39	-0.00468957	0.0220512	-0.212667	0.831587	0.958924
U2AF2	ENSG00000063244	3180.43	0.00668818	0.00632487	1.05744	0.29031	0.723852
EPN1	ENSG00000063245	840.861	0.0190472	0.0158066	1.20502	0.228195	0.668419
MED29	ENSG00000063322	1327.02	0.0105089	0.00511782	2.05339	0.040035	0.37624
AHRR	ENSG00000063438	16.4386	0.0313827	0.0385312	0.814475	0.415373	0.798689
GPC1	ENSG00000063660	6.74754	0.0394517	0.0505006	0.781213	0.434677	0.808215
ADCK1	ENSG00000063761	133.263	0.0264854	0.0154532	1.7139	0.0865465	0.490267
HAGH	ENSG00000063854	540.369	0.019817	0.0094681	2.09302	0.0363471	0.363511
RNF4	ENSG00000063978	2477.68	0.00345984	0.00456666	0.75763	0.448672	0.815056
CASP8	ENSG00000064012	8961.27	0.0149071	0.016143	0.923437	0.355779	0.768086
LIMCH1	ENSG00000064042	4.2446	-0.0207001	0.0509748	-0.406084	0.684681	0.91386
ASUN	ENSG00000064102	648.658	-0.0107203	0.00752333	-1.42493	0.154176	0.590866
TM7SF3	ENSG00000064115	951.382	0.00175263	0.00832169	0.21061	0.833192	0.959049
SPA17	ENSG00000064199	29.1928	0.0236659	0.0238912	0.990571	0.321895	0.745977
TSPAN32	ENSG00000064201	1151.08	-0.000957879	0.0156477	-0.0612152	0.951188	0.990475
ST3GAL6	ENSG00000064225	1082.61	0.0437652	0.0182917	2.39263	0.016728	0.280937
ATP2C2	ENSG00000064270	8.67162	0.114687	0.0746584	1.53616	0.124499	0.55164
NGFR	ENSG00000064300	8.10019	0.101004	0.0523143	1.93072	0.0535173	0.416603
CDON	ENSG00000064309	20.4793	-0.0149993	0.034052	-0.440483	0.659588	0.90571
TAF2	ENSG00000064313	1255.61	-0.00867087	0.00824323	-1.05188	0.292856	0.72602
HIPK2	ENSG00000064393	2092.86	-0.00631247	0.016285	-0.387625	0.698293	0.917534
TNPO3	ENSG00000064419	1613.3	0.0056264	0.00947285	0.59395	0.552546	0.864093
RFXANK	ENSG00000064490	613.121	0.0115957	0.00976453	1.18754	0.235016	0.674524
TMEM161A	ENSG00000064545	171.633	-0.00699471	0.0175211	-0.399216	0.689734	0.914946
LPAR2	ENSG00000064547	1713	0.0365075	0.0217211	1.68074	0.0928142	0.502745
CTSA	ENSG00000064601	4031.32	0.0444923	0.0131918	3.37273	0.000744261	0.10066
SUGP2	ENSG00000064607	2629.12	-0.00313406	0.00806796	-0.388458	0.697677	0.917147
SLC12A2	ENSG00000064651	446.305	-0.0232746	0.0111883	-2.08027	0.0375007	0.367457
SNX24	ENSG00000064652	78.9869	0.0651897	0.0150298	4.33736	1.44202e-05	0.0200813
CNN2	ENSG00000064666	11636	0.0115708	0.0140133	0.825696	0.408977	0.795568
ABCA7	ENSG00000064687	2890.55	0.0319424	0.0198409	1.60992	0.107414	0.524604
DDX20	ENSG00000064703	913.686	-0.00338639	0.00703846	-0.481127	0.630427	0.893757
BTBD1	ENSG00000064726	2298.58	-0.000443094	0.00674294	-0.0657123	0.947607	0.99039
FAR2	ENSG00000064763	1192.53	0.0471733	0.0229196	2.05821	0.0395699	0.374752
BCAS1	ENSG00000064787	5.93206	-0.101225	0.0575318	-1.75947	0.0784983	0.476483
CHI3L2	ENSG00000064886	686.751	-0.0874517	0.0273299	-3.19985	0.00137497	0.125655
SBNO2	ENSG00000064932	3029.35	0.00286864	0.0238713	0.120171	0.904348	0.978595
PMS1	ENSG00000064933	759.626	-0.00630052	0.0105793	-0.59555	0.551476	0.864093
HMG20B	ENSG00000064961	594.66	0.00705499	0.0113006	0.624304	0.532428	0.853856
CALCRL	ENSG00000064989	126.666	-0.0235094	0.0220022	-1.0685	0.285295	0.720128
TAF11	ENSG00000064995	917.78	0.00355698	0.00673867	0.527846	0.597606	0.88203
ANKS1A	ENSG00000064999	674.134	0.00802216	0.0138463	0.579374	0.562337	0.868518
AP3D1	ENSG00000065000	1926.38	0.00605164	0.00796974	0.759327	0.447657	0.814485
ZNF76	ENSG00000065029	738.371	-0.00320076	0.00947193	-0.33792	0.735423	0.929929
SLC9A3R2	ENSG00000065054	20.1837	-0.0437496	0.0334785	-1.3068	0.191281	0.631447
NTHL1	ENSG00000065057	115.145	-0.0048293	0.0181817	-0.265613	0.790537	0.94762
UHRF1BP1	ENSG00000065060	645.277	-0.00605837	0.0134661	-0.449898	0.652784	0.902699
GNAI3	ENSG00000065135	4544.75	0.0171191	0.0130017	1.31668	0.187946	0.627959
IPO5	ENSG00000065150	2199.19	-0.0109728	0.00739008	-1.48481	0.137595	0.568444
OAT	ENSG00000065154	1346.03	0.00719458	0.0115549	0.622644	0.533519	0.854011
WDR3	ENSG00000065183	1034.15	-0.0148787	0.008156	-1.82426	0.0681123	0.454556
PKN2	ENSG00000065243	5145.16	0.0173355	0.0170594	1.01619	0.309541	0.737948
WDR18	ENSG00000065268	184.517	-0.0185388	0.0185092	-1.0016	0.316537	0.741928
TRAM2	ENSG00000065308	787.061	-0.00350618	0.0135023	-0.259672	0.795117	0.949096
NTN1	ENSG00000065320	2.66858	-0.0575206	0.0577109	-0.996702	0.318909	NA
MCM10	ENSG00000065328	17.0372	-0.0456325	0.0616765	-0.739868	0.45938	0.82025
DGKA	ENSG00000065357	5456.29	-0.0140233	0.0132839	-1.05567	0.29112	0.724308
ERBB3	ENSG00000065361	12.011	0.127467	0.0545904	2.33498	0.0195447	0.295209
ANKRD44	ENSG00000065413	4284.94	-0.0157368	0.0169109	-0.930572	0.352075	0.765323
KARS	ENSG00000065427	2801.29	0.0184328	0.00838387	2.1986	0.0279065	0.331898
ADAT1	ENSG00000065457	638.239	-0.0152393	0.0122731	-1.24168	0.214355	0.653414
PDIA5	ENSG00000065485	117.299	0.0201415	0.0195286	1.03138	0.302361	0.731976
TBC1D22B	ENSG00000065491	383.645	0.0110892	0.00801925	1.38283	0.166718	0.60545
NDUFB4	ENSG00000065518	1005.95	0.0103312	0.00966523	1.06891	0.285111	0.720094
SPEN	ENSG00000065526	4004.19	-0.00755732	0.0168277	-0.4491	0.653359	0.903147
MYLK	ENSG00000065534	751.645	0.0169315	0.0234278	0.722709	0.469859	0.825675
ZC3H15	ENSG00000065548	2259.2	0.00780802	0.00663411	1.17695	0.239215	0.678515
MAP2K4	ENSG00000065559	2231.11	0.0104484	0.0142971	0.730806	0.464898	0.823746
TMEM206	ENSG00000065600	296.686	0.00451707	0.00893429	0.505588	0.613146	0.886772
SLK	ENSG00000065613	5045.72	0.00021602	0.0149658	0.0144343	0.988484	0.998171
CYB5R4	ENSG00000065615	5091.47	0.0168655	0.0163355	1.03245	0.301862	0.731849
COL17A1	ENSG00000065618	16.3096	-0.0735952	0.0709881	-1.03673	0.299864	0.730219
GSTO2	ENSG00000065621	14.8569	-0.0032269	0.0294722	-0.109489	0.912814	0.981
SEC61A2	ENSG00000065665	204.767	0.011063	0.015468	0.715223	0.474471	0.8269
PRKCQ	ENSG00000065675	1116.74	-0.0243872	0.0129638	-1.88118	0.0599475	0.430028
TLE2	ENSG00000065717	85.9986	-0.01214	0.0283174	-0.42871	0.668134	0.907794
ASB1	ENSG00000065802	1010.94	-0.0152656	0.0101452	-1.5047	0.1324	0.560791
FAM107B	ENSG00000065809	8804.41	-0.00860321	0.00878962	-0.978793	0.327682	0.751333
ME1	ENSG00000065833	61.5491	0.01887	0.0309259	0.610167	0.541751	0.858824
TBC1D1	ENSG00000065882	3097.45	0.0177743	0.0125581	1.41536	0.156962	0.594024
CDK13	ENSG00000065883	2314.97	-0.00372029	0.00692938	-0.536886	0.591346	0.880342
MTHFD2	ENSG00000065911	1063.7	0.0274617	0.0204565	1.34244	0.179452	0.618137
FOXJ2	ENSG00000065970	1333.4	5.87309e-05	0.0094952	0.00618532	0.995065	0.998815
YBX1	ENSG00000065978	6955.15	0.00841019	0.00643532	1.30688	0.191254	0.631447
PDE4A	ENSG00000065989	255.418	0.011051	0.0183599	0.601912	0.547233	0.861566
PPP2R5A	ENSG00000066027	4105.08	0.0184096	0.011409	1.61361	0.106612	0.523617
CTNNA2	ENSG00000066032	3.15888	-0.148277	0.0968727	-1.53064	0.125859	0.553902
ELAVL1	ENSG00000066044	1124.13	-0.0120962	0.0054296	-2.22783	0.0258919	0.325089
TIE1	ENSG00000066056	10.5108	-0.0725053	0.0483647	-1.49914	0.133838	0.562823
DIP2B	ENSG00000066084	3585.46	0.00912547	0.0193121	0.472527	0.636551	0.896023
SMARCD1	ENSG00000066117	1114.32	-0.00161875	0.00606793	-0.266771	0.789646	0.946952
KDM4A	ENSG00000066135	1221.7	0.000121131	0.00770798	0.015715	0.987462	0.998033
NFYC	ENSG00000066136	1401.55	0.0217499	0.00991081	2.19457	0.0281945	0.332469
ZMYND12	ENSG00000066185	20.3944	0.0187511	0.0340328	0.550971	0.581653	0.877248
ASPM	ENSG00000066279	99.2047	-0.0892086	0.0452747	-1.97039	0.0487941	0.402762
CD84	ENSG00000066294	2981.12	-0.0215384	0.0140313	-1.53503	0.124776	0.55207
ELOVL1	ENSG00000066322	1594.02	0.0209492	0.00664961	3.15044	0.00163024	0.126917
SPI1	ENSG00000066336	7964.65	0.0319624	0.0200986	1.59028	0.111772	0.532604
ZNRD1	ENSG00000066379	624.14	0.00382488	0.0119494	0.320091	0.7489	0.934026
MPPED2	ENSG00000066382	16.6008	-0.028862	0.0402831	-0.716479	0.473695	0.826874
ZBTB11	ENSG00000066422	2635.67	-0.0118186	0.00790341	-1.49538	0.134814	0.565319
ATXN3	ENSG00000066427	1146	-0.00329781	0.0120107	-0.274572	0.783645	0.944694
GOLGA5	ENSG00000066455	1239.31	0.018515	0.0094752	1.95405	0.0506955	0.408136
FGFR2	ENSG00000066468	123.579	-0.0765763	0.0631939	-1.21177	0.225601	0.665727
LRRC40	ENSG00000066557	682.513	-0.0168722	0.00957092	-1.76286	0.077924	0.474908
ISOC1	ENSG00000066583	410.41	-0.0146949	0.0119444	-1.23028	0.218594	0.658502
TRMT11	ENSG00000066651	424.772	-0.0137331	0.0129752	-1.05841	0.289867	0.72354
THUMPD1	ENSG00000066654	3005.58	-0.00762853	0.00702054	-1.0866	0.277213	0.713324
MSANTD3	ENSG00000066697	219.024	0.00403181	0.016096	0.250485	0.802213	0.950966
ATG2B	ENSG00000066739	1922.95	-0.0100815	0.0118332	-0.851965	0.394233	0.786912
ARFGEF1	ENSG00000066777	3847.6	-0.0147575	0.00988157	-1.49344	0.135322	0.565536
ZFAT	ENSG00000066827	347.14	-0.0120453	0.0123932	-0.971931	0.331085	0.754065
MTFR1	ENSG00000066855	162.038	-0.0145446	0.0122088	-1.19132	0.233527	0.672821
STAG3	ENSG00000066923	49.549	0.0189798	0.0254733	0.745087	0.456219	0.818746
FECH	ENSG00000066926	472.086	0.0222477	0.0136934	1.6247	0.104226	0.519827
MYO9A	ENSG00000066933	1026.64	-0.0248888	0.0129117	-1.92761	0.0539036	0.417433
PFKP	ENSG00000067057	582.931	0.00208929	0.0146355	0.142756	0.886483	0.974523
IDI1	ENSG00000067064	2986.98	0.0145441	0.0148018	0.98259	0.325809	0.750226
SP100	ENSG00000067066	5891.99	0.0271995	0.0197945	1.37409	0.169412	0.606782
KLF6	ENSG00000067082	12505.4	0.0494758	0.0179758	2.75235	0.00591689	0.190377
PPAP2A	ENSG00000067113	74.9886	-0.0307732	0.0197662	-1.55686	0.119503	0.546522
NEO1	ENSG00000067141	166.21	0.0166701	0.0217153	0.767668	0.442684	0.812248
TRAM1	ENSG00000067167	6684.23	0.0121535	0.00899298	1.35144	0.176555	0.615901
TNFRSF1A	ENSG00000067182	5590.98	0.0243286	0.0188542	1.29036	0.196927	0.636788
CACNB1	ENSG00000067191	132.158	0.00427839	0.0152522	0.28051	0.779086	0.942777
EVI5	ENSG00000067208	717.22	0.012856	0.0159113	0.807984	0.4191	0.801042
STOML1	ENSG00000067221	126.903	0.0185693	0.0179225	1.03609	0.300158	0.730395
PKM	ENSG00000067225	9933.12	0.0194034	0.00980565	1.9788	0.0478389	0.400978
DHX29	ENSG00000067248	1061.68	0.00679357	0.00697045	0.974625	0.329746	0.753178
DNTTIP2	ENSG00000067334	1850.02	0.00392747	0.00706856	0.555625	0.578467	0.87646
METTL22	ENSG00000067365	291.328	0.0199766	0.00889568	2.24565	0.0247262	0.321291
TP53BP1	ENSG00000067369	825.711	-0.00474103	0.0100377	-0.472323	0.636696	0.896023
RRP15	ENSG00000067533	581.269	-0.014829	0.0105404	-1.40688	0.159463	0.597426
RHOA	ENSG00000067560	16410	0.0204174	0.00863752	2.3638	0.0180884	0.287456
DHX8	ENSG00000067596	2150.32	0.0123802	0.0102656	1.20599	0.22782	0.667875
PMS2P4	ENSG00000067601	39.06	0.00155614	0.0193041	0.0806119	0.935751	0.986326
PRKCZ	ENSG00000067606	338.039	0.000141126	0.0138566	0.0101847	0.991874	0.998352
IARS2	ENSG00000067704	2092.36	-0.00717184	0.00595344	-1.20466	0.228336	0.668622
SYT1	ENSG00000067715	3.2834	0.0311003	0.0669128	0.464789	0.642083	0.897202
NAV3	ENSG00000067798	14.5285	0.0210915	0.0609732	0.345915	0.729406	0.927723
ROGDI	ENSG00000067836	448.071	0.0146183	0.0190792	0.766188	0.443564	0.812717
ROCK1	ENSG00000067900	7596.85	-0.00262224	0.0139702	-0.187703	0.85111	0.963731
CBFB	ENSG00000067955	2369.85	-0.00116503	0.00669363	-0.174051	0.861825	0.967656
HYAL2	ENSG00000068001	138.945	0.0179775	0.0142386	1.26258	0.206739	0.644936
HDAC4	ENSG00000068024	1368.65	0.0017936	0.0153373	0.116944	0.906905	0.979229
RASSF1	ENSG00000068028	1954.34	0.00256477	0.0108947	0.235414	0.813888	0.953937
IFI35	ENSG00000068079	1062	0.0773261	0.0351781	2.19813	0.0279397	0.331898
HEATR6	ENSG00000068097	491.252	-0.0128538	0.0150962	-0.851454	0.394517	0.786912
COASY	ENSG00000068120	1094.64	0.0112027	0.00790538	1.4171	0.156454	0.593478
PLEKHH3	ENSG00000068137	3.33773	0.0550009	0.0590764	0.931013	0.351847	0.765323
MEF2A	ENSG00000068305	2675.94	0.00909412	0.0159477	0.570246	0.568511	0.8711
INPP5A	ENSG00000068383	716.921	0.010708	0.0134109	0.798459	0.424604	0.803625
PRR11	ENSG00000068489	164.432	-0.0163661	0.0248052	-0.659785	0.509392	0.844474
REEP1	ENSG00000068615	46.2989	0.0203865	0.0631474	0.32284	0.746816	0.93291
ATP11A	ENSG00000068650	2394.13	0.00723425	0.0190466	0.379818	0.70408	0.918736
POLR1A	ENSG00000068654	551.068	-0.0262927	0.0138989	-1.89171	0.0585302	0.426163
LAPTM4A	ENSG00000068697	2895.15	0.0329026	0.0106156	3.09945	0.0019388	0.135656
TTC7A	ENSG00000068724	1716.27	0.0106629	0.0111594	0.955505	0.339322	0.757767
IP6K2	ENSG00000068745	1610.47	0.00209978	0.00700082	0.299933	0.764228	0.937978
SRBD1	ENSG00000068784	895.348	0.0192209	0.0167738	1.14589	0.251842	0.692583
CYFIP1	ENSG00000068793	716.983	0.0316875	0.0200109	1.58351	0.113305	0.535591
KIF2A	ENSG00000068796	2871.43	-0.00519394	0.0118481	-0.438379	0.661111	0.90571
RASGRP2	ENSG00000068831	6025.42	-0.00339699	0.0107925	-0.314755	0.752947	0.935394
PSME4	ENSG00000068878	2935.03	-0.00641768	0.00718656	-0.893011	0.371851	0.77838
IFT80	ENSG00000068885	627.63	-0.0271697	0.0103726	-2.61936	0.00880938	0.220999
SIRT2	ENSG00000068903	1083.72	0.0208435	0.00763028	2.73169	0.00630109	0.193455
ERLEC1	ENSG00000068912	1234.22	-0.000289501	0.00816215	-0.0354687	0.971706	0.994072
PPP2R5B	ENSG00000068971	373.886	0.0136823	0.0147301	0.928869	0.352957	0.765952
PYGM	ENSG00000068976	158.114	-0.0104065	0.0165909	-0.627239	0.530502	0.852918
MAST4	ENSG00000069020	363.715	-0.0460831	0.0171728	-2.68349	0.0072858	0.207196
SDK2	ENSG00000069188	149.86	-0.0463547	0.0324254	-1.42958	0.152838	0.589194
NUP133	ENSG00000069248	1511.34	-0.00452122	0.00531341	-0.850906	0.394822	0.787182
NUCKS1	ENSG00000069275	4409.06	-0.0186593	0.00985221	-1.89392	0.0582352	0.426163
VPS35	ENSG00000069329	3893.04	0.00646832	0.00936066	0.691012	0.489558	0.834149
DNAJA2	ENSG00000069345	1939.74	-0.00272848	0.00454855	-0.599856	0.548602	0.862721
BCL3	ENSG00000069399	791.344	0.0201898	0.0255697	0.789598	0.429763	0.806749
KCNAB2	ENSG00000069424	4122.17	0.00294957	0.00956726	0.308298	0.757855	0.936724
CLEC2D	ENSG00000069493	3629.32	-0.0347766	0.0140775	-2.47036	0.0134976	0.26076
RORA	ENSG00000069667	4088.97	-0.0076215	0.0156319	-0.487561	0.625861	0.892691
TGFBR3	ENSG00000069702	1085.38	-0.0193696	0.0260469	-0.743642	0.457093	0.818909
KIAA1107	ENSG00000069712	145.838	-0.0467536	0.0172225	-2.71467	0.00663411	0.198408
ATP1B3	ENSG00000069849	1078.41	0.0222708	0.0141051	1.57892	0.114355	0.537009
NEDD4	ENSG00000069869	286.374	0.00522108	0.0204388	0.25545	0.798376	0.949947
PIGB	ENSG00000069943	1055.45	0.0180247	0.0168314	1.0709	0.284216	0.718674
MAPK6	ENSG00000069956	971.311	0.00653703	0.00834748	0.783115	0.43356	0.807856
GNB5	ENSG00000069966	692.87	0.00886969	0.014012	0.633004	0.526731	0.850951
RAB27A	ENSG00000069974	5773.23	0.00902986	0.0133762	0.675071	0.499631	0.839428
CECR5	ENSG00000069998	590.488	-0.000274012	0.0105897	-0.0258754	0.979357	0.996119
UFD1L	ENSG00000070010	1355.3	0.00615026	0.00617798	0.995513	0.319487	0.744556
LRP6	ENSG00000070018	116.401	-0.000234948	0.0343401	-0.00684179	0.994541	0.998785
GUCY2C	ENSG00000070019	4.59249	0.00134959	0.0534756	0.0252374	0.979866	0.996151
SCT	ENSG00000070031	3.33722	-0.0669707	0.0758026	-0.883487	0.376973	0.779947
PHRF1	ENSG00000070047	1058.08	-0.0097207	0.0122584	-0.792984	0.427787	0.805122
IKBKAP	ENSG00000070061	1613.47	-0.0143397	0.00792443	-1.80956	0.0703643	0.458815
NUCB2	ENSG00000070081	1990.88	-0.0428234	0.0121924	-3.5123	0.000444243	0.0797015
PFN2	ENSG00000070087	71.7308	0.0298145	0.0284575	1.04768	0.294784	0.727833
PTPN3	ENSG00000070159	3.66208	-0.097041	0.0609257	-1.59278	0.11121	0.530917
SPTB	ENSG00000070182	103.575	0.115212	0.0376164	3.0628	0.00219276	0.137331
DAPP1	ENSG00000070190	6000.98	0.020051	0.0198449	1.01038	0.312311	0.73898
SLC44A1	ENSG00000070214	1254.66	0.0216856	0.0122285	1.77337	0.0761676	0.472608
TMEM260	ENSG00000070269	1042.72	-0.00234322	0.0117133	-0.200048	0.841443	0.961043
SMG6	ENSG00000070366	741.512	-0.0168444	0.00851839	-1.97742	0.0479944	0.401718
EXOC5	ENSG00000070367	2299.62	-0.00240602	0.00995888	-0.241595	0.809094	0.952479
CLTCL1	ENSG00000070371	134.888	0.0307431	0.0239831	1.28186	0.19989	0.640506
FSTL3	ENSG00000070404	55.869	0.0433607	0.0201235	2.15473	0.0311832	0.344965
DGCR2	ENSG00000070413	2691.32	0.0124134	0.0115928	1.07078	0.284268	0.718674
RNF126	ENSG00000070423	409.264	0.000811747	0.0185362	0.0437924	0.96507	0.992049
MNT	ENSG00000070444	964.112	0.00401198	0.0125326	0.320124	0.748874	0.934026
ZXDC	ENSG00000070476	973.795	0.0121582	0.00840673	1.44624	0.148109	0.583808
JMJD6	ENSG00000070495	811.693	0.0379377	0.0126447	3.0003	0.00269714	0.142092
POLB	ENSG00000070501	910.69	0.0193219	0.0152645	1.2658	0.205585	0.644415
ST6GALNAC1	ENSG00000070526	38.7265	-0.0650838	0.06737	-0.966065	0.334012	0.755884
WIPI1	ENSG00000070540	663.567	0.0348189	0.0158128	2.20194	0.0276695	0.331294
GBA2	ENSG00000070610	1859.03	0.00750732	0.00923169	0.813211	0.416097	0.79884
NDST1	ENSG00000070614	1859.93	0.0161215	0.02018	0.798884	0.424357	0.803536
ASNS	ENSG00000070669	609.065	-0.00857303	0.0161346	-0.531344	0.59518	0.88151
AP3M2	ENSG00000070718	561.739	0.00688137	0.0115284	0.596903	0.550572	0.863464
ST6GALNAC2	ENSG00000070731	878.291	0.034128	0.0280118	1.21834	0.223094	0.663465
PABPC1	ENSG00000070756	30850	-0.00389678	0.00642781	-0.606238	0.544357	0.860214
TESK2	ENSG00000070759	444.309	0.0147584	0.0132826	1.1111	0.266524	0.704438
C16orf80	ENSG00000070761	390.707	0.00431648	0.00775248	0.556787	0.577673	0.875923
CSNK2A2	ENSG00000070770	1180.09	-0.00201676	0.00688244	-0.29303	0.769499	0.939645
EIF2B3	ENSG00000070785	261.567	0.00471384	0.0100782	0.467727	0.63998	0.897031
TCOF1	ENSG00000070814	981.866	-0.00510142	0.00927583	-0.549969	0.582341	0.877494
CDC42	ENSG00000070831	13624.3	0.0200567	0.0082059	2.44418	0.014518	0.267774
OSBPL3	ENSG00000070882	812.624	-0.0196569	0.0136628	-1.43872	0.150231	0.586318
SLC12A3	ENSG00000070915	18.087	-0.0506113	0.0468285	-1.08078	0.279795	0.715104
RAD18	ENSG00000070950	387.046	-0.000320069	0.0118849	-0.0269306	0.978515	0.996031
ATP2B1	ENSG00000070961	6472.74	-0.00203519	0.0132417	-0.153695	0.87785	0.972039
NCK2	ENSG00000071051	1579.65	0.0207487	0.0125859	1.64857	0.0992347	0.513875
MAP4K4	ENSG00000071054	5354.08	0.00651237	0.0152042	0.428328	0.668412	0.907945
MGAT4A	ENSG00000071073	5284.3	-0.0292628	0.0104615	-2.79718	0.00515514	0.184721
RPL31	ENSG00000071082	10042.6	-0.00298704	0.0142883	-0.209055	0.834405	0.959049
WDR1	ENSG00000071127	9589.39	0.00860345	0.00663416	1.29684	0.194686	0.635036
SNX13	ENSG00000071189	2626.12	0.00455006	0.0129753	0.350671	0.725836	0.926516
ARHGAP10	ENSG00000071205	196.809	0.00751735	0.0188431	0.398944	0.689935	0.915009
RPS6KA2	ENSG00000071242	375.604	-0.0317617	0.0248045	-1.28048	0.200375	0.640881
ING3	ENSG00000071243	1150.29	0.0229171	0.00856337	2.67618	0.00744669	0.207855
VASH1	ENSG00000071246	604.507	-0.011714	0.0276454	-0.423723	0.671768	0.909295
LMCD1	ENSG00000071282	4.22478	-0.019981	0.0500453	-0.399258	0.689703	0.914946
WBSCR22	ENSG00000071462	691.029	0.0104713	0.0104043	1.00644	0.314205	0.740433
SEL1L	ENSG00000071537	5279.74	0.00605168	0.0137116	0.441355	0.658956	0.905474
TRIP13	ENSG00000071539	17.6091	-0.0380587	0.0428774	-0.887618	0.374746	0.77888
TCF3	ENSG00000071564	1061.64	-0.0197753	0.0147137	-1.34401	0.178946	0.617916
TRIB2	ENSG00000071575	3301.13	0.00123984	0.0124472	0.0996085	0.920655	0.982716
DAZAP1	ENSG00000071626	1598.14	-0.0053258	0.00815675	-0.652932	0.5138	0.846819
MBD3	ENSG00000071655	494.88	-0.0143354	0.0181204	-0.791117	0.428875	0.805919
HLTF	ENSG00000071794	831.25	-0.0322045	0.00978245	-3.29207	0.000994526	0.114157
CPSF1	ENSG00000071894	1344.21	0.00117001	0.0160408	0.0729398	0.941854	0.988544
MYO3B	ENSG00000071909	27.7918	-0.106331	0.0521931	-2.03725	0.0416246	0.380398
CYBRD1	ENSG00000071967	1312.19	0.00799857	0.0250277	0.319588	0.74928	0.934099
PDCD2	ENSG00000071994	1412.97	2.94107e-05	0.00572018	0.00514157	0.995898	0.999133
RDH11	ENSG00000072042	1428.46	0.0107756	0.00733981	1.46811	0.142076	0.575204
PRKACA	ENSG00000072062	2185.08	0.0103265	0.0127608	0.809237	0.418379	0.800556
LPHN1	ENSG00000072071	227.579	-0.0342496	0.0201148	-1.70271	0.0886232	0.494061
ACTN1	ENSG00000072110	8443.87	0.0150748	0.0177466	0.849448	0.395632	0.787264
ZFYVE26	ENSG00000072121	1068.59	0.0206397	0.0171371	1.20439	0.228438	0.668811
EPN2	ENSG00000072134	472.032	-0.0189754	0.0299381	-0.633823	0.526196	0.850951
PTPN18	ENSG00000072135	4102.24	0.0220402	0.0100769	2.1872	0.0287281	0.333737
LIMS2	ENSG00000072163	98.0236	-0.0380368	0.0279711	-1.35986	0.173874	0.613511
SPEG	ENSG00000072195	86.1741	-0.0351125	0.0326115	-1.07669	0.28162	0.716354
LNX1	ENSG00000072201	4.52541	-0.0125844	0.0554307	-0.22703	0.8204	0.955411
ALDH3A2	ENSG00000072210	979.515	0.00297265	0.00763818	0.389183	0.697141	0.91709
TFRC	ENSG00000072274	1476.34	0.00267738	0.0105466	0.253861	0.799603	0.950426
SREBF1	ENSG00000072310	646.565	0.00847753	0.0157162	0.539415	0.589601	0.879711
AFF4	ENSG00000072364	3387.06	-0.0122154	0.0105736	-1.15528	0.247977	0.687899
UBE2D1	ENSG00000072401	3468.6	0.020203	0.0250175	0.807556	0.419346	0.801042
MPP5	ENSG00000072415	360.311	-0.0117196	0.00981412	-1.19416	0.232417	0.672274
RHOBTB1	ENSG00000072422	285.528	0.0109068	0.0264359	0.412575	0.679918	0.912698
MARK2	ENSG00000072518	2656.43	0.00885838	0.0142382	0.622154	0.53384	0.854225
HMMR	ENSG00000072571	52.1139	-0.10927	0.0442411	-2.46986	0.0135165	0.26076
CHFR	ENSG00000072609	1694.23	0.00118687	0.00840707	0.141176	0.887731	0.97468
P4HA2	ENSG00000072682	18.3068	0.0319742	0.0370242	0.863603	0.387806	0.785085
FCGR2B	ENSG00000072694	1031.26	0.0676613	0.0260321	2.59915	0.00934562	0.225605
NFATC3	ENSG00000072736	3088.69	-0.0106333	0.00845755	-1.25725	0.208662	0.646861
TRNT1	ENSG00000072756	825.66	-0.0131647	0.00874858	-1.50478	0.132379	0.560791
ACADVL	ENSG00000072778	3246.43	0.0216883	0.0105041	2.06475	0.0389466	0.373454
STK10	ENSG00000072786	9635.68	0.000514641	0.0103094	0.0499194	0.960187	0.991343
FBXW11	ENSG00000072803	1781.05	0.00197231	0.00634264	0.310961	0.75583	0.93575
ACAP1	ENSG00000072818	4985.67	-0.00977462	0.0102042	-0.957899	0.338114	0.757668
CRMP1	ENSG00000072832	1.89817	-0.165681	0.116815	-1.41832	0.156098	NA
EVC	ENSG00000072840	23.1913	-0.0257866	0.0363652	-0.709101	0.478262	0.82793
DERL2	ENSG00000072849	1437.47	0.00853651	0.00657712	1.29791	0.194318	0.635036
SIDT1	ENSG00000072858	773.405	-0.0247183	0.0106386	-2.32346	0.0201547	0.29811
NDE1	ENSG00000072864	2341.67	0.0055432	0.0162022	0.342126	0.732256	0.928627
MRVI1	ENSG00000072952	1665.12	0.0188017	0.0286551	0.656138	0.511735	0.845825
TMEM38A	ENSG00000072954	100.188	0.0351746	0.0217736	1.61547	0.106209	0.522931
AP1M1	ENSG00000072958	1589.25	0.00813085	0.00787807	1.03209	0.302032	0.731849
PVR	ENSG00000073008	196.639	0.0506657	0.019092	2.65377	0.0079598	0.2106
XRCC1	ENSG00000073050	569.112	0.0114899	0.00754883	1.52207	0.127991	0.556718
SCARB1	ENSG00000073060	276.675	0.00412175	0.0186815	0.220632	0.825379	0.957129
MCM2	ENSG00000073111	249.269	-0.035197	0.0190555	-1.84708	0.0647351	0.444266
PANX2	ENSG00000073150	308.552	0.0294847	0.0311203	0.947443	0.343413	0.760066
SELO	ENSG00000073169	481.638	0.00652913	0.013969	0.467403	0.640211	0.897031
TP63	ENSG00000073282	14.6778	-0.0123116	0.0461565	-0.266735	0.789673	0.946952
ALPK1	ENSG00000073331	2832.91	0.0199777	0.0251363	0.794776	0.426744	0.805122
LLGL2	ENSG00000073350	450.202	-0.0140594	0.0189701	-0.741134	0.458612	0.819876
PDE8A	ENSG00000073417	557.303	0.0202555	0.0105715	1.91605	0.0553585	0.420819
NLE1	ENSG00000073536	268.948	-0.0305837	0.016856	-1.81441	0.0696139	0.45731
SDHA	ENSG00000073578	1412.99	0.0135121	0.00779087	1.73436	0.0828547	0.484197
SMARCE1	ENSG00000073584	1640.44	-0.00277547	0.00718285	-0.386403	0.699198	0.917587
GSDMB	ENSG00000073605	900.097	-0.0316065	0.0159431	-1.98245	0.0474288	0.399974
KDM5A	ENSG00000073614	4753.33	0.00398689	0.0129652	0.307506	0.758458	0.936867
ADAM11	ENSG00000073670	5.41639	0.00023018	0.0463393	0.00496728	0.996037	0.99916
PPP2R3A	ENSG00000073711	12.5519	-0.0484854	0.0395002	-1.22747	0.219646	0.660217
FERMT2	ENSG00000073712	2.44269	0.0360953	0.0644865	0.559735	0.57566	NA
DHRS9	ENSG00000073737	921.179	0.0686187	0.0310404	2.21063	0.0270617	0.328853
PTGS2	ENSG00000073756	3052.77	0.153892	0.0505875	3.0421	0.00234933	0.138489
IGF2BP2	ENSG00000073792	216.421	0.014533	0.0187885	0.773505	0.439224	0.810667
MAP3K13	ENSG00000073803	343.613	0.0162307	0.0166785	0.973149	0.330479	0.754065
ST6GAL1	ENSG00000073849	6068.71	-0.020097	0.00985052	-2.0402	0.0413306	0.379648
TBX21	ENSG00000073861	1086.72	-0.0166136	0.0288082	-0.576696	0.564145	0.869327
FRY	ENSG00000073910	2651.91	-0.0125081	0.0237544	-0.526562	0.598498	0.882247
PICALM	ENSG00000073921	14630.4	0.0114121	0.0171977	0.663579	0.50696	0.843243
NSF	ENSG00000073969	978.791	0.0229734	0.00994748	2.30947	0.0209175	0.304143
CLASP1	ENSG00000074054	1522.51	-0.0020533	0.0112726	-0.182149	0.855466	0.964765
MRPS34	ENSG00000074071	484.545	-0.00237915	0.0139613	-0.170409	0.864688	0.96836
NOTCH3	ENSG00000074181	3.43979	-0.0318765	0.0625112	-0.509932	0.610099	0.886242
CLNS1A	ENSG00000074201	1761.04	0.0039797	0.00885763	0.449296	0.653218	0.903091
TEAD2	ENSG00000074219	14.5881	0.161961	0.0591969	2.73597	0.0062197	0.193357
EED	ENSG00000074266	744.397	0.00282429	0.00930116	0.303649	0.761396	0.937579
CDHR2	ENSG00000074276	21.4707	-0.0401164	0.0260078	-1.54248	0.122958	0.550535
TSG101	ENSG00000074319	1600.95	0.0206722	0.00844658	2.4474	0.0143891	0.266983
C17orf85	ENSG00000074356	1430.39	-0.00194123	0.0101086	-0.192038	0.847712	0.962428
ATP2A3	ENSG00000074370	7511.02	-0.00716041	0.0113969	-0.628279	0.529821	0.852435
MGLL	ENSG00000074416	562.191	0.0633881	0.0263405	2.40649	0.0161067	0.279852
NTN4	ENSG00000074527	11.0286	0.108363	0.0541863	1.99982	0.0455199	0.39464
BCS1L	ENSG00000074582	348.645	0.00405744	0.0119695	0.338983	0.734623	0.929737
NUAK1	ENSG00000074590	11.7445	0.0721832	0.0729757	0.98914	0.322595	0.746842
DPP8	ENSG00000074603	3117.37	-0.00365818	0.00888645	-0.411658	0.68059	0.912698
SLC24A1	ENSG00000074621	130.064	-0.00577809	0.0145349	-0.397533	0.690974	0.915219
ZNF532	ENSG00000074657	286.686	0.0135429	0.014362	0.942971	0.345696	0.761671
SCARF1	ENSG00000074660	798.886	-0.0288117	0.0302406	-0.952748	0.340718	0.757767
LMAN1	ENSG00000074695	1941.28	-0.0187389	0.0116669	-1.60616	0.10824	0.525807
PTPLAD1	ENSG00000074696	746.698	-0.0274489	0.0104303	-2.63165	0.00849715	0.21712
IPCEF1	ENSG00000074706	2760.67	-0.0205956	0.0100421	-2.05091	0.0402754	0.376914
ZZEF1	ENSG00000074755	3250.98	-0.0031387	0.0136229	-0.230398	0.817782	0.954758
ENO1	ENSG00000074800	9503.78	0.0115768	0.00843162	1.37303	0.169744	0.607573
C19orf10	ENSG00000074842	528.121	0.00666857	0.0170017	0.39223	0.694888	0.916944
ANO8	ENSG00000074855	171.856	-0.00534403	0.017036	-0.31369	0.753756	0.935394
TUBE1	ENSG00000074935	623.851	-0.0120679	0.0119252	-1.01197	0.311553	0.738602
ARHGEF10L	ENSG00000074964	385.365	0.0434075	0.0196105	2.21348	0.0268645	0.328504
TXK	ENSG00000074966	1600.95	-0.0418809	0.0168339	-2.4879	0.0128501	0.256886
ACTR6	ENSG00000075089	955.157	-0.00768362	0.00877259	-0.875867	0.381102	0.781424
TIPIN	ENSG00000075131	92.2768	-0.0356528	0.0137338	-2.596	0.00943159	0.226737
SRI	ENSG00000075142	1339.48	0.0054303	0.011352	0.478355	0.632397	0.894417
EIF4G3	ENSG00000075151	1779.75	0.0235386	0.0171264	1.3744	0.169316	0.606782
NUP37	ENSG00000075188	387.939	0.00242109	0.00936431	0.258544	0.795987	0.949443
SEMA3A	ENSG00000075213	7.38593	0.0301077	0.0553591	0.543862	0.586536	0.878887
GTSE1	ENSG00000075218	19.9108	-0.0664038	0.044206	-1.50214	0.13306	0.561718
SEMA3C	ENSG00000075223	312.744	0.0180776	0.0221557	0.815935	0.414537	0.798154
TTC38	ENSG00000075234	888.64	0.00767381	0.0247663	0.309849	0.756676	0.936331
ACAT1	ENSG00000075239	522.522	0.00368202	0.0112209	0.328139	0.742807	0.932108
GRAMD4	ENSG00000075240	793.44	0.00344239	0.0108167	0.318247	0.750297	0.934781
CELSR1	ENSG00000075275	149.242	-0.0331562	0.0304038	-1.09053	0.275481	0.713232
WNT8B	ENSG00000075290	3.32482	-0.080505	0.0627143	-1.28368	0.199255	0.63973
ZNF638	ENSG00000075292	5246.25	0.00594428	0.00811169	0.732804	0.463678	0.823146
SLC25A40	ENSG00000075303	1429.82	-0.00760588	0.0106175	-0.716355	0.473772	0.826874
TIMM21	ENSG00000075336	351.423	0.00550297	0.00958297	0.574245	0.565802	0.870076
ADD2	ENSG00000075340	225.411	-0.0272991	0.0211197	-1.29259	0.196154	0.635872
RASAL2	ENSG00000075391	19.7735	-0.0195388	0.0407693	-0.479253	0.631759	0.894247
VPS9D1	ENSG00000075399	457.292	0.0192761	0.0210517	0.915658	0.359847	0.769988
ZNF37A	ENSG00000075407	1099.74	-0.0147517	0.00950441	-1.55209	0.12064	0.547535
MARK3	ENSG00000075413	2622.87	0.018286	0.00821522	2.22587	0.0260227	0.325089
SLC25A3	ENSG00000075415	4901.89	0.0122572	0.00703577	1.74213	0.0814854	0.483781
FNDC3B	ENSG00000075420	2728.68	0.0249781	0.0232019	1.07655	0.281681	0.716354
FOSL2	ENSG00000075426	4899.55	0.023574	0.0219337	1.07479	0.282471	0.717253
FRYL	ENSG00000075539	3517.21	-0.013574	0.0118841	-1.1422	0.253373	0.69411
TMEM131	ENSG00000075568	2154.42	0.000766665	0.0147468	0.0519884	0.958538	0.991183
FSCN1	ENSG00000075618	69.6195	-0.00624093	0.0244976	-0.254757	0.798911	0.950025
ACTB	ENSG00000075624	72661.5	0.00675477	0.00854645	0.79036	0.429318	0.806473
PLD1	ENSG00000075651	321.763	0.036698	0.019839	1.84979	0.0643431	0.442937
WDR62	ENSG00000075702	24.2468	-0.0503965	0.027247	-1.84962	0.0643683	0.442937
DLG1	ENSG00000075711	1671.14	-0.013259	0.00672017	-1.97302	0.0484935	0.402687
RAB7A	ENSG00000075785	6467.69	0.0266579	0.0115566	2.30673	0.02107	0.304512
BCAP29	ENSG00000075790	919.715	0.0139019	0.00906399	1.53375	0.125091	0.552076
SEC31B	ENSG00000075826	581.669	0.00651278	0.015912	0.409299	0.68232	0.913086
SART3	ENSG00000075856	1583.75	0.000696877	0.00555686	0.125408	0.9002	0.977049
ARHGAP15	ENSG00000075884	3597.71	0.00144158	0.012165	0.118502	0.90567	0.978911
EXOSC7	ENSG00000075914	366.29	-0.0153054	0.0128664	-1.18956	0.234221	0.673846
KIFAP3	ENSG00000075945	683.326	-0.0125551	0.00927434	-1.35374	0.175819	0.615341
MKRN2	ENSG00000075975	961.811	0.00646568	0.00568371	1.13758	0.255295	0.694856
MCM6	ENSG00000076003	732.332	-0.024582	0.0122285	-2.01022	0.0444082	0.391072
REXO2	ENSG00000076043	440.506	-0.00166727	0.0116748	-0.142809	0.886441	0.974523
RBM7	ENSG00000076053	1103.18	-0.000591404	0.0107164	-0.0551869	0.95599	0.990897
RBMS2	ENSG00000076067	99.6219	0.0518865	0.0225527	2.30068	0.0214099	0.305071
BAZ2A	ENSG00000076108	5886.36	0.0100284	0.0148664	0.674564	0.499953	0.839428
PTPN23	ENSG00000076201	547.866	-0.00571067	0.0112498	-0.507622	0.611719	0.88645
MLH1	ENSG00000076242	673.141	0.00150043	0.00778457	0.192744	0.847159	0.962275
UNG	ENSG00000076248	272.188	-0.00567793	0.0136318	-0.416522	0.677028	0.911549
FMO4	ENSG00000076258	103.17	-0.0166469	0.0130768	-1.273	0.203017	0.642511
KLHL20	ENSG00000076321	627.822	-0.00582662	0.00803799	-0.724885	0.468523	0.825109
SLC46A1	ENSG00000076351	124.758	0.019716	0.0182073	1.08286	0.278869	0.714783
PLXNA2	ENSG00000076356	125.246	0.0643774	0.0274084	2.34882	0.018833	0.290207
SPAG5	ENSG00000076382	105.231	-0.0253901	0.0241933	-1.04947	0.293963	0.726871
ANKRD13A	ENSG00000076513	6999.39	0.0167126	0.0147418	1.13369	0.256926	0.696467
TPD52	ENSG00000076554	1031.62	0.00653912	0.0172157	0.379834	0.704068	0.918736
ACACB	ENSG00000076555	458.456	-0.000382966	0.0190258	-0.0201288	0.983941	0.997312
TRAF4	ENSG00000076604	251.145	-0.018228	0.0169002	-1.07857	0.280779	0.71569
PAG1	ENSG00000076641	5016.46	-0.0140456	0.0126216	-1.11282	0.265785	0.703627
GPATCH1	ENSG00000076650	408.072	0.0199458	0.00806874	2.47198	0.0134365	0.26076
ICAM3	ENSG00000076662	12085.3	0.0150047	0.0169309	0.886236	0.37549	0.779123
NT5C2	ENSG00000076685	6173.73	0.0211215	0.017854	1.18302	0.236803	0.676493
MCAM	ENSG00000076706	3.41617	-0.0077152	0.0650624	-0.118582	0.905607	0.978911
CAMSAP3	ENSG00000076826	2.62228	-0.0180077	0.0676414	-0.266223	0.790068	NA
RAP1GAP	ENSG00000076864	9.09584	-0.0150524	0.0476888	-0.315637	0.752278	0.93512
XAB2	ENSG00000076924	1159.03	0.00298065	0.00903284	0.329979	0.741416	0.931773
ARHGEF1	ENSG00000076928	8088.34	-0.000686952	0.00991474	-0.0692859	0.944762	0.989046
STXBP2	ENSG00000076944	2028.68	0.0346999	0.0147418	2.35385	0.0185801	0.289319
MAP2K7	ENSG00000076984	1156.81	0.00641221	0.00944844	0.678653	0.497358	0.838406
DGKD	ENSG00000077044	3517.81	-0.00184483	0.00949001	-0.194398	0.845865	0.961539
TOP2B	ENSG00000077097	7237.05	-0.0178465	0.00698944	-2.55335	0.0106692	0.236852
TM9SF3	ENSG00000077147	5862.8	0.000595916	0.00613264	0.0971712	0.92259	0.983738
NFKB2	ENSG00000077150	2260.84	-0.00587106	0.0136135	-0.431268	0.666274	0.907401
UBE2T	ENSG00000077152	56.8541	-0.0470579	0.0214943	-2.18932	0.0285736	0.333303
PPP1R12B	ENSG00000077157	1941.06	0.0156305	0.0228656	0.68358	0.49424	0.836673
DNAJC10	ENSG00000077232	4271.22	-0.0212892	0.00899975	-2.36553	0.0180045	0.287174
GTF3C1	ENSG00000077235	1231.12	-0.00981048	0.012083	-0.811927	0.416833	0.799663
IL4R	ENSG00000077238	6176.64	0.000515452	0.0187819	0.0274441	0.978106	0.995972
USP33	ENSG00000077254	3417.41	0.00382071	0.00865897	0.441243	0.659037	0.905474
SNRPA	ENSG00000077312	656.59	-0.000404301	0.0120624	-0.0335173	0.973262	0.994414
SPAG6	ENSG00000077327	4.71474	0.01266	0.0562211	0.225182	0.821838	0.955865
EXOSC5	ENSG00000077348	216.64	0.0011906	0.0148316	0.0802745	0.936019	0.986363
DYNC1I2	ENSG00000077380	1498.39	0.0116197	0.00841971	1.38006	0.167567	0.606301
APBB1IP	ENSG00000077420	6613.12	0.0088884	0.0168559	0.527318	0.597973	0.882208
LRCH4	ENSG00000077454	3572.09	0.0172214	0.0141574	1.21642	0.223824	0.664501
FAM76B	ENSG00000077458	2109.47	0.0067009	0.00972872	0.688775	0.490965	0.834842
SIRT6	ENSG00000077463	302.494	0.00830701	0.0141792	0.58586	0.55797	0.866418
POLD3	ENSG00000077514	819.286	0.0166144	0.0133416	1.24531	0.213019	0.65256
CAPZB	ENSG00000077549	7502.99	0.00688053	0.00591583	1.16307	0.244801	0.684074
GPR137B	ENSG00000077585	471.7	0.00859716	0.0172266	0.499064	0.617735	0.88853
NAALAD2	ENSG00000077616	7.20324	0.0166832	0.0661853	0.252068	0.800989	0.950766
JADE1	ENSG00000077684	2169.88	0.000230438	0.00932148	0.0247211	0.980277	0.996151
FGFR1	ENSG00000077782	99.3034	-0.0332109	0.0305218	-1.0881	0.276549	0.713232
GTF2I	ENSG00000077809	4120.53	0.00134572	0.0105262	0.127844	0.898272	0.976823
CST7	ENSG00000077984	1924.98	-0.0224609	0.0260122	-0.863474	0.387877	0.785085
MAP2	ENSG00000078018	15.2244	0.0442545	0.0379868	1.165	0.244021	0.683582
PIAS2	ENSG00000078043	550.21	-0.0136152	0.00927322	-1.46823	0.142043	0.575204
MCCC1	ENSG00000078070	468.884	-0.00400969	0.00892658	-0.449185	0.653298	0.903132
LAMP3	ENSG00000078081	184.07	0.0974393	0.0607342	1.60436	0.108635	0.526093
NEBL	ENSG00000078114	224.763	0.0993634	0.0983104	1.01071	0.312155	0.73898
ACER3	ENSG00000078124	1054.19	0.013241	0.0147194	0.899562	0.368353	0.775499
UBE2K	ENSG00000078140	2201.48	0.00179169	0.00606972	0.295185	0.767853	0.939304
PIK3C3	ENSG00000078142	2180.98	-0.000274254	0.00892545	-0.0307272	0.975487	0.995438
N4BP2	ENSG00000078177	1039.73	-0.0390533	0.0108085	-3.6132	0.00030244	0.0652688
C12orf5	ENSG00000078237	359.979	0.0234674	0.0119548	1.96301	0.0496454	0.40494
TULP3	ENSG00000078246	125.052	-0.00568861	0.0113963	-0.499162	0.617665	0.888521
SYNJ2	ENSG00000078269	511.468	-0.0287324	0.0146873	-1.95627	0.0504331	0.408028
PPP2R5C	ENSG00000078304	7401.13	0.00355482	0.0074484	0.47726	0.633177	0.894792
PMS2P1	ENSG00000078319	200.591	-0.00783714	0.0126131	-0.621349	0.53437	0.854225
GNB1	ENSG00000078369	9232.61	0.0136846	0.00844204	1.621	0.105017	0.521083
HOXA9	ENSG00000078399	10.7734	-0.046661	0.0392472	-1.1889	0.234479	0.674371
EDN1	ENSG00000078401	33.4282	-0.0149262	0.0266635	-0.559801	0.575615	0.874678
MLLT10	ENSG00000078403	1162.95	-0.00291589	0.00757652	-0.384858	0.700343	0.917992
ZCWPW1	ENSG00000078487	258.175	0.00194976	0.0122506	0.159156	0.873546	0.9701
NRD1	ENSG00000078618	7392.4	0.0227597	0.0126358	1.8012	0.0716708	0.462119
VDAC3	ENSG00000078668	2517.4	0.0059795	0.00668317	0.894711	0.370941	0.777839
PCM1	ENSG00000078674	4781.31	-0.0150875	0.00788296	-1.91393	0.0556286	0.421736
TNRC6C	ENSG00000078687	893.294	-0.0309732	0.0153543	-2.01724	0.0436707	0.387637
CBFA2T2	ENSG00000078699	906.066	-0.00510579	0.00709535	-0.719596	0.471774	0.826463
ITCH	ENSG00000078747	4738.33	9.81447e-05	0.0113455	0.00865053	0.993098	0.99844
PKD2L2	ENSG00000078795	2.04998	-0.0318548	0.0798308	-0.39903	0.689871	NA
TP53INP2	ENSG00000078804	597.626	0.0706351	0.0287406	2.45768	0.0139838	0.264217
SDF4	ENSG00000078808	1852.02	0.0149004	0.00742923	2.00564	0.0448943	0.39307
MYH7B	ENSG00000078814	4.56225	0.124931	0.0462813	2.69939	0.00694664	0.203647
TP73	ENSG00000078900	4.38612	-0.0917418	0.0768675	-1.19351	0.232672	0.672398
TOLLIP	ENSG00000078902	1182.9	0.00816156	0.00919425	0.88768	0.374713	0.77888
UBE2D4	ENSG00000078967	213.01	-0.00134854	0.00952429	-0.14159	0.887404	0.97468
THOC1	ENSG00000079134	1195.66	-0.00360201	0.00838995	-0.429324	0.667688	0.907492
FKBP7	ENSG00000079150	28.4923	-0.0456657	0.0224756	-2.03179	0.0421746	0.38211
OSBPL6	ENSG00000079156	12.473	-0.0258175	0.059907	-0.430959	0.666498	0.907401
SLC1A3	ENSG00000079215	26.4278	0.0371206	0.0457233	0.811853	0.416876	0.799663
XRCC5	ENSG00000079246	9405.51	0.00528843	0.00607473	0.870562	0.383993	0.782726
LXN	ENSG00000079257	300.449	0.0482242	0.0172412	2.79703	0.00515755	0.184721
SP140	ENSG00000079263	1616.51	0.0429709	0.0225937	1.90189	0.0571851	0.423249
MKNK1	ENSG00000079277	1935.51	0.0198103	0.0185781	1.06633	0.286276	0.72069
TNS1	ENSG00000079308	261.228	0.133588	0.0328199	4.07034	4.69454e-05	0.0337937
REXO1	ENSG00000079313	618.905	-0.00688475	0.0132586	-0.519267	0.603574	0.884716
SAR1A	ENSG00000079332	3455.1	-0.00348536	0.00599483	-0.581393	0.560975	0.868183
CDC14A	ENSG00000079335	1471.46	-0.00984228	0.00897289	-1.09689	0.27269	0.710978
RAPGEF3	ENSG00000079337	11.826	-0.00895113	0.0468319	-0.191133	0.848421	0.962623
CEACAM1	ENSG00000079385	823.749	0.0524894	0.0386144	1.35932	0.174045	0.613511
SENP1	ENSG00000079387	914.58	-0.00769821	0.00910599	-0.8454	0.397887	0.789021
DUSP13	ENSG00000079393	3.29159	-0.0147874	0.0697427	-0.212028	0.832086	0.958924
CIC	ENSG00000079432	1740.54	0.00921297	0.0151888	0.606564	0.54414	0.860098
LIPE	ENSG00000079435	101.31	-0.00724845	0.0182774	-0.396581	0.691677	0.915421
FDFT1	ENSG00000079459	1838.87	0.00422918	0.00740124	0.571416	0.567718	0.870581
PAFAH1B3	ENSG00000079462	140.745	-0.000673773	0.018884	-0.0356796	0.971538	0.994072
KIF22	ENSG00000079616	1049.92	-0.0139053	0.012329	-1.12785	0.259385	0.698594
LRRC16A	ENSG00000079691	163.029	-0.0326438	0.0209679	-1.55685	0.119506	0.546522
PGM1	ENSG00000079739	646.787	-0.0168581	0.0133692	-1.26097	0.20732	0.645768
DDX1	ENSG00000079785	1820.36	-0.00240165	0.00678988	-0.353711	0.723556	0.925473
DNM2	ENSG00000079805	4982.99	0.00778567	0.00847883	0.918249	0.358489	0.769424
EPB41L2	ENSG00000079819	455.337	0.00400772	0.0158989	0.252076	0.800982	0.950766
MOXD1	ENSG00000079931	27.6943	0.00342625	0.0318403	0.107607	0.914307	0.981548
STX7	ENSG00000079950	7100.95	0.00538084	0.0115749	0.464873	0.642023	0.897202
RABL2B	ENSG00000079974	436.373	-0.00504835	0.0115101	-0.438601	0.660951	0.90571
KEAP1	ENSG00000079999	611.337	0.00660951	0.00910317	0.726068	0.467797	0.825044
DDX43	ENSG00000080007	63.6008	0.0511688	0.0430313	1.1891	0.234399	0.674249
DCT	ENSG00000080166	11.062	-0.0137535	0.0434617	-0.316451	0.75166	0.93512
SLC35C2	ENSG00000080189	1369.2	-0.00102254	0.00704502	-0.145143	0.884598	0.973643
CRYBG3	ENSG00000080200	407.513	0.0271866	0.0180318	1.50771	0.13163	0.560321
RFX3	ENSG00000080298	875.603	-0.0158452	0.0102353	-1.5481	0.121599	0.548659
RIF1	ENSG00000080345	3187.39	-0.0114342	0.0132631	-0.862109	0.388627	0.785233
RAB21	ENSG00000080371	2749.87	-0.00471584	0.011073	-0.425885	0.670192	0.908628
SLC4A4	ENSG00000080493	86.5838	-0.0723529	0.029109	-2.48558	0.0129339	0.257701
SMARCA2	ENSG00000080503	3880.65	-0.00464381	0.00882134	-0.526429	0.59859	0.882247
SESN1	ENSG00000080546	1498.95	-0.0342726	0.0154641	-2.21628	0.0266726	0.327907
COL5A3	ENSG00000080573	87.2916	-0.0664883	0.0566501	-1.17367	0.240529	0.679658
SRCAP	ENSG00000080603	3324.14	-0.0111074	0.0118385	-0.93825	0.348116	0.763286
KIAA0020	ENSG00000080608	688.922	-0.0114075	0.00844829	-1.35027	0.176929	0.61605
CNOT4	ENSG00000080802	741.781	0.00545862	0.0101481	0.537896	0.590649	0.880097
PSEN1	ENSG00000080815	4569.21	0.00914945	0.0127771	0.716085	0.473939	0.8269
CPOX	ENSG00000080819	718.373	-0.0155237	0.00970748	-1.59915	0.109787	0.52814
CLDND1	ENSG00000080822	2147.1	0.00133903	0.00838431	0.159707	0.873112	0.970032
MOK	ENSG00000080823	50.668	0.0443218	0.0288094	1.53845	0.123939	0.551268
HSP90AA1	ENSG00000080824	15594.1	0.020502	0.0133711	1.53331	0.125201	0.552076
RBL1	ENSG00000080839	528.608	-0.0188311	0.0107651	-1.74927	0.0802444	0.481359
DLGAP4	ENSG00000080845	866.34	0.00690756	0.0101781	0.678671	0.497346	0.838406
IGSF9B	ENSG00000080854	44.4662	-0.0271728	0.0265388	-1.02389	0.305888	0.734958
CROCCP3	ENSG00000080947	152.699	-0.0231749	0.0139031	-1.66689	0.0955353	0.507312
NDC80	ENSG00000080986	180.847	0.00245463	0.0218432	0.112375	0.910526	0.98083
AP4E1	ENSG00000081014	854.37	0.00235777	0.00845008	0.279024	0.780227	0.943456
RSBN1	ENSG00000081019	2054.05	-0.0212186	0.00764627	-2.77502	0.00551981	0.186197
MAGI3	ENSG00000081026	63.0768	-0.0188089	0.0244014	-0.770815	0.440817	0.811585
CXCL2	ENSG00000081041	5.05536	0.0816658	0.0682691	1.19623	0.231606	0.671716
COL4A4	ENSG00000081052	45.9649	0.0155343	0.0359767	0.431787	0.665896	0.907401
TCF7	ENSG00000081059	6159.54	-0.0354764	0.0187511	-1.89196	0.0584958	0.426163
OSTM1	ENSG00000081087	2735.91	0.0133582	0.0121071	1.10334	0.269881	0.707879
IMPG2	ENSG00000081148	36.1388	-0.00798991	0.0215268	-0.371161	0.710518	0.921097
PCNP	ENSG00000081154	4492.29	0.00950896	0.00786893	1.20842	0.226886	0.666794
EXD2	ENSG00000081177	205.592	-0.00994312	0.0129462	-0.768033	0.442467	0.812248
ARG2	ENSG00000081181	54.0724	0.0114676	0.0269987	0.424748	0.671021	0.908771
MEF2C	ENSG00000081189	2999.32	0.0188648	0.0125006	1.50911	0.13127	0.560171
PTPRC	ENSG00000081237	76742.6	0.00326712	0.0132683	0.246235	0.8055	0.951449
UBA5	ENSG00000081307	936.383	-0.00769633	0.00799931	-0.962124	0.335987	0.756876
STK17B	ENSG00000081320	15101.4	-0.000456175	0.0109702	-0.0415833	0.966831	0.992485
CDC14B	ENSG00000081377	608.323	0.0206691	0.0213941	0.966114	0.333987	0.755884
ZNF510	ENSG00000081386	728.21	-0.00953496	0.00972911	-0.980044	0.327064	0.751002
ZNF506	ENSG00000081665	1069.36	-0.0187497	0.0100714	-1.86168	0.0626481	0.438684
JMJD4	ENSG00000081692	211.233	-0.00879573	0.0137824	-0.638187	0.523352	0.850943
DUSP12	ENSG00000081721	457.988	0.00361472	0.00883898	0.408952	0.682575	0.913086
AACS	ENSG00000081760	256.523	-0.0273868	0.0111517	-2.45583	0.0140558	0.264505
KIAA0141	ENSG00000081791	1738.19	0.0084986	0.00541019	1.57085	0.116218	0.540212
HSPB11	ENSG00000081870	712.604	-0.00253379	0.00810988	-0.312432	0.754712	0.935544
PHLPP1	ENSG00000081913	338.346	-0.00103753	0.0223113	-0.0465023	0.96291	0.991757
IL12RB2	ENSG00000081985	117.785	-0.0312033	0.0334365	-0.933209	0.350712	0.765323
SMARCD3	ENSG00000082014	399.818	0.0589005	0.0190985	3.08404	0.00204207	0.137059
WDR70	ENSG00000082068	657.521	0.00617489	0.00741199	0.833095	0.404791	0.794217
FYB	ENSG00000082074	23523.1	0.00881497	0.0171528	0.51391	0.607315	0.885849
STRADB	ENSG00000082146	644.933	0.0362431	0.0171847	2.10904	0.0349415	0.35921
BZW1	ENSG00000082153	4885.86	0.000450288	0.00704929	0.0638772	0.949068	0.990475
C1QTNF3	ENSG00000082196	59.3984	-0.015595	0.0186851	-0.834624	0.40393	0.793849
ME2	ENSG00000082212	2351.72	0.00755188	0.0112774	0.669645	0.503084	0.84125
C5orf22	ENSG00000082213	746.471	0.00233758	0.0084147	0.277798	0.781168	0.943575
CCNT2	ENSG00000082258	3980.86	0.000503948	0.00794073	0.0634636	0.949397	0.990475
FAM135A	ENSG00000082269	427.962	0.0071349	0.0134136	0.531916	0.594784	0.88151
COL19A1	ENSG00000082293	229.258	0.00164768	0.0301443	0.0546598	0.95641	0.991045
EPB41L3	ENSG00000082397	821.909	0.0622129	0.0286928	2.16824	0.0301405	0.339758
COBLL1	ENSG00000082438	444.588	0.00746944	0.0206482	0.361749	0.71754	0.922721
TRAF5	ENSG00000082512	2400.93	-0.0206871	0.0121069	-1.70871	0.0875054	0.491599
MRPL22	ENSG00000082515	320.508	-0.00267904	0.0101364	-0.264298	0.79155	0.947743
GEMIN5	ENSG00000082516	504.633	-0.0100465	0.0110899	-0.905913	0.364982	0.77331
NFE2L1	ENSG00000082641	2435.53	0.0161893	0.00971303	1.66676	0.0955624	0.507312
GSK3B	ENSG00000082701	2911.4	-0.00273769	0.0120485	-0.227222	0.820251	0.955411
ITGB5	ENSG00000082781	572.263	0.0349064	0.0258733	1.34913	0.177296	0.61605
ERC1	ENSG00000082805	580.012	0.00246044	0.012232	0.201148	0.840583	0.961043
XPO1	ENSG00000082898	5651.38	0.00254074	0.0108803	0.233519	0.815359	0.954429
RNF13	ENSG00000082996	4880.72	0.037486	0.0189374	1.97946	0.0477639	0.400978
PALB2	ENSG00000083093	343.307	-0.00700524	0.00836087	-0.837859	0.40211	0.792364
DOPEY1	ENSG00000083097	1664.91	0.000182236	0.0104764	0.0173949	0.986122	0.997933
LYRM2	ENSG00000083099	951.269	-0.00217338	0.00730125	-0.297672	0.765954	0.938664
BCKDHB	ENSG00000083123	250.32	-0.0201794	0.0123387	-1.63545	0.101954	0.516117
KAT6A	ENSG00000083168	5736.73	-0.0141218	0.0157211	-0.898275	0.369039	0.77603
ZCCHC6	ENSG00000083223	7490.93	0.0178367	0.020928	0.852288	0.394054	0.786912
ULK2	ENSG00000083290	682.408	0.0115608	0.0126103	0.916774	0.359261	0.769636
TNPO1	ENSG00000083312	5469.16	-0.0140481	0.0102577	-1.36952	0.170838	0.608967
PLOD1	ENSG00000083444	877.024	0.0420451	0.016864	2.49319	0.0126602	0.25566
P2RX5	ENSG00000083454	453.561	-0.024802	0.0225709	-1.09885	0.271834	0.710159
ITGAE	ENSG00000083457	490.116	-0.00759218	0.0125359	-0.605637	0.544756	0.8605
DIS3	ENSG00000083520	2239.65	-0.00393474	0.00672806	-0.584825	0.558665	0.866691
PIBF1	ENSG00000083535	588.971	0.00195481	0.00949446	0.205889	0.836877	0.959966
TDRD3	ENSG00000083544	517.42	0.00377404	0.00817066	0.461902	0.644152	0.898136
NUFIP1	ENSG00000083635	139.798	-0.00447866	0.0103113	-0.434345	0.664038	0.906937
PDS5B	ENSG00000083642	2121.25	-0.00605259	0.0084086	-0.719809	0.471643	0.826463
OXCT1	ENSG00000083720	933.339	-0.0160943	0.0103178	-1.55986	0.118793	0.544619
CYLD	ENSG00000083799	11054.1	-0.00840254	0.00912775	-0.920549	0.357286	0.768705
SLC27A5	ENSG00000083807	43.2807	-0.0292063	0.0251475	-1.1614	0.24548	0.684683
ZNF324	ENSG00000083812	201.973	0.00731104	0.0102351	0.714308	0.475037	0.826989
ZNF671	ENSG00000083814	666.561	0.00143394	0.00905651	0.158333	0.874195	0.970352
ZNF416	ENSG00000083817	154.69	0.00520933	0.0118563	0.439371	0.660392	0.90571
ZNF586	ENSG00000083828	934.38	0.00132932	0.0116951	0.113664	0.909504	0.980444
ZNF446	ENSG00000083838	236.339	0.00810195	0.0113444	0.714178	0.475117	0.826989
ZNF264	ENSG00000083844	361.448	-0.0163984	0.0147173	-1.11423	0.265181	0.702969
RPS5	ENSG00000083845	7791.79	-0.00489933	0.0150573	-0.325379	0.744895	0.932765
YTHDC1	ENSG00000083896	5316.01	0.00174621	0.00705456	0.247529	0.804499	0.951449
CHMP2B	ENSG00000083937	1839.43	0.0182195	0.0114941	1.58511	0.11294	0.534785
SMAP2	ENSG00000084070	18033.5	0.0231003	0.0182693	1.26443	0.206075	0.644415
PPIE	ENSG00000084072	955.927	0.0173771	0.0170484	1.01928	0.308069	0.736733
ZMPSTE24	ENSG00000084073	1929.02	0.00648657	0.0117127	0.553807	0.579711	0.876614
STARD7	ENSG00000084090	3291.31	-0.00909635	0.00645021	-1.41024	0.158468	0.595945
NOA1	ENSG00000084092	624.083	0.00140925	0.00696569	0.202312	0.839673	0.960791
REST	ENSG00000084093	2418.03	-0.0214164	0.0080364	-2.66493	0.00770047	0.210025
HAL	ENSG00000084110	2069.13	0.0444757	0.0247477	1.79717	0.0723093	0.463064
SSH1	ENSG00000084112	1872.06	-0.00453039	0.0136451	-0.332015	0.739878	0.931695
GSTP1	ENSG00000084207	1826.22	0.0163767	0.0119171	1.37422	0.169375	0.606782
APLP2	ENSG00000084234	11499.1	0.0431625	0.0136305	3.16661	0.00154228	0.126917
KIAA1467	ENSG00000084444	136.807	0.0154378	0.0155169	0.994904	0.319783	0.744735
WBP11	ENSG00000084463	1734.75	0.00626964	0.00595343	1.05311	0.292289	0.725638
EIF3I	ENSG00000084623	2035.59	0.00490484	0.00780275	0.628604	0.529608	0.852314
TXLNA	ENSG00000084652	1346.23	-0.00660923	0.00743405	-0.889048	0.373977	0.77888
NCOA1	ENSG00000084676	4754.63	0.00362346	0.0185585	0.195245	0.845201	0.961521
AGBL5	ENSG00000084693	203.349	0.018669	0.0116122	1.6077	0.107901	0.525424
KIF3C	ENSG00000084731	332.867	0.0195702	0.0194001	1.00877	0.313087	0.73962
RAB10	ENSG00000084733	4463.18	0.0141542	0.0126284	1.12082	0.262366	0.699984
HADHA	ENSG00000084754	5248.74	0.0155088	0.00646965	2.39716	0.0165227	0.280653
MAPRE3	ENSG00000084764	162.105	0.0307107	0.0230934	1.32985	0.183568	0.622268
CAD	ENSG00000084774	642.036	-0.02637	0.0124239	-2.12252	0.0337943	0.353159
CD59	ENSG00000085063	1673.47	0.0412573	0.0215041	1.91858	0.0550378	0.420457
CD82	ENSG00000085117	2393.02	0.0152043	0.0159737	0.951832	0.341182	0.757767
TAF9	ENSG00000085231	1457.46	0.00409535	0.00697447	0.587191	0.557075	0.866325
FCN1	ENSG00000085265	13505.9	0.0595155	0.0192187	3.09674	0.0019566	0.136368
MYNN	ENSG00000085274	1132.22	0.00678985	0.00736042	0.922481	0.356278	0.768086
MECOM	ENSG00000085276	3.69177	0.0357593	0.0557806	0.641071	0.521476	0.849771
SCAMP1	ENSG00000085365	1152.16	0.0010829	0.0111631	0.0970067	0.922721	0.983738
PREP	ENSG00000085377	832.256	-0.0130198	0.00755838	-1.72256	0.0849682	0.488932
HACE1	ENSG00000085382	338.124	-0.0130993	0.0107814	-1.21499	0.22437	0.664834
SEH1L	ENSG00000085415	775.164	-0.0260643	0.00889542	-2.93008	0.00338876	0.159735
WDR47	ENSG00000085433	698.488	0.0117284	0.0108131	1.08465	0.278078	0.71429
WDFY1	ENSG00000085449	2454.95	0.0547979	0.0207428	2.64178	0.00824714	0.214402
OVGP1	ENSG00000085465	92.5444	0.0273331	0.0265615	1.02905	0.303455	0.732845
SLC25A24	ENSG00000085491	1344.29	0.0278381	0.0170717	1.63066	0.102961	0.518534
MAP3K4	ENSG00000085511	1026.37	-0.00391238	0.008593	-0.455299	0.648894	0.900798
PILRA	ENSG00000085514	3096.73	0.0427471	0.0188831	2.26377	0.023588	0.317518
ABCB1	ENSG00000085563	659.119	-0.01326	0.0180003	-0.736652	0.461334	0.821448
ZNF213	ENSG00000085644	268.107	0.0118063	0.0146745	0.804547	0.421081	0.802139
AKR1B1	ENSG00000085662	892.235	0.00859419	0.0154742	0.555387	0.57863	0.876558
CPNE3	ENSG00000085719	3361.19	-0.00431685	0.00889476	-0.485325	0.627446	0.893245
RRN3	ENSG00000085721	1310.02	-0.0168825	0.00868924	-1.94292	0.0520255	0.411972
CTTN	ENSG00000085733	841.997	0.00883287	0.0247899	0.356309	0.721609	0.924701
WNT11	ENSG00000085741	8.64802	0.0469852	0.0511547	0.918492	0.358361	0.769424
MTIF2	ENSG00000085760	1039.48	0.000759953	0.00743707	0.102184	0.91861	0.981836
DDHD2	ENSG00000085788	1481.91	-0.00476698	0.0105014	-0.453938	0.649874	0.901227
TTC39A	ENSG00000085831	11.3858	-0.0521075	0.0475327	-1.09624	0.272972	0.711001
EPS15	ENSG00000085832	3794.72	0.00790161	0.00902503	0.875522	0.38129	0.781516
ORC1	ENSG00000085840	36.286	-0.0644165	0.0384185	-1.67671	0.0935997	0.504181
MGST2	ENSG00000085871	300.616	0.0132452	0.0176493	0.750463	0.452976	0.817553
CHERP	ENSG00000085872	764.099	-0.0056701	0.0106484	-0.532484	0.594391	0.881497
ATG16L1	ENSG00000085978	1156.6	0.00195791	0.00619592	0.316001	0.752002	0.93512
USP40	ENSG00000085982	380.64	-0.0175486	0.0107103	-1.63847	0.101323	0.514721
POMGNT1	ENSG00000085998	514.787	-0.0153923	0.0103553	-1.48642	0.137167	0.568108
RAD54L	ENSG00000085999	11.5293	-0.0292867	0.0497616	-0.588541	0.556169	0.865742
MAST2	ENSG00000086015	222.204	0.00887099	0.0136599	0.649419	0.516068	0.847433
DNAJA1	ENSG00000086061	5374.11	0.0320037	0.0155063	2.06391	0.0390258	0.37351
B4GALT1	ENSG00000086062	3685.97	0.00147313	0.00914346	0.161113	0.872005	0.969845
CHMP5	ENSG00000086065	2407.34	0.0450611	0.021834	2.06381	0.0390358	0.37351
NFX1	ENSG00000086102	1553.42	0.00289628	0.00598402	0.484003	0.628384	0.89325
DIMT1	ENSG00000086189	465.095	-0.0113036	0.00885317	-1.27678	0.201678	0.642216
IPO11	ENSG00000086200	478.309	-0.0173963	0.0100401	-1.73268	0.0831533	0.484292
EIF2AK1	ENSG00000086232	3408.71	0.0204597	0.0093002	2.19992	0.0278126	0.331834
NME8	ENSG00000086288	149.588	0.024694	0.027975	0.882717	0.377389	0.779947
EPDR1	ENSG00000086289	26.7096	-0.0114676	0.0310698	-0.369091	0.71206	0.921412
SNX10	ENSG00000086300	4954.17	0.0218098	0.0208664	1.04521	0.295925	0.728669
SEPHS1	ENSG00000086475	752.832	-0.0133672	0.00811892	-1.64643	0.099676	0.514011
MRPL28	ENSG00000086504	794.27	0.0228091	0.0104639	2.17978	0.0292737	0.335476
HBQ1	ENSG00000086506	23.8764	0.0903337	0.056179	1.60796	0.107844	0.525424
ITPKC	ENSG00000086544	324.868	0.00377918	0.0102401	0.369055	0.712087	0.921412
CEACAM6	ENSG00000086548	33.4912	-0.10145	0.0709028	-1.43083	0.15248	0.589005
RBM22	ENSG00000086589	1987.81	0.015702	0.00694773	2.26002	0.0238201	0.318407
TMED2	ENSG00000086598	3861.61	0.00959887	0.00662854	1.44811	0.147586	0.582978
ERO1LB	ENSG00000086619	911.105	0.0064887	0.00920571	0.704856	0.4809	0.829533
ZFAND6	ENSG00000086666	2484.73	0.009207	0.00765075	1.20341	0.228817	0.669035
LAT2	ENSG00000086730	4372.52	0.055102	0.015837	3.47933	0.000502665	0.0830654
ZW10	ENSG00000086827	476.122	-9.24043e-05	0.00710857	-0.012999	0.989629	0.998352
ALG9	ENSG00000086848	115.541	-0.0159019	0.0146204	-1.08765	0.276749	0.713324
MYBPC2	ENSG00000086967	7.96632	-0.144083	0.056771	-2.53796	0.0111499	0.241128
ACOX3	ENSG00000087008	191.406	0.0128534	0.0117682	1.09221	0.274739	0.713208
MTMR2	ENSG00000087053	519.296	-0.0266769	0.00903029	-2.95416	0.00313524	0.153974
PPP1R15A	ENSG00000087074	2832.75	0.0766975	0.0241552	3.1752	0.00149736	0.126917
HSD17B14	ENSG00000087076	3.07404	-0.0181635	0.089781	-0.202309	0.839675	NA
TRIP6	ENSG00000087077	101.539	-0.00550042	0.019418	-0.283264	0.776974	0.942259
FTL	ENSG00000087086	37629.9	0.0294034	0.0111984	2.62568	0.00864751	0.218446
SRRT	ENSG00000087087	1607.25	0.000260975	0.00783999	0.0332877	0.973445	0.994489
BAX	ENSG00000087088	1020.59	0.0124466	0.00999661	1.24508	0.213101	0.6526
NLK	ENSG00000087095	798.656	0.00123923	0.00883005	0.140342	0.88839	0.974784
PIGS	ENSG00000087111	1235.97	0.00683108	0.0067724	1.00866	0.313136	0.73962
ATXN7L3	ENSG00000087152	2637.77	0.00822108	0.00740196	1.11066	0.266714	0.704524
PGS1	ENSG00000087157	1966.96	0.0183122	0.0193856	0.944625	0.34485	0.760991
PSMC5	ENSG00000087191	1955.37	0.00356692	0.00839025	0.425126	0.670745	0.90874
UIMC1	ENSG00000087206	2040.54	0.0179336	0.012214	1.46828	0.142028	0.575204
CETP	ENSG00000087237	25.6015	0.0460072	0.0360886	1.27484	0.202366	0.642511
LPCAT2	ENSG00000087253	4851.27	0.018989	0.0245783	0.772592	0.439764	0.811147
GNAO1	ENSG00000087258	56.5989	0.0306443	0.0281191	1.0898	0.2758	0.713232
OGFOD1	ENSG00000087263	763.753	-0.00113881	0.00687933	-0.165541	0.868518	0.969644
SH3BP2	ENSG00000087266	5485.23	0.0199487	0.0121512	1.6417	0.100652	0.514092
NOP14	ENSG00000087269	880.5	-0.00910468	0.00904825	-1.00624	0.314302	0.740468
ADD1	ENSG00000087274	5765.21	0.00448916	0.00742293	0.604769	0.545332	0.861024
L2HGDH	ENSG00000087299	78.6375	-0.0536941	0.0169481	-3.16814	0.00153418	0.126917
TXNDC16	ENSG00000087301	450.178	-0.0185365	0.0112176	-1.65244	0.0984454	0.513032
C14orf166	ENSG00000087302	1778.86	0.00365923	0.00742366	0.492915	0.622073	0.891342
NID2	ENSG00000087303	7.43878	0.0231987	0.047104	0.492499	0.622367	0.891395
GMCL1	ENSG00000087338	2098.67	-0.00613051	0.0106834	-0.573832	0.566081	0.870356
SF3B2	ENSG00000087365	4980.67	0.0150592	0.00642013	2.34562	0.0189952	0.292054
KLHL42	ENSG00000087448	720.541	-0.0245995	0.00863951	-2.84733	0.0044088	0.178033
GNAS	ENSG00000087460	13176.9	0.0133093	0.00863696	1.54097	0.123325	0.550629
DNM1L	ENSG00000087470	1731.12	-0.000219484	0.00770836	-0.0284735	0.977285	0.995854
PHACTR3	ENSG00000087495	7.99604	0.0592305	0.044001	1.34612	0.178265	0.616708
ERGIC2	ENSG00000087502	1545.69	-0.0101893	0.0109466	-0.930821	0.351946	0.765323
AURKA	ENSG00000087586	70.6512	0.00788924	0.0222378	0.354767	0.722764	0.92517
CASS4	ENSG00000087589	1449.92	-0.0028279	0.0248283	-0.113899	0.909318	0.980388
AAMDC	ENSG00000087884	73.7244	0.0233971	0.0130636	1.79101	0.0732915	0.466689
RFX2	ENSG00000087903	519.041	-0.00935721	0.0288369	-0.324487	0.74557	0.932765
METTL2A	ENSG00000087995	180.781	-0.0333888	0.0110232	-3.02895	0.00245402	0.141661
ALG6	ENSG00000088035	812.755	-0.00809879	0.00668324	-1.21181	0.225587	0.665727
CNOT3	ENSG00000088038	916.28	0.0181526	0.0118137	1.53656	0.1244	0.55164
GP6	ENSG00000088053	114.9	0.0528179	0.0289053	1.82727	0.0676584	0.452409
PTPN4	ENSG00000088179	3643.81	-0.0311848	0.0142391	-2.19008	0.0285185	0.333303
DDX18	ENSG00000088205	3148.29	0.00049014	0.00592549	0.0827172	0.934076	0.985636
KHSRP	ENSG00000088247	1522.12	-0.00552803	0.00824724	-0.670289	0.502674	0.841249
GNA11	ENSG00000088256	73.4049	-0.0102672	0.0223916	-0.458528	0.646573	0.899807
ASAP3	ENSG00000088280	19.4788	0.0332971	0.0364757	0.912857	0.361318	0.771511
EDEM2	ENSG00000088298	1050.81	0.0312438	0.0103606	3.01564	0.00256434	0.142092
DNMT3B	ENSG00000088305	18.2937	-0.00801407	0.0276116	-0.290243	0.77163	0.940343
TPX2	ENSG00000088325	73.4826	-0.0550954	0.0392387	-1.40411	0.160287	0.599224
FER1L4	ENSG00000088340	2.92325	-0.005986	0.0639362	-0.0936245	0.925407	NA
PDRG1	ENSG00000088356	386.602	-0.00163118	0.0107945	-0.151112	0.879887	0.972564
EPB41L1	ENSG00000088367	2.90736	-0.103614	0.0546756	-1.89507	0.0580831	NA
DOCK9	ENSG00000088387	1195.58	-0.0201144	0.014515	-1.38576	0.165819	0.60545
ANKRD10	ENSG00000088448	2441.06	-0.00956786	0.00701042	-1.3648	0.172314	0.611197
TGDS	ENSG00000088451	536.374	-0.0136498	0.00893977	-1.52686	0.126796	0.555453
DOCK3	ENSG00000088538	37.8889	0.03589	0.0290353	1.23608	0.216428	0.655948
C3orf18	ENSG00000088543	224.102	-0.00900365	0.0165912	-0.542676	0.587353	0.878887
COQ9	ENSG00000088682	430.572	-0.00526966	0.00770653	-0.683791	0.494107	0.836673
TMEM40	ENSG00000088726	386.454	0.0275563	0.0252618	1.09083	0.275348	0.713232
KIF9	ENSG00000088727	29.9497	0.00999775	0.0189286	0.528181	0.597374	0.88203
CRLS1	ENSG00000088766	590.241	-0.0018443	0.00869481	-0.212115	0.832018	0.958924
PPP1R13B	ENSG00000088808	212.028	-0.0105296	0.0146955	-0.716519	0.473671	0.826874
ATRN	ENSG00000088812	861.535	-0.00365274	0.0114804	-0.318171	0.750355	0.934781
SMOX	ENSG00000088826	605.896	0.00826727	0.0246482	0.33541	0.737316	0.930384
SIGLEC1	ENSG00000088827	438.504	0.271997	0.0770928	3.52818	0.000418425	0.0771185
FKBP1A	ENSG00000088832	5422.12	0.00443132	0.0106078	0.417741	0.676136	0.911214
NSFL1C	ENSG00000088833	2219.38	0.0149821	0.0129846	1.15383	0.248569	0.688794
SLC4A11	ENSG00000088836	3.45126	-0.0297531	0.0548529	-0.542416	0.587532	0.878887
C20orf194	ENSG00000088854	302.602	0.00341705	0.0119014	0.287114	0.774025	0.941615
ZNF343	ENSG00000088876	272.826	-0.00306561	0.00856099	-0.35809	0.720276	0.924116
EBF4	ENSG00000088881	19.164	0.0425967	0.0408197	1.04353	0.296702	0.728994
CPXM1	ENSG00000088882	9.79932	-0.10723	0.0510454	-2.10068	0.0356694	0.361735
MAVS	ENSG00000088888	1028.57	-0.0179473	0.0163452	-1.09802	0.272198	0.710419
LZTS3	ENSG00000088899	30.9993	0.0458329	0.0316315	1.44897	0.147347	0.582445
XRN2	ENSG00000088930	5402.81	0.00690399	0.0115708	0.596673	0.550726	0.863471
PLK1S1	ENSG00000088970	745.356	0.00910244	0.0081751	1.11343	0.265522	0.703243
DYNLL1	ENSG00000088986	1927.56	-0.00132586	0.0111264	-0.119164	0.905146	0.97863
TESC	ENSG00000088992	283.846	0.026889	0.0200828	1.33891	0.180601	0.619125
SNX5	ENSG00000089006	2545.34	0.00125681	0.00746042	0.168464	0.866219	0.969065
RPL6	ENSG00000089009	12800.5	-0.000535789	0.0105888	-0.0505995	0.959645	0.991183
SIRPG	ENSG00000089012	595.442	-0.0415606	0.0185075	-2.24561	0.0247288	0.321291
MAPKAPK5	ENSG00000089022	601.912	0.0118544	0.00694303	1.70738	0.0877505	0.491685
P2RX7	ENSG00000089041	483.536	0.0257607	0.024191	1.06489	0.286927	0.720701
ESF1	ENSG00000089048	724.868	-0.0102718	0.00980753	-1.04734	0.294944	0.727965
RBBP9	ENSG00000089050	399.3	-0.00545832	0.0098619	-0.553476	0.579938	0.876614
ANAPC5	ENSG00000089053	3332.8	0.00536499	0.00521685	1.0284	0.303764	0.733093
SLC23A2	ENSG00000089057	1234.03	-0.00633469	0.0111107	-0.570143	0.568581	0.871133
SLC8B1	ENSG00000089060	1539.5	0.00483812	0.0106525	0.454179	0.6497	0.901227
TMEM230	ENSG00000089063	1908.66	0.0126161	0.00640541	1.96961	0.0488837	0.402762
DZANK1	ENSG00000089091	54.244	-0.0137646	0.019352	-0.711276	0.476913	0.827753
KDM2B	ENSG00000089094	1154.41	0.000461267	0.00742875	0.0620921	0.950489	0.990475
TASP1	ENSG00000089123	214.885	-0.0101371	0.0100877	-1.0049	0.314946	0.740914
OAS1	ENSG00000089127	2928.02	0.129453	0.0482854	2.681	0.00734029	0.207384
GCN1L1	ENSG00000089154	1758.57	-0.0133306	0.0115189	-1.15728	0.247159	0.687376
RPLP0	ENSG00000089157	12991.7	-0.00111358	0.0131019	-0.0849936	0.932266	0.985509
PXN	ENSG00000089159	9868.5	0.0138938	0.0155496	0.893514	0.371582	0.778169
SIRT4	ENSG00000089163	21.8886	-0.0455727	0.029108	-1.56564	0.117433	0.542407
RPH3A	ENSG00000089169	194.431	0.0199267	0.0482567	0.412931	0.679657	0.912698
KIF16B	ENSG00000089177	309.439	0.0191634	0.0174928	1.09551	0.273295	0.711314
TRMT6	ENSG00000089195	543.932	0.00627709	0.00825892	0.760037	0.447232	0.814485
CHGB	ENSG00000089199	4.51112	0.0131215	0.0858069	0.152919	0.878462	0.972232
PEBP1	ENSG00000089220	1528.4	-0.0100629	0.0145393	-0.692119	0.488863	0.833953
BRAP	ENSG00000089234	997.094	0.0131424	0.00784509	1.67524	0.0938871	0.504181
ERP29	ENSG00000089248	4609.96	0.0130743	0.0085241	1.5338	0.125079	0.552076
FUS	ENSG00000089280	9139.11	0.00143332	0.00709384	0.202051	0.839877	0.960963
FXYD5	ENSG00000089327	3527.93	0.0179767	0.00999435	1.79869	0.0720675	0.463064
ZNF302	ENSG00000089335	1520.6	-0.00298637	0.0106744	-0.27977	0.779654	0.943146
GRAMD1A	ENSG00000089351	1882.05	0.0087061	0.0154079	0.565042	0.572045	0.872783
CDIP1	ENSG00000089486	717.293	0.017038	0.0107226	1.58897	0.112066	0.532731
CMTM1	ENSG00000089505	79.5048	-0.0113172	0.0312614	-0.36202	0.717337	0.922698
GANAB	ENSG00000089597	5351.91	0.00211401	0.00858691	0.246189	0.805536	0.951449
GMIP	ENSG00000089639	4221.63	0.0187978	0.0152596	1.23187	0.217998	0.657517
BIRC5	ENSG00000089685	40.0073	-0.0669874	0.0505679	-1.3247	0.18527	0.624257
LAG3	ENSG00000089692	93.5088	-0.0160002	0.0385753	-0.414779	0.678303	0.912008
MLF2	ENSG00000089693	2100.16	0.0196669	0.0113843	1.72755	0.0840687	0.486721
OTUB2	ENSG00000089723	10.7986	0.0915795	0.034263	2.67284	0.00752125	0.207902
DDX24	ENSG00000089737	3785.92	0.0146334	0.00824104	1.77567	0.0757876	0.472177
ZBTB25	ENSG00000089775	1322.17	-0.0260728	0.012196	-2.13781	0.0325318	0.349308
NECAP1	ENSG00000089818	1711.88	0.0226816	0.00821309	2.76164	0.00575123	0.188674
ANKRD24	ENSG00000089847	10.5009	-0.0807993	0.0399551	-2.02225	0.0431502	0.385802
DHX32	ENSG00000089876	322.34	0.00647811	0.0131495	0.49265	0.62226	0.891395
RCOR1	ENSG00000089902	2795.97	-0.00624596	0.0164128	-0.380553	0.703535	0.918451
GPATCH2L	ENSG00000089916	2842.44	-0.00779759	0.0101589	-0.767562	0.442747	0.812248
LTBP4	ENSG00000090006	364.266	0.0030036	0.0191149	0.157134	0.875139	0.97104
BLVRB	ENSG00000090013	689.214	0.0468296	0.0169521	2.76246	0.00573671	0.188669
SLC9A1	ENSG00000090020	790.448	0.00971155	0.014949	0.649644	0.515922	0.847428
SPTLC1	ENSG00000090054	1521.3	0.0118312	0.0103757	1.14029	0.254166	0.69421
PAPOLA	ENSG00000090060	8888.19	0.00929499	0.00896634	1.03665	0.299897	0.730219
CCNK	ENSG00000090061	1551.58	0.0130223	0.00958043	1.35926	0.174066	0.613511
PCBP4	ENSG00000090097	116.363	-0.00244538	0.0204139	-0.11979	0.904649	0.978601
RGS1	ENSG00000090104	142.973	0.0679761	0.0406943	1.67041	0.0948382	0.505879
YPEL3	ENSG00000090238	4479.34	0.00945442	0.0161353	0.585946	0.557912	0.866418
MRPS33	ENSG00000090263	437.501	-0.0130628	0.012998	-1.00499	0.314902	0.740907
NDUFB2	ENSG00000090266	620.941	-0.009195	0.0143526	-0.640651	0.52175	0.849907
NUDC	ENSG00000090273	1107.6	0.00856934	0.0085159	1.00628	0.314283	0.740468
MAEA	ENSG00000090316	1957.23	0.00289011	0.0125396	0.230479	0.81772	0.954758
ICAM1	ENSG00000090339	1143.61	0.0396182	0.0206547	1.91812	0.0550957	0.420457
STRN4	ENSG00000090372	1644.63	0.0271548	0.015517	1.75	0.0801187	0.480981
IRAK3	ENSG00000090376	3252.49	0.0176126	0.0222095	0.793021	0.427765	0.805122
LYZ	ENSG00000090382	64417.5	0.0226016	0.0176608	1.27976	0.20063	0.641043
MUL1	ENSG00000090432	548.315	0.00981453	0.00747703	1.31262	0.18931	0.628996
TFAP4	ENSG00000090447	219.291	-0.0287252	0.0147131	-1.95235	0.0508963	0.408136
PDCD7	ENSG00000090470	631.168	-0.0141757	0.00747965	-1.89523	0.058062	0.425984
SPG21	ENSG00000090487	2647.04	0.0278183	0.0103279	2.6935	0.0070706	0.205598
DNAJB11	ENSG00000090520	1456.99	0.01101	0.00956121	1.15153	0.249515	0.689482
LEPREL1	ENSG00000090530	23.3884	-0.101164	0.0420501	-2.40579	0.0161374	0.279852
FLT3LG	ENSG00000090554	68.1792	0.00475572	0.0212342	0.223965	0.822784	0.956238
RAB11FIP3	ENSG00000090565	375.41	-0.00224403	0.0119665	-0.187526	0.851248	0.963731
GNPTG	ENSG00000090581	776.763	0.0225684	0.00885027	2.55002	0.0107717	0.237292
ZNF268	ENSG00000090612	587.507	-0.00444722	0.00868065	-0.512314	0.608431	0.886137
GOLGA3	ENSG00000090615	1505.68	-0.0266201	0.00970237	-2.74367	0.00607572	0.191262
PABPC4	ENSG00000090621	2469.1	0.00160567	0.00772869	0.207755	0.83542	0.959461
CD209	ENSG00000090659	12.8357	0.0230177	0.0450707	0.510701	0.60956	0.886242
CERS4	ENSG00000090661	369.063	-0.00188268	0.0145296	-0.129575	0.896902	0.976437
MCOLN1	ENSG00000090674	350.666	0.0466317	0.0157263	2.96521	0.00302472	0.151761
USP48	ENSG00000090686	2739.73	0.00989323	0.0063721	1.55258	0.120522	0.547535
PDPR	ENSG00000090857	1565.78	-0.0290457	0.0201343	-1.4426	0.149134	0.585294
AARS	ENSG00000090861	972.954	-0.00139637	0.0116556	-0.119802	0.90464	0.978601
GLG1	ENSG00000090863	3837.29	0.00553253	0.00964391	0.573681	0.566184	0.870383
TNRC6A	ENSG00000090905	2035.16	-0.020204	0.0084511	-2.3907	0.0168165	0.280986
FCGBP	ENSG00000090920	341.504	-0.0645945	0.0336522	-1.91947	0.0549246	0.420457
PLEKHG2	ENSG00000090924	384.65	-0.0311938	0.0148539	-2.10004	0.0357252	0.361735
NAT14	ENSG00000090971	44.3603	-0.0282309	0.0268527	-1.05132	0.29311	0.726064
PITPNM2	ENSG00000090975	562.717	-0.0230155	0.0157518	-1.46114	0.143977	0.577935
EXOC1	ENSG00000090989	2203.81	0.00770777	0.00916389	0.841102	0.400291	0.790768
RBM27	ENSG00000091009	2054.89	-0.00861474	0.00883208	-0.975393	0.329365	0.752836
OSBPL8	ENSG00000091039	12632.8	-0.0267574	0.0172306	-1.55289	0.120449	0.547535
DTX2	ENSG00000091073	457.303	0.00620354	0.0140832	0.440493	0.65958	0.90571
NLRC4	ENSG00000091106	1325.38	0.0241276	0.0232777	1.03651	0.299964	0.730219
PUS7	ENSG00000091127	163.446	-0.00824501	0.0124784	-0.660741	0.508779	0.844214
NRCAM	ENSG00000091129	217.461	0.00447479	0.0416923	0.107329	0.914528	0.981569
SLC26A4	ENSG00000091137	4.28459	-0.0847492	0.0478987	-1.76934	0.0768368	0.474079
DLD	ENSG00000091140	2051.43	0.00580008	0.0065352	0.887513	0.374803	0.77888
WDR7	ENSG00000091157	924.082	-0.0130533	0.0110866	-1.1774	0.239036	0.678257
TXNL1	ENSG00000091164	1240.59	0.0081704	0.00592694	1.37852	0.168043	0.606669
IL5RA	ENSG00000091181	906.158	-0.0195783	0.0459229	-0.426329	0.669868	0.908628
ABCC6	ENSG00000091262	40.5009	0.0116254	0.0264689	0.439209	0.66051	0.90571
CMTM6	ENSG00000091317	14835.1	0.016769	0.0162502	1.03193	0.302107	0.731849
ITGA6	ENSG00000091409	3223.46	-0.0306975	0.0161609	-1.89949	0.0575001	0.42406
RAPGEF4	ENSG00000091428	5.85174	-0.0265992	0.0501341	-0.530562	0.595723	0.881794
MLTK	ENSG00000091436	567.499	-0.00759367	0.0200374	-0.378975	0.704707	0.918976
FH	ENSG00000091483	643.934	0.00832656	0.0093879	0.886946	0.375108	0.77888
SEL1L3	ENSG00000091490	2235.04	0.0173595	0.0143571	1.20913	0.226615	0.666639
TF	ENSG00000091513	4.93966	0.0218217	0.0551963	0.395347	0.692587	0.916084
CDV3	ENSG00000091527	7638.26	0.00610096	0.00595608	1.02432	0.305682	0.734958
MYO15A	ENSG00000091536	7.58596	-0.00552386	0.0363927	-0.151785	0.879356	0.97231
ALKBH5	ENSG00000091542	1722.08	0.00529752	0.00655997	0.807552	0.419348	0.801042
NLRP1	ENSG00000091592	9388.84	0.00273451	0.0115639	0.23647	0.813068	0.953895
PITPNM3	ENSG00000091622	10.1857	0.053375	0.0368338	1.44908	0.147316	0.582445
SPAG7	ENSG00000091640	839.76	0.0154363	0.00811805	1.90148	0.0572396	0.423318
ORC6	ENSG00000091651	47.975	-0.0785872	0.0209923	-3.74362	0.000181387	0.0541502
ZC3HC1	ENSG00000091732	230.962	-0.0106273	0.0121512	-0.87459	0.381797	0.781582
ESR1	ENSG00000091831	36.1086	-0.0402117	0.0287937	-1.39654	0.162551	0.601571
RGS17	ENSG00000091844	9.2085	-0.0423874	0.0618495	-0.685331	0.493135	0.836144
TMEM101	ENSG00000091947	481.788	0.0116459	0.00977292	1.19165	0.233399	0.67267
CD200	ENSG00000091972	338.376	0.00366088	0.0274647	0.133294	0.893961	0.975905
PSME1	ENSG00000092010	6079.71	0.023696	0.0110167	2.15091	0.031483	0.345838
PPP2R3C	ENSG00000092020	1812.23	0.0384635	0.014036	2.74035	0.00613737	0.192526
HAUS4	ENSG00000092036	630.824	0.0384138	0.022947	1.67402	0.0941258	0.504332
JPH4	ENSG00000092051	14.4339	0.0921185	0.0380542	2.42072	0.0154897	0.276072
CEBPE	ENSG00000092067	332.982	-0.0189377	0.0365566	-0.518038	0.604432	0.885063
SLC7A8	ENSG00000092068	94.4139	-0.0725788	0.044045	-1.64783	0.0993868	0.514011
OSGEP	ENSG00000092094	1597.78	0.00150944	0.0115306	0.130907	0.895849	0.976125
SLC22A17	ENSG00000092096	48.9857	0.0397348	0.0326336	1.21761	0.223374	0.663969
RNF31	ENSG00000092098	624.191	0.0267255	0.0157876	1.69282	0.0904901	0.497639
SCFD1	ENSG00000092108	1376.71	0.00377295	0.00783628	0.481472	0.630181	0.893699
G2E3	ENSG00000092140	1246.19	-0.0058375	0.00924392	-0.631496	0.527716	0.851287
HECTD1	ENSG00000092148	3658.95	-0.00706753	0.00929874	-0.760053	0.447223	0.814485
HNRNPC	ENSG00000092199	13447.4	0.00936555	0.00626691	1.49444	0.135059	0.565319
RPGRIP1	ENSG00000092200	378.371	0.039162	0.0254665	1.53779	0.124101	0.551294
SUPT16H	ENSG00000092201	3679.21	-0.0012795	0.00523833	-0.244257	0.807032	0.95185
TOX4	ENSG00000092203	2394.69	0.013991	0.00788926	1.77342	0.0761589	0.472608
GEMIN2	ENSG00000092208	195.754	-0.0130574	0.0108257	-1.20615	0.22776	0.667808
TGM1	ENSG00000092295	42.2977	0.0656134	0.0307981	2.13044	0.0331356	0.351166
TINF2	ENSG00000092330	2330.61	0.0187953	0.00777439	2.41759	0.0156235	0.276205
DAZL	ENSG00000092345	5.09963	-0.0148501	0.0711459	-0.208727	0.834661	0.959049
TRPM7	ENSG00000092439	2844.41	-0.00668101	0.00842547	-0.792954	0.427804	0.805122
WDR76	ENSG00000092470	255.204	-0.01977	0.0133665	-1.47907	0.139121	0.570976
CAPN3	ENSG00000092529	51.5723	0.0109457	0.0179805	0.608751	0.542689	0.859322
SNAP23	ENSG00000092531	8336.23	0.0100755	0.0139527	0.722118	0.470222	0.825881
PHGDH	ENSG00000092621	99.8182	-0.0333758	0.0253704	-1.31554	0.188329	0.628045
COL9A3	ENSG00000092758	147.809	0.0487016	0.0716158	0.68004	0.496479	0.838323
EZR	ENSG00000092820	4905.29	-0.00894777	0.00867961	-1.0309	0.30259	0.732035
MYL6	ENSG00000092841	8473.48	0.0215792	0.0103325	2.08847	0.0367551	0.365356
AGO1	ENSG00000092847	2148.25	-0.00590169	0.00939125	-0.628425	0.529726	0.852358
TEKT2	ENSG00000092850	3.71278	-0.0356368	0.0708672	-0.502867	0.615057	0.887387
CLSPN	ENSG00000092853	51.6792	-0.0376468	0.0376127	-1.0009	0.316873	0.742214
RFFL	ENSG00000092871	2023.6	0.0138988	0.012382	1.12251	0.261648	0.699883
UNC13D	ENSG00000092929	4473.67	0.0209203	0.0123562	1.6931	0.0904356	0.497639
MFSD11	ENSG00000092931	384.801	0.0198107	0.00887741	2.23159	0.0256421	0.324739
DPYSL2	ENSG00000092964	1379.96	0.0105338	0.0200058	0.526538	0.598514	0.882247
TGFB2	ENSG00000092969	13.4132	0.0170665	0.0394669	0.432427	0.665431	0.907395
GPATCH2	ENSG00000092978	469.617	-0.0306851	0.00927814	-3.30724	0.0009422	0.111031
NUP50	ENSG00000093000	6254.27	-0.00819827	0.0121326	-0.67572	0.499219	0.839242
CDC45	ENSG00000093009	16.6256	-0.0748955	0.0518709	-1.44388	0.148772	0.584388
COMT	ENSG00000093010	574.494	0.0224664	0.0103291	2.17507	0.0296252	0.336608
CECR1	ENSG00000093072	5340.42	0.0361781	0.0187766	1.92676	0.0540095	0.417634
VNN3	ENSG00000093134	1912.14	0.0262241	0.0297837	0.880483	0.378598	0.779967
ECHDC1	ENSG00000093144	2142.18	-0.0109002	0.00807774	-1.34941	0.177205	0.61605
LRRFIP2	ENSG00000093167	1402.54	0.0174028	0.014275	1.21911	0.222803	0.6633
SEC22C	ENSG00000093183	1199.47	-0.000118653	0.00725907	-0.0163454	0.986959	0.998033
XYLB	ENSG00000093217	21.222	-0.0485025	0.0313518	-1.54704	0.121854	0.548765
CDC6	ENSG00000094804	38.1255	-0.0484602	0.0423648	-1.14388	0.252673	0.69367
CDC23	ENSG00000094880	882.579	-0.0102083	0.00667425	-1.5295	0.12614	0.554596
AAAS	ENSG00000094914	632.503	-0.0070587	0.00896322	-0.787518	0.430979	0.807475
CBX5	ENSG00000094916	2158.25	-0.0355639	0.0112519	-3.16068	0.00157399	0.126917
SUCO	ENSG00000094975	1940.05	0.000786307	0.00676198	0.116284	0.907428	0.979442
MSH2	ENSG00000095002	864.306	-0.0152672	0.0109572	-1.39335	0.163514	0.602036
MAP3K1	ENSG00000095015	8326.27	0.00879662	0.0131094	0.671018	0.502209	0.841179
DHPS	ENSG00000095059	905.49	0.00640921	0.00897837	0.71385	0.47532	0.826997
HOOK2	ENSG00000095066	165.921	0.0104253	0.0152261	0.684696	0.493536	0.836508
ARCN1	ENSG00000095139	4171.87	0.00705586	0.00790642	0.892422	0.372167	0.778495
TMEM38B	ENSG00000095209	285.264	0.00279974	0.0111025	0.252172	0.800908	0.950766
PSMD5	ENSG00000095261	987.229	-0.00649767	0.00704213	-0.922685	0.356172	0.768086
PTGS1	ENSG00000095303	4611.32	0.0361964	0.0252579	1.43308	0.151836	0.588042
NUP188	ENSG00000095319	862.268	-0.00742479	0.0104449	-0.710855	0.477174	0.827753
CRAT	ENSG00000095321	364.881	0.0149727	0.0154689	0.967923	0.333083	0.755025
SH2D3C	ENSG00000095370	2540.22	0.0241746	0.0136391	1.77245	0.0763201	0.473265
NANS	ENSG00000095380	407.952	0.0277705	0.0129897	2.13788	0.0325261	0.349308
TBC1D2	ENSG00000095383	522.681	0.0537589	0.015347	3.5029	0.000460223	0.0800341
DFNB31	ENSG00000095397	49.5482	0.0525654	0.031627	1.66204	0.0965046	0.508998
CWF19L1	ENSG00000095485	1231.21	0.00731642	0.00663277	1.10307	0.269996	0.70796
SEMA4G	ENSG00000095539	5.73313	0.0643186	0.0429057	1.49907	0.133856	0.562823
BTAF1	ENSG00000095564	6169.59	-0.0197119	0.0102291	-1.92704	0.0539749	0.417623
IKZF5	ENSG00000095574	1599.64	0.00621112	0.00699151	0.888379	0.374337	0.77888
BLNK	ENSG00000095585	494.517	-0.0117943	0.0189364	-0.622836	0.533392	0.854011
TDRD1	ENSG00000095627	5.38073	-0.0756013	0.0671925	-1.12514	0.260528	0.699541
SORBS1	ENSG00000095637	24.0475	0.0393917	0.030242	1.30255	0.192728	0.63297
BAMBI	ENSG00000095739	25.1013	-0.0124229	0.0449001	-0.276679	0.782027	0.944052
MYO3A	ENSG00000095777	2.19424	-0.261799	0.0852158	-3.07219	0.00212494	NA
WAC	ENSG00000095787	7939.44	0.0127896	0.0103588	1.23466	0.216957	0.656663
CREM	ENSG00000095794	252.819	0.0233828	0.0137712	1.69796	0.0895162	0.496413
NUBP2	ENSG00000095906	460.521	-0.010117	0.0161647	-0.625867	0.531402	0.853368
C19orf77	ENSG00000095932	17.3006	0.00660646	0.0485774	0.135999	0.891822	0.97571
HIVEP1	ENSG00000095951	1166.26	-0.0171791	0.0174822	-0.982664	0.325773	0.750226
CRISP3	ENSG00000096006	164.574	-0.0294778	0.0537322	-0.548606	0.583276	0.877953
FKBP5	ENSG00000096060	4233.04	-0.00290167	0.0207626	-0.139755	0.888854	0.974784
SRPK1	ENSG00000096063	2819.68	-0.00338449	0.0195707	-0.172937	0.862701	0.967844
BRPF3	ENSG00000096070	1142.01	0.000636895	0.0130868	0.0486669	0.961185	0.991343
MRPS18A	ENSG00000096080	304.152	0.0226629	0.0102119	2.21926	0.0264691	0.326727
TMEM14A	ENSG00000096092	138.073	-0.0256072	0.0179776	-1.4244	0.154332	0.590903
EFHC1	ENSG00000096093	387.113	0.00332819	0.0151457	0.219745	0.82607	0.957219
HSP90AB1	ENSG00000096384	9769	0.0127079	0.0100911	1.25932	0.207914	0.646329
CDC5L	ENSG00000096401	2087.74	0.00797821	0.00824131	0.968075	0.333007	0.755025
ITPR3	ENSG00000096433	1164.49	-0.00425209	0.0155873	-0.272792	0.785013	0.945315
ZNF184	ENSG00000096654	485.115	-0.000191176	0.00962461	-0.0198633	0.984152	0.997349
DSP	ENSG00000096696	86.9257	0.175839	0.159845	1.10006	0.271306	0.709643
SIRT1	ENSG00000096717	1668.61	-0.00626644	0.00836597	-0.74904	0.453833	0.817846
HNRNPH3	ENSG00000096746	7341.82	0.0227722	0.00867324	2.62557	0.00865049	0.218446
IFT74	ENSG00000096872	236.693	-0.00768245	0.0121453	-0.632544	0.527031	0.851157
JAK2	ENSG00000096968	4226.93	0.0379516	0.0219707	1.72738	0.0841001	0.486721
IL12RB1	ENSG00000096996	727.276	0.00697963	0.0165888	0.420744	0.673942	0.910243
ABL1	ENSG00000097007	636.69	-0.0066561	0.0104888	-0.634593	0.525694	0.850951
ACOT7	ENSG00000097021	102.777	-0.0118135	0.0212053	-0.557102	0.577458	0.875727
SH3GLB1	ENSG00000097033	5902.9	0.0142729	0.0160909	0.88702	0.375068	0.77888
CDC7	ENSG00000097046	316.622	-0.0279657	0.0151524	-1.84563	0.0649453	0.444857
SYDE2	ENSG00000097096	33.0777	0.00571257	0.0320212	0.1784	0.858409	0.966182
PCSK5	ENSG00000099139	406.344	0.00388439	0.014722	0.263849	0.791896	0.947821
SCD	ENSG00000099194	135.947	-0.0523312	0.017425	-3.00323	0.00267131	0.142092
TMED1	ENSG00000099203	245.301	0.0225494	0.0119065	1.89387	0.0582424	0.426163
ABLIM1	ENSG00000099204	6063.8	-0.0462903	0.0150771	-3.07024	0.00213886	0.137316
ERMP1	ENSG00000099219	784.104	-0.0219132	0.0135076	-1.6223	0.10474	0.520707
RAB18	ENSG00000099246	3516.34	0.0190483	0.0108674	1.75278	0.0796393	0.480366
NRP1	ENSG00000099250	54.8828	-0.0677021	0.037825	-1.78988	0.0734738	0.467074
HSD17B7P2	ENSG00000099251	172.207	0.00835803	0.0219115	0.381445	0.702873	0.918451
PRTFDC1	ENSG00000099256	53.718	-0.0067925	0.0265809	-0.255541	0.798305	0.949947
TSPAN15	ENSG00000099282	27.8206	0.0511072	0.03368	1.51744	0.129157	0.557525
H2AFY2	ENSG00000099284	91.1124	-0.0279239	0.0180989	-1.54285	0.122868	0.550535
FAM21A	ENSG00000099290	474.295	0.0167186	0.0185968	0.899001	0.368652	0.775853
MAST3	ENSG00000099308	3034.57	0.0146426	0.0176078	0.831595	0.405638	0.7945
MZF1	ENSG00000099326	430.814	-0.00948552	0.0104361	-0.908913	0.363396	0.772015
OCEL1	ENSG00000099330	196.011	0.00355314	0.0129	0.275437	0.782981	0.944237
MYO9B	ENSG00000099331	6701.64	0.0093688	0.0134863	0.694688	0.487251	0.833237
KCNK6	ENSG00000099337	440.471	0.0142551	0.01114	1.27963	0.200677	0.641077
CATSPERG	ENSG00000099338	45.5369	0.0238437	0.0250305	0.952588	0.340799	0.757767
PSMD8	ENSG00000099341	1320.72	0.0185142	0.00722517	2.56246	0.0103934	0.234136
FBXL19	ENSG00000099364	236.64	-0.00587283	0.0128741	-0.456176	0.648264	0.900551
STX1B	ENSG00000099365	15.8804	0.0276389	0.0352667	0.783712	0.433209	0.80779
HSD3B7	ENSG00000099377	83.9755	-0.0169983	0.0365723	-0.464787	0.642084	0.897202
SETD1A	ENSG00000099381	558.774	-0.014837	0.0122599	-1.21021	0.2262	0.666287
BCL7C	ENSG00000099385	339.967	-0.000699583	0.0136691	-0.0511799	0.959182	0.991183
CIRBP	ENSG00000099622	6873.56	0.00420252	0.00989197	0.424842	0.670952	0.908771
ATP5D	ENSG00000099624	289.124	-0.0147126	0.0217531	-0.676345	0.498821	0.838878
HNRNPM	ENSG00000099783	3817.23	-0.000997104	0.00683158	-0.145955	0.883957	0.973569
2022-03-02	ENSG00000099785	1357.28	0.0298755	0.0173705	1.7199	0.0854513	0.48916
NDUFB7	ENSG00000099795	458.44	0.00491445	0.0172027	0.285679	0.775124	0.941938
TECR	ENSG00000099797	647.415	0.00214332	0.0129994	0.164877	0.86904	0.969644
TIMM13	ENSG00000099800	338.272	-0.00704685	0.0140581	-0.501266	0.616184	0.887762
CDC34	ENSG00000099804	622.934	0.025806	0.0152084	1.69682	0.0897307	0.496667
MTAP	ENSG00000099810	547.949	-0.0128277	0.00992044	-1.29306	0.19599	0.635872
CEP170B	ENSG00000099814	17.1976	0.0142335	0.0373779	0.380801	0.703351	0.918451
POLR2E	ENSG00000099817	1128.25	0.0132911	0.00887171	1.49814	0.134097	0.563571
POLRMT	ENSG00000099821	571.651	-0.00480329	0.0156441	-0.307036	0.758816	0.936986
HCN2	ENSG00000099822	17.2238	0.000254946	0.0338613	0.00752913	0.993993	0.998785
IZUMO4	ENSG00000099840	95.9074	0.00950745	0.0197667	0.480984	0.630528	0.893797
RASSF7	ENSG00000099849	342.446	0.00969575	0.0178756	0.5424	0.587543	0.878887
GADD45B	ENSG00000099860	1125.66	0.0264967	0.0174188	1.52116	0.12822	0.556915
MADCAM1	ENSG00000099866	8.28051	0.09641	0.0517514	1.86294	0.0624702	0.438123
MKNK2	ENSG00000099875	5713.39	0.00129852	0.0140649	0.092323	0.926441	0.9847
ARVCF	ENSG00000099889	55.6882	0.0217836	0.0316052	0.689241	0.490671	0.834631
TRMT2A	ENSG00000099899	750.526	-0.00541168	0.0108499	-0.498777	0.617936	0.888571
RANBP1	ENSG00000099901	520.988	-0.0124777	0.0110869	-1.12545	0.260398	0.699541
ZDHHC8	ENSG00000099904	383.825	-0.00943792	0.0145984	-0.646505	0.517952	0.848582
KLHL22	ENSG00000099910	649.952	-0.00354161	0.010693	-0.331209	0.740487	0.931695
MED15	ENSG00000099917	1818.41	0.00279953	0.00994613	0.281469	0.77835	0.942636
SNAP29	ENSG00000099940	1315.69	0.0123545	0.00984549	1.25484	0.209538	0.647669
CRKL	ENSG00000099942	3488.29	0.00604945	0.00685292	0.882755	0.377368	0.779947
LZTR1	ENSG00000099949	929.812	0.00518461	0.0101605	0.510272	0.609861	0.886242
MMP11	ENSG00000099953	50.7924	-0.030474	0.0281623	-1.08208	0.279215	0.714783
CECR2	ENSG00000099954	10.6795	-0.0684957	0.0377287	-1.81548	0.0694501	0.45731
SMARCB1	ENSG00000099956	668.232	0.00145055	0.00955433	0.151821	0.879328	0.97231
P2RX6	ENSG00000099957	14.764	-0.0187292	0.044737	-0.418652	0.67547	0.910797
DERL3	ENSG00000099958	224.196	-0.0179693	0.0296702	-0.605634	0.544758	0.8605
BCL2L13	ENSG00000099968	1296.1	0.0155889	0.00923901	1.68729	0.0915468	0.500399
DDTL	ENSG00000099974	29.3561	0.0805313	0.0619385	1.30018	0.193539	0.634456
DDT	ENSG00000099977	247.133	-0.00750213	0.0203882	-0.367964	0.7129	0.92148
OSM	ENSG00000099985	191.379	0.177044	0.0534591	3.31177	0.00092709	0.110448
CABIN1	ENSG00000099991	2314.61	-0.00572663	0.0133392	-0.429307	0.6677	0.907492
TBC1D10A	ENSG00000099992	374.406	-0.00676845	0.0116258	-0.582191	0.560438	0.868153
SUSD2	ENSG00000099994	24.5354	-0.0182773	0.0577005	-0.316761	0.751425	0.93512
SF3A1	ENSG00000099995	3578.58	0.00408597	0.00949563	0.4303	0.666978	0.907401
GGT5	ENSG00000099998	35.4778	-0.0417451	0.0588784	-0.709005	0.478321	0.82793
RNF215	ENSG00000099999	83.7186	0.00541986	0.0159195	0.340454	0.733514	0.929364
SEC14L2	ENSG00000100003	29.3667	-0.0348189	0.0328505	-1.05992	0.289181	0.722932
SPECC1L	ENSG00000100014	492.551	-0.0100021	0.0096293	-1.03872	0.298937	0.729777
PPIL2	ENSG00000100023	1416.7	0.000620382	0.00598684	0.103624	0.917468	0.981569
UPB1	ENSG00000100024	74.3157	-0.0242386	0.0260398	-0.930829	0.351942	0.765323
YPEL1	ENSG00000100027	582.84	-0.0200001	0.0153235	-1.30519	0.191828	0.632202
SNRPD3	ENSG00000100028	1686.6	-0.00285456	0.00566658	-0.503753	0.614435	0.887387
PES1	ENSG00000100029	791.815	-0.000970841	0.00983456	-0.0987172	0.921363	0.982933
MAPK1	ENSG00000100030	8946.04	0.00818571	0.0124981	0.654956	0.512496	0.846796
GGT1	ENSG00000100031	297.459	0.00730843	0.0243742	0.299843	0.764297	0.937998
PPM1F	ENSG00000100034	5066.31	0.0178483	0.0181215	0.984926	0.32466	0.749107
SLC35E4	ENSG00000100036	20.4015	0.0130797	0.0293805	0.445182	0.656188	0.903848
TOP3B	ENSG00000100038	467.019	0.000929879	0.0102598	0.0906334	0.927784	0.984832
CYTH4	ENSG00000100055	10260.5	0.0312148	0.0163722	1.90657	0.0565759	0.42246
DGCR14	ENSG00000100056	469.18	0.00967047	0.00939539	1.02928	0.303349	0.732831
CRYBB2P1	ENSG00000100058	215.502	0.00635467	0.0191751	0.331402	0.740341	0.931695
MFNG	ENSG00000100060	2708.85	0.00932505	0.00810464	1.15058	0.249905	0.689482
LRP5L	ENSG00000100068	134.006	0.0254488	0.0160149	1.58907	0.112044	0.532731
SLC25A1	ENSG00000100075	382.722	0.00109411	0.0121589	0.0899846	0.928299	0.984832
ADRBK2	ENSG00000100077	2477.37	-0.00661064	0.0153398	-0.430948	0.666506	0.907401
LGALS2	ENSG00000100079	792.294	-0.00877774	0.0393985	-0.222794	0.823696	0.956556
GGA1	ENSG00000100083	1110.92	0.00158149	0.00944646	0.167417	0.867042	0.969328
HIRA	ENSG00000100084	294.494	0.0310527	0.0110789	2.80287	0.00506506	0.184628
SH3BP1	ENSG00000100092	2255.72	0.00798804	0.012257	0.651713	0.514586	0.846819
SEZ6L	ENSG00000100095	35.7971	0.000398288	0.0357215	0.0111498	0.991104	0.998352
LGALS1	ENSG00000100097	1713.67	0.0218861	0.016596	1.31876	0.187249	0.627113
HPS4	ENSG00000100099	895.897	0.000839225	0.00808985	0.103738	0.917377	0.981569
PIK3IP1	ENSG00000100100	5093.61	-0.0382661	0.0189252	-2.02196	0.0431803	0.385802
NOL12	ENSG00000100101	647.805	0.0107038	0.00920514	1.16281	0.244906	0.684074
SRRD	ENSG00000100104	466.75	-0.000776959	0.00781276	-0.0994474	0.920783	0.982716
PATZ1	ENSG00000100105	876.606	-0.0129367	0.00936948	-1.38073	0.167363	0.606301
TRIOBP	ENSG00000100106	367.01	0.0284309	0.0128091	2.21958	0.0264475	0.326727
TFIP11	ENSG00000100109	1445.66	0.00884684	0.0072899	1.21358	0.22491	0.665332
GCAT	ENSG00000100116	15.8258	-0.00814293	0.0421773	-0.193064	0.846909	0.962275
ANKRD54	ENSG00000100124	232.219	0.00332563	0.0104603	0.31793	0.750538	0.934781
EIF3L	ENSG00000100129	8701.23	0.0026009	0.0101602	0.25599	0.797959	0.94983
NHP2L1	ENSG00000100138	1665.79	0.00527605	0.0088777	0.594304	0.552309	0.864093
MICALL1	ENSG00000100139	362.723	0.0105846	0.0124561	0.849749	0.395465	0.787264
POLR2F	ENSG00000100142	410.284	0.00934535	0.00979173	0.954412	0.339875	0.757767
CCDC134	ENSG00000100147	97.099	-0.0220777	0.0167587	-1.31738	0.18771	0.627959
DEPDC5	ENSG00000100150	586.084	-0.00243373	0.0112344	-0.216631	0.828496	0.957929
PICK1	ENSG00000100151	293.382	0.0153223	0.0120165	1.2751	0.202273	0.642511
TTC28	ENSG00000100154	68.7662	-0.0750418	0.0304811	-2.46191	0.0138198	0.262782
CENPM	ENSG00000100162	24.1437	-0.0324786	0.0391877	-0.828797	0.407219	0.794985
2022-09-03	ENSG00000100167	5.30349	-0.0632157	0.0497512	-1.27064	0.203858	0.643332
TPTEP1	ENSG00000100181	974.406	-0.0169215	0.0305416	-0.554047	0.579546	0.876614
CYP2D6	ENSG00000100197	18.3464	0.0118431	0.0340104	0.348222	0.727674	0.926825
DDX17	ENSG00000100201	33060.5	-0.00992005	0.00721348	-1.37521	0.169067	0.606703
DMC1	ENSG00000100206	3.97274	-0.12921	0.0752924	-1.71611	0.0861425	0.490152
TCF20	ENSG00000100207	2391.9	-0.00416845	0.0103758	-0.401745	0.687871	0.914317
HSCB	ENSG00000100209	159.187	0.0058792	0.01235	0.47605	0.634039	0.894976
CBY1	ENSG00000100211	182.586	-0.00492143	0.0138691	-0.354849	0.722703	0.92517
TOMM22	ENSG00000100216	1113.25	-0.000536728	0.00906482	-0.0592099	0.952785	0.990475
RTDR1	ENSG00000100218	11.8624	0.0429764	0.0463851	0.926514	0.354179	0.767209
XBP1	ENSG00000100219	2983.51	-0.0033648	0.0149789	-0.224637	0.822262	0.956014
RTCB	ENSG00000100220	1303.33	0.0375207	0.0125262	2.99538	0.00274107	0.142727
JOSD1	ENSG00000100221	1421.45	0.00638283	0.00697733	0.914795	0.360299	0.770405
FBXO7	ENSG00000100225	3658.85	0.0247239	0.0152048	1.62605	0.103938	0.519827
GTPBP1	ENSG00000100226	1331.35	0.0433618	0.0199107	2.17781	0.0294199	0.336078
POLDIP3	ENSG00000100227	2627.38	0.0118414	0.00681661	1.73714	0.0823626	0.484197
RAB36	ENSG00000100228	72.5767	0.0278405	0.0286255	0.972579	0.330763	0.754065
PPP6R2	ENSG00000100239	1449.47	0.0072779	0.00768936	0.94649	0.343899	0.760483
SBF1	ENSG00000100241	2883.31	-0.01166	0.0111678	-1.04407	0.296452	0.728994
SUN2	ENSG00000100242	11440.3	0.00107877	0.00983535	0.109683	0.912661	0.980953
CYB5R3	ENSG00000100243	1418.29	0.0282013	0.0127709	2.20825	0.0272266	0.329214
DNAL4	ENSG00000100246	234.24	0.0023368	0.0100269	0.233054	0.81572	0.954479
LMF2	ENSG00000100258	1300.86	0.0134343	0.0137538	0.976772	0.328682	0.75237
RHBDD3	ENSG00000100263	128.371	-0.0229226	0.018101	-1.26637	0.20538	0.644121
PACSIN2	ENSG00000100266	4648.23	0.00593234	0.0186277	0.318469	0.750129	0.934759
TTLL1	ENSG00000100271	110.438	-0.0167125	0.0124006	-1.34772	0.177748	0.61646
RASL10A	ENSG00000100276	2.95782	-0.0137004	0.0619125	-0.221287	0.824869	NA
AP1B1	ENSG00000100280	1697.61	0.0109522	0.0089616	1.22213	0.221659	0.661562
HMGXB4	ENSG00000100281	604.215	0.0107464	0.00804194	1.3363	0.181452	0.620242
TOM1	ENSG00000100284	1312.24	0.0306952	0.0151575	2.02509	0.0428584	0.385188
NEFH	ENSG00000100285	43.1467	-0.0451941	0.0327326	-1.38071	0.16737	0.606301
CHKB	ENSG00000100288	56.3893	-0.00409409	0.0221269	-0.185028	0.853207	0.964388
BIK	ENSG00000100290	37.7907	-0.00355863	0.0292484	-0.121669	0.903161	0.978079
HMOX1	ENSG00000100292	1349.94	0.0574813	0.0218031	2.63639	0.00837941	0.216583
MCAT	ENSG00000100294	67.8138	-0.0139702	0.0144816	-0.964688	0.334701	0.756019
THOC5	ENSG00000100296	1202.15	0.0127302	0.0141891	0.897177	0.369624	0.776844
MCM5	ENSG00000100297	1037.53	0.0113455	0.0105581	1.07458	0.282564	0.717253
APOBEC3H	ENSG00000100298	44.1214	-0.0345835	0.0382815	-0.903398	0.366315	0.773862
ARSA	ENSG00000100299	997.088	0.00871935	0.0172274	0.506133	0.612763	0.886505
TSPO	ENSG00000100300	1462.9	0.017292	0.0216128	0.800082	0.423663	0.803288
TTLL12	ENSG00000100304	482.473	0.00573991	0.00996663	0.575913	0.564674	0.869488
CBX7	ENSG00000100307	2778.15	0.0100938	0.0113092	0.892528	0.37211	0.778495
PDGFB	ENSG00000100311	61.9004	0.00745619	0.0250165	0.298051	0.765664	0.938664
RPL3	ENSG00000100316	33122.8	-0.000709068	0.013361	-0.0530701	0.957676	0.991183
ZMAT5	ENSG00000100319	281.925	0.0176981	0.0102066	1.73399	0.0829207	0.484197
RBFOX2	ENSG00000100320	16.1578	0.0243159	0.0499086	0.487207	0.626111	0.892836
SYNGR1	ENSG00000100321	128.656	0.0181843	0.0238549	0.762288	0.445888	0.814227
TAB1	ENSG00000100324	636.836	-0.00461078	0.00951986	-0.484333	0.62815	0.89325
ASCC2	ENSG00000100325	1474.26	0.00565954	0.00763528	0.741235	0.458551	0.819876
MTMR3	ENSG00000100330	5099.57	0.0118762	0.0163476	0.72648	0.467545	0.824999
MIEF1	ENSG00000100335	1231.26	-0.0169223	0.00708535	-2.38836	0.016924	0.281113
APOL4	ENSG00000100336	25.4526	0.154532	0.0613501	2.51886	0.0117737	0.247814
APOL1	ENSG00000100342	1559.32	0.0467749	0.0280832	1.66558	0.0957963	0.507756
MYH9	ENSG00000100345	30933.9	0.00346685	0.0149707	0.231575	0.816868	0.954658
CACNA1I	ENSG00000100346	202.523	0.014322	0.0259827	0.551215	0.581486	0.877248
SAMM50	ENSG00000100347	612.512	-0.00339574	0.00914216	-0.371438	0.710312	0.920954
TXN2	ENSG00000100348	944.528	0.00464012	0.00811295	0.57194	0.567363	0.870581
FOXRED2	ENSG00000100350	54.9497	-0.0642412	0.0242636	-2.64764	0.00810562	0.212574
GRAP2	ENSG00000100351	4726.79	0.00843551	0.014657	0.575528	0.564934	0.869488
EIF3D	ENSG00000100353	5060.28	0.00687025	0.00594802	1.15505	0.248071	0.688052
TNRC6B	ENSG00000100354	2939.5	-0.0111564	0.0136584	-0.816821	0.414031	0.798033
SGSM3	ENSG00000100359	1340.84	-0.00838934	0.0118228	-0.709592	0.477957	0.82793
IFT27	ENSG00000100360	329.283	-0.00865036	0.0120092	-0.72031	0.471334	0.826444
PVALB	ENSG00000100362	31.3087	2.65174e-05	0.0829946	0.000319508	0.999745	0.999857
KIAA0930	ENSG00000100364	2262.53	0.0186357	0.013009	1.43253	0.151993	0.588106
NCF4	ENSG00000100365	6329.68	0.0272113	0.0196644	1.38378	0.166425	0.60545
CSF2RB	ENSG00000100368	21923.3	-0.00883539	0.0228866	-0.38605	0.699459	0.917587
SLC25A17	ENSG00000100372	341.516	-0.00852886	0.0102586	-0.831383	0.405757	0.7945
UPK3A	ENSG00000100373	35.4125	-0.0575657	0.0467867	-1.23039	0.218553	0.658488
FAM118A	ENSG00000100376	809.799	-0.0453197	0.0338005	-1.3408	0.179985	0.618434
KCTD17	ENSG00000100379	180.611	0.00390548	0.0142207	0.274633	0.783598	0.944694
ST13	ENSG00000100380	4076.74	0.00869256	0.00680262	1.27783	0.201311	0.641844
IL2RB	ENSG00000100385	3664.07	-0.00965866	0.0251173	-0.384542	0.700577	0.91811
RBX1	ENSG00000100387	535.485	-0.00334542	0.0136366	-0.245326	0.806204	0.951467
EP300	ENSG00000100393	4005.15	-0.00405968	0.0188189	-0.215724	0.829203	0.957929
L3MBTL2	ENSG00000100395	750.736	-0.0044094	0.00745781	-0.591246	0.554356	0.864573
CHADL	ENSG00000100399	3.69424	0.109261	0.0531803	2.05453	0.0399245	0.375987
RANGAP1	ENSG00000100401	1150.54	0.00367726	0.0115823	0.31749	0.750872	0.93485
ZC3H7B	ENSG00000100403	1440.37	-0.0040865	0.00852132	-0.479562	0.631539	0.894247
PHF5A	ENSG00000100410	755.009	0.010269	0.0059973	1.71227	0.0868461	0.490618
ACO2	ENSG00000100412	1618.72	0.00516127	0.00591058	0.873226	0.38254	0.782019
POLR3H	ENSG00000100413	444.811	-0.00931432	0.0108694	-0.856927	0.391485	0.786883
TRMU	ENSG00000100416	633.989	0.00794613	0.0108345	0.733409	0.463309	0.822966
PMM1	ENSG00000100417	326.194	0.00757718	0.0106399	0.71215	0.476372	0.827652
DESI1	ENSG00000100418	953.434	0.0103676	0.00685185	1.51311	0.130252	0.558553
CERK	ENSG00000100422	3538.32	-0.000958944	0.00891489	-0.107567	0.914339	0.981548
BRD1	ENSG00000100425	1426.49	-0.00541209	0.00933585	-0.57971	0.56211	0.868518
ZBED4	ENSG00000100426	813.153	0.00414323	0.0101408	0.408572	0.682854	0.913096
MLC1	ENSG00000100427	365.004	-0.0195393	0.0285434	-0.684546	0.49363	0.836589
HDAC10	ENSG00000100429	59.0489	-0.0228631	0.0174782	-1.30809	0.190842	0.63081
KCNK10	ENSG00000100433	10.716	-0.11599	0.0507221	-2.28678	0.0222086	0.309572
ABHD4	ENSG00000100439	981.411	0.031118	0.0138919	2.24001	0.0250901	0.322257
KHNYN	ENSG00000100441	4425.87	0.00813735	0.00816319	0.996834	0.318845	0.74393
FKBP3	ENSG00000100442	1067.96	-0.00919442	0.00948299	-0.96957	0.332261	0.755025
SDR39U1	ENSG00000100445	1033.69	-0.00699485	0.016281	-0.429633	0.667462	0.907416
CTSG	ENSG00000100448	26.5624	-0.0706403	0.0595467	-1.1863	0.235504	0.674646
GZMH	ENSG00000100450	1278.9	-0.037056	0.0429299	-0.863174	0.388042	0.785085
GZMB	ENSG00000100453	1687.56	-0.0337049	0.0337571	-0.998456	0.318058	0.743353
RBM23	ENSG00000100461	2911.6	0.0309849	0.0117366	2.64003	0.00828989	0.214967
PRMT5	ENSG00000100462	672.006	0.0204534	0.0108818	1.8796	0.0601625	0.430107
COCH	ENSG00000100473	97.9923	0.0425765	0.0387622	1.0984	0.272029	0.710189
AP4S1	ENSG00000100478	213.514	-0.0222662	0.0109384	-2.0356	0.0417909	0.380564
POLE2	ENSG00000100479	25.702	-0.101392	0.0318678	-3.18164	0.00146444	0.126917
VCPKMT	ENSG00000100483	906.715	0.0219126	0.0128521	1.70498	0.088198	0.492457
SOS2	ENSG00000100485	4258.29	0.0121925	0.0172504	0.706794	0.479694	0.828611
CDKL1	ENSG00000100490	145.07	-0.00487269	0.0170851	-0.2852	0.775491	0.941938
NIN	ENSG00000100503	12302.5	-0.00334775	0.014501	-0.230864	0.81742	0.954658
PYGL	ENSG00000100504	7476.79	0.0155749	0.023478	0.663385	0.507084	0.843299
TRIM9	ENSG00000100505	48.7445	0.0241016	0.0458625	0.525519	0.599223	0.882525
PSMC6	ENSG00000100519	2812.85	0.00138511	0.00804167	0.172242	0.863247	0.967912
GNPNAT1	ENSG00000100522	468.2	-0.020571	0.0101667	-2.02337	0.043035	0.385802
DDHD1	ENSG00000100523	872.673	-0.0204422	0.0131984	-1.54884	0.12142	0.548519
CDKN3	ENSG00000100526	27.9676	-0.0566641	0.0341158	-1.66094	0.0967265	0.509491
CNIH1	ENSG00000100528	1223.49	0.00821692	0.00840144	0.978036	0.328056	0.751593
CGRRF1	ENSG00000100532	412.592	0.0279781	0.00776876	3.60136	0.000316558	0.0675022
ATP6V1D	ENSG00000100554	1295.68	0.00635293	0.0090556	0.701547	0.482962	0.830973
PLEK2	ENSG00000100558	9.01964	0.0497807	0.0481994	1.03281	0.301694	0.731849
PIGH	ENSG00000100564	473.689	0.00991127	0.00774421	1.27983	0.200605	0.641043
PSMA3	ENSG00000100567	1329.09	0.0167453	0.0100813	1.66103	0.0967069	0.509491
VTI1B	ENSG00000100568	1839.55	0.0098753	0.00679453	1.45342	0.146108	0.580928
TIMM9	ENSG00000100575	378.468	-0.00179751	0.0118046	-0.152272	0.878972	0.97231
GSTZ1	ENSG00000100577	132.86	0.0137799	0.0156422	0.880939	0.378351	0.779967
KIAA0586	ENSG00000100578	714.659	-0.0181426	0.0090241	-2.01046	0.0443829	0.391072
TMED8	ENSG00000100580	1767.66	-0.00400149	0.0128069	-0.312447	0.754701	0.935544
SAMD15	ENSG00000100583	7.06055	-0.0270562	0.0462162	-0.585427	0.558261	0.866439
AHSA1	ENSG00000100591	1550.12	0.0153812	0.00821792	1.87166	0.0612532	0.433835
DAAM1	ENSG00000100592	445.841	-0.0143215	0.0114368	-1.25223	0.210485	0.649406
SPTLC2	ENSG00000100596	4608.12	0.0192797	0.0162564	1.18598	0.235632	0.674654
RIN3	ENSG00000100599	3242.5	0.018678	0.0114184	1.63578	0.101886	0.516117
LGMN	ENSG00000100600	156.034	-0.0267525	0.0163914	-1.63211	0.102656	0.517673
ALKBH1	ENSG00000100601	307.435	0.000363891	0.00791509	0.0459743	0.963331	0.991852
SNW1	ENSG00000100603	2470.4	0.0157929	0.00641793	2.46074	0.0138651	0.263347
ITPK1	ENSG00000100605	3692.35	0.034345	0.0182258	1.88442	0.0595082	0.429111
DHRS7	ENSG00000100612	2974.03	0.027016	0.0133681	2.02094	0.043286	0.385933
PPM1A	ENSG00000100614	4319.55	0.00533838	0.0114185	0.467521	0.640127	0.897031
ASB2	ENSG00000100628	154.962	-0.0181756	0.0318405	-0.570831	0.568114	0.870791
CEP128	ENSG00000100629	179.537	0.00954971	0.0184334	0.518065	0.604413	0.885063
ERH	ENSG00000100632	1720.91	-0.00295225	0.00906763	-0.325582	0.744741	0.932765
HIF1A	ENSG00000100644	6041.32	0.00158498	0.0172627	0.091815	0.926845	0.9847
KIAA0247	ENSG00000100647	5917.57	0.00855603	0.0167861	0.509708	0.610256	0.886242
SRSF5	ENSG00000100650	16051.3	0.0120008	0.00816374	1.47001	0.141558	0.575094
EIF5	ENSG00000100664	6788.12	0.011827	0.00530098	2.23111	0.0256742	0.324771
SLC8A3	ENSG00000100678	34.4195	0.0386862	0.0329071	1.17562	0.239746	0.679117
DICER1	ENSG00000100697	7262.53	0.00179046	0.0172863	0.103576	0.917505	0.981569
ZFYVE21	ENSG00000100711	368.956	0.0206495	0.00913417	2.26069	0.0237786	0.318407
MTHFD1	ENSG00000100714	590.15	-0.0114073	0.0111515	-1.02294	0.306336	0.735042
TCL1A	ENSG00000100721	1877.81	-0.0178598	0.0301895	-0.59159	0.554125	0.864439
ZC3H14	ENSG00000100722	1042.6	-0.00100497	0.0068271	-0.147203	0.882972	0.973569
TELO2	ENSG00000100726	404.659	-0.00070473	0.0188955	-0.0372962	0.970249	0.993735
PCNX	ENSG00000100731	5242.5	-0.0102577	0.0167692	-0.6117	0.540737	0.858203
GSKIP	ENSG00000100744	882.097	-0.00355013	0.00911259	-0.389586	0.696843	0.91709
VRK1	ENSG00000100749	515.289	-0.00280907	0.0100883	-0.278449	0.780668	0.943461
PSMC1	ENSG00000100764	1182.52	0.0151191	0.00885374	1.70765	0.0877006	0.491685
PAPLN	ENSG00000100767	30.1704	-0.0881168	0.0372414	-2.3661	0.0179766	0.286985
RPS6KA5	ENSG00000100784	1254	0.010005	0.0200113	0.499969	0.617097	0.888037
SMEK1	ENSG00000100796	5289.76	0.00557579	0.00677473	0.823028	0.410492	0.796119
C14orf93	ENSG00000100802	355.92	0.0221568	0.00948057	2.33708	0.0194353	0.295104
PSMB5	ENSG00000100804	386.726	0.00444897	0.010505	0.423512	0.671922	0.9093
YY1	ENSG00000100811	4243.94	0.00443533	0.00553113	0.801884	0.42262	0.802585
ACIN1	ENSG00000100813	6360.96	0.00197563	0.0068266	0.289401	0.772275	0.940608
CCNB1IP1	ENSG00000100814	540.381	-0.00238137	0.013075	-0.182131	0.85548	0.964765
TRIP11	ENSG00000100815	1928.65	-0.00401943	0.00867701	-0.463227	0.643202	0.897502
APEX1	ENSG00000100823	2223.63	-0.00340731	0.0105541	-0.322842	0.746815	0.93291
PABPN1	ENSG00000100836	1629.27	0.00622976	0.010232	0.608852	0.542623	0.859293
ARHGAP5	ENSG00000100852	1444.46	0.00909137	0.010953	0.830033	0.40652	0.794985
CINP	ENSG00000100865	479.951	0.0100293	0.00956344	1.04872	0.294308	0.727425
SRP54	ENSG00000100883	1752	0.00844633	0.00701401	1.20421	0.228509	0.668908
CHD8	ENSG00000100888	2827.59	-0.00434292	0.0108096	-0.401766	0.687856	0.914317
PCK2	ENSG00000100889	438.496	0.017223	0.0118045	1.45902	0.144561	0.579148
KIAA0391	ENSG00000100890	34.951	0.00231011	0.0188296	0.122685	0.902357	0.977833
DCAF11	ENSG00000100897	2465.94	0.0132965	0.00855552	1.55414	0.120151	0.547415
PSMA6	ENSG00000100902	360.892	0.0123485	0.0113935	1.08382	0.278446	0.714639
NFKBIA	ENSG00000100906	3818.18	0.0216384	0.0163805	1.32098	0.186506	0.626774
EMC9	ENSG00000100908	85.0366	-0.0283113	0.0196893	-1.4379	0.150461	0.586318
PSME2	ENSG00000100911	3283.24	0.0265533	0.0179939	1.47569	0.140028	0.572777
BRMS1L	ENSG00000100916	142.814	-0.00924613	0.0114813	-0.805322	0.420634	0.801872
REC8	ENSG00000100918	458.012	0.0097918	0.0186679	0.524526	0.599913	0.882671
TM9SF1	ENSG00000100926	58.1526	0.00164282	0.0165986	0.0989734	0.921159	0.982833
SEC23A	ENSG00000100934	1733.18	0.00733134	0.00871705	0.841034	0.400329	0.790768
GMPR2	ENSG00000100938	2104.48	0.022125	0.0114425	1.93358	0.053165	0.41603
PNN	ENSG00000100941	6481.19	0.00875704	0.0080438	1.08867	0.2763	0.713232
RABGGTA	ENSG00000100949	434.473	0.0303332	0.0110546	2.74394	0.00607069	0.191262
NFATC4	ENSG00000100968	3.62	-0.13106	0.0757088	-1.73111	0.0834326	0.484693
PLTP	ENSG00000100979	43.2238	-0.0103746	0.0323248	-0.320949	0.748249	0.933591
PCIF1	ENSG00000100982	1193.42	0.0148683	0.00726895	2.04545	0.0408102	0.37832
GSS	ENSG00000100983	484.792	0.00612167	0.00997616	0.613629	0.53946	0.857542
MMP9	ENSG00000100985	1281.15	0.00925628	0.0439344	0.210684	0.833134	0.959049
TRPC4AP	ENSG00000100991	2866	0.0306783	0.00909308	3.37381	0.000741348	0.10066
PYGB	ENSG00000100994	1492.1	-0.00271148	0.0112026	-0.242041	0.808749	0.952479
ABHD12	ENSG00000100997	314.266	0.0114362	0.0108212	1.05683	0.290589	0.724005
PROCR	ENSG00000101000	26.7139	-0.0355054	0.0262855	-1.35076	0.176772	0.615901
GINS1	ENSG00000101003	34.1659	-0.090473	0.0332955	-2.71727	0.0065823	0.197822
NINL	ENSG00000101004	29.1493	-0.0383881	0.0369977	-1.03758	0.299465	0.73005
CD40	ENSG00000101017	413.485	0.032939	0.0219408	1.50127	0.133287	0.562159
UQCC1	ENSG00000101019	848.248	-0.017552	0.00957004	-1.83406	0.066645	0.449651
ZMYND8	ENSG00000101040	1260.38	-0.00566196	0.00835316	-0.677822	0.497884	0.838427
SGK2	ENSG00000101049	3.8884	-0.012215	0.0531686	-0.22974	0.818294	0.954934
IFT52	ENSG00000101052	402.162	0.00979465	0.00846078	1.15765	0.247005	0.687373
MYBL2	ENSG00000101057	162.367	-0.0704348	0.0388019	-1.81524	0.0694873	0.45731
NDRG3	ENSG00000101079	1205.11	0.00948161	0.00763083	1.24254	0.214038	0.653222
SLA2	ENSG00000101082	1236.05	0.00346239	0.0134186	0.258029	0.796384	0.949483
C20orf24	ENSG00000101084	178.297	0.029998	0.0198743	1.50939	0.1312	0.560171
NFATC2	ENSG00000101096	1728.26	-0.0371747	0.0153911	-2.41534	0.0157204	0.277149
PABPC1L	ENSG00000101104	577.61	-0.0202993	0.0163213	-1.24373	0.2136	0.652847
STK4	ENSG00000101109	13171.1	-0.00900357	0.0110545	-0.814472	0.415374	0.798689
ADNP	ENSG00000101126	3042.05	-0.0131687	0.00719058	-1.83139	0.0670425	0.450176
PFDN4	ENSG00000101132	358.769	-0.0145889	0.0113066	-1.29029	0.196949	0.636788
CSTF1	ENSG00000101138	641.146	-0.00183893	0.00635511	-0.289362	0.772304	0.940608
RAE1	ENSG00000101146	953.655	0.000546781	0.00617566	0.088538	0.929449	0.984941
TPD52L2	ENSG00000101150	3447.23	0.0311427	0.013112	2.37512	0.0175431	0.285665
DNAJC5	ENSG00000101152	3312.97	0.00667571	0.00906806	0.736178	0.461623	0.8215
NELFCD	ENSG00000101158	1206.37	0.00302419	0.0082642	0.365939	0.714411	0.921932
CTSZ	ENSG00000101160	6211.54	0.034976	0.0130012	2.69021	0.00714062	0.205867
PRPF6	ENSG00000101161	2354.55	-0.00211531	0.00829487	-0.255015	0.798712	0.950025
TUBB1	ENSG00000101162	12559.8	0.0199351	0.0232415	0.857741	0.391036	0.786815
SLMO2	ENSG00000101166	1937.9	0.0003719	0.00707795	0.0525435	0.958096	0.991183
MTG2	ENSG00000101181	692.117	0.0107462	0.00913902	1.17586	0.23965	0.679102
PSMA7	ENSG00000101182	2269.12	0.0135568	0.00926152	1.46378	0.143254	0.577107
SLCO4A1	ENSG00000101187	11.3317	-0.00247224	0.0398641	-0.0620166	0.95055	0.990475
NTSR1	ENSG00000101188	22.7726	0.0870218	0.0669603	1.2996	0.193737	0.634758
MRGBP	ENSG00000101189	368.738	0.007126	0.00880683	0.809145	0.418432	0.800572
TCFL5	ENSG00000101190	306.436	0.00308026	0.0148211	0.207829	0.835363	0.959461
DIDO1	ENSG00000101191	3024.23	-0.00590972	0.00756517	-0.781175	0.4347	0.808215
GID8	ENSG00000101193	1128.16	0.00306851	0.0050895	0.602911	0.546568	0.861351
SLC17A9	ENSG00000101194	277.051	-0.000430874	0.0184831	-0.0233118	0.981402	0.996308
ARFGAP1	ENSG00000101199	1399.03	-0.00263247	0.00942714	-0.279244	0.780058	0.943316
EEF1A2	ENSG00000101210	4.25102	-0.0859641	0.0665652	-1.29143	0.196555	0.63608
PTK6	ENSG00000101213	17.6461	0.00246298	0.0336295	0.0732388	0.941616	0.988468
[truncated: 16,636 more rows]
