# Supplementary material for: Analysis of transcriptional changes in the immune system associated with pubertal development in a longitudinal cohort of children with asthma
Source: Nat Commun. 2023 Jan 16;14:230. doi: 10.1038/s41467-022-35742-z (PMC9842661; doi:10.1038/s41467-022-35742-z)
Supplement: Supplementary file 8 — Supplementary Data 5 [file 41467_2022_35742_MOESM8_ESM.xlsx]

## Sheet: S5_age_LFSR
gene_symbol	ENSGene	age_Female	age_Male
DPM1	ENSG00000000419	0.458524	0.469705
SCYL3	ENSG00000000457	0.515237	0.450963
C1orf112	ENSG00000000460	0.225521	0.23478
FGR	ENSG00000000938	0.498469	0.536375
CFH	ENSG00000000971	0.0177945	0.0187361
FUCA2	ENSG00000001036	0.456419	0.436445
GCLC	ENSG00000001084	0.44038	0.436982
NFYA	ENSG00000001167	0.199558	0.214466
STPG1	ENSG00000001460	0.444907	0.439714
NIPAL3	ENSG00000001461	0.00963853	0.00702833
ENPP4	ENSG00000001561	0.0159061	0.0160961
ANKIB1	ENSG00000001629	0.250632	0.252361
CYP51A1	ENSG00000001630	0.438652	0.450433
KRIT1	ENSG00000001631	0.0343883	0.0332168
RAD52	ENSG00000002016	0.0102081	0.00677078
BAD	ENSG00000002330	0.161662	0.162036
LAP3	ENSG00000002549	0.461718	0.461356
HS3ST1	ENSG00000002587	0.298605	0.301142
AOC1	ENSG00000002726	0.383145	0.381391
WNT16	ENSG00000002745	0.404764	0.401618
MAD1L1	ENSG00000002822	0.434759	0.448375
LASP1	ENSG00000002834	0.291323	0.301499
SNX11	ENSG00000002919	0.511817	0.503048
TMEM176A	ENSG00000002933	0.404695	0.410645
M6PR	ENSG00000003056	0.197185	0.193877
CYP26B1	ENSG00000003137	0.529601	0.528861
ICA1	ENSG00000003147	0.24458	0.265507
DBNDD1	ENSG00000003249	0.373119	0.35997
ALS2	ENSG00000003393	0.423928	0.419124
CASP10	ENSG00000003400	0.121648	0.129866
CFLAR	ENSG00000003402	0.410665	0.443968
TFPI	ENSG00000003436	0.347144	0.346689
NDUFAF7	ENSG00000003509	0.0300223	0.0299493
RBM5	ENSG00000003756	0.0809819	0.0762647
ARF5	ENSG00000004059	0.066353	0.0627561
SARM1	ENSG00000004139	0.393327	0.409464
POLDIP2	ENSG00000004142	0.491964	0.50416
PLXND1	ENSG00000004399	0.015711	0.00242844
AK2	ENSG00000004455	0.487254	0.490156
CD38	ENSG00000004468	0.20309	0.203182
FKBP4	ENSG00000004478	0.0749825	0.072903
KDM1A	ENSG00000004487	0.0877534	0.107525
RBM6	ENSG00000004534	0.494578	0.485399
CAMKK1	ENSG00000004660	0.397126	0.390138
RECQL	ENSG00000004700	0.00496308	0.00520528
CCDC132	ENSG00000004766	0.00122822	0.000759742
ARHGAP33	ENSG00000004777	0.122704	0.130781
NDUFAB1	ENSG00000004779	0.517493	0.524299
PDK4	ENSG00000004799	0.357188	0.353966
SLC22A16	ENSG00000004809	0.341762	0.34385
ZMYND10	ENSG00000004838	0.503474	0.494039
SLC25A13	ENSG00000004864	0.0745126	0.0664256
ST7	ENSG00000004866	0.489755	0.474687
CDC27	ENSG00000004897	0.022676	0.0245355
SLC4A1	ENSG00000004939	0.373851	0.276248
DVL2	ENSG00000004975	0.381288	0.366472
PRSS22	ENSG00000005001	0.51102	0.506565
UPF1	ENSG00000005007	0.0902788	0.0810341
SKAP2	ENSG00000005020	0.393708	0.406223
CCDC109B	ENSG00000005059	0.234265	0.197566
POLR2J	ENSG00000005075	0.210662	0.203337
DHX33	ENSG00000005100	0.307456	0.315866
MEOX1	ENSG00000005102	0.268334	0.266374
THSD7A	ENSG00000005108	0.502521	0.507924
LIG3	ENSG00000005156	0.361832	0.369912
RPAP3	ENSG00000005175	0.0384459	0.0374856
ACSM3	ENSG00000005187	0.152614	0.151982
AC004381.6	ENSG00000005189	0.348197	0.342032
CIAPIN1	ENSG00000005194	0.135164	0.161844
SPPL2B	ENSG00000005206	0.19928	0.196476
FAM214B	ENSG00000005238	0.382815	0.337031
COPZ2	ENSG00000005243	0.189089	0.145751
PRKAR2B	ENSG00000005249	0.136977	0.139062
CREBBP	ENSG00000005339	0.460024	0.49683
BZRAP1	ENSG00000005379	0.528071	0.524583
MPO	ENSG00000005381	0.142748	0.136253
GCFC2	ENSG00000005436	0.294039	0.265039
WDR54	ENSG00000005448	0.460488	0.472305
CROT	ENSG00000005469	0.0263099	0.0210263
ABCB4	ENSG00000005471	0.255316	0.281782
KMT2E	ENSG00000005483	0.186536	0.20241
RHBDD2	ENSG00000005486	0.122865	0.10535
SOX8	ENSG00000005513	0.323293	0.323578
IBTK	ENSG00000005700	0.0813719	0.0788483
ZNF195	ENSG00000005801	0.420319	0.392803
MYCBP2	ENSG00000005810	0.330694	0.302877
FBXL3	ENSG00000005812	0.10356	0.0998021
ITGAL	ENSG00000005844	0.212388	0.189765
PDK2	ENSG00000005882	0.280222	0.286307
ITGA3	ENSG00000005884	0.365937	0.353553
GGNBP2	ENSG00000005955	0.492392	0.477358
ITGA2B	ENSG00000005961	0.455291	0.478309
GDE1	ENSG00000006007	0.381462	0.352792
C19orf60	ENSG00000006015	0.300274	0.304429
OSBPL7	ENSG00000006025	0.132831	0.137295
MAP3K14	ENSG00000006062	0.398089	0.400982
CCL3	ENSG00000006075	0.269832	0.227734
SYNRG	ENSG00000006114	0.516348	0.48716
AP2B1	ENSG00000006125	0.425209	0.435457
ZNF263	ENSG00000006194	0.164516	0.192565
SPATA20	ENSG00000006282	0.0582142	0.0793583
TNFRSF12A	ENSG00000006327	0.178516	0.185781
MAP3K9	ENSG00000006432	0.296386	0.290813
RALA	ENSG00000006451	0.0420026	0.0382063
BAIAP2L1	ENSG00000006453	0.385128	0.406324
KDM7A	ENSG00000006459	0.377544	0.398754
AGK	ENSG00000006530	0.53127	0.525884
ALDH3B1	ENSG00000006534	0.197747	0.197014
TTC22	ENSG00000006555	0.537027	0.533351
PHTF2	ENSG00000006576	0.146659	0.138143
FARP2	ENSG00000006607	0.25206	0.258922
GGCT	ENSG00000006625	0.469617	0.455309
DBF4	ENSG00000006634	0.132674	0.12515
TBXA2R	ENSG00000006638	0.349754	0.346901
IFRD1	ENSG00000006652	0.298623	0.276288
COX10	ENSG00000006695	0.149072	0.145117
GTF2IRD1	ENSG00000006704	0.374663	0.372726
PAF1	ENSG00000006712	0.141582	0.107832
VPS41	ENSG00000006715	0.114159	0.114683
ELAC2	ENSG00000006744	0.243304	0.243685
SCIN	ENSG00000006747	0.527255	0.52559
ADIPOR2	ENSG00000006831	0.0600964	0.0659962
CDKL3	ENSG00000006837	0.325833	0.323447
PRSS21	ENSG00000007038	0.407989	0.426327
MARK4	ENSG00000007047	0.42612	0.408857
PROM1	ENSG00000007062	0.421211	0.420252
CCDC124	ENSG00000007080	0.33055	0.3209
CEACAM21	ENSG00000007129	0.430544	0.451191
PAFAH1B1	ENSG00000007168	0.407852	0.426596
KIAA0100	ENSG00000007202	0.26335	0.249255
GAS7	ENSG00000007237	0.30145	0.246999
TRAPPC6A	ENSG00000007255	0.19037	0.20013
MATK	ENSG00000007264	0.497896	0.499809
CD79B	ENSG00000007312	0.518491	0.524686
SCN4A	ENSG00000007314	0.527215	0.525964
ST7L	ENSG00000007341	0.520098	0.528669
RPUSD1	ENSG00000007376	0.231867	0.22784
LUC7L	ENSG00000007392	0.172503	0.187381
CACNA2D2	ENSG00000007402	0.473845	0.457645
BAIAP3	ENSG00000007516	0.199247	0.201591
TSR3	ENSG00000007520	0.159938	0.158127
PIGQ	ENSG00000007541	0.0921038	0.0890948
CRAMP1L	ENSG00000007545	0.495176	0.491175
TEAD3	ENSG00000007866	0.482214	0.478753
DNAJC11	ENSG00000007923	0.383232	0.360838
MYLIP	ENSG00000007944	0.035492	0.0328847
E2F2	ENSG00000007968	0.18336	0.180214
PSMB1	ENSG00000008018	0.225491	0.216709
JARID2	ENSG00000008083	0.400697	0.38752
CDK11A	ENSG00000008128	0.152786	0.153167
NADK	ENSG00000008130	0.52766	0.526307
DLEC1	ENSG00000008226	0.191907	0.188476
CYTH3	ENSG00000008256	0.505361	0.52432
ADAM22	ENSG00000008277	0.487304	0.487692
SYPL1	ENSG00000008282	0.146073	0.127478
CYB561	ENSG00000008283	0.519749	0.511362
SPAG9	ENSG00000008294	0.522594	0.533222
CELSR3	ENSG00000008300	0.186843	0.207581
AASS	ENSG00000008311	0.516356	0.513369
SS18L2	ENSG00000008324	0.277882	0.294349
MPND	ENSG00000008382	0.146372	0.137106
MGST1	ENSG00000008394	0.0201635	0.0161714
CRY1	ENSG00000008405	0.0674718	0.0483401
PGLYRP1	ENSG00000008438	0.268096	0.261648
NFIX	ENSG00000008441	0.469235	0.454467
ST3GAL1	ENSG00000008513	0.15854	0.157974
MMP25	ENSG00000008516	0.207465	0.188964
IL32	ENSG00000008517	0.446895	0.458852
PKD1	ENSG00000008710	0.198321	0.189622
MAPK8IP2	ENSG00000008735	0.495401	0.49904
MED24	ENSG00000008838	0.384011	0.381777
RHOBTB2	ENSG00000008853	0.274976	0.279726
HEATR5B	ENSG00000008869	0.542219	0.526934
SEC62	ENSG00000008952	0.138104	0.127472
RPS20	ENSG00000008988	0.21792	0.225865
CSDE1	ENSG00000009307	0.0571819	0.0575523
UBE3C	ENSG00000009335	0.0492217	0.065363
REV3L	ENSG00000009413	0.530272	0.521071
FAM76A	ENSG00000009780	0.278053	0.1853
TRAF3IP3	ENSG00000009790	0.521911	0.548439
POMT2	ENSG00000009830	0.207958	0.190951
VTA1	ENSG00000009844	0.0257251	0.0295707
BAZ1B	ENSG00000009954	0.432789	0.42348
RANBP9	ENSG00000010017	0.048273	0.0547154
ETV7	ENSG00000010030	0.440709	0.442651
SPRTN	ENSG00000010072	0.065252	0.058605
METTL13	ENSG00000010165	0.505777	0.521063
DYRK4	ENSG00000010219	0.163811	0.17225
ZNF207	ENSG00000010244	0.563775	0.540849
UQCRC1	ENSG00000010256	0.0836418	0.0842379
STARD3NL	ENSG00000010270	0.171935	0.178721
CD9	ENSG00000010278	0.372882	0.37409
NCAPD2	ENSG00000010292	0.488692	0.502448
IFFO1	ENSG00000010295	0.0177777	0.0154945
GIPR	ENSG00000010310	0.480736	0.493018
PHF7	ENSG00000010318	0.308884	0.322057
SEMA3G	ENSG00000010319	0.403377	0.398193
NISCH	ENSG00000010322	0.0323206	0.0290238
STAB1	ENSG00000010327	0.0317309	0.0259526
FUZ	ENSG00000010361	0.12489	0.113972
SLC6A13	ENSG00000010379	0.523994	0.523911
PRSS3	ENSG00000010438	0.518707	0.516721
ZNF200	ENSG00000010539	0.27605	0.283511
CD4	ENSG00000010610	0.036466	0.0362262
LRRC23	ENSG00000010626	0.463674	0.469472
HFE	ENSG00000010704	0.249739	0.239946
SCMH1	ENSG00000010803	0.184334	0.176716
FYN	ENSG00000010810	0.16267	0.166034
HIVEP2	ENSG00000010818	0.27511	0.288105
FMO1	ENSG00000010932	0.391569	0.388194
TCEB3	ENSG00000011007	0.347831	0.311248
LYPLA2	ENSG00000011009	0.0323839	0.02896
CLCN6	ENSG00000011021	0.432027	0.359835
MRC2	ENSG00000011028	0.433351	0.460637
TSPAN9	ENSG00000011105	0.159433	0.159322
BTBD7	ENSG00000011114	0.493095	0.466007
APBA3	ENSG00000011132	0.462361	0.483129
MKS1	ENSG00000011143	0.393293	0.401355
ABHD5	ENSG00000011198	0.424854	0.432837
AKAP8L	ENSG00000011243	0.109014	0.101462
MBTD1	ENSG00000011258	0.104665	0.110099
UTP18	ENSG00000011260	0.243141	0.231588
RNF216	ENSG00000011275	0.212356	0.225753
TTC19	ENSG00000011295	0.425619	0.479043
PTBP1	ENSG00000011304	0.14336	0.13347
LARS2	ENSG00000011376	0.239566	0.247166
PIK3C2A	ENSG00000011405	0.0806194	0.0787992
PLAUR	ENSG00000011422	0.30266	0.29498
ANLN	ENSG00000011426	0.36362	0.360101
WIZ	ENSG00000011451	0.290478	0.269427
RABGAP1	ENSG00000011454	0.490305	0.472342
DCN	ENSG00000011465	0.411154	0.409247
QPCTL	ENSG00000011478	0.223475	0.232085
PPP5C	ENSG00000011485	0.310775	0.295397
CEP68	ENSG00000011523	0.385792	0.386042
MAP4K3	ENSG00000011566	0.147708	0.130959
ZBTB32	ENSG00000011590	0.48478	0.459165
TYROBP	ENSG00000011600	0.0946951	0.0838849
TMEM159	ENSG00000011638	0.0722173	0.0646512
BRCA1	ENSG00000012048	0.288496	0.288142
ERCC1	ENSG00000012061	0.0708906	0.0738824
CD22	ENSG00000012124	0.142191	0.143391
SEMA3B	ENSG00000012171	0.353384	0.345964
LTF	ENSG00000012223	0.393443	0.387639
EXTL3	ENSG00000012232	0.459154	0.44214
ELOVL5	ENSG00000012660	0.344851	0.358267
ALOX5	ENSG00000012779	0.331554	0.309459
CALCOCO1	ENSG00000012822	0.326622	0.306633
UBR7	ENSG00000012963	0.451928	0.399861
MAP4K5	ENSG00000012983	0.0499943	0.0481092
EHD3	ENSG00000013016	0.240257	0.241471
PSMC4	ENSG00000013275	0.54545	0.519715
MAN2B2	ENSG00000013288	0.226421	0.195098
SLC25A39	ENSG00000013306	0.289123	0.392967
MVP	ENSG00000013364	0.254936	0.241052
NUB1	ENSG00000013374	0.296595	0.310955
PGM3	ENSG00000013375	0.448853	0.492586
RWDD2A	ENSG00000013392	0.306838	0.313957
CLK1	ENSG00000013441	0.307929	0.2821
POLR3B	ENSG00000013503	0.36492	0.365662
ANGEL1	ENSG00000013523	0.484053	0.483913
RNF14	ENSG00000013561	0.377279	0.0020896
DDX11	ENSG00000013573	0.21105	0.220304
HEBP1	ENSG00000013583	0.221217	0.209202
CD6	ENSG00000013725	0.306073	0.326599
TACC3	ENSG00000013810	0.0951736	0.0815679
UFL1	ENSG00000014123	0.119895	0.115558
POLA2	ENSG00000014138	0.0348692	0.0334243
ZC3H3	ENSG00000014164	0.339773	0.306329
CAPN1	ENSG00000014216	0.280847	0.216263
ACPP	ENSG00000014257	0.500364	0.535201
MDH1	ENSG00000014641	0.291591	0.272543
SLC30A9	ENSG00000014824	0.240451	0.232271
MTMR11	ENSG00000014914	0.299234	0.296972
COX15	ENSG00000014919	0.380079	0.388823
CCDC88C	ENSG00000015133	0.414543	0.419231
YAF2	ENSG00000015153	0.0618578	0.0587937
ZMYND11	ENSG00000015171	0.109515	0.109677
BID	ENSG00000015475	0.329101	0.301272
MATR3	ENSG00000015479	0.00605879	0.00428928
XYLT2	ENSG00000015532	0.0845708	0.0849961
RGPD5	ENSG00000015568	0.485436	0.498402
NUDCD3	ENSG00000015676	0.541477	0.507054
CHDH	ENSG00000016391	0.332727	0.337928
GLT8D1	ENSG00000016864	0.224612	0.231925
ATP2C1	ENSG00000017260	0.0955342	0.0861676
IGF1	ENSG00000017427	0.494747	0.494263
RALBP1	ENSG00000017797	0.321103	0.334261
RUFY3	ENSG00000018189	0.201626	0.198374
SLC11A1	ENSG00000018280	0.192709	0.174243
WWTR1	ENSG00000018408	0.46479	0.470152
AGPS	ENSG00000018510	0.111762	0.111016
TTC27	ENSG00000018699	0.461631	0.43715
ZNF582	ENSG00000018869	0.231026	0.247015
VSIG2	ENSG00000019102	0.430971	0.420513
PHLDB1	ENSG00000019144	0.306489	0.295087
MARCO	ENSG00000019169	0.297264	0.260099
CYP24A1	ENSG00000019186	0.477477	0.464141
PRDM11	ENSG00000019485	0.415535	0.407574
CD74	ENSG00000019582	0.247976	0.242784
HGF	ENSG00000019991	0.267262	0.253423
ZRANB1	ENSG00000019995	0.520406	0.5318
NCDN	ENSG00000020129	0.541081	0.530981
GPR124	ENSG00000020181	0.192012	0.175873
ZFP64	ENSG00000020256	0.329492	0.325765
MNAT1	ENSG00000020426	0.175906	0.162942
SAMD4A	ENSG00000020577	0.387537	0.387612
RUNX3	ENSG00000020633	0.286956	0.315222
MRE11A	ENSG00000020922	0.0146902	0.0168453
PLEKHB1	ENSG00000021300	0.158496	0.163896
SERPINB1	ENSG00000021355	0.53195	0.521946
SLC7A9	ENSG00000021488	0.522017	0.52904
SPAST	ENSG00000021574	0.100639	0.0985782
OSBPL5	ENSG00000021762	0.350336	0.335406
AQR	ENSG00000021776	0.519017	0.507561
RTFDC1	ENSG00000022277	0.52308	0.534993
NLRP2	ENSG00000022556	0.171224	0.173394
SLC45A4	ENSG00000022567	0.375292	0.351124
RNF10	ENSG00000022840	0.431701	0.439362
ZNF839	ENSG00000022976	0.0345591	0.0368445
ZDHHC6	ENSG00000023041	0.231197	0.237551
GRAMD1B	ENSG00000023171	0.361584	0.369688
RNH1	ENSG00000023191	0.0329166	0.0256125
NDUFS1	ENSG00000023228	0.118303	0.12317
RB1CC1	ENSG00000023287	0.0858903	0.0896719
ERP44	ENSG00000023318	0.423401	0.405284
ALAS1	ENSG00000023330	0.251739	0.261779
BIRC3	ENSG00000023445	0.0129759	0.0101945
AKAP11	ENSG00000023516	0.338029	0.338065
GLRX2	ENSG00000023572	0.319191	0.321603
SNAPC1	ENSG00000023608	0.0774939	0.0689001
DERA	ENSG00000023697	0.133553	0.149336
STRAP	ENSG00000023734	0.0973526	0.0768746
ABCC2	ENSG00000023839	0.379985	0.12348
DEF6	ENSG00000023892	0.0251983	0.0258605
PLEKHO1	ENSG00000023902	0.45306	0.458784
GCLM	ENSG00000023909	0.283236	0.296795
UBR2	ENSG00000024048	0.460394	0.482813
EHD2	ENSG00000024422	0.415513	0.413337
DEPDC1	ENSG00000024526	0.316068	0.31305
CCDC28A	ENSG00000024862	0.418887	0.431206
RRAGD	ENSG00000025039	0.499269	0.49444
HSF2	ENSG00000025156	0.42163	0.406869
PHF20	ENSG00000025293	0.372707	0.376254
HSD17B6	ENSG00000025423	0.225803	0.220807
NR1H3	ENSG00000025434	0.482473	0.489545
TYMP	ENSG00000025708	0.327216	0.320276
NCAPH2	ENSG00000025770	0.137882	0.156655
TOMM34	ENSG00000025772	0.381673	0.366841
SEC63	ENSG00000025796	0.53297	0.537975
KPNA6	ENSG00000025800	0.0571931	0.0552068
VIM	ENSG00000026025	0.00461864	0.00270616
RTEL1-TNFRSF6B	ENSG00000026036	0.374873	0.370511
FAS	ENSG00000026103	0.517059	0.532789
RNASET2	ENSG00000026297	0.111203	0.106463
CD44	ENSG00000026508	0.170674	0.139394
KCNG1	ENSG00000026559	0.479755	0.485657
AGPAT4	ENSG00000026652	0.339301	0.327965
SLAMF7	ENSG00000026751	0.221089	0.231474
BTN3A1	ENSG00000026950	0.37873	0.393893
MIPEP	ENSG00000027001	0.202428	0.214692
PRKCH	ENSG00000027075	0.365648	0.360765
IFNGR1	ENSG00000027697	0.329931	0.317636
B4GALT7	ENSG00000027847	0.175377	0.185861
SH2D2A	ENSG00000027869	0.367237	0.365307
VRK2	ENSG00000028116	0.0861787	0.0927149
TNFRSF1B	ENSG00000028137	0.238217	0.224024
VEZT	ENSG00000028203	0.12879	0.112202
POU2F2	ENSG00000028277	0.0908169	0.0831731
BRD9	ENSG00000028310	0.0710022	0.07209
SNX1	ENSG00000028528	0.379014	0.340117
TBPL1	ENSG00000028839	0.0934491	0.0923369
ARNTL2	ENSG00000029153	0.378727	0.380616
BCLAF1	ENSG00000029363	0.208654	0.221583
SLC39A9	ENSG00000029364	0.13484	0.124855
ANK1	ENSG00000029534	0.110264	0.0956376
TFB1M	ENSG00000029639	0.434253	0.450932
RABEP1	ENSG00000029725	0.0479584	0.0473239
NUP160	ENSG00000030066	0.16444	0.15178
BAK1	ENSG00000030110	0.264049	0.262195
IKZF2	ENSG00000030419	0.0901804	0.0901074
GRN	ENSG00000030582	0.0589845	0.046179
FAM13B	ENSG00000031003	0.00239103	0.00159512
ARHGAP31	ENSG00000031081	0.363003	0.356205
CENPQ	ENSG00000031691	0.0334367	0.0301972
SARS	ENSG00000031698	0.092072	0.0838309
RANBP3	ENSG00000031823	0.0416965	0.0353053
ARID4A	ENSG00000032219	0.16205	0.169715
TSSC1	ENSG00000032389	0.10552	0.0854318
PNPLA6	ENSG00000032444	0.422843	0.423815
IFT88	ENSG00000032742	0.397986	0.394401
ALG1	ENSG00000033011	0.127708	0.130688
ZCCHC8	ENSG00000033030	0.0690822	0.0698487
ABCF2	ENSG00000033050	0.399793	0.383162
CHPF2	ENSG00000033100	0.0659284	0.0555859
LRRC7	ENSG00000033122	0.282004	0.293735
FUT8	ENSG00000033170	0.0297949	0.015713
UBA6	ENSG00000033178	0.0198029	0.0191306
GAB2	ENSG00000033327	0.470656	0.483057
ATP6V0A1	ENSG00000033627	0.216771	0.203023
PIAS1	ENSG00000033800	0.341016	0.364575
SLC4A7	ENSG00000033867	0.280168	0.270977
APBA2	ENSG00000034053	0.147804	0.151128
UHRF1	ENSG00000034063	0.472633	0.479487
MAP2K3	ENSG00000034152	0.232835	0.221677
EFCAB1	ENSG00000034239	0.466297	0.466376
TMSB10	ENSG00000034510	0.424499	0.425732
ASTE1	ENSG00000034533	0.548011	0.503777
RNF19A	ENSG00000034677	0.0647431	0.07404
PEX3	ENSG00000034693	0.194932	0.196463
GABARAPL2	ENSG00000034713	0.387303	0.381847
SH3YL1	ENSG00000035115	0.373978	0.38761
FAM136A	ENSG00000035141	0.364576	0.430747
VCL	ENSG00000035403	0.498307	0.460637
DEPDC1B	ENSG00000035499	0.348839	0.341463
DAPK2	ENSG00000035664	0.494836	0.499957
NSMAF	ENSG00000035681	0.09885	0.0897918
ADSS	ENSG00000035687	0.407695	0.402037
STAP1	ENSG00000035720	0.0661518	0.0630609
TIMP2	ENSG00000035862	0.187111	0.174269
RFC1	ENSG00000035928	0.125876	0.126314
TBC1D23	ENSG00000036054	0.0371728	0.0361516
CUL3	ENSG00000036257	0.154845	0.162828
MYOM2	ENSG00000036448	0.417757	0.408925
CYP46A1	ENSG00000036530	0.393	0.388771
ZZZ3	ENSG00000036549	0.0412144	0.0387853
SLC18A1	ENSG00000036565	0.495231	0.499854
TUBG2	ENSG00000037042	0.448886	0.447192
RPL26L1	ENSG00000037241	0.198987	0.188526
FLT4	ENSG00000037280	0.0491126	0.0528365
NSUN2	ENSG00000037474	0.272151	0.272586
FBXO42	ENSG00000037637	0.475931	0.465683
MFAP3	ENSG00000037749	0.00987286	0.00958564
MRI1	ENSG00000037757	0.319281	0.277643
METTL1	ENSG00000037897	0.0552652	0.0530519
AGA	ENSG00000038002	0.0889803	0.0799532
PI4K2B	ENSG00000038210	0.147768	0.137604
BOD1L1	ENSG00000038219	0.3527	0.326978
MAT2B	ENSG00000038274	0.0159273	0.0159864
EDC4	ENSG00000038358	0.355903	0.346092
TRIO	ENSG00000038382	0.16786	0.140781
VCAN	ENSG00000038427	0.0743873	0.038608
CLEC16A	ENSG00000038532	0.527818	0.541386
MSR1	ENSG00000038945	0.485688	0.486412
CDH1	ENSG00000039068	0.406875	0.408895
SKIV2L2	ENSG00000039123	0.00600049	0.00443889
ZFYVE16	ENSG00000039319	0.299925	0.313054
FAM65A	ENSG00000039523	0.187563	0.172127
RAI14	ENSG00000039560	0.309844	0.293337
SOX30	ENSG00000039600	0.488652	0.486841
PNKP	ENSG00000039650	0.292305	0.275266
PHLPP2	ENSG00000040199	0.248176	0.243142
SPDL1	ENSG00000040275	0.275101	0.27194
STAU2	ENSG00000040341	0.0382815	0.036648
PQLC2	ENSG00000040487	0.0268237	0.0251863
CTNS	ENSG00000040531	0.414963	0.407638
RTN4R	ENSG00000040608	0.374719	0.369465
PHF23	ENSG00000040633	0.356692	0.316265
INPP4A	ENSG00000040933	0.545064	0.532925
RAB27B	ENSG00000041353	0.00683497	0.00712785
PSMA4	ENSG00000041357	0.31488	0.324247
MYO16	ENSG00000041515	0.452734	0.454349
LSG1	ENSG00000041802	0.16908	0.168694
PARP3	ENSG00000041880	0.331253	0.336801
THAP3	ENSG00000041988	0.203442	0.206646
FAM65C	ENSG00000042062	0.460087	0.462435
TDP1	ENSG00000042088	0.440874	0.513736
AIFM2	ENSG00000042286	0.27655	0.279435
SPATA7	ENSG00000042317	0.157725	0.15332
MED17	ENSG00000042429	0.070021	0.0545858
RETSAT	ENSG00000042445	0.0144028	0.0157062
CAPG	ENSG00000042493	0.0542778	0.0468904
AP2S1	ENSG00000042753	0.208408	0.206138
TG	ENSG00000042832	0.408821	0.421482
ADAM28	ENSG00000042980	0.0754317	0.0664705
DCUN1D1	ENSG00000043093	0.0753711	0.0729955
JADE2	ENSG00000043143	0.299105	0.302622
LCP2	ENSG00000043462	0.465649	0.491735
TRIT1	ENSG00000043514	0.0744437	0.0842615
ADRB1	ENSG00000043591	0.452717	0.446512
CUL7	ENSG00000044090	0.031244	0.0257358
CTNNA1	ENSG00000044115	0.40979	0.371636
CNTLN	ENSG00000044459	0.40301	0.405869
HSPA5	ENSG00000044574	0.243697	0.221392
DSG2	ENSG00000046604	0.525188	0.512462
WDR37	ENSG00000047056	0.346077	0.278399
YTHDC2	ENSG00000047188	0.514114	0.522505
ATP6V1H	ENSG00000047249	0.458795	0.458422
POLR2B	ENSG00000047315	0.337336	0.391254
FAM214A	ENSG00000047346	0.203244	0.194113
ARAP2	ENSG00000047365	0.0651377	0.0697796
TPR	ENSG00000047410	0.430584	0.464932
KIAA0556	ENSG00000047578	0.441496	0.400121
DTNBP1	ENSG00000047579	0.403161	0.377242
ANO2	ENSG00000047617	0.50669	0.510116
C12orf4	ENSG00000047621	0.140621	0.137716
FAM184B	ENSG00000047662	0.469672	0.470926
MAP4	ENSG00000047849	0.368443	0.358883
GOPC	ENSG00000047932	0.0386448	0.034164
USP28	ENSG00000048028	0.0284578	0.0367119
HDAC9	ENSG00000048052	0.47463	0.494099
TSPAN17	ENSG00000048140	0.254053	0.251377
NOP16	ENSG00000048162	0.210802	0.224039
CC2D2A	ENSG00000048342	0.487945	0.482466
RRM2B	ENSG00000048392	0.190747	0.192174
ZNF800	ENSG00000048405	0.0839647	0.0888419
TNFRSF17	ENSG00000048462	0.474983	0.465864
SNX29	ENSG00000048471	0.487761	0.470402
MRPS10	ENSG00000048544	0.0200487	0.0129055
RSF1	ENSG00000048649	0.202112	0.213946
VPS13D	ENSG00000048707	0.268766	0.23823
CELF2	ENSG00000048740	0.274224	0.247144
FAM120A	ENSG00000048828	0.454434	0.470933
R3HDM1	ENSG00000048991	0.460126	0.462407
COL9A2	ENSG00000049089	0.45676	0.453295
KITLG	ENSG00000049130	0.449763	0.449887
ERCC8	ENSG00000049167	0.160581	0.156323
ADAMTS6	ENSG00000049192	0.31419	0.310836
H6PD	ENSG00000049239	0.0479787	0.019486
VAMP3	ENSG00000049245	0.48649	0.508743
PER3	ENSG00000049246	0.252912	0.255931
UTS2	ENSG00000049247	0.42984	0.434269
TNFRSF9	ENSG00000049249	0.39227	0.409477
LTBP1	ENSG00000049323	0.218381	0.237612
RCN1	ENSG00000049449	0.313032	0.311539
RFC2	ENSG00000049541	0.538058	0.501051
ARID1B	ENSG00000049618	0.540372	0.537731
CLPTM1L	ENSG00000049656	0.50165	0.502494
NEDD4L	ENSG00000049759	0.276554	0.260279
HEXB	ENSG00000049860	0.0987241	0.0939563
PTCD2	ENSG00000049883	0.0856486	0.0848604
JKAMP	ENSG00000050130	0.425737	0.443372
DKK3	ENSG00000050165	0.295952	0.30098
ARHGEF5	ENSG00000050327	0.35881	0.363828
NFE2L3	ENSG00000050344	0.432541	0.436394
MCUR1	ENSG00000050393	0.139138	0.14043
LIMA1	ENSG00000050405	0.144485	0.14407
LETMD1	ENSG00000050426	0.386306	0.435476
SLC4A8	ENSG00000050438	0.113965	0.108184
LAMC3	ENSG00000050555	0.350786	0.347417
PTGER3	ENSG00000050628	0.475962	0.462156
TNIP3	ENSG00000050730	0.349002	0.34364
MAPK9	ENSG00000050748	0.520283	0.532183
COL23A1	ENSG00000050767	0.398241	0.392913
FAM160A2	ENSG00000051009	0.0686095	0.0586805
HERPUD1	ENSG00000051108	0.286209	0.269913
HOMER3	ENSG00000051128	0.221297	0.206717
RAD51	ENSG00000051180	0.297936	0.291283
POLQ	ENSG00000051341	0.47247	0.476122
PIK3CB	ENSG00000051382	0.471284	0.490247
CYBA	ENSG00000051523	0.146736	0.137868
THOC3	ENSG00000051596	0.254482	0.261283
HEBP2	ENSG00000051620	0.524706	0.52802
MPHOSPH9	ENSG00000051825	0.0405151	0.0349086
PLEKHA5	ENSG00000052126	0.383765	0.383303
SIKE1	ENSG00000052723	0.000603865	0.000340813
RRP12	ENSG00000052749	0.0914457	0.0249743
FNIP2	ENSG00000052795	0.5221	0.512696
MSMO1	ENSG00000052802	0.0082768	0.00658207
TTC17	ENSG00000052841	0.0922586	0.0754713
FSTL4	ENSG00000053108	0.508236	0.50456
FOXN3	ENSG00000053254	0.266279	0.291562
AKR7A2	ENSG00000053371	0.141659	0.14114
MRTO4	ENSG00000053372	0.0943691	0.101315
USE1	ENSG00000053501	0.204132	0.207534
MCF2L2	ENSG00000053524	0.191393	0.197625
AP5M1	ENSG00000053770	0.00259031	0.002736
ANAPC4	ENSG00000053900	0.410044	0.35728
KCNQ1	ENSG00000053918	0.0102885	0.00830705
TRAPPC3	ENSG00000054116	0.2111	0.20558
THRAP3	ENSG00000054118	0.354414	0.299919
PHPT1	ENSG00000054148	0.163737	0.159619
ENTPD2	ENSG00000054179	0.516069	0.522408
LY75	ENSG00000054219	0.0100038	0.00717131
ARID4B	ENSG00000054267	0.122423	0.129328
OPN3	ENSG00000054277	0.00468009	0.00343052
SDCCAG8	ENSG00000054282	0.337896	0.326895
PTPRN	ENSG00000054356	0.459603	0.458362
HHAT	ENSG00000054392	0.341347	0.350874
KIF1B	ENSG00000054523	0.372674	0.347712
FOXC1	ENSG00000054598	0.472272	0.468669
TBC1D22A	ENSG00000054611	0.149975	0.130467
SYNE2	ENSG00000054654	0.248653	0.197806
ATP9A	ENSG00000054793	0.14599	0.158694
FAM168A	ENSG00000054965	0.212835	0.218887
RELT	ENSG00000054967	0.477122	0.43587
GALC	ENSG00000054983	0.506306	0.459202
NOP58	ENSG00000055044	0.427738	0.368958
SZRD1	ENSG00000055070	0.0395957	0.0451788
KCNH2	ENSG00000055118	0.303082	0.302576
CUL1	ENSG00000055130	0.107823	0.12944
FAM114A2	ENSG00000055147	0.0137322	0.0129381
CYFIP2	ENSG00000055163	0.246296	0.243157
TAB2	ENSG00000055208	0.211409	0.231015
GINM1	ENSG00000055211	0.54272	0.541816
EIF2AK2	ENSG00000055332	0.375012	0.373478
USP36	ENSG00000055483	0.190977	0.189411
KMT2C	ENSG00000055609	0.52857	0.51749
MCOLN3	ENSG00000055732	0.33539	0.344145
PUM2	ENSG00000055917	0.315478	0.323977
MRPL43	ENSG00000055950	0.190451	0.180639
ITIH4	ENSG00000055955	0.245103	0.238603
ITIH1	ENSG00000055957	0.480986	0.483735
C4orf27	ENSG00000056050	0.33477	0.323762
ZFR	ENSG00000056097	0.0336619	0.037472
TRAF1	ENSG00000056558	0.501654	0.540691
RC3H2	ENSG00000056586	0.0767877	0.0807242
IL17RB	ENSG00000056736	0.236626	0.230716
TRAF3IP2	ENSG00000056972	0.495027	0.464215
DCBLD2	ENSG00000057019	0.465703	0.473539
SOAT1	ENSG00000057252	0.372535	0.372611
PKP2	ENSG00000057294	0.341861	0.332834
MSH4	ENSG00000057468	0.438414	0.431739
GDI2	ENSG00000057608	0.123169	0.128814
PRDM1	ENSG00000057657	0.458665	0.436724
ATG5	ENSG00000057663	0.0232059	0.0328549
TMCC3	ENSG00000057704	0.378231	0.386409
PITHD1	ENSG00000057757	0.517025	0.536572
MTA3	ENSG00000057935	0.219822	0.203554
USP13	ENSG00000058056	0.426297	0.43551
ATP11B	ENSG00000058063	0.210373	0.224346
CDK14	ENSG00000058091	0.0851949	0.0837997
SEC61A1	ENSG00000058262	0.0358342	0.035824
PPP1R12A	ENSG00000058272	0.145472	0.1508
RASGRF1	ENSG00000058335	0.499561	0.493095
CROCC	ENSG00000058453	0.365528	0.373758
POLR3E	ENSG00000058600	0.359041	0.37717
ATP2B4	ENSG00000058668	0.313511	0.264855
ZC3H11A	ENSG00000058673	0.414527	0.435162
RIOK2	ENSG00000058729	0.0391068	0.0404895
YIPF1	ENSG00000058799	0.273912	0.249514
NDC1	ENSG00000058804	0.153982	0.14002
DGKG	ENSG00000058866	0.214273	0.212022
FLYWCH1	ENSG00000059122	0.307913	0.321085
UNKL	ENSG00000059145	0.148636	0.138537
TBXAS1	ENSG00000059377	0.291378	0.273282
PARP12	ENSG00000059378	0.485736	0.484853
ALDH18A1	ENSG00000059573	0.41582	0.409019
TARBP1	ENSG00000059588	0.282919	0.294037
PET112	ENSG00000059691	0.490626	0.533058
MXD1	ENSG00000059728	0.526154	0.530166
CDK17	ENSG00000059758	0.170411	0.16344
DNAJC25	ENSG00000059769	0.361357	0.341565
SLC2A3	ENSG00000059804	0.51406	0.493585
PSD	ENSG00000059915	0.294831	0.296043
CTDP1	ENSG00000060069	0.191012	0.163732
YBX3	ENSG00000060138	0.152636	0.170563
STYK1	ENSG00000060140	0.466631	0.459816
WNK1	ENSG00000060237	0.421815	0.403385
CCAR1	ENSG00000060339	0.297741	0.290896
OGFR	ENSG00000060491	0.401722	0.389335
GNA15	ENSG00000060558	0.160817	0.12811
PIGV	ENSG00000060642	0.345251	0.344526
PTPRU	ENSG00000060656	0.472921	0.471236
SNRNP40	ENSG00000060688	0.555633	0.545496
RIMBP2	ENSG00000060709	0.477269	0.47592
QSER1	ENSG00000060749	0.356256	0.359322
MPC1	ENSG00000060762	0.306159	0.276897
ACAA1	ENSG00000060971	0.0410472	0.0412461
BCAT1	ENSG00000060982	0.357553	0.356578
HDAC7	ENSG00000061273	0.0593096	0.0496045
LZTS1	ENSG00000061337	0.467659	0.458968
SPAG4	ENSG00000061656	0.43725	0.438641
NCKAP1	ENSG00000061676	0.0401168	0.0463583
MRPS35	ENSG00000061794	0.100656	0.0996479
GUCY1B3	ENSG00000061918	0.036024	0.0376646
SFSWAP	ENSG00000061936	0.037132	0.0271591
TNK2	ENSG00000061938	0.171374	0.173618
MON2	ENSG00000061987	0.399689	0.383297
GPBP1	ENSG00000062194	0.202031	0.20367
DGAT2	ENSG00000062282	0.284735	0.2729
ZNF112	ENSG00000062370	0.335167	0.329999
CS	ENSG00000062485	0.342901	0.337572
LTK	ENSG00000062524	0.207215	0.220768
MRPS24	ENSG00000062582	0.360325	0.359621
ELMO2	ENSG00000062598	0.461674	0.516274
WAPAL	ENSG00000062650	0.144818	0.157605
VMP1	ENSG00000062716	0.467591	0.447771
APPBP2	ENSG00000062725	0.0152397	0.0159878
POLD1	ENSG00000062822	0.350531	0.341073
EIF4B	ENSG00000063046	0.488863	0.466102
SLC6A16	ENSG00000063127	0.228812	0.209565
GLTSCR1	ENSG00000063169	0.267931	0.268666
SPHK2	ENSG00000063176	0.365628	0.349073
RPL18	ENSG00000063177	0.100106	0.106817
CA11	ENSG00000063180	0.504957	0.512925
ISOC2	ENSG00000063241	0.337773	0.331559
U2AF2	ENSG00000063244	0.375339	0.32546
EPN1	ENSG00000063245	0.405541	0.395673
MED29	ENSG00000063322	0.352247	0.345897
AHRR	ENSG00000063438	0.37041	0.366132
GPC1	ENSG00000063660	0.40592	0.404379
ADCK1	ENSG00000063761	0.244822	0.25554
HAGH	ENSG00000063854	0.063135	0.0915619
RNF4	ENSG00000063978	0.221426	0.238526
CASP8	ENSG00000064012	0.246558	0.27423
LIMCH1	ENSG00000064042	0.33303	0.326507
ASUN	ENSG00000064102	0.27379	0.276866
TM7SF3	ENSG00000064115	0.00302772	0.00337504
SPA17	ENSG00000064199	0.381653	0.378886
TSPAN32	ENSG00000064201	0.0932836	0.0986169
ST3GAL6	ENSG00000064225	0.322558	0.326836
ATP2C2	ENSG00000064270	0.495182	0.483446
NGFR	ENSG00000064300	0.483822	0.496201
CDON	ENSG00000064309	0.46925	0.480875
TAF2	ENSG00000064313	0.120052	0.12296
HIPK2	ENSG00000064393	0.461536	0.481149
TNPO3	ENSG00000064419	0.329301	0.338627
RFXANK	ENSG00000064490	0.0432536	0.0454182
TMEM161A	ENSG00000064545	0.249762	0.255562
LPAR2	ENSG00000064547	0.19347	0.179784
CTSA	ENSG00000064601	0.363874	0.335795
SUGP2	ENSG00000064607	0.15203	0.155323
SLC12A2	ENSG00000064651	0.041834	0.0333926
SNX24	ENSG00000064652	0.299113	0.27326
CNN2	ENSG00000064666	0.527533	0.518138
ABCA7	ENSG00000064687	0.390412	0.374893
DDX20	ENSG00000064703	0.439263	0.36919
BTBD1	ENSG00000064726	0.0310603	0.0294503
FAR2	ENSG00000064763	0.343806	0.360121
BCAS1	ENSG00000064787	0.452707	0.442681
CHI3L2	ENSG00000064886	0.0545543	0.0528747
SBNO2	ENSG00000064932	0.469883	0.450925
PMS1	ENSG00000064933	0.254554	0.234822
HMG20B	ENSG00000064961	0.321709	0.306172
CALCRL	ENSG00000064989	0.213436	0.215116
TAF11	ENSG00000064995	0.304799	0.31263
ANKS1A	ENSG00000064999	0.454858	0.433508
AP3D1	ENSG00000065000	0.145124	0.0613461
ZNF76	ENSG00000065029	0.148587	0.172026
SLC9A3R2	ENSG00000065054	0.472399	0.475006
NTHL1	ENSG00000065057	0.421184	0.433035
UHRF1BP1	ENSG00000065060	0.365846	0.376537
GNAI3	ENSG00000065135	0.111122	0.113733
IPO5	ENSG00000065150	0.213388	0.197393
OAT	ENSG00000065154	0.139446	0.14285
WDR3	ENSG00000065183	0.217779	0.181695
PKN2	ENSG00000065243	0.384649	0.386265
WDR18	ENSG00000065268	0.418277	0.424095
TRAM2	ENSG00000065308	0.0750041	0.0702048
MCM10	ENSG00000065328	0.466215	0.465771
DGKA	ENSG00000065357	0.0623777	0.0644537
ERBB3	ENSG00000065361	0.410222	0.404042
ANKRD44	ENSG00000065413	0.186566	0.192019
KARS	ENSG00000065427	0.351451	0.360468
ADAT1	ENSG00000065457	0.155882	0.151552
PDIA5	ENSG00000065485	0.0829947	0.0844638
TBC1D22B	ENSG00000065491	0.147776	0.143347
NDUFB4	ENSG00000065518	0.376922	0.359343
SPEN	ENSG00000065526	0.329246	0.345663
MYLK	ENSG00000065534	0.238752	0.244582
ZC3H15	ENSG00000065548	0.00190874	0.00202431
MAP2K4	ENSG00000065559	0.414555	0.442775
TMEM206	ENSG00000065600	0.108976	0.108172
SLK	ENSG00000065613	0.181999	0.185213
CYB5R4	ENSG00000065615	0.23309	0.238545
COL17A1	ENSG00000065618	0.525451	0.525869
GSTO2	ENSG00000065621	0.328303	0.326884
SEC61A2	ENSG00000065665	0.201392	0.184247
PRKCQ	ENSG00000065675	0.384577	0.405412
TLE2	ENSG00000065717	0.485972	0.498853
ASB1	ENSG00000065802	0.544002	0.527775
FAM107B	ENSG00000065809	4.61e-05	7.87e-05
ME1	ENSG00000065833	0.223266	0.166517
TBC1D1	ENSG00000065882	0.479601	0.455992
CDK13	ENSG00000065883	0.417655	0.396445
MTHFD2	ENSG00000065911	0.139142	0.140697
FOXJ2	ENSG00000065970	0.29086	0.279432
YBX1	ENSG00000065978	0.273226	0.232659
PDE4A	ENSG00000065989	0.441289	0.43676
PPP2R5A	ENSG00000066027	0.429171	0.431648
CTNNA2	ENSG00000066032	0.510313	0.508135
ELAVL1	ENSG00000066044	0.353226	0.240472
TIE1	ENSG00000066056	0.372972	0.37121
DIP2B	ENSG00000066084	0.502776	0.51534
SMARCD1	ENSG00000066117	0.220021	0.219143
KDM4A	ENSG00000066135	0.434917	0.467582
NFYC	ENSG00000066136	0.122094	0.0982589
ZMYND12	ENSG00000066185	0.446045	0.447
ASPM	ENSG00000066279	0.497903	0.492769
CD84	ENSG00000066294	0.169232	0.17102
ELOVL1	ENSG00000066322	0.0930266	0.0770948
SPI1	ENSG00000066336	0.282329	0.258736
ZNRD1	ENSG00000066379	0.303348	0.325929
MPPED2	ENSG00000066382	0.489902	0.480288
ZBTB11	ENSG00000066422	0.103779	0.102657
ATXN3	ENSG00000066427	0.00186446	0.00145715
GOLGA5	ENSG00000066455	0.210575	0.242151
FGFR2	ENSG00000066468	0.385161	0.37513
LRRC40	ENSG00000066557	0.0460107	0.0413318
ISOC1	ENSG00000066583	0.275962	0.191312
TRMT11	ENSG00000066651	0.512193	0.520829
THUMPD1	ENSG00000066654	0.00906685	0.00814328
MSANTD3	ENSG00000066697	0.146795	0.149263
ATG2B	ENSG00000066739	0.00523814	0.00300621
ARFGEF1	ENSG00000066777	0.339644	0.353757
ZFAT	ENSG00000066827	0.307386	0.270382
MTFR1	ENSG00000066855	0.0878649	0.0689448
STAG3	ENSG00000066923	0.11822	0.122652
FECH	ENSG00000066926	0.304655	0.250542
MYO9A	ENSG00000066933	0.146362	0.135343
PFKP	ENSG00000067057	0.544301	0.536277
IDI1	ENSG00000067064	0.471427	0.486716
SP100	ENSG00000067066	0.283166	0.292234
KLF6	ENSG00000067082	0.252951	0.271377
PPAP2A	ENSG00000067113	0.459791	0.460845
NEO1	ENSG00000067141	0.011008	0.00569831
TRAM1	ENSG00000067167	0.0263627	0.0259865
TNFRSF1A	ENSG00000067182	0.457944	0.441903
CACNB1	ENSG00000067191	0.138369	0.138098
EVI5	ENSG00000067208	0.165244	0.163097
STOML1	ENSG00000067221	0.338309	0.335003
PKM	ENSG00000067225	0.0629058	0.052498
DHX29	ENSG00000067248	0.150553	0.156293
DNTTIP2	ENSG00000067334	0.10875	0.106396
METTL22	ENSG00000067365	0.198146	0.187298
TP53BP1	ENSG00000067369	0.527461	0.477007
RRP15	ENSG00000067533	0.215543	0.193696
RHOA	ENSG00000067560	0.355988	0.323634
DHX8	ENSG00000067596	0.162972	0.108871
PMS2P4	ENSG00000067601	0.34491	0.347053
PRKCZ	ENSG00000067606	0.0951353	0.0930084
IARS2	ENSG00000067704	0.308392	0.309502
SYT1	ENSG00000067715	0.506052	0.511102
NAV3	ENSG00000067798	0.523657	0.522265
ROGDI	ENSG00000067836	0.05218	0.0478232
ROCK1	ENSG00000067900	0.247839	0.256941
CBFB	ENSG00000067955	0.0159947	0.00950134
HYAL2	ENSG00000068001	0.208622	0.192346
HDAC4	ENSG00000068024	0.2591	0.221681
RASSF1	ENSG00000068028	0.379113	0.389528
IFI35	ENSG00000068079	0.531159	0.530816
HEATR6	ENSG00000068097	0.533293	0.540516
COASY	ENSG00000068120	0.109991	0.106467
PLEKHH3	ENSG00000068137	0.436474	0.43367
MEF2A	ENSG00000068305	0.370883	0.391819
INPP5A	ENSG00000068383	0.15917	0.154345
PRR11	ENSG00000068489	0.17002	0.178986
REEP1	ENSG00000068615	0.48474	0.481779
ATP11A	ENSG00000068650	0.471684	0.425531
POLR1A	ENSG00000068654	0.335182	0.328746
LAPTM4A	ENSG00000068697	0.234149	0.212608
TTC7A	ENSG00000068724	0.443351	0.431363
IP6K2	ENSG00000068745	0.514615	0.511247
SRBD1	ENSG00000068784	0.0526133	0.0539339
CYFIP1	ENSG00000068793	0.0731136	0.0602159
KIF2A	ENSG00000068796	0.000853129	0.0012615
RASGRP2	ENSG00000068831	0.172216	0.174801
PSME4	ENSG00000068878	0.490264	0.482361
IFT80	ENSG00000068885	0.0671633	0.0608185
SIRT2	ENSG00000068903	0.417891	0.415438
ERLEC1	ENSG00000068912	0.0937295	0.0894342
PPP2R5B	ENSG00000068971	0.151153	0.145607
PYGM	ENSG00000068976	0.261795	0.13792
MAST4	ENSG00000069020	0.405518	0.397317
SDK2	ENSG00000069188	0.354058	0.360617
NUP133	ENSG00000069248	0.55652	0.530524
NUCKS1	ENSG00000069275	0.379883	0.382429
VPS35	ENSG00000069329	0.0324923	0.0300414
DNAJA2	ENSG00000069345	0.26555	0.28824
BCL3	ENSG00000069399	0.507319	0.491413
KCNAB2	ENSG00000069424	0.106693	0.103607
CLEC2D	ENSG00000069493	0.023655	0.0170148
RORA	ENSG00000069667	0.250742	0.248416
TGFBR3	ENSG00000069702	0.419883	0.429798
KIAA1107	ENSG00000069712	0.302104	0.282613
ATP1B3	ENSG00000069849	0.266306	0.273717
NEDD4	ENSG00000069869	0.164532	0.18515
PIGB	ENSG00000069943	0.1387	0.0863108
MAPK6	ENSG00000069956	0.0077366	0.00776102
GNB5	ENSG00000069966	0.0797042	0.0792884
RAB27A	ENSG00000069974	0.309504	0.317172
CECR5	ENSG00000069998	0.0492216	0.0495899
UFD1L	ENSG00000070010	0.272562	0.252548
LRP6	ENSG00000070018	0.055626	0.0522274
GUCY2C	ENSG00000070019	0.496941	0.494679
SCT	ENSG00000070031	0.495804	0.49824
PHRF1	ENSG00000070047	0.191289	0.170028
IKBKAP	ENSG00000070061	0.0903995	0.088339
NUCB2	ENSG00000070081	0.12326	0.120889
PFN2	ENSG00000070087	0.136855	0.139386
PTPN3	ENSG00000070159	0.491844	0.488405
SPTB	ENSG00000070182	0.435794	0.436493
DAPP1	ENSG00000070190	0.254759	0.258847
SLC44A1	ENSG00000070214	0.249826	0.244735
TMEM260	ENSG00000070269	0.534082	0.524108
SMG6	ENSG00000070366	0.336164	0.341662
EXOC5	ENSG00000070367	0.00287214	0.0031931
CLTCL1	ENSG00000070371	0.0883371	0.0758481
FSTL3	ENSG00000070404	0.210198	0.167365
DGCR2	ENSG00000070413	0.179508	0.166641
RNF126	ENSG00000070423	0.293106	0.288772
MNT	ENSG00000070444	0.498722	0.492321
ZXDC	ENSG00000070476	0.0119744	0.00241228
JMJD6	ENSG00000070495	0.464841	0.41574
POLB	ENSG00000070501	0.440152	0.44814
ST6GALNAC1	ENSG00000070526	0.411024	0.413574
WIPI1	ENSG00000070540	0.370222	0.371295
GBA2	ENSG00000070610	0.317411	0.281658
NDST1	ENSG00000070614	0.345631	0.339057
ASNS	ENSG00000070669	0.215987	0.252365
AP3M2	ENSG00000070718	0.342106	0.342104
ST6GALNAC2	ENSG00000070731	0.41133	0.394611
PABPC1	ENSG00000070756	0.455701	0.480823
TESK2	ENSG00000070759	0.420976	0.401623
C16orf80	ENSG00000070761	0.20808	0.174552
CSNK2A2	ENSG00000070770	0.455808	0.475868
EIF2B3	ENSG00000070785	0.215395	0.182516
TCOF1	ENSG00000070814	0.214675	0.22033
CDC42	ENSG00000070831	0.229495	0.233528
OSBPL3	ENSG00000070882	0.356798	0.372805
SLC12A3	ENSG00000070915	0.486545	0.485156
RAD18	ENSG00000070950	0.217501	0.218155
ATP2B1	ENSG00000070961	0.402573	0.414985
NCK2	ENSG00000071051	0.515247	0.478502
MAP4K4	ENSG00000071054	0.507059	0.488623
MGAT4A	ENSG00000071073	0.139658	0.123922
RPL31	ENSG00000071082	0.222254	0.227032
WDR1	ENSG00000071127	0.207539	0.170793
SNX13	ENSG00000071189	0.117611	0.120739
ARHGAP10	ENSG00000071205	0.204086	0.208146
RPS6KA2	ENSG00000071242	0.527753	0.51796
ING3	ENSG00000071243	0.230659	0.260186
VASH1	ENSG00000071246	0.41717	0.406666
LMCD1	ENSG00000071282	0.496593	0.502109
WBSCR22	ENSG00000071462	0.149652	0.163239
SEL1L	ENSG00000071537	0.35636	0.338699
TRIP13	ENSG00000071539	0.514268	0.497593
TCF3	ENSG00000071564	0.531195	0.529048
TRIB2	ENSG00000071575	0.093725	0.0517816
DAZAP1	ENSG00000071626	0.36169	0.363267
MBD3	ENSG00000071655	0.213242	0.214294
HLTF	ENSG00000071794	0.124288	0.118469
CPSF1	ENSG00000071894	0.0939101	0.0835311
MYO3B	ENSG00000071909	0.375699	0.373175
CYBRD1	ENSG00000071967	0.407977	0.404561
PDCD2	ENSG00000071994	0.410256	0.395784
RDH11	ENSG00000072042	0.496765	0.488867
PRKACA	ENSG00000072062	0.426505	0.409992
LPHN1	ENSG00000072071	0.356725	0.363584
ACTN1	ENSG00000072110	0.361232	0.336306
ZFYVE26	ENSG00000072121	0.421599	0.414653
EPN2	ENSG00000072134	0.257482	0.253702
PTPN18	ENSG00000072135	0.536733	0.526461
LIMS2	ENSG00000072163	0.44694	0.451854
SPEG	ENSG00000072195	0.532785	0.533868
LNX1	ENSG00000072201	0.463922	0.461437
ALDH3A2	ENSG00000072210	0.461371	0.474502
TFRC	ENSG00000072274	0.380537	0.366418
SREBF1	ENSG00000072310	0.13764	0.139149
AFF4	ENSG00000072364	0.517299	0.533482
UBE2D1	ENSG00000072401	0.518449	0.528114
MPP5	ENSG00000072415	0.308477	0.275817
RHOBTB1	ENSG00000072422	0.182412	0.200647
MARK2	ENSG00000072518	0.430512	0.470301
HMMR	ENSG00000072571	0.350264	0.346754
CHFR	ENSG00000072609	0.533902	0.526195
P4HA2	ENSG00000072682	0.344394	0.330708
FCGR2B	ENSG00000072694	0.469083	0.477613
NFATC3	ENSG00000072736	0.170494	0.176925
TRNT1	ENSG00000072756	0.0165679	0.0147688
ACADVL	ENSG00000072778	0.0428878	0.0337047
STK10	ENSG00000072786	0.141719	0.0972441
FBXW11	ENSG00000072803	0.0504792	0.0584629
ACAP1	ENSG00000072818	0.386485	0.382233
EVC	ENSG00000072840	0.36859	0.372911
DERL2	ENSG00000072849	0.145119	0.131749
SIDT1	ENSG00000072858	0.266595	0.213291
NDE1	ENSG00000072864	0.139441	0.142336
MRVI1	ENSG00000072952	0.500328	0.511187
TMEM38A	ENSG00000072954	0.499574	0.483266
AP1M1	ENSG00000072958	0.140999	0.137853
PVR	ENSG00000073008	0.0390087	0.0107857
XRCC1	ENSG00000073050	0.425372	0.428105
SCARB1	ENSG00000073060	0.421086	0.379807
MCM2	ENSG00000073111	0.429155	0.416506
PANX2	ENSG00000073150	0.335633	0.32433
SELO	ENSG00000073169	0.0886923	0.0864838
TP63	ENSG00000073282	0.409569	0.399047
ALPK1	ENSG00000073331	0.403782	0.387157
LLGL2	ENSG00000073350	0.420066	0.417815
PDE8A	ENSG00000073417	0.42425	0.424708
NLE1	ENSG00000073536	0.439162	0.477756
SDHA	ENSG00000073578	0.091689	0.086495
SMARCE1	ENSG00000073584	0.51944	0.486609
GSDMB	ENSG00000073605	0.459445	0.477273
KDM5A	ENSG00000073614	0.535737	0.513173
ADAM11	ENSG00000073670	0.477337	0.47887
PPP2R3A	ENSG00000073711	0.339303	0.325901
FERMT2	ENSG00000073712	0.486457	0.488216
DHRS9	ENSG00000073737	0.330153	0.325932
PTGS2	ENSG00000073756	0.505233	0.515895
IGF2BP2	ENSG00000073792	0.330721	0.319902
MAP3K13	ENSG00000073803	0.104533	0.103798
ST6GAL1	ENSG00000073849	0.166774	0.149688
TBX21	ENSG00000073861	0.31042	0.322553
FRY	ENSG00000073910	0.36219	0.341376
PICALM	ENSG00000073921	0.488816	0.50198
NSF	ENSG00000073969	0.535936	0.538937
CLASP1	ENSG00000074054	0.420299	0.37022
MRPS34	ENSG00000074071	0.131612	0.127663
NOTCH3	ENSG00000074181	0.36372	0.355263
CLNS1A	ENSG00000074201	0.53367	0.527626
TEAD2	ENSG00000074219	0.499612	0.496209
EED	ENSG00000074266	0.0631011	0.0550096
CDHR2	ENSG00000074276	0.443354	0.436722
TSG101	ENSG00000074319	0.214854	0.193989
C17orf85	ENSG00000074356	0.124578	0.137073
ATP2A3	ENSG00000074370	0.303174	0.305608
MGLL	ENSG00000074416	0.0720528	0.0765107
NTN4	ENSG00000074527	0.331041	0.33325
BCS1L	ENSG00000074582	0.19215	0.207013
NUAK1	ENSG00000074590	0.525045	0.519892
DPP8	ENSG00000074603	0.0466004	0.0513018
SLC24A1	ENSG00000074621	0.360216	0.359806
ZNF532	ENSG00000074657	0.0719229	0.0698103
SCARF1	ENSG00000074660	0.477331	0.457689
LMAN1	ENSG00000074695	0.290332	0.273534
PTPLAD1	ENSG00000074696	0.0180077	0.016221
IPCEF1	ENSG00000074706	0.386057	0.385632
ZZEF1	ENSG00000074755	0.301463	0.254714
ENO1	ENSG00000074800	0.0186285	0.0109201
C19orf10	ENSG00000074842	0.317422	0.320919
ANO8	ENSG00000074855	0.51929	0.514606
TUBE1	ENSG00000074935	0.0291203	0.0129954
ARHGEF10L	ENSG00000074964	0.282664	0.263121
TXK	ENSG00000074966	0.471126	0.45656
ACTR6	ENSG00000075089	0.0499993	0.0475635
TIPIN	ENSG00000075131	0.266001	0.267139
SRI	ENSG00000075142	0.512398	0.510852
EIF4G3	ENSG00000075151	0.356829	0.390451
NUP37	ENSG00000075188	0.364675	0.343947
SEMA3A	ENSG00000075213	0.367848	0.370793
GTSE1	ENSG00000075218	0.505932	0.507083
SEMA3C	ENSG00000075223	0.431204	0.43187
TTC38	ENSG00000075234	0.337953	0.346562
ACAT1	ENSG00000075239	0.3765	0.356023
GRAMD4	ENSG00000075240	0.500806	0.515768
CELSR1	ENSG00000075275	0.397439	0.397423
WNT8B	ENSG00000075290	0.467207	0.461159
ZNF638	ENSG00000075292	0.168651	0.170379
SLC25A40	ENSG00000075303	0.192659	0.184772
TIMM21	ENSG00000075336	0.484192	0.508859
ADD2	ENSG00000075340	0.280731	0.27557
RASAL2	ENSG00000075391	0.401249	0.404776
VPS9D1	ENSG00000075399	0.424744	0.40964
ZNF37A	ENSG00000075407	0.158694	0.135252
MARK3	ENSG00000075413	0.270109	0.242721
SLC25A3	ENSG00000075415	0.0894044	0.100931
FNDC3B	ENSG00000075420	0.441116	0.45549
FOSL2	ENSG00000075426	0.376895	0.39432
FRYL	ENSG00000075539	0.362088	0.335514
TMEM131	ENSG00000075568	0.523339	0.485448
FSCN1	ENSG00000075618	0.216177	0.218404
ACTB	ENSG00000075624	0.145012	0.134314
PLD1	ENSG00000075651	0.516886	0.51052
WDR62	ENSG00000075702	0.499728	0.493234
DLG1	ENSG00000075711	0.155964	0.152948
RAB7A	ENSG00000075785	0.457107	0.435894
BCAP29	ENSG00000075790	0.12772	0.12719
SEC31B	ENSG00000075826	0.114272	0.12343
SART3	ENSG00000075856	0.403393	0.399071
ARHGAP15	ENSG00000075884	0.515721	0.493418
EXOSC7	ENSG00000075914	0.37578	0.42324
KIFAP3	ENSG00000075945	0.00534191	0.00507273
MKRN2	ENSG00000075975	0.467438	0.466726
MCM6	ENSG00000076003	0.431722	0.424546
REXO2	ENSG00000076043	0.507542	0.51883
RBM7	ENSG00000076053	0.0557195	0.0479572
RBMS2	ENSG00000076067	0.435492	0.463764
BAZ2A	ENSG00000076108	0.365375	0.405949
PTPN23	ENSG00000076201	0.438622	0.425728
MLH1	ENSG00000076242	0.103183	0.106118
UNG	ENSG00000076248	0.441477	0.452229
FMO4	ENSG00000076258	0.218655	0.204804
KLHL20	ENSG00000076321	0.0338299	0.0254471
SLC46A1	ENSG00000076351	0.517648	0.50939
PLXNA2	ENSG00000076356	0.180565	0.169898
SPAG5	ENSG00000076382	0.280963	0.294997
ANKRD13A	ENSG00000076513	0.47124	0.5021
TPD52	ENSG00000076554	0.123494	0.126949
ACACB	ENSG00000076555	0.415714	0.418917
TRAF4	ENSG00000076604	0.420266	0.410124
PAG1	ENSG00000076641	0.488186	0.497503
GPATCH1	ENSG00000076650	0.175704	0.154815
ICAM3	ENSG00000076662	0.134818	0.125044
NT5C2	ENSG00000076685	0.283131	0.293375
MCAM	ENSG00000076706	0.439452	0.439159
CAMSAP3	ENSG00000076826	0.511624	0.514801
RAP1GAP	ENSG00000076864	0.477332	0.48113
XAB2	ENSG00000076924	0.00626828	0.00486901
ARHGEF1	ENSG00000076928	0.0433308	0.0379769
STXBP2	ENSG00000076944	0.0967932	0.075372
MAP2K7	ENSG00000076984	0.296852	0.283284
DGKD	ENSG00000077044	0.224271	0.219621
TOP2B	ENSG00000077097	0.461272	0.484516
TM9SF3	ENSG00000077147	0.161478	0.151206
NFKB2	ENSG00000077150	0.255513	0.233515
UBE2T	ENSG00000077152	0.341061	0.33366
PPP1R12B	ENSG00000077157	0.528227	0.52071
DNAJC10	ENSG00000077232	0.0998179	0.0965027
GTF3C1	ENSG00000077235	0.0770617	0.0654064
IL4R	ENSG00000077238	0.38662	0.324743
USP33	ENSG00000077254	0.00692517	0.00700738
SNRPA	ENSG00000077312	0.193461	0.187378
SPAG6	ENSG00000077327	0.336462	0.336916
EXOSC5	ENSG00000077348	0.284619	0.27976
DYNC1I2	ENSG00000077380	0.084632	0.0855572
APBB1IP	ENSG00000077420	0.409581	0.429757
LRCH4	ENSG00000077454	0.191426	0.181
FAM76B	ENSG00000077458	0.10867	0.106482
SIRT6	ENSG00000077463	0.127723	0.118292
POLD3	ENSG00000077514	0.368282	0.407108
CAPZB	ENSG00000077549	0.340621	0.317036
GPR137B	ENSG00000077585	0.0399267	0.0306719
NAALAD2	ENSG00000077616	0.339312	0.337844
JADE1	ENSG00000077684	0.160924	0.161114
FGFR1	ENSG00000077782	0.432398	0.419923
GTF2I	ENSG00000077809	0.372636	0.364182
CST7	ENSG00000077984	0.342433	0.28978
MAP2	ENSG00000078018	0.51767	0.511712
PIAS2	ENSG00000078043	0.496596	0.502943
AMPH	ENSG00000078053	0.487774	0.486133
MCCC1	ENSG00000078070	0.511463	0.532102
LAMP3	ENSG00000078081	0.445422	0.440529
NEBL	ENSG00000078114	0.4724	0.464564
ACER3	ENSG00000078124	0.310938	0.328212
UBE2K	ENSG00000078140	0.0976445	0.105461
PIK3C3	ENSG00000078142	0.20384	0.233527
N4BP2	ENSG00000078177	0.0681346	0.0676339
C12orf5	ENSG00000078237	0.0742378	0.0833251
TULP3	ENSG00000078246	0.461222	0.459855
SYNJ2	ENSG00000078269	0.523931	0.540883
PPP2R5C	ENSG00000078304	0.110833	0.127002
PMS2P1	ENSG00000078319	0.430671	0.411543
GNB1	ENSG00000078369	0.519645	0.48373
HOXA9	ENSG00000078399	0.470665	0.474295
EDN1	ENSG00000078401	0.116626	0.122051
MLLT10	ENSG00000078403	0.458223	0.455854
ZCWPW1	ENSG00000078487	0.522492	0.531838
NRD1	ENSG00000078618	0.424701	0.398286
VDAC3	ENSG00000078668	0.525939	0.520479
PCM1	ENSG00000078674	0.143723	0.144546
TNRC6C	ENSG00000078687	0.511732	0.501654
CBFA2T2	ENSG00000078699	0.285959	0.264026
ITCH	ENSG00000078747	0.0415489	0.04323
TP53INP2	ENSG00000078804	0.511034	0.518484
SDF4	ENSG00000078808	0.167682	0.143302
MYH7B	ENSG00000078814	0.437082	0.436571
TP73	ENSG00000078900	0.450249	0.448443
TOLLIP	ENSG00000078902	0.366634	0.351737
UBE2D4	ENSG00000078967	0.115923	0.0177036
THOC1	ENSG00000079134	0.448867	0.506902
FKBP7	ENSG00000079150	0.420594	0.420236
OSBPL6	ENSG00000079156	0.502193	0.502088
SLC1A3	ENSG00000079215	0.333769	0.322693
XRCC5	ENSG00000079246	0.369261	0.39138
LXN	ENSG00000079257	0.305897	0.302039
SP140	ENSG00000079263	0.199783	0.20709
MKNK1	ENSG00000079277	0.380987	0.344431
TNS1	ENSG00000079308	0.173149	0.151368
REXO1	ENSG00000079313	0.371473	0.355133
SAR1A	ENSG00000079332	0.0667298	0.0569385
CDC14A	ENSG00000079335	0.391556	0.382194
RAPGEF3	ENSG00000079337	0.482699	0.485298
CEACAM1	ENSG00000079385	0.296624	0.300937
SENP1	ENSG00000079387	0.0204898	0.0206548
DUSP13	ENSG00000079393	0.402469	0.394079
CIC	ENSG00000079432	0.38612	0.349431
LIPE	ENSG00000079435	0.47359	0.464268
FDFT1	ENSG00000079459	0.562355	0.504493
PAFAH1B3	ENSG00000079462	0.414083	0.399855
KIF22	ENSG00000079616	0.133573	0.163114
LRRC16A	ENSG00000079691	0.512895	0.514708
PGM1	ENSG00000079739	0.162769	0.152852
DDX1	ENSG00000079785	0.0182618	0.0139854
DNM2	ENSG00000079805	0.114226	0.0875962
EPB41L2	ENSG00000079819	0.32732	0.326243
MOXD1	ENSG00000079931	0.338623	0.325548
STX7	ENSG00000079950	0.418115	0.428834
RABL2B	ENSG00000079974	0.304688	0.301901
KEAP1	ENSG00000079999	0.152213	0.108367
DDX43	ENSG00000080007	0.413486	0.414204
DCT	ENSG00000080166	0.444627	0.445329
SLC35C2	ENSG00000080189	0.0371496	0.0375374
CRYBG3	ENSG00000080200	0.170164	0.160483
RFX3	ENSG00000080298	0.343408	0.321902
RIF1	ENSG00000080345	0.372181	0.375916
RAB21	ENSG00000080371	0.204273	0.202983
SLC4A4	ENSG00000080493	0.494834	0.485258
SMARCA2	ENSG00000080503	0.322985	0.310763
SESN1	ENSG00000080546	0.151709	0.163982
COL5A3	ENSG00000080573	0.303372	0.310888
SRCAP	ENSG00000080603	0.360921	0.385535
KIAA0020	ENSG00000080608	0.100489	0.0951363
CNOT4	ENSG00000080802	0.037641	0.0559947
PSEN1	ENSG00000080815	0.421423	0.389315
CPOX	ENSG00000080819	0.258075	0.171127
CLDND1	ENSG00000080822	0.388742	0.400224
MOK	ENSG00000080823	0.309831	0.324464
HSP90AA1	ENSG00000080824	0.00208778	0.00196051
RBL1	ENSG00000080839	0.241866	0.242874
DLGAP4	ENSG00000080845	0.323778	0.309456
IGSF9B	ENSG00000080854	0.397073	0.393863
CROCCP3	ENSG00000080947	0.530122	0.534151
NDC80	ENSG00000080986	0.45443	0.436142
AP4E1	ENSG00000081014	0.0543105	0.0624794
RSBN1	ENSG00000081019	0.119784	0.119652
MAGI3	ENSG00000081026	0.412217	0.413599
CXCL2	ENSG00000081041	0.398712	0.395029
COL4A4	ENSG00000081052	0.502828	0.508823
TCF7	ENSG00000081059	0.523327	0.53439
OSTM1	ENSG00000081087	0.064516	0.0604714
IMPG2	ENSG00000081148	0.367902	0.330776
PCNP	ENSG00000081154	0.0301805	0.0272558
EXD2	ENSG00000081177	0.511282	0.484611
ARG2	ENSG00000081181	0.0844373	0.0707934
MEF2C	ENSG00000081189	0.334118	0.33322
PTPRC	ENSG00000081237	0.25581	0.272579
UBA5	ENSG00000081307	0.421946	0.433151
STK17B	ENSG00000081320	0.240802	0.237335
CDC14B	ENSG00000081377	0.216296	0.222538
ZNF510	ENSG00000081386	0.0280728	0.0251278
ZNF506	ENSG00000081665	0.222367	0.206911
JMJD4	ENSG00000081692	0.354029	0.378818
DUSP12	ENSG00000081721	0.109447	0.111513
AACS	ENSG00000081760	0.206069	0.222981
KIAA0141	ENSG00000081791	0.0115033	0.0153823
HSPB11	ENSG00000081870	0.451526	0.389842
PHLPP1	ENSG00000081913	0.325834	0.322654
IL12RB2	ENSG00000081985	0.255202	0.259207
SMARCD3	ENSG00000082014	0.0990686	0.0782982
WDR70	ENSG00000082068	0.547862	0.541671
FYB	ENSG00000082074	0.270748	0.276267
STRADB	ENSG00000082146	0.48657	0.324806
BZW1	ENSG00000082153	0.00810568	0.00690493
C1QTNF3	ENSG00000082196	0.222286	0.237757
ME2	ENSG00000082212	0.262126	0.272925
C5orf22	ENSG00000082213	0.000202558	0.000304301
CCNT2	ENSG00000082258	0.12406	0.126994
FAM135A	ENSG00000082269	0.105136	0.112644
COL19A1	ENSG00000082293	0.527541	0.530298
EPB41L3	ENSG00000082397	0.406433	0.396217
COBLL1	ENSG00000082438	0.495877	0.500699
TRAF5	ENSG00000082512	0.399839	0.383494
MRPL22	ENSG00000082515	0.206262	0.221999
GEMIN5	ENSG00000082516	0.262938	0.264941
NFE2L1	ENSG00000082641	0.286669	0.251705
GSK3B	ENSG00000082701	0.484023	0.501266
ITGB5	ENSG00000082781	0.398752	0.408132
ERC1	ENSG00000082805	0.354986	0.363765
XPO1	ENSG00000082898	0.0968594	0.0929528
RNF13	ENSG00000082996	0.427734	0.43647
PALB2	ENSG00000083093	0.337384	0.33469
DOPEY1	ENSG00000083097	0.460715	0.460305
LYRM2	ENSG00000083099	0.00505579	0.00330774
BCKDHB	ENSG00000083123	0.49893	0.494434
KAT6A	ENSG00000083168	0.381124	0.412386
ZCCHC6	ENSG00000083223	0.501472	0.518972
ULK2	ENSG00000083290	0.43086	0.422699
TNPO1	ENSG00000083312	0.148816	0.149299
PLOD1	ENSG00000083444	0.169999	0.155217
P2RX5	ENSG00000083454	0.500628	0.510625
ITGAE	ENSG00000083457	0.305792	0.318693
DIS3	ENSG00000083520	0.0151941	0.0145421
PIBF1	ENSG00000083535	0.0895668	0.0883554
TDRD3	ENSG00000083544	0.251179	0.248574
NUFIP1	ENSG00000083635	0.415666	0.411333
PDS5B	ENSG00000083642	0.0872901	0.0906859
OXCT1	ENSG00000083720	0.185588	0.169362
CYLD	ENSG00000083799	0.122433	0.123451
SLC27A5	ENSG00000083807	0.288235	0.288659
ZNF324	ENSG00000083812	0.49226	0.478624
ZNF671	ENSG00000083814	0.368094	0.282861
ZNF416	ENSG00000083817	0.366115	0.301462
ZNF586	ENSG00000083828	0.14967	0.172195
ZNF446	ENSG00000083838	0.0330235	0.0347604
ZNF264	ENSG00000083844	0.0183543	0.0181846
RPS5	ENSG00000083845	0.141896	0.149881
YTHDC1	ENSG00000083896	0.497907	0.515647
CHMP2B	ENSG00000083937	0.274507	0.285756
SMAP2	ENSG00000084070	0.163297	0.152753
PPIE	ENSG00000084072	0.215314	0.226721
ZMPSTE24	ENSG00000084073	0.113535	0.10977
STARD7	ENSG00000084090	0.249073	0.259152
NOA1	ENSG00000084092	0.394495	0.398607
REST	ENSG00000084093	0.13231	0.131248
HAL	ENSG00000084110	0.303824	0.282509
SSH1	ENSG00000084112	0.231804	0.256203
GSTP1	ENSG00000084207	0.00825075	0.00816691
APLP2	ENSG00000084234	0.0522125	0.0256981
KIAA1467	ENSG00000084444	0.247301	0.229784
WBP11	ENSG00000084463	0.425871	0.416158
EIF3I	ENSG00000084623	0.522836	0.47559
TXLNA	ENSG00000084652	0.413687	0.415005
NCOA1	ENSG00000084676	0.405141	0.364453
AGBL5	ENSG00000084693	0.18257	0.176829
KIF3C	ENSG00000084731	0.495061	0.474693
RAB10	ENSG00000084733	0.249781	0.257977
HADHA	ENSG00000084754	0.322573	0.313847
MAPRE3	ENSG00000084764	0.394636	0.0473364
CAD	ENSG00000084774	0.120088	0.109089
CD59	ENSG00000085063	0.420486	0.433767
CD82	ENSG00000085117	0.319317	0.302311
TAF9	ENSG00000085231	0.224946	0.203934
FCN1	ENSG00000085265	0.0719096	0.0632959
MYNN	ENSG00000085274	0.0046752	0.00542096
MECOM	ENSG00000085276	0.443041	0.441414
SCAMP1	ENSG00000085365	0.028488	0.0245317
PREP	ENSG00000085377	0.52456	0.529593
HACE1	ENSG00000085382	0.024746	0.0248247
SEH1L	ENSG00000085415	0.415199	0.385791
WDR47	ENSG00000085433	0.261777	0.280174
WDFY1	ENSG00000085449	0.106404	0.112083
OVGP1	ENSG00000085465	0.0848145	0.0846835
SLC25A24	ENSG00000085491	0.0797417	0.0870467
MAP3K4	ENSG00000085511	0.0857426	0.0819007
PILRA	ENSG00000085514	0.284532	0.275377
ABCB1	ENSG00000085563	0.0356694	0.03513
ZNF213	ENSG00000085644	0.469266	0.457863
AKR1B1	ENSG00000085662	0.184981	0.213412
CPNE3	ENSG00000085719	0.361284	0.372014
RRN3	ENSG00000085721	0.198407	0.163234
CTTN	ENSG00000085733	0.171871	0.180113
WNT11	ENSG00000085741	0.478533	0.475976
MTIF2	ENSG00000085760	0.389516	0.373264
DDHD2	ENSG00000085788	0.423397	0.418004
TTC39A	ENSG00000085831	0.500867	0.509482
EPS15	ENSG00000085832	0.15081	0.165911
ORC1	ENSG00000085840	0.391237	0.392654
MGST2	ENSG00000085871	0.0688779	0.0532151
CHERP	ENSG00000085872	0.0984781	0.0775939
ATG16L1	ENSG00000085978	0.227966	0.234517
USP40	ENSG00000085982	0.101021	0.0908955
POMGNT1	ENSG00000085998	0.357252	0.444152
RAD54L	ENSG00000085999	0.479409	0.489361
MAST2	ENSG00000086015	0.349432	0.358013
DNAJA1	ENSG00000086061	0.116147	0.119196
B4GALT1	ENSG00000086062	0.541233	0.527026
CHMP5	ENSG00000086065	0.401585	0.403254
NFX1	ENSG00000086102	0.109722	0.0811906
DIMT1	ENSG00000086189	0.311733	0.282361
IPO11	ENSG00000086200	0.0853593	0.0823981
EIF2AK1	ENSG00000086232	0.362413	0.407191
NME8	ENSG00000086288	0.146233	0.14237
EPDR1	ENSG00000086289	0.38136	0.367326
SNX10	ENSG00000086300	0.425666	0.436366
SEPHS1	ENSG00000086475	0.458334	0.449584
MRPL28	ENSG00000086504	0.075158	0.068525
HBQ1	ENSG00000086506	0.459964	0.463915
ITPKC	ENSG00000086544	0.280192	0.277033
CEACAM6	ENSG00000086548	0.439302	0.427589
RBM22	ENSG00000086589	0.320956	0.304067
TMED2	ENSG00000086598	0.0394411	0.0354605
ERO1LB	ENSG00000086619	0.0601914	0.0487129
ZFAND6	ENSG00000086666	0.500852	0.516267
LAT2	ENSG00000086730	0.417514	0.401103
ZW10	ENSG00000086827	0.0955918	0.0878861
ALG9	ENSG00000086848	0.539516	0.528785
MYBPC2	ENSG00000086967	0.363752	0.357236
ACOX3	ENSG00000087008	0.0741861	0.0724233
MTMR2	ENSG00000087053	0.0895994	0.075352
PPP1R15A	ENSG00000087074	0.396293	0.357937
HSD17B14	ENSG00000087076	0.501295	0.505245
TRIP6	ENSG00000087077	0.230804	0.21287
FTL	ENSG00000087086	0.0804333	0.0731178
SRRT	ENSG00000087087	0.15302	0.146771
BAX	ENSG00000087088	0.174375	0.172447
NLK	ENSG00000087095	0.00401464	0.00265374
PIGS	ENSG00000087111	0.435854	0.435266
ATXN7L3	ENSG00000087152	0.234231	0.251229
PGS1	ENSG00000087157	0.521392	0.531157
PSMC5	ENSG00000087191	0.23939	0.24825
UIMC1	ENSG00000087206	0.395782	0.342776
CETP	ENSG00000087237	0.438419	0.435584
LPCAT2	ENSG00000087253	0.288273	0.287829
GNAO1	ENSG00000087258	0.333161	0.338795
OGFOD1	ENSG00000087263	0.114286	0.0945149
SH3BP2	ENSG00000087266	0.486763	0.458321
NOP14	ENSG00000087269	0.297425	0.309063
ADD1	ENSG00000087274	0.426343	0.374192
L2HGDH	ENSG00000087299	0.342728	0.346275
TXNDC16	ENSG00000087301	0.470041	0.469366
C14orf166	ENSG00000087302	0.22506	0.228165
NID2	ENSG00000087303	0.503996	0.509753
GMCL1	ENSG00000087338	0.219798	0.211241
SF3B2	ENSG00000087365	0.0148751	0.010897
KLHL42	ENSG00000087448	0.527607	0.527384
GNAS	ENSG00000087460	0.336665	0.328042
DNM1L	ENSG00000087470	0.0418722	0.0428712
PHACTR3	ENSG00000087495	0.454746	0.45003
ERGIC2	ENSG00000087502	0.166452	0.164354
AURKA	ENSG00000087586	0.439296	0.446534
CASS4	ENSG00000087589	0.381091	0.388701
AAMDC	ENSG00000087884	0.284571	0.266137
RFX2	ENSG00000087903	0.37348	0.326015
METTL2A	ENSG00000087995	0.0423293	0.0425421
ALG6	ENSG00000088035	0.48076	0.465113
CNOT3	ENSG00000088038	0.189844	0.160649
GP6	ENSG00000088053	0.178169	0.191807
PTPN4	ENSG00000088179	0.0453957	0.0444362
DDX18	ENSG00000088205	0.0468081	0.0412729
KHSRP	ENSG00000088247	0.514208	0.529439
GNA11	ENSG00000088256	0.432076	0.426046
ASAP3	ENSG00000088280	0.345238	0.348215
EDEM2	ENSG00000088298	0.497068	0.487091
DNMT3B	ENSG00000088305	0.526775	0.523556
TPX2	ENSG00000088325	0.452493	0.446681
FER1L4	ENSG00000088340	0.445805	0.436088
PDRG1	ENSG00000088356	0.48709	0.470974
EPB41L1	ENSG00000088367	0.496162	0.493059
DOCK9	ENSG00000088387	0.273786	0.276754
ANKRD10	ENSG00000088448	0.0170946	0.0197229
TGDS	ENSG00000088451	0.209062	0.175977
DOCK3	ENSG00000088538	0.07943	0.0788112
C3orf18	ENSG00000088543	0.473049	0.453447
COQ9	ENSG00000088682	0.113404	0.109443
TMEM40	ENSG00000088726	0.351483	0.357602
KIF9	ENSG00000088727	0.473963	0.482883
CRLS1	ENSG00000088766	0.408443	0.433647
PPP1R13B	ENSG00000088808	0.348069	0.334582
ATRN	ENSG00000088812	0.00628406	0.00299414
SMOX	ENSG00000088826	0.471971	0.462025
SIGLEC1	ENSG00000088827	0.493205	0.497877
FKBP1A	ENSG00000088832	0.418862	0.430549
NSFL1C	ENSG00000088833	0.0467816	0.0322201
SLC4A11	ENSG00000088836	0.494362	0.487373
C20orf194	ENSG00000088854	0.339805	0.341142
ZNF343	ENSG00000088876	0.492625	0.495271
EBF4	ENSG00000088881	0.322028	0.322968
CPXM1	ENSG00000088882	0.345003	0.341368
MAVS	ENSG00000088888	0.0742905	0.0755901
LZTS3	ENSG00000088899	0.284553	0.287595
XRN2	ENSG00000088930	0.445947	0.479745
PLK1S1	ENSG00000088970	0.0358706	0.0328268
DYNLL1	ENSG00000088986	0.16406	0.167087
TESC	ENSG00000088992	0.0708814	0.0798297
SNX5	ENSG00000089006	0.123169	0.106498
RPL6	ENSG00000089009	0.156039	0.164873
SIRPG	ENSG00000089012	0.420243	0.442268
MAPKAPK5	ENSG00000089022	0.470288	0.491315
P2RX7	ENSG00000089041	0.368131	0.376166
ESF1	ENSG00000089048	0.0597356	0.0573906
RBBP9	ENSG00000089050	0.026705	0.0258635
ANAPC5	ENSG00000089053	0.156462	0.184275
SLC23A2	ENSG00000089057	0.0998206	0.0934644
SLC8B1	ENSG00000089060	0.0542566	0.0437175
TMEM230	ENSG00000089063	0.0423259	0.0421792
DZANK1	ENSG00000089091	0.273146	0.293515
KDM2B	ENSG00000089094	0.486552	0.49388
TASP1	ENSG00000089123	0.345145	0.276291
OAS1	ENSG00000089127	0.437821	0.433462
GCN1L1	ENSG00000089154	0.110585	0.108542
RPLP0	ENSG00000089157	0.171232	0.186537
PXN	ENSG00000089159	0.361871	0.328598
SIRT4	ENSG00000089163	0.273291	0.267396
RPH3A	ENSG00000089169	0.0819945	0.0709027
KIF16B	ENSG00000089177	0.263486	0.276902
TRMT6	ENSG00000089195	0.221135	0.211602
CHGB	ENSG00000089199	0.509043	0.511
PEBP1	ENSG00000089220	0.0938678	0.109218
BRAP	ENSG00000089234	0.228007	0.228961
ERP29	ENSG00000089248	0.277668	0.319162
FUS	ENSG00000089280	0.00388564	0.00347592
FXYD5	ENSG00000089327	0.0361223	0.0343192
ZNF302	ENSG00000089335	0.410559	0.382834
GRAMD1A	ENSG00000089351	0.206128	0.182377
CDIP1	ENSG00000089486	0.260672	0.20827
CMTM1	ENSG00000089505	0.354048	0.363642
GANAB	ENSG00000089597	0.00555397	0.00405852
GMIP	ENSG00000089639	0.465159	0.430836
BIRC5	ENSG00000089685	0.459164	0.456398
LAG3	ENSG00000089692	0.474123	0.474198
MLF2	ENSG00000089693	0.115533	0.109513
OTUB2	ENSG00000089723	0.449802	0.456934
DDX24	ENSG00000089737	0.0621833	0.0622308
ZBTB25	ENSG00000089775	0.303653	0.250563
NECAP1	ENSG00000089818	0.262519	0.266196
ANKRD24	ENSG00000089847	0.39452	0.389911
DHX32	ENSG00000089876	0.0837047	0.0724615
RCOR1	ENSG00000089902	0.480982	0.505
GPATCH2L	ENSG00000089916	0.318867	0.302983
LTBP4	ENSG00000090006	0.103032	0.0941878
BLVRB	ENSG00000090013	0.02097	0.0211958
SLC9A1	ENSG00000090020	0.12135	0.1
SPTLC1	ENSG00000090054	0.122354	0.132604
PAPOLA	ENSG00000090060	0.105913	0.110433
CCNK	ENSG00000090061	0.183104	0.202796
PCBP4	ENSG00000090097	0.326547	0.323179
RGS1	ENSG00000090104	0.296738	0.316316
YPEL3	ENSG00000090238	0.199258	0.182363
MRPS33	ENSG00000090263	0.437523	0.465183
NDUFB2	ENSG00000090266	0.491466	0.502283
NUDC	ENSG00000090273	0.350093	0.353095
MAEA	ENSG00000090316	0.102908	0.0850623
ICAM1	ENSG00000090339	0.368191	0.344859
STRN4	ENSG00000090372	0.223614	0.158645
IRAK3	ENSG00000090376	0.18746	0.169779
LYZ	ENSG00000090382	0.541272	0.531403
MUL1	ENSG00000090432	0.181178	0.17601
TFAP4	ENSG00000090447	0.229299	0.234179
PDCD7	ENSG00000090470	0.147093	0.136573
SPG21	ENSG00000090487	0.248881	0.237551
DNAJB11	ENSG00000090520	0.407838	0.408902
LEPREL1	ENSG00000090530	0.353061	0.345075
FLT3LG	ENSG00000090554	0.325311	0.314954
RAB11FIP3	ENSG00000090565	0.52282	0.493686
GNPTG	ENSG00000090581	0.0371854	0.035799
ZNF268	ENSG00000090612	0.0320824	0.0119788
GOLGA3	ENSG00000090615	0.420798	0.430323
PABPC4	ENSG00000090621	0.250484	0.331356
CD209	ENSG00000090659	0.503037	0.506147
CERS4	ENSG00000090661	0.317173	0.296176
MCOLN1	ENSG00000090674	0.538184	0.524796
USP48	ENSG00000090686	0.40959	0.409408
PDPR	ENSG00000090857	0.271078	0.274549
AARS	ENSG00000090861	0.159225	0.157697
GLG1	ENSG00000090863	0.00865394	0.00674711
TNRC6A	ENSG00000090905	0.339495	0.344496
FCGBP	ENSG00000090920	0.16787	0.177383
PLEKHG2	ENSG00000090924	0.263	0.275168
NAT14	ENSG00000090971	0.488529	0.496223
PITPNM2	ENSG00000090975	0.378539	0.400396
EXOC1	ENSG00000090989	0.386948	0.375962
RBM27	ENSG00000091009	0.190317	0.20132
OSBPL8	ENSG00000091039	0.22899	0.231067
DTX2	ENSG00000091073	0.124998	0.11365
NLRC4	ENSG00000091106	0.414361	0.394563
PUS7	ENSG00000091127	0.189096	0.173455
NRCAM	ENSG00000091129	0.313795	0.310145
SLC26A4	ENSG00000091137	0.510734	0.509826
DLD	ENSG00000091140	0.0407771	0.041262
WDR7	ENSG00000091157	0.538608	0.546477
TXNL1	ENSG00000091164	0.2873	0.278131
IL5RA	ENSG00000091181	0.435995	0.43519
ABCC6	ENSG00000091262	0.0840929	0.0776544
CMTM6	ENSG00000091317	0.178098	0.179802
ITGA6	ENSG00000091409	0.292977	0.292857
RAPGEF4	ENSG00000091428	0.43963	0.422852
MLTK	ENSG00000091436	0.472673	0.454595
FH	ENSG00000091483	0.24716	0.238652
SEL1L3	ENSG00000091490	0.411623	0.388043
TF	ENSG00000091513	0.440321	0.443899
CDV3	ENSG00000091527	0.307227	0.307564
MYO15A	ENSG00000091536	0.517347	0.517028
ALKBH5	ENSG00000091542	0.537135	0.521114
NLRP1	ENSG00000091592	0.241919	0.235906
PITPNM3	ENSG00000091622	0.318954	0.307989
SPAG7	ENSG00000091640	0.0233221	0.0224359
ORC6	ENSG00000091651	0.135692	0.127723
ZC3HC1	ENSG00000091732	0.423096	0.473553
ESR1	ENSG00000091831	0.453624	0.445857
RGS17	ENSG00000091844	0.366477	0.36646
TMEM101	ENSG00000091947	0.114969	0.121541
CD200	ENSG00000091972	0.513031	0.523786
PSME1	ENSG00000092010	0.462804	0.472617
PPP2R3C	ENSG00000092020	0.337318	0.339966
HAUS4	ENSG00000092036	0.380186	0.362817
JPH4	ENSG00000092051	0.356944	0.357297
CEBPE	ENSG00000092067	0.41167	0.407575
SLC7A8	ENSG00000092068	0.186277	0.184083
OSGEP	ENSG00000092094	0.171253	0.189739
SLC22A17	ENSG00000092096	0.127012	0.125012
RNF31	ENSG00000092098	0.444987	0.469015
SCFD1	ENSG00000092108	0.0879111	0.0935759
G2E3	ENSG00000092140	0.0118185	0.0108346
HECTD1	ENSG00000092148	0.42003	0.403623
HNRNPC	ENSG00000092199	0.266592	0.263236
RPGRIP1	ENSG00000092200	0.137477	0.13267
SUPT16H	ENSG00000092201	0.384718	0.389418
TOX4	ENSG00000092203	0.530978	0.498305
GEMIN2	ENSG00000092208	0.503158	0.469845
TGM1	ENSG00000092295	0.274071	0.259637
TINF2	ENSG00000092330	0.338191	0.34151
DAZL	ENSG00000092345	0.435368	0.436597
TRPM7	ENSG00000092439	0.0672849	0.0708181
WDR76	ENSG00000092470	0.0423835	0.0376454
CAPN3	ENSG00000092529	0.430655	0.446903
SNAP23	ENSG00000092531	0.0458313	0.0448765
PHGDH	ENSG00000092621	0.520879	0.523359
COL9A3	ENSG00000092758	0.438591	0.437441
EZR	ENSG00000092820	0.415776	0.426228
MYL6	ENSG00000092841	0.223584	0.218717
AGO1	ENSG00000092847	0.39168	0.367453
TEKT2	ENSG00000092850	0.483566	0.480594
CLSPN	ENSG00000092853	0.229547	0.228755
RFFL	ENSG00000092871	0.394048	0.382044
UNC13D	ENSG00000092929	0.240313	0.226156
MFSD11	ENSG00000092931	0.136297	0.14284
DPYSL2	ENSG00000092964	0.1252	0.122037
TGFB2	ENSG00000092969	0.471226	0.456664
GPATCH2	ENSG00000092978	0.0245345	0.0156836
NUP50	ENSG00000093000	0.517377	0.535187
CDC45	ENSG00000093009	0.38133	0.379424
COMT	ENSG00000093010	0.00972288	0.00765957
CECR1	ENSG00000093072	0.28245	0.27299
VNN3	ENSG00000093134	0.273682	0.246509
ECHDC1	ENSG00000093144	0.40065	0.366412
LRRFIP2	ENSG00000093167	0.350702	0.319111
SEC22C	ENSG00000093183	0.0577425	0.0520783
XYLB	ENSG00000093217	0.382789	0.382254
CDC6	ENSG00000094804	0.495196	0.49668
CDC23	ENSG00000094880	0.422486	0.410318
AAAS	ENSG00000094914	0.179045	0.191727
CBX5	ENSG00000094916	0.338934	0.333073
SUCO	ENSG00000094975	0.0482619	0.0469169
MSH2	ENSG00000095002	0.0496611	0.0478675
MAP3K1	ENSG00000095015	0.329541	0.332977
DHPS	ENSG00000095059	0.127041	0.133198
HOOK2	ENSG00000095066	0.289972	0.293132
ARCN1	ENSG00000095139	0.236082	0.262821
TMEM38B	ENSG00000095209	0.0576941	0.0557206
PSMD5	ENSG00000095261	0.0431791	0.0359357
PTGS1	ENSG00000095303	0.157403	0.160272
NUP188	ENSG00000095319	0.0559835	0.0514445
CRAT	ENSG00000095321	0.427028	0.402018
SH2D3C	ENSG00000095370	0.330177	0.305941
NANS	ENSG00000095380	0.239982	0.218195
TBC1D2	ENSG00000095383	0.220654	0.211066
DFNB31	ENSG00000095397	0.216996	0.209179
CWF19L1	ENSG00000095485	0.505226	0.548647
SEMA4G	ENSG00000095539	0.515826	0.520301
BTAF1	ENSG00000095564	0.41142	0.414407
IKZF5	ENSG00000095574	0.32967	0.299956
BLNK	ENSG00000095585	0.0846998	0.0848615
TDRD1	ENSG00000095627	0.432479	0.435593
SORBS1	ENSG00000095637	0.213939	0.211141
BAMBI	ENSG00000095739	0.229124	0.225191
WAC	ENSG00000095787	0.280675	0.296013
CREM	ENSG00000095794	0.324096	0.357285
NUBP2	ENSG00000095906	0.160657	0.164012
C19orf77	ENSG00000095932	0.406136	0.412081
HIVEP1	ENSG00000095951	0.498694	0.522821
CRISP3	ENSG00000096006	0.48238	0.482869
FKBP5	ENSG00000096060	0.103949	0.0921789
SRPK1	ENSG00000096063	0.461235	0.440991
BRPF3	ENSG00000096070	0.18645	0.190371
MRPS18A	ENSG00000096080	0.522234	0.520334
TMEM14A	ENSG00000096092	0.337221	0.335785
EFHC1	ENSG00000096093	0.168229	0.162566
HSP90AB1	ENSG00000096384	0.0929162	0.0962163
CDC5L	ENSG00000096401	0.036946	0.0416496
ITPR3	ENSG00000096433	0.220154	0.216593
ZNF184	ENSG00000096654	0.049423	0.0428567
DSP	ENSG00000096696	0.500406	0.492173
SIRT1	ENSG00000096717	0.0873242	0.0809222
HNRNPH3	ENSG00000096746	0.422483	0.408903
IFT74	ENSG00000096872	0.258983	0.256094
JAK2	ENSG00000096968	0.243652	0.250884
IL12RB1	ENSG00000096996	0.313488	0.303279
ABL1	ENSG00000097007	0.535314	0.535313
ACOT7	ENSG00000097021	0.452023	0.459061
SH3GLB1	ENSG00000097033	0.520815	0.506107
CDC7	ENSG00000097046	0.14011	0.144645
SYDE2	ENSG00000097096	0.428044	0.420817
PCSK5	ENSG00000099139	0.160291	0.169155
SCD	ENSG00000099194	0.457086	0.487921
TMED1	ENSG00000099203	0.150128	0.148179
ABLIM1	ENSG00000099204	0.264629	0.245439
ERMP1	ENSG00000099219	0.132599	0.13737
RAB18	ENSG00000099246	0.317751	0.319414
NRP1	ENSG00000099250	0.134063	0.130399
HSD17B7P2	ENSG00000099251	0.247247	0.254461
PRTFDC1	ENSG00000099256	0.516896	0.531676
TSPAN15	ENSG00000099282	0.234769	0.234365
H2AFY2	ENSG00000099284	0.355369	0.343457
FAM21A	ENSG00000099290	0.402743	0.423212
MAST3	ENSG00000099308	0.210176	0.196866
MZF1	ENSG00000099326	0.501419	0.501149
OCEL1	ENSG00000099330	0.224014	0.205771
MYO9B	ENSG00000099331	0.350518	0.314213
KCNK6	ENSG00000099337	0.428058	0.43869
CATSPERG	ENSG00000099338	0.512109	0.529684
PSMD8	ENSG00000099341	0.190056	0.179937
FBXL19	ENSG00000099364	0.459086	0.472558
STX1B	ENSG00000099365	0.400005	0.391156
HSD3B7	ENSG00000099377	0.306208	0.289582
SETD1A	ENSG00000099381	0.26526	0.251001
BCL7C	ENSG00000099385	0.31088	0.321682
CIRBP	ENSG00000099622	0.0919303	0.109506
ATP5D	ENSG00000099624	0.244354	0.241479
HNRNPM	ENSG00000099783	0.379435	0.35938
2022-03-02	ENSG00000099785	0.466483	0.443414
NDUFB7	ENSG00000099795	0.102459	0.0948738
TECR	ENSG00000099797	0.138348	0.147522
TIMM13	ENSG00000099800	0.204443	0.202616
CDC34	ENSG00000099804	0.309455	0.305766
MTAP	ENSG00000099810	0.102385	0.0941231
CEP170B	ENSG00000099814	0.491041	0.493234
POLR2E	ENSG00000099817	0.141526	0.128852
POLRMT	ENSG00000099821	0.12258	0.119453
HCN2	ENSG00000099822	0.500218	0.49924
IZUMO4	ENSG00000099840	0.404065	0.409899
RASSF7	ENSG00000099849	0.261139	0.26697
GADD45B	ENSG00000099860	0.502393	0.51153
MADCAM1	ENSG00000099866	0.330553	0.326176
MKNK2	ENSG00000099875	0.458936	0.47368
ARVCF	ENSG00000099889	0.34845	0.323391
TRMT2A	ENSG00000099899	0.0882373	0.0981799
RANBP1	ENSG00000099901	0.155099	0.157446
ZDHHC8	ENSG00000099904	0.311521	0.313952
KLHL22	ENSG00000099910	0.0311975	0.037578
MED15	ENSG00000099917	0.13067	0.104415
SNAP29	ENSG00000099940	0.0166665	0.0262544
CRKL	ENSG00000099942	0.351101	0.40489
LZTR1	ENSG00000099949	0.272179	0.313991
MMP11	ENSG00000099953	0.470446	0.470172
CECR2	ENSG00000099954	0.51354	0.50941
SMARCB1	ENSG00000099956	0.172391	0.171073
P2RX6	ENSG00000099957	0.525283	0.529271
DERL3	ENSG00000099958	0.156855	0.162756
BCL2L13	ENSG00000099968	0.064173	0.0570084
DDTL	ENSG00000099974	0.402424	0.399193
DDT	ENSG00000099977	0.223824	0.229994
OSM	ENSG00000099985	0.497007	0.522205
CABIN1	ENSG00000099991	0.102277	0.102117
TBC1D10A	ENSG00000099992	0.333689	0.344413
SUSD2	ENSG00000099994	0.368219	0.360875
SF3A1	ENSG00000099995	0.514046	0.482264
GGT5	ENSG00000099998	0.518654	0.517261
RNF215	ENSG00000099999	0.192427	0.176355
SEC14L2	ENSG00000100003	0.494046	0.49443
SPECC1L	ENSG00000100014	0.26232	0.242514
PPIL2	ENSG00000100023	0.0688609	0.067671
UPB1	ENSG00000100024	0.0937547	0.0924786
YPEL1	ENSG00000100027	0.184811	0.178353
SNRPD3	ENSG00000100028	0.409638	0.408517
PES1	ENSG00000100029	0.183767	0.188519
MAPK1	ENSG00000100030	0.492637	0.456328
GGT1	ENSG00000100031	0.0353592	0.0155826
PPM1F	ENSG00000100034	0.242763	0.225816
SLC35E4	ENSG00000100036	0.436997	0.434212
TOP3B	ENSG00000100038	0.408309	0.397829
CYTH4	ENSG00000100055	0.333353	0.305621
DGCR14	ENSG00000100056	0.421085	0.413512
CRYBB2P1	ENSG00000100058	0.112157	0.110619
MFNG	ENSG00000100060	0.136898	0.157066
LRP5L	ENSG00000100068	0.364159	0.350914
SLC25A1	ENSG00000100075	0.304661	0.304667
ADRBK2	ENSG00000100077	0.464682	0.444329
LGALS2	ENSG00000100079	0.121222	0.118958
GGA1	ENSG00000100083	0.0839412	0.0784794
HIRA	ENSG00000100084	0.115979	0.114435
SH3BP1	ENSG00000100092	0.55211	0.546551
SEZ6L	ENSG00000100095	0.329947	0.32742
LGALS1	ENSG00000100097	0.0845974	0.0812035
HPS4	ENSG00000100099	0.401118	0.46656
PIK3IP1	ENSG00000100100	0.132527	0.148626
NOL12	ENSG00000100101	0.37907	0.39267
SRRD	ENSG00000100104	0.306549	0.222372
PATZ1	ENSG00000100105	0.264283	0.282336
TRIOBP	ENSG00000100106	0.0190505	0.018645
TFIP11	ENSG00000100109	0.0566835	0.0425632
GCAT	ENSG00000100116	0.412953	0.417125
ANKRD54	ENSG00000100124	0.267023	0.274935
EIF3L	ENSG00000100129	0.294021	0.30774
NHP2L1	ENSG00000100138	0.195385	0.229749
MICALL1	ENSG00000100139	0.480216	0.519311
POLR2F	ENSG00000100142	0.24725	0.172149
CCDC134	ENSG00000100147	0.0632377	0.0663328
DEPDC5	ENSG00000100150	0.287987	0.278743
PICK1	ENSG00000100151	0.105552	0.108442
TTC28	ENSG00000100154	0.201225	0.184357
CENPM	ENSG00000100162	0.459439	0.456714
2022-09-03	ENSG00000100167	0.391652	0.379269
TPTEP1	ENSG00000100181	0.379816	0.371982
CYP2D6	ENSG00000100197	0.334848	0.329356
DDX17	ENSG00000100201	0.470368	0.454244
DMC1	ENSG00000100206	0.489136	0.488096
TCF20	ENSG00000100207	0.141778	0.146098
HSCB	ENSG00000100209	0.392443	0.401166
CBY1	ENSG00000100211	0.394719	0.404087
TOMM22	ENSG00000100216	0.481634	0.511939
RTDR1	ENSG00000100218	0.486278	0.490211
XBP1	ENSG00000100219	0.486273	0.492158
RTCB	ENSG00000100220	0.525819	0.538883
JOSD1	ENSG00000100221	0.0310421	0.0289395
FBXO7	ENSG00000100225	0.401636	0.471623
GTPBP1	ENSG00000100226	0.263881	0.273809
POLDIP3	ENSG00000100227	0.283096	0.291414
RAB36	ENSG00000100228	0.264454	0.227083
PPP6R2	ENSG00000100239	0.152729	0.130335
SBF1	ENSG00000100241	0.373478	0.371164
SUN2	ENSG00000100242	0.209362	0.209144
CYB5R3	ENSG00000100243	0.406343	0.358459
DNAL4	ENSG00000100246	0.379919	0.371908
LMF2	ENSG00000100258	0.118254	0.113637
RHBDD3	ENSG00000100263	0.299145	0.29709
PACSIN2	ENSG00000100266	0.296473	0.278828
TTLL1	ENSG00000100271	0.537832	0.530761
RASL10A	ENSG00000100276	0.412408	0.413663
AP1B1	ENSG00000100280	0.05764	0.0435459
HMGXB4	ENSG00000100281	0.301106	0.321113
TOM1	ENSG00000100284	0.0527336	0.0486869
NEFH	ENSG00000100285	0.519171	0.531306
CHKB	ENSG00000100288	0.526561	0.52718
BIK	ENSG00000100290	0.459536	0.470337
HMOX1	ENSG00000100292	0.300585	0.29116
MCAT	ENSG00000100294	0.452919	0.436176
THOC5	ENSG00000100296	0.301467	0.277893
MCM5	ENSG00000100297	0.0814558	0.0769528
APOBEC3H	ENSG00000100298	0.427947	0.430628
ARSA	ENSG00000100299	0.13699	0.130728
TSPO	ENSG00000100300	0.113738	0.10804
TTLL12	ENSG00000100304	0.389811	0.373588
CBX7	ENSG00000100307	0.391174	0.403232
PDGFB	ENSG00000100311	0.192175	0.187724
RPL3	ENSG00000100316	0.0881334	0.10484
ZMAT5	ENSG00000100319	0.222599	0.203015
RBFOX2	ENSG00000100320	0.286658	0.278452
SYNGR1	ENSG00000100321	0.20403	0.210547
TAB1	ENSG00000100324	0.198153	0.199313
ASCC2	ENSG00000100325	0.123278	0.121946
MTMR3	ENSG00000100330	0.479249	0.454897
MIEF1	ENSG00000100335	0.158069	0.151817
APOL4	ENSG00000100336	0.525258	0.519524
APOL1	ENSG00000100342	0.396079	0.400667
MYH9	ENSG00000100345	0.127123	0.101876
CACNA1I	ENSG00000100346	0.00734973	0.00988736
SAMM50	ENSG00000100347	0.269114	0.252863
TXN2	ENSG00000100348	0.199983	0.218542
FOXRED2	ENSG00000100350	0.356661	0.347775
GRAP2	ENSG00000100351	0.0931853	0.0970903
EIF3D	ENSG00000100353	0.0424386	0.0438397
TNRC6B	ENSG00000100354	0.412453	0.445838
SGSM3	ENSG00000100359	0.277362	0.301049
IFT27	ENSG00000100360	0.214631	0.227917
PVALB	ENSG00000100362	0.321398	0.320829
KIAA0930	ENSG00000100364	0.273983	0.255757
NCF4	ENSG00000100365	0.281164	0.264509
CSF2RB	ENSG00000100368	0.401577	0.413013
SLC25A17	ENSG00000100372	0.50532	0.529982
UPK3A	ENSG00000100373	0.0901017	0.0910852
FAM118A	ENSG00000100376	0.462393	0.494546
KCTD17	ENSG00000100379	0.318428	0.340606
ST13	ENSG00000100380	0.229776	0.171228
IL2RB	ENSG00000100385	0.485949	0.508735
RBX1	ENSG00000100387	0.127797	0.137994
EP300	ENSG00000100393	0.350476	0.374653
L3MBTL2	ENSG00000100395	0.455543	0.438474
CHADL	ENSG00000100399	0.453854	0.453769
RANGAP1	ENSG00000100401	0.513284	0.509477
ZC3H7B	ENSG00000100403	0.29471	0.294118
PHF5A	ENSG00000100410	0.387456	0.374951
ACO2	ENSG00000100412	0.313227	0.31144
POLR3H	ENSG00000100413	0.489674	0.492295
TRMU	ENSG00000100416	0.080581	0.0859694
PMM1	ENSG00000100417	0.0361171	0.0433796
DESI1	ENSG00000100418	0.355053	0.36249
CERK	ENSG00000100422	0.305708	0.316834
BRD1	ENSG00000100425	0.120426	0.0984718
ZBED4	ENSG00000100426	0.418255	0.437279
MLC1	ENSG00000100427	0.516879	0.525039
HDAC10	ENSG00000100429	0.483003	0.483376
KCNK10	ENSG00000100433	0.416424	0.419864
ABHD4	ENSG00000100439	0.451824	0.434746
KHNYN	ENSG00000100441	0.222687	0.23918
FKBP3	ENSG00000100442	0.32569	0.349364
SDR39U1	ENSG00000100445	0.179647	0.208461
CTSG	ENSG00000100448	0.422746	0.423617
GZMH	ENSG00000100450	0.367683	0.377527
GZMB	ENSG00000100453	0.497016	0.499032
RBM23	ENSG00000100461	0.511	0.533416
PRMT5	ENSG00000100462	0.106974	0.100084
COCH	ENSG00000100473	0.321425	0.332397
AP4S1	ENSG00000100478	0.0462711	0.0347122
POLE2	ENSG00000100479	0.453633	0.442503
VCPKMT	ENSG00000100483	0.0729253	0.0538176
SOS2	ENSG00000100485	0.381504	0.408625
CDKL1	ENSG00000100490	0.0847612	0.0918128
NIN	ENSG00000100503	0.320353	0.331268
PYGL	ENSG00000100504	0.281403	0.271841
TRIM9	ENSG00000100505	0.321525	0.279316
PSMC6	ENSG00000100519	0.0493855	0.0484001
GNPNAT1	ENSG00000100522	0.0113188	0.00543094
DDHD1	ENSG00000100523	0.0670149	0.0673909
CDKN3	ENSG00000100526	0.396361	0.357621
CNIH1	ENSG00000100528	0.151346	0.142162
CGRRF1	ENSG00000100532	0.546854	0.539197
ATP6V1D	ENSG00000100554	0.162364	0.167405
PLEK2	ENSG00000100558	0.461139	0.455427
PIGH	ENSG00000100564	0.474911	0.441848
PSMA3	ENSG00000100567	0.362188	0.371884
VTI1B	ENSG00000100568	0.150946	0.144629
TIMM9	ENSG00000100575	0.143716	0.152427
GSTZ1	ENSG00000100577	0.33107	0.340127
KIAA0586	ENSG00000100578	0.29212	0.304579
TMED8	ENSG00000100580	0.20987	0.21303
SAMD15	ENSG00000100583	0.454779	0.455535
AHSA1	ENSG00000100591	0.028664	0.0284307
DAAM1	ENSG00000100592	0.208907	0.211264
SPTLC2	ENSG00000100596	0.534386	0.515116
RIN3	ENSG00000100599	0.278302	0.263536
LGMN	ENSG00000100600	0.20093	0.2163
ALKBH1	ENSG00000100601	0.439292	0.40962
SNW1	ENSG00000100603	0.522226	0.472362
ITPK1	ENSG00000100605	0.511582	0.525879
DHRS7	ENSG00000100612	0.154547	0.14858
PPM1A	ENSG00000100614	0.347954	0.348966
ASB2	ENSG00000100628	0.314727	0.307279
CEP128	ENSG00000100629	0.339257	0.331165
ERH	ENSG00000100632	0.337909	0.329868
HIF1A	ENSG00000100644	0.182097	0.188764
KIAA0247	ENSG00000100647	0.481412	0.505276
SRSF5	ENSG00000100650	0.167365	0.169713
EIF5	ENSG00000100664	0.0223934	0.0148351
SLC8A3	ENSG00000100678	0.197008	0.193775
DICER1	ENSG00000100697	0.427935	0.405787
ZFYVE21	ENSG00000100711	0.251208	0.251926
MTHFD1	ENSG00000100714	0.171488	0.171327
TCL1A	ENSG00000100721	0.411711	0.420936
ZC3H14	ENSG00000100722	0.137695	0.138496
TELO2	ENSG00000100726	0.257448	0.250744
PCNX	ENSG00000100731	0.137676	0.118385
GSKIP	ENSG00000100744	0.0848444	0.0867842
VRK1	ENSG00000100749	0.446013	0.438716
PSMC1	ENSG00000100764	0.155265	0.144831
PAPLN	ENSG00000100767	0.231444	0.228344
RPS6KA5	ENSG00000100784	0.305223	0.314521
SMEK1	ENSG00000100796	0.219201	0.245951
C14orf93	ENSG00000100802	0.143889	0.147945
PSMB5	ENSG00000100804	0.202612	0.242572
YY1	ENSG00000100811	0.388555	0.403772
ACIN1	ENSG00000100813	0.296095	0.369192
CCNB1IP1	ENSG00000100814	0.49214	0.47882
TRIP11	ENSG00000100815	0.0160146	0.0166392
APEX1	ENSG00000100823	0.0271518	0.025688
PABPN1	ENSG00000100836	0.171421	0.178202
ARHGAP5	ENSG00000100852	0.0778736	0.0774545
CINP	ENSG00000100865	0.491123	0.510003
SRP54	ENSG00000100883	0.165264	0.165923
CHD8	ENSG00000100888	0.361791	0.322843
PCK2	ENSG00000100889	0.198449	0.202701
KIAA0391	ENSG00000100890	0.140457	0.139403
DCAF11	ENSG00000100897	0.176571	0.173394
PSMA6	ENSG00000100902	0.0663093	0.0762826
NFKBIA	ENSG00000100906	0.136539	0.124155
EMC9	ENSG00000100908	0.411249	0.401378
PSME2	ENSG00000100911	0.508922	0.510115
BRMS1L	ENSG00000100916	0.0360266	0.0400248
REC8	ENSG00000100918	0.498647	0.503565
TM9SF1	ENSG00000100926	0.524246	0.504121
SEC23A	ENSG00000100934	0.0076934	0.00799475
GMPR2	ENSG00000100938	0.257427	0.231279
PNN	ENSG00000100941	0.184842	0.182959
RABGGTA	ENSG00000100949	0.230834	0.236138
PLTP	ENSG00000100979	0.296841	0.305218
PCIF1	ENSG00000100982	0.13822	0.118295
GSS	ENSG00000100983	0.103483	0.0993008
MMP9	ENSG00000100985	0.320698	0.315149
TRPC4AP	ENSG00000100991	0.322141	0.291869
PYGB	ENSG00000100994	0.133521	0.126147
ABHD12	ENSG00000100997	0.423151	0.421837
PROCR	ENSG00000101000	0.430809	0.416467
GINS1	ENSG00000101003	0.378387	0.347082
NINL	ENSG00000101004	0.29674	0.306495
CD40	ENSG00000101017	0.118572	0.16391
UQCC1	ENSG00000101019	0.312028	0.33436
ZMYND8	ENSG00000101040	0.364726	0.365256
SGK2	ENSG00000101049	0.512617	0.502149
IFT52	ENSG00000101052	0.489366	0.500088
MYBL2	ENSG00000101057	0.390229	0.38368
NDRG3	ENSG00000101079	0.294084	0.290612
SLA2	ENSG00000101082	0.0739602	0.0710313
C20orf24	ENSG00000101084	0.459676	0.446272
NFATC2	ENSG00000101096	0.397817	0.401437
PABPC1L	ENSG00000101104	0.530733	0.499118
STK4	ENSG00000101109	0.0730536	0.0746578
ADNP	ENSG00000101126	0.299181	0.271137
PFDN4	ENSG00000101132	0.532316	0.531062
CSTF1	ENSG00000101138	0.522895	0.554691
RAE1	ENSG00000101146	0.0871674	0.0842962
TPD52L2	ENSG00000101150	0.373732	0.350433
DNAJC5	ENSG00000101152	0.341099	0.29204
NELFCD	ENSG00000101158	0.364128	0.355099
CTSZ	ENSG00000101160	0.278402	0.264056
PRPF6	ENSG00000101161	0.000517552	0.000605598
TUBB1	ENSG00000101162	0.200502	0.20765
SLMO2	ENSG00000101166	0.0122393	0.0146502
MTG2	ENSG00000101181	0.456527	0.472737
PSMA7	ENSG00000101182	0.186384	0.195549
SLCO4A1	ENSG00000101187	0.519022	0.513037
NTSR1	ENSG00000101188	0.239233	0.233683
MRGBP	ENSG00000101189	0.521104	0.527706
TCFL5	ENSG00000101190	0.292634	0.288789
DIDO1	ENSG00000101191	0.137535	0.0952908
GID8	ENSG00000101193	0.3301	0.29667
SLC17A9	ENSG00000101194	0.451263	0.462417
ARFGAP1	ENSG00000101199	0.118727	0.121106
EEF1A2	ENSG00000101210	0.50348	0.50783
PTK6	ENSG00000101213	0.333448	0.32607
GMEB2	ENSG00000101216	0.191365	0.187318
C20orf27	ENSG00000101220	0.181189	0.180384
CDC25B	ENSG00000101224	0.483558	0.505304
ISM1	ENSG00000101230	0.284675	0.289045
RNF24	ENSG00000101236	0.452215	0.470173
ARFRP1	ENSG00000101246	0.167745	0.174684
NDUFAF5	ENSG00000101247	0.43075	0.409565
TRIB3	ENSG00000101255	0.0633209	0.0618475
[truncated: 16,342 more rows]
