# Supplementary material for: Analysis of transcriptional changes in the immune system associated with pubertal development in a longitudinal cohort of children with asthma
Source: Nat Commun. 2023 Jan 16;14:230. doi: 10.1038/s41467-022-35742-z (PMC9842661; doi:10.1038/s41467-022-35742-z)
Supplement: Supplementary file 9 — Supplementary Data 6 [file 41467_2022_35742_MOESM9_ESM.xlsx]

## Sheet: S6_age_beta
gene_symbol	ENSGene	age_Female	age_Male
DPM1	ENSG00000000419	-0.0035121	-0.0029861
SCYL3	ENSG00000000457	0.000800336	0.0033937
C1orf112	ENSG00000000460	-0.0150258	-0.0143487
FGR	ENSG00000000938	-0.00207866	-4.61e-05
CFH	ENSG00000000971	0.0495193	0.0484668
FUCA2	ENSG00000001036	0.00374772	0.00466141
GCLC	ENSG00000001084	-0.00413127	-0.00426587
NFYA	ENSG00000001167	-0.0153744	-0.0142613
STPG1	ENSG00000001460	0.00474228	0.00498545
NIPAL3	ENSG00000001461	-0.0409953	-0.0417889
ENPP4	ENSG00000001561	-0.044012	-0.0439416
ANKIB1	ENSG00000001629	-0.0127195	-0.0126489
CYP51A1	ENSG00000001630	-0.00598827	-0.00502072
KRIT1	ENSG00000001631	-0.0326608	-0.032936
RAD52	ENSG00000002016	-0.0382699	-0.0394847
BAD	ENSG00000002330	0.0246	0.0245407
LAP3	ENSG00000002549	-0.00441218	-0.00441286
HS3ST1	ENSG00000002587	-0.0145251	-0.0142838
AOC1	ENSG00000002726	-0.00989841	-0.0100489
WNT16	ENSG00000002745	-0.00792633	-0.00811094
MAD1L1	ENSG00000002822	0.00493863	0.00420529
LASP1	ENSG00000002834	-0.0119349	-0.0112556
SNX11	ENSG00000002919	0.00139289	0.00179473
TMEM176A	ENSG00000002933	0.00777537	0.00734839
M6PR	ENSG00000003056	-0.0104852	-0.0105823
CYP26B1	ENSG00000003137	8.06e-06	1.41e-05
ICA1	ENSG00000003147	0.0159727	0.014454
DBNDD1	ENSG00000003249	0.00961735	0.0105079
ALS2	ENSG00000003393	-0.0050748	-0.00525532
CASP10	ENSG00000003400	-0.0229202	-0.0222203
CFLAR	ENSG00000003402	-0.00693572	-0.00478672
TFPI	ENSG00000003436	-0.0116087	-0.0115942
NDUFAF7	ENSG00000003509	-0.0294836	-0.0290374
RBM5	ENSG00000003756	0.0193841	0.0195466
ARF5	ENSG00000004059	0.0269411	0.0272503
SARM1	ENSG00000004139	0.00614532	0.00525941
POLDIP2	ENSG00000004142	0.00216883	0.00172076
PLXND1	ENSG00000004399	0.059811	0.0637864
AK2	ENSG00000004455	-0.00217634	-0.00207083
CD38	ENSG00000004468	-0.0206498	-0.0205515
FKBP4	ENSG00000004478	-0.029706	-0.0298875
KDM1A	ENSG00000004487	0.021009	0.0185076
RBM6	ENSG00000004534	-0.00206075	-0.00238783
CAMKK1	ENSG00000004660	0.00751477	0.00788133
RECQL	ENSG00000004700	-0.0412201	-0.041125
CCDC132	ENSG00000004766	-0.0511385	-0.0518333
ARHGAP33	ENSG00000004777	0.0298178	0.0287358
NDUFAB1	ENSG00000004779	0.00108714	0.000717135
PDK4	ENSG00000004799	0.0110234	0.011238
SLC22A16	ENSG00000004809	0.0120171	0.011832
ZMYND10	ENSG00000004838	0.00175962	0.00231839
SLC25A13	ENSG00000004864	0.0233141	0.0238785
ST7	ENSG00000004866	0.00234726	0.00303899
CDC27	ENSG00000004897	-0.0328185	-0.0324006
SLC4A1	ENSG00000004939	-0.00988186	-0.0329335
DVL2	ENSG00000004975	0.0059544	0.00646885
PRSS22	ENSG00000005001	-0.00125672	-0.00164341
UPF1	ENSG00000005007	0.0272761	0.0282052
SKAP2	ENSG00000005020	-0.00762908	-0.00682065
CCDC109B	ENSG00000005059	-0.013167	-0.0151697
POLR2J	ENSG00000005075	0.017752	0.0182339
DHX33	ENSG00000005100	-0.00914343	-0.00869567
MEOX1	ENSG00000005102	-0.0172012	-0.0173469
THSD7A	ENSG00000005108	0.00189702	0.00143585
LIG3	ENSG00000005156	-0.00747013	-0.00701381
RPAP3	ENSG00000005175	-0.0327921	-0.0329087
ACSM3	ENSG00000005187	-0.0224549	-0.022478
AC004381.6	ENSG00000005189	-0.011354	-0.011753
CIAPIN1	ENSG00000005194	0.0197773	0.0175111
SPPL2B	ENSG00000005206	0.0192498	0.0193587
FAM214B	ENSG00000005238	0.00802665	0.0109551
COPZ2	ENSG00000005243	0.0264377	0.0339661
PRKAR2B	ENSG00000005249	-0.0261152	-0.0258353
CREBBP	ENSG00000005339	-0.00414906	-0.00194301
BZRAP1	ENSG00000005379	0.000517867	0.000692379
MPO	ENSG00000005381	0.0295343	0.030502
GCFC2	ENSG00000005436	-0.0114202	-0.0130025
WDR54	ENSG00000005448	0.00407679	0.00339178
CROT	ENSG00000005469	-0.0340271	-0.0349935
ABCB4	ENSG00000005471	-0.015776	-0.0138045
KMT2E	ENSG00000005483	-0.0198116	-0.0184872
RHBDD2	ENSG00000005486	0.023195	0.0245935
SOX8	ENSG00000005513	0.013475	0.0134009
IBTK	ENSG00000005700	-0.0241946	-0.024461
ZNF195	ENSG00000005801	-0.00468246	-0.00578519
MYCBP2	ENSG00000005810	0.0105559	0.0121637
FBXL3	ENSG00000005812	-0.0239181	-0.0241374
ITGAL	ENSG00000005844	0.0142024	0.015519
PDK2	ENSG00000005882	0.0118379	0.0114433
ITGA3	ENSG00000005884	0.00960355	0.0103384
GGNBP2	ENSG00000005955	0.0020332	0.00249963
ITGA2B	ENSG00000005961	-0.00451224	-0.00306069
GDE1	ENSG00000006007	0.00686675	0.0081649
C19orf60	ENSG00000006015	0.0146523	0.0142966
OSBPL7	ENSG00000006025	0.0232908	0.02267
MAP3K14	ENSG00000006062	0.00540536	0.00521431
CCL3	ENSG00000006075	0.018786	0.0262893
SYNRG	ENSG00000006114	0.00122062	0.00232251
AP2B1	ENSG00000006125	-0.00420376	-0.00378034
ZNF263	ENSG00000006194	0.0135567	0.0117266
SPATA20	ENSG00000006282	0.034665	0.0297211
TNFRSF12A	ENSG00000006327	0.0238241	0.0231212
MAP3K9	ENSG00000006432	0.0128479	0.0131311
RALA	ENSG00000006451	-0.0269518	-0.0274531
BAIAP2L1	ENSG00000006453	0.0111351	0.00773773
KDM7A	ENSG00000006459	-0.00791719	-0.00671949
AGK	ENSG00000006530	0.000718041	0.00093582
ALDH3B1	ENSG00000006534	0.0178796	0.0177823
TTC22	ENSG00000006555	-0.000244485	-0.000412757
PHTF2	ENSG00000006576	-0.0197022	-0.0204026
FARP2	ENSG00000006607	-0.013155	-0.012611
GGCT	ENSG00000006625	-0.0030983	-0.0037063
DBF4	ENSG00000006634	-0.0218513	-0.022526
TBXA2R	ENSG00000006638	-0.0108526	-0.0109858
IFRD1	ENSG00000006652	0.0124847	0.0137576
COX10	ENSG00000006695	-0.017842	-0.0178852
GTF2IRD1	ENSG00000006704	0.0107543	0.01094
PAF1	ENSG00000006712	0.0213819	0.0237219
VPS41	ENSG00000006715	-0.0194157	-0.0190703
ELAC2	ENSG00000006744	0.0112913	0.0110807
SCIN	ENSG00000006747	-0.000202739	-0.000310371
ADIPOR2	ENSG00000006831	-0.0195266	-0.0185974
CDKL3	ENSG00000006837	0.0135746	0.0137203
PRSS21	ENSG00000007038	0.00815083	0.00636432
MARK4	ENSG00000007047	0.00505338	0.00581875
PROM1	ENSG00000007062	0.00742542	0.00749869
CCDC124	ENSG00000007080	0.0108353	0.0113676
CEACAM21	ENSG00000007129	-0.00481748	-0.00383981
PAFAH1B1	ENSG00000007168	-0.00459131	-0.00380572
KIAA0100	ENSG00000007202	0.0108356	0.0114249
GAS7	ENSG00000007237	0.0131593	0.0177512
TRAPPC6A	ENSG00000007255	0.0209783	0.020131
MATK	ENSG00000007264	-0.00208487	-0.00196303
CD79B	ENSG00000007312	-0.00104305	-0.000708571
SCN4A	ENSG00000007314	0.000239386	0.000307319
ST7L	ENSG00000007341	0.00116538	0.000780325
RPUSD1	ENSG00000007376	0.0179231	0.0181538
LUC7L	ENSG00000007392	0.0189404	0.0176689
CACNA2D2	ENSG00000007402	0.00336459	0.00428479
BAIAP3	ENSG00000007516	0.0223747	0.0221392
TSR3	ENSG00000007520	0.0228164	0.0228929
PIGQ	ENSG00000007541	0.0304403	0.0307064
CRAMP1L	ENSG00000007545	0.00210704	0.00226519
TEAD3	ENSG00000007866	0.00323913	0.0035755
DNAJC11	ENSG00000007923	0.00595568	0.00680142
MYLIP	ENSG00000007944	-0.0363516	-0.0366541
E2F2	ENSG00000007968	-0.0226312	-0.0228727
PSMB1	ENSG00000008018	0.0136221	0.0139624
JARID2	ENSG00000008083	0.00626469	0.00687811
CDK11A	ENSG00000008128	0.0225149	0.0223432
NADK	ENSG00000008130	-0.000511772	0.000565492
DLEC1	ENSG00000008226	0.0210538	0.0213147
CYTH3	ENSG00000008256	-0.00174961	-0.00088388
ADAM22	ENSG00000008277	0.0026113	0.0025591
SYPL1	ENSG00000008282	-0.0174559	-0.0188101
CYB561	ENSG00000008283	-0.00101529	-0.0014175
SPAG9	ENSG00000008294	-0.00084942	0.000283667
CELSR3	ENSG00000008300	0.0219145	0.0197443
AASS	ENSG00000008311	-0.00105707	-0.00121413
SS18L2	ENSG00000008324	0.0127927	0.011788
MPND	ENSG00000008382	0.0218376	0.0225246
MGST1	ENSG00000008394	0.0453712	0.0465371
CRY1	ENSG00000008405	-0.023378	-0.0254914
PGLYRP1	ENSG00000008438	0.0176443	0.0182387
NFIX	ENSG00000008441	-0.00362363	-0.00445952
ST3GAL1	ENSG00000008513	-0.0155993	-0.0153555
MMP25	ENSG00000008516	0.0213954	0.0231685
IL32	ENSG00000008517	0.00451415	0.0038655
PKD1	ENSG00000008710	0.0207582	0.0213625
MAPK8IP2	ENSG00000008735	0.00239732	0.00201369
MED24	ENSG00000008838	0.00672636	0.00677044
RHOBTB2	ENSG00000008853	-0.0125422	-0.0121065
HEATR5B	ENSG00000008869	0.000246065	0.000880671
SEC62	ENSG00000008952	-0.0164286	-0.0169022
RPS20	ENSG00000008988	0.0170781	0.0164316
CSDE1	ENSG00000009307	-0.0209609	-0.0204552
UBE3C	ENSG00000009335	-0.0251484	-0.0228916
REV3L	ENSG00000009413	0.000487126	0.000938593
FAM76A	ENSG00000009780	-0.0105422	-0.0151838
TRAF3IP3	ENSG00000009790	0.00131149	-0.000234908
POMT2	ENSG00000009830	0.0171994	0.0182076
VTA1	ENSG00000009844	-0.0326128	-0.031584
BAZ1B	ENSG00000009954	0.00443074	0.00477027
RANBP9	ENSG00000010017	-0.0223801	-0.0217671
ETV7	ENSG00000010030	-0.00605508	-0.00584986
SPRTN	ENSG00000010072	-0.0257969	-0.0264749
METTL13	ENSG00000010165	-0.00175093	-0.00120567
DYRK4	ENSG00000010219	0.0191224	0.0182965
ZNF207	ENSG00000010244	0.000290714	-0.000732688
UQCRC1	ENSG00000010256	0.0239103	0.0237137
STARD3NL	ENSG00000010270	-0.0173674	-0.0165396
CD9	ENSG00000010278	-0.00842655	-0.00831445
NCAPD2	ENSG00000010292	-0.00236379	-0.00178089
IFFO1	ENSG00000010295	0.0352046	0.0355111
GIPR	ENSG00000010310	0.00314319	0.00233244
PHF7	ENSG00000010318	0.0114242	0.0105753
SEMA3G	ENSG00000010319	0.00824601	0.0086062
NISCH	ENSG00000010322	0.0282419	0.0284922
STAB1	ENSG00000010327	0.048284	0.049633
FUZ	ENSG00000010361	0.0262061	0.0273456
SLC6A13	ENSG00000010379	0.000433875	0.000404171
PRSS3	ENSG00000010438	-0.000753476	-0.000911083
ZNF200	ENSG00000010539	-0.0144092	-0.0138356
CD4	ENSG00000010610	0.0315511	0.0312322
LRRC23	ENSG00000010626	0.00360185	0.00328224
HFE	ENSG00000010704	0.0160366	0.0166696
SCMH1	ENSG00000010803	0.0176752	0.0181019
FYN	ENSG00000010810	0.0141256	0.0138658
HIVEP2	ENSG00000010818	-0.0136231	-0.0127062
FMO1	ENSG00000010932	-0.00965885	-0.0100693
TCEB3	ENSG00000011007	-0.00656211	-0.0079321
LYPLA2	ENSG00000011009	0.034528	0.0350461
CLCN6	ENSG00000011021	0.00431559	0.00760458
MRC2	ENSG00000011028	0.00673316	0.00402584
TSPAN9	ENSG00000011105	-0.0237576	-0.0237223
BTBD7	ENSG00000011114	0.00209565	0.00326832
APBA3	ENSG00000011132	0.00376045	0.00267014
MKS1	ENSG00000011143	0.0068608	0.00639131
ABHD5	ENSG00000011198	-0.0063782	-0.00584087
AKAP8L	ENSG00000011243	0.0218133	0.0223888
MBTD1	ENSG00000011258	-0.0209519	-0.0203748
UTP18	ENSG00000011260	-0.0120307	-0.0125784
RNF216	ENSG00000011275	0.01209	0.0114345
TTC19	ENSG00000011295	0.00468693	0.00243753
PTBP1	ENSG00000011304	0.0160236	0.0164768
LARS2	ENSG00000011376	-0.0133813	-0.0128043
PIK3C2A	ENSG00000011405	-0.0286467	-0.0288195
PLAUR	ENSG00000011422	0.0135505	0.0140582
ANLN	ENSG00000011426	-0.0111273	-0.0114237
WIZ	ENSG00000011451	0.0117718	0.0128746
RABGAP1	ENSG00000011454	0.00220003	0.00289787
DCN	ENSG00000011465	-0.00818599	-0.00836492
QPCTL	ENSG00000011478	0.0190701	0.018222
PPP5C	ENSG00000011485	0.00916389	0.00980007
CEP68	ENSG00000011523	0.00706519	0.00702614
MAP4K3	ENSG00000011566	-0.0212597	-0.0226626
ZBTB32	ENSG00000011590	-0.00266573	-0.00508264
TYROBP	ENSG00000011600	0.0315503	0.0328351
TMEM159	ENSG00000011638	-0.0263405	-0.026937
BRCA1	ENSG00000012048	-0.0139054	-0.0138968
ERCC1	ENSG00000012061	0.0245028	0.0239595
CD22	ENSG00000012124	-0.0234967	-0.0233253
SEMA3B	ENSG00000012171	0.0118488	0.0125237
LTF	ENSG00000012223	0.0090174	0.00951333
EXTL3	ENSG00000012232	0.00398623	0.00487747
ELOVL5	ENSG00000012660	-0.0096273	-0.00875819
ALOX5	ENSG00000012779	0.0114455	0.012844
CALCOCO1	ENSG00000012822	0.00947412	0.0104912
UBR7	ENSG00000012963	-0.00289204	-0.00454246
MAP4K5	ENSG00000012983	-0.0288603	-0.0289843
EHD3	ENSG00000013016	-0.0154647	-0.0153102
PSMC4	ENSG00000013275	-0.000387639	-0.00128256
MAN2B2	ENSG00000013288	0.0128365	0.0145545
SLC25A39	ENSG00000013306	0.0189301	0.00618361
MVP	ENSG00000013364	0.0158994	0.0167974
NUB1	ENSG00000013374	-0.0133201	-0.0123386
PGM3	ENSG00000013375	0.00396064	0.00203336
RWDD2A	ENSG00000013392	0.0115458	0.0110399
CLK1	ENSG00000013441	-0.0101021	-0.0113482
POLR3B	ENSG00000013503	-0.00731803	-0.00719087
ANGEL1	ENSG00000013523	-0.00259054	-0.0025564
RNF14	ENSG00000013561	-0.00890941	-0.0462034
DDX11	ENSG00000013573	0.0174322	0.0166275
HEBP1	ENSG00000013583	0.0156428	0.0163372
CD6	ENSG00000013725	0.0118931	0.0105386
TACC3	ENSG00000013810	0.025684	0.0269154
UFL1	ENSG00000014123	-0.0225534	-0.0229098
POLA2	ENSG00000014138	0.0301697	0.03028
ZC3H3	ENSG00000014164	0.0104793	0.0125218
CAPN1	ENSG00000014216	0.0109373	0.0142813
ACPP	ENSG00000014257	-0.00205682	0.000135579
MDH1	ENSG00000014641	-0.00973489	-0.0106182
SLC30A9	ENSG00000014824	-0.0122417	-0.0126797
MTMR11	ENSG00000014914	0.0130098	0.0131327
COX15	ENSG00000014919	0.00510183	0.00472846
CCDC88C	ENSG00000015133	0.00539616	0.00514697
YAF2	ENSG00000015153	-0.0259413	-0.0261137
ZMYND11	ENSG00000015171	-0.0224531	-0.0223805
BID	ENSG00000015475	0.0102776	0.0118212
MATR3	ENSG00000015479	-0.0367052	-0.0375798
XYLT2	ENSG00000015532	0.0267646	0.0265601
RGPD5	ENSG00000015568	-0.0028584	-0.00201923
NUDCD3	ENSG00000015676	-0.000400119	-0.00163838
CHDH	ENSG00000016391	0.0132312	0.0127239
GLT8D1	ENSG00000016864	0.0110283	0.0106014
ATP2C1	ENSG00000017260	-0.0172294	-0.0177319
IGF1	ENSG00000017427	0.00241275	0.00241942
RALBP1	ENSG00000017797	-0.0111258	-0.0102725
RUFY3	ENSG00000018189	-0.0161166	-0.0162878
SLC11A1	ENSG00000018280	0.0229516	0.0248895
WWTR1	ENSG00000018408	0.00439465	0.00390629
AGPS	ENSG00000018510	-0.0228586	-0.0228584
TTC27	ENSG00000018699	-0.00321284	-0.00417627
ZNF582	ENSG00000018869	-0.0149753	-0.0137606
VSIG2	ENSG00000019102	0.0066723	0.00793524
PHLDB1	ENSG00000019144	0.0153644	0.0165846
MARCO	ENSG00000019169	0.0153947	0.0200494
CYP24A1	ENSG00000019186	-0.00341118	-0.00465678
PRDM11	ENSG00000019485	-0.00657956	-0.00700076
CD74	ENSG00000019582	0.0124852	0.0126898
HGF	ENSG00000019991	0.0155605	0.0164416
ZRANB1	ENSG00000019995	-0.00124127	-0.000778828
NCDN	ENSG00000020129	-5.62e-05	-0.000533516
GPR124	ENSG00000020181	0.0218885	0.0233002
ZFP64	ENSG00000020256	-0.00950809	-0.00964954
MNAT1	ENSG00000020426	-0.0183774	-0.0193171
SAMD4A	ENSG00000020577	-0.00930323	-0.0092766
RUNX3	ENSG00000020633	-0.0111891	-0.00964255
MRE11A	ENSG00000020922	-0.0370561	-0.0362019
PLEKHB1	ENSG00000021300	0.0234318	0.022898
SERPINB1	ENSG00000021355	-0.000279753	0.000780202
SLC7A9	ENSG00000021488	0.000757185	-0.000290419
SPAST	ENSG00000021574	-0.0257805	-0.0258075
OSBPL5	ENSG00000021762	0.0100516	0.0109502
AQR	ENSG00000021776	0.00114993	0.00161935
RTFDC1	ENSG00000022277	-0.000987565	-0.000414487
NLRP2	ENSG00000022556	0.019892	0.0196858
SLC45A4	ENSG00000022567	0.00889059	0.0104109
RNF10	ENSG00000022840	-0.00499473	-0.0045404
ZNF839	ENSG00000022976	0.0290905	0.0286646
ZDHHC6	ENSG00000023041	0.0100672	0.00968632
GRAMD1B	ENSG00000023171	-0.0103013	-0.00974119
RNH1	ENSG00000023191	0.0382118	0.0395058
NDUFS1	ENSG00000023228	-0.01596	-0.0153357
RB1CC1	ENSG00000023287	-0.0302653	-0.0296371
ERP44	ENSG00000023318	0.00524898	0.00607543
ALAS1	ENSG00000023330	-0.0136913	-0.0129072
BIRC3	ENSG00000023445	-0.0443072	-0.0451472
AKAP11	ENSG00000023516	-0.00998626	-0.00996348
GLRX2	ENSG00000023572	-0.0112649	-0.0110503
SNAPC1	ENSG00000023608	-0.0275006	-0.0283257
DERA	ENSG00000023697	-0.0191239	-0.0177464
STRAP	ENSG00000023734	-0.0168379	-0.0182945
ABCC2	ENSG00000023839	0.00660219	0.0309576
DEF6	ENSG00000023892	0.0332611	0.0329818
PLEKHO1	ENSG00000023902	-0.00403977	-0.00373755
GCLM	ENSG00000023909	-0.0122392	-0.0111787
UBR2	ENSG00000024048	-0.00403488	-0.0027591
EHD2	ENSG00000024422	0.00766412	0.00781671
DEPDC1	ENSG00000024526	-0.0151395	-0.0154702
CCDC28A	ENSG00000024862	-0.00497153	-0.00439486
RRAGD	ENSG00000025039	-0.0019931	-0.00223563
HSF2	ENSG00000025156	-0.00531505	-0.0059922
PHF20	ENSG00000025293	-0.0067564	-0.0065342
HSD17B6	ENSG00000025423	-0.0224552	-0.0230237
NR1H3	ENSG00000025434	-0.00285552	-0.00245335
TYMP	ENSG00000025708	0.0128353	0.0133186
NCAPH2	ENSG00000025770	0.0226339	0.0207843
TOMM34	ENSG00000025772	0.00609541	0.00668453
SEC63	ENSG00000025796	-0.000760525	-0.000561979
KPNA6	ENSG00000025800	-0.0216263	-0.0215318
VIM	ENSG00000026025	0.0430763	0.044304
RTEL1-TNFRSF6B	ENSG00000026036	0.0100346	0.0103252
FAS	ENSG00000026103	-0.00106838	7.4e-05
RNASET2	ENSG00000026297	0.0271659	0.0275587
CD44	ENSG00000026508	0.0184496	0.0204382
KCNG1	ENSG00000026559	-0.00324953	-0.00283477
AGPAT4	ENSG00000026652	0.0095895	0.0101379
SLAMF7	ENSG00000026751	-0.0187465	-0.0178501
BTN3A1	ENSG00000026950	-0.00732988	-0.00654608
MIPEP	ENSG00000027001	0.0181911	0.0171077
PRKCH	ENSG00000027075	-0.00711074	-0.00729542
IFNGR1	ENSG00000027697	0.0107124	0.0113667
B4GALT7	ENSG00000027847	0.0193955	0.0184236
SH2D2A	ENSG00000027869	-0.00901806	-0.00910471
VRK2	ENSG00000028116	-0.0321761	-0.0312238
TNFRSF1B	ENSG00000028137	0.0152966	0.0161892
VEZT	ENSG00000028203	-0.017918	-0.0191185
POU2F2	ENSG00000028277	0.025057	0.0257085
BRD9	ENSG00000028310	0.0219013	0.0215279
SNX1	ENSG00000028528	0.00521686	0.00648651
TBPL1	ENSG00000028839	-0.0214356	-0.0213517
ARNTL2	ENSG00000029153	-0.00973731	-0.00957748
BCLAF1	ENSG00000029363	-0.0150526	-0.0141063
SLC39A9	ENSG00000029364	-0.0158432	-0.0162872
ANK1	ENSG00000029534	-0.0262758	-0.0274731
TFB1M	ENSG00000029639	0.00464968	0.00385734
RABEP1	ENSG00000029725	-0.0227655	-0.0228577
NUP160	ENSG00000030066	-0.015734	-0.0163585
BAK1	ENSG00000030110	-0.0147044	-0.0147713
IKZF2	ENSG00000030419	-0.0306718	-0.0306043
GRN	ENSG00000030582	0.0376305	0.0396853
FAM13B	ENSG00000031003	-0.0481234	-0.0487796
ARHGAP31	ENSG00000031081	0.00942459	0.00978905
CENPQ	ENSG00000031691	-0.0382375	-0.0388191
SARS	ENSG00000031698	0.0148395	0.0152062
RANBP3	ENSG00000031823	0.025266	0.0258536
ARID4A	ENSG00000032219	-0.0215082	-0.0208045
TSSC1	ENSG00000032389	0.0223726	0.0239018
PNPLA6	ENSG00000032444	-0.00592187	-0.00583851
IFT88	ENSG00000032742	-0.00626922	-0.0064026
ALG1	ENSG00000033011	0.0212525	0.0208649
ZCCHC8	ENSG00000033030	-0.0201	-0.0199272
ABCF2	ENSG00000033050	0.00494355	0.00547556
CHPF2	ENSG00000033100	0.0259931	0.02711
LRRC7	ENSG00000033122	0.0183128	0.0162393
FUT8	ENSG00000033170	-0.0352323	-0.0375549
UBA6	ENSG00000033178	-0.0369656	-0.036853
GAB2	ENSG00000033327	-0.00370488	-0.00290637
ATP6V0A1	ENSG00000033627	0.0152579	0.0159344
PIAS1	ENSG00000033800	-0.00994867	-0.00856591
SLC4A7	ENSG00000033867	-0.0135566	-0.0141343
APBA2	ENSG00000034053	0.0239371	0.0236237
UHRF1	ENSG00000034063	-0.00376194	-0.00324085
MAP2K3	ENSG00000034152	0.0153014	0.0159058
EFCAB1	ENSG00000034239	0.00431282	0.0042804
TMSB10	ENSG00000034510	0.00556619	0.00548179
ASTE1	ENSG00000034533	0.000535458	-0.00175952
RNF19A	ENSG00000034677	-0.0254315	-0.0242402
PEX3	ENSG00000034693	-0.0164716	-0.0162721
GABARAPL2	ENSG00000034713	0.00682131	0.00702119
SH3YL1	ENSG00000035115	0.00765611	0.00692485
FAM136A	ENSG00000035141	0.00757363	0.0042805
VCL	ENSG00000035403	0.00185544	0.00359584
DEPDC1B	ENSG00000035499	-0.0121027	-0.0127352
DAPK2	ENSG00000035664	0.00226107	0.00195099
NSMAF	ENSG00000035681	0.0228894	0.0235128
ADSS	ENSG00000035687	-0.00515037	-0.00540652
STAP1	ENSG00000035720	-0.0316838	-0.0320319
TIMP2	ENSG00000035862	0.0197323	0.0205725
RFC1	ENSG00000035928	-0.0178664	-0.0177135
TBC1D23	ENSG00000036054	-0.0323645	-0.0323444
CUL3	ENSG00000036257	-0.0187524	-0.018002
MYOM2	ENSG00000036448	0.00655486	0.00705416
CYP46A1	ENSG00000036530	0.00924486	0.00960533
ZZZ3	ENSG00000036549	-0.0327947	-0.0330828
SLC18A1	ENSG00000036565	0.00238927	0.00196131
TUBG2	ENSG00000037042	0.00475705	0.0048235
RPL26L1	ENSG00000037241	0.0181986	0.0188532
FLT4	ENSG00000037280	0.0432843	0.0417159
NSUN2	ENSG00000037474	0.00834751	0.00818401
FBXO42	ENSG00000037637	0.0024285	0.00269466
MFAP3	ENSG00000037749	-0.0433824	-0.0432898
MRI1	ENSG00000037757	-0.00988536	-0.0120007
METTL1	ENSG00000037897	0.0360756	0.0362494
AGA	ENSG00000038002	-0.0202816	-0.020821
PI4K2B	ENSG00000038210	-0.0239049	-0.0248916
BOD1L1	ENSG00000038219	0.0101979	0.011867
MAT2B	ENSG00000038274	-0.0345026	-0.0340199
EDC4	ENSG00000038358	0.00825708	0.00867872
TRIO	ENSG00000038382	0.0220743	0.0242301
VCAN	ENSG00000038427	0.0474525	0.0588811
CLEC16A	ENSG00000038532	-0.00094089	0.00035075
MSR1	ENSG00000038945	0.00292809	0.00285343
CDH1	ENSG00000039068	0.00802861	0.00783733
SKIV2L2	ENSG00000039123	-0.0381587	-0.0389801
ZFYVE16	ENSG00000039319	-0.0132217	-0.0122889
FAM65A	ENSG00000039523	0.0171503	0.0182042
RAI14	ENSG00000039560	0.0153223	0.0175278
SOX30	ENSG00000039600	0.00279365	0.00292604
PNKP	ENSG00000039650	0.0117812	0.0127521
PHLPP2	ENSG00000040199	-0.0142161	-0.0144519
SPDL1	ENSG00000040275	-0.0127044	-0.0128602
STAU2	ENSG00000040341	-0.029665	-0.0296908
PQLC2	ENSG00000040487	0.0401496	0.0403987
CTNS	ENSG00000040531	0.00517718	0.00543933
RTN4R	ENSG00000040608	0.0103458	0.0107787
PHF23	ENSG00000040633	0.00768966	0.00957176
INPP4A	ENSG00000040933	0.000331271	0.000783291
RAB27B	ENSG00000041353	-0.0553602	-0.0546413
PSMA4	ENSG00000041357	-0.0110518	-0.01043
MYO16	ENSG00000041515	0.00529786	0.00509538
LSG1	ENSG00000041802	-0.0130087	-0.0128875
PARP3	ENSG00000041880	0.0106154	0.010269
THAP3	ENSG00000041988	0.0165934	0.0162039
FAM65C	ENSG00000042062	-0.00449184	-0.00430365
TDP1	ENSG00000042088	0.0043941	0.00116753
AIFM2	ENSG00000042286	0.0140783	0.0138216
SPATA7	ENSG00000042317	0.0239999	0.0242783
MED17	ENSG00000042429	-0.0187819	-0.020004
RETSAT	ENSG00000042445	0.0309184	0.0301446
CAPG	ENSG00000042493	0.0323028	0.0332972
AP2S1	ENSG00000042753	0.0172153	0.0173172
TG	ENSG00000042832	-0.00788959	-0.00683129
ADAM28	ENSG00000042980	0.0302957	0.0313356
DCUN1D1	ENSG00000043093	-0.0288213	-0.0288895
JADE2	ENSG00000043143	-0.0101458	-0.00995534
LCP2	ENSG00000043462	-0.00359207	-0.0022363
TRIT1	ENSG00000043514	0.0251248	0.0237818
ADRB1	ENSG00000043591	-0.00517792	-0.00575599
CUL7	ENSG00000044090	0.0317315	0.0326182
CTNNA1	ENSG00000044115	0.00628218	0.00836138
CNTLN	ENSG00000044459	-0.00755386	-0.00734167
HSPA5	ENSG00000044574	0.0139177	0.0150625
DSG2	ENSG00000046604	0.000193628	0.00137872
WDR37	ENSG00000047056	0.00625984	0.00874163
YTHDC2	ENSG00000047188	-0.00142575	-0.00108165
ATP6V1H	ENSG00000047249	-0.003149	-0.00314426
POLR2B	ENSG00000047315	-0.00715171	-0.00494294
FAM214A	ENSG00000047346	-0.0161359	-0.0166236
ARAP2	ENSG00000047365	-0.0308516	-0.0301584
TPR	ENSG00000047410	-0.00494024	-0.00326944
KIAA0556	ENSG00000047578	0.00460951	0.00679414
DTNBP1	ENSG00000047579	0.00628254	0.00751824
ANO2	ENSG00000047617	-0.00162365	-0.00127979
C12orf4	ENSG00000047621	-0.0204236	-0.0202863
FAM184B	ENSG00000047662	-0.00413456	-0.00397337
MAP4	ENSG00000047849	0.00748605	0.00790951
GOPC	ENSG00000047932	-0.0283099	-0.0292199
USP28	ENSG00000048028	-0.0329434	-0.0311675
HDAC9	ENSG00000048052	-0.00326083	-0.00218887
TSPAN17	ENSG00000048140	-0.0137905	-0.0137799
NOP16	ENSG00000048162	0.015857	0.0148354
CC2D2A	ENSG00000048342	0.00276369	0.00313614
RRM2B	ENSG00000048392	-0.0205523	-0.0203426
ZNF800	ENSG00000048405	-0.0245279	-0.0239824
TNFRSF17	ENSG00000048462	-0.00357425	-0.00424879
SNX29	ENSG00000048471	0.00239759	0.00317359
MRPS10	ENSG00000048544	-0.0296325	-0.0312452
RSF1	ENSG00000048649	-0.0161745	-0.0153568
VPS13D	ENSG00000048707	0.0133141	0.0150972
CELF2	ENSG00000048740	0.0123877	0.0139205
FAM120A	ENSG00000048828	-0.00379728	-0.00302352
R3HDM1	ENSG00000048991	0.00347691	0.00335177
COL9A2	ENSG00000049089	0.00445499	0.00464215
KITLG	ENSG00000049130	-0.00544099	-0.00540248
ERCC8	ENSG00000049167	-0.0186409	-0.0188349
ADAMTS6	ENSG00000049192	-0.0131353	-0.0133153
H6PD	ENSG00000049239	0.032505	0.0358173
VAMP3	ENSG00000049245	-0.00265121	-0.0014699
PER3	ENSG00000049246	0.0143625	0.0139924
UTS2	ENSG00000049247	-0.00600153	-0.00569094
TNFRSF9	ENSG00000049249	-0.00881259	-0.00742261
LTBP1	ENSG00000049323	-0.0189915	-0.017285
RCN1	ENSG00000049449	-0.0106184	-0.0106391
RFC2	ENSG00000049541	-0.000360912	0.0018703
ARID1B	ENSG00000049618	0.000264103	0.000372244
CLPTM1L	ENSG00000049656	-0.00183828	-0.00179668
NEDD4L	ENSG00000049759	-0.0142615	-0.0152711
HEXB	ENSG00000049860	0.021861	0.0221056
PTCD2	ENSG00000049883	-0.0286293	-0.0285167
JKAMP	ENSG00000050130	-0.00467378	-0.0038466
DKK3	ENSG00000050165	0.0157152	0.0152737
ARHGEF5	ENSG00000050327	-0.0102892	-0.00994687
NFE2L3	ENSG00000050344	0.00530262	0.00508373
MCUR1	ENSG00000050393	-0.0203838	-0.0200969
LIMA1	ENSG00000050405	-0.0220619	-0.0220634
LETMD1	ENSG00000050426	0.00642392	0.00404548
SLC4A8	ENSG00000050438	-0.0277305	-0.02818
LAMC3	ENSG00000050555	0.012281	0.0125587
PTGER3	ENSG00000050628	0.00343692	0.00441406
TNIP3	ENSG00000050730	-0.011927	-0.0123667
MAPK9	ENSG00000050748	-0.00129727	-0.000850174
COL23A1	ENSG00000050767	0.00898932	0.00955647
FAM160A2	ENSG00000051009	0.0295453	0.0306686
HERPUD1	ENSG00000051108	0.00863901	0.00910514
HOMER3	ENSG00000051128	0.019006	0.0200911
RAD51	ENSG00000051180	-0.0157273	-0.0162794
POLQ	ENSG00000051341	0.0037667	0.00348173
PIK3CB	ENSG00000051382	-0.00318367	-0.00227626
CYBA	ENSG00000051523	0.0246	0.025359
THOC3	ENSG00000051596	0.0139157	0.0133538
HEBP2	ENSG00000051620	-0.000876952	0.000688511
MPHOSPH9	ENSG00000051825	-0.0319044	-0.0327348
PLEKHA5	ENSG00000052126	-0.00817833	-0.00814741
SIKE1	ENSG00000052723	-0.0555863	-0.0561581
RRP12	ENSG00000052749	0.0361127	0.0463749
FNIP2	ENSG00000052795	0.000831966	0.00131531
MSMO1	ENSG00000052802	-0.0405836	-0.0412658
TTC17	ENSG00000052841	0.019263	0.0205857
FSTL4	ENSG00000053108	0.00147199	0.00171374
FOXN3	ENSG00000053254	-0.0128203	-0.0111876
AKR7A2	ENSG00000053371	0.0204241	0.0202399
MRTO4	ENSG00000053372	0.0245142	0.0235759
USE1	ENSG00000053501	0.0181413	0.0177756
MCF2L2	ENSG00000053524	0.0231042	0.0224301
AP5M1	ENSG00000053770	-0.044272	-0.0439411
ANAPC4	ENSG00000053900	-0.00481238	-0.00691254
KCNQ1	ENSG00000053918	0.0413707	0.0420101
TRAPPC3	ENSG00000054116	0.0128355	0.0129991
THRAP3	ENSG00000054118	0.00712942	0.00949545
PHPT1	ENSG00000054148	0.0219354	0.0221702
ENTPD2	ENSG00000054179	-0.00101841	-0.000433528
LY75	ENSG00000054219	0.0449992	0.0458793
ARID4B	ENSG00000054267	-0.0255068	-0.0247168
OPN3	ENSG00000054277	-0.0381504	-0.0385144
SDCCAG8	ENSG00000054282	-0.00789699	-0.00834585
PTPRN	ENSG00000054356	-0.00458312	-0.00464462
HHAT	ENSG00000054392	0.0104138	0.00979021
KIF1B	ENSG00000054523	0.00923282	0.0108831
FOXC1	ENSG00000054598	0.0039185	0.00427319
TBC1D22A	ENSG00000054611	0.0166167	0.0177052
SYNE2	ENSG00000054654	0.0170685	0.0217498
ATP9A	ENSG00000054793	-0.0253617	-0.0234846
FAM168A	ENSG00000054965	-0.0129835	-0.0125371
RELT	ENSG00000054967	0.00287741	0.00498205
GALC	ENSG00000054983	0.00144535	0.00364555
NOP58	ENSG00000055044	-0.00436198	-0.00688356
SZRD1	ENSG00000055070	-0.0233365	-0.0218838
KCNH2	ENSG00000055118	0.0142458	0.0142432
CUL1	ENSG00000055130	-0.0248949	-0.0226556
FAM114A2	ENSG00000055147	-0.0322262	-0.0321029
CYFIP2	ENSG00000055163	0.0111392	0.0111776
TAB2	ENSG00000055208	-0.015422	-0.0140637
GINM1	ENSG00000055211	0.000366372	0.000392208
EIF2AK2	ENSG00000055332	-0.00998593	-0.0100794
USP36	ENSG00000055483	0.0151937	0.0150435
KMT2C	ENSG00000055609	-0.000523921	0.00105076
MCOLN3	ENSG00000055732	0.0132356	0.0122937
PUM2	ENSG00000055917	-0.00933319	-0.00882026
MRPL43	ENSG00000055950	0.0177173	0.0182837
ITIH4	ENSG00000055955	0.0196431	0.0202344
ITIH1	ENSG00000055957	0.00329118	0.00304165
C4orf27	ENSG00000056050	-0.00892021	-0.00936851
ZFR	ENSG00000056097	-0.0292005	-0.0283287
TRAF1	ENSG00000056558	0.00194274	-1.67e-05
RC3H2	ENSG00000056586	-0.0257489	-0.0251828
IL17RB	ENSG00000056736	-0.0195798	-0.0200169
TRAF3IP2	ENSG00000056972	0.00199525	0.00331104
DCBLD2	ENSG00000057019	0.00389367	0.00339776
SOAT1	ENSG00000057252	-0.00691818	-0.00683726
PKP2	ENSG00000057294	0.0116087	0.0122086
MSH4	ENSG00000057468	-0.00603843	-0.0065642
GDI2	ENSG00000057608	-0.0171513	-0.0163587
PRDM1	ENSG00000057657	0.00404027	0.00523112
ATG5	ENSG00000057663	-0.0277921	-0.0254548
TMCC3	ENSG00000057704	-0.00898656	-0.00843689
PITHD1	ENSG00000057757	0.00143944	-0.000619038
MTA3	ENSG00000057935	-0.0163306	-0.0173174
USP13	ENSG00000058056	0.00553008	0.00497657
ATP11B	ENSG00000058063	-0.0177478	-0.0165314
CDK14	ENSG00000058091	-0.0305931	-0.030591
SEC61A1	ENSG00000058262	0.0248191	0.0245143
PPP1R12A	ENSG00000058272	-0.0229705	-0.0223709
RASGRF1	ENSG00000058335	-0.00201022	-0.00260261
CROCC	ENSG00000058453	0.00939343	0.0088324
POLR3E	ENSG00000058600	0.00748656	0.00652443
ATP2B4	ENSG00000058668	0.0119076	0.0152506
ZC3H11A	ENSG00000058673	-0.00525706	-0.00427165
RIOK2	ENSG00000058729	-0.0264114	-0.0261565
YIPF1	ENSG00000058799	0.0141795	0.0156977
NDC1	ENSG00000058804	-0.0183063	-0.0191347
DGKG	ENSG00000058866	0.0176829	0.0177016
FLYWCH1	ENSG00000059122	0.0118979	0.0109821
UNKL	ENSG00000059145	0.0212931	0.0220647
TBXAS1	ENSG00000059377	0.0131789	0.0142807
PARP12	ENSG00000059378	-0.00280566	-0.00284476
ALDH18A1	ENSG00000059573	-0.00507849	-0.00534081
TARBP1	ENSG00000059588	0.012521	0.011749
PET112	ENSG00000059691	0.00237624	0.000517305
MXD1	ENSG00000059728	-0.000488843	0.000239327
CDK17	ENSG00000059758	-0.0195075	-0.0200894
DNAJC25	ENSG00000059769	0.00833693	0.00932667
SLC2A3	ENSG00000059804	0.00111223	0.00237432
PSD	ENSG00000059915	0.0155895	0.0154611
CTDP1	ENSG00000060069	0.0187116	0.0207362
YBX3	ENSG00000060138	0.0203653	0.0183824
STYK1	ENSG00000060140	-0.00398928	-0.00441234
WNK1	ENSG00000060237	0.0057099	0.00665105
CCAR1	ENSG00000060339	-0.00919092	-0.00954281
OGFR	ENSG00000060491	0.00718851	0.00787391
GNA15	ENSG00000060558	0.0209712	0.0235461
PIGV	ENSG00000060642	-0.00780307	-0.0077868
PTPRU	ENSG00000060656	-0.00389268	-0.00403237
SNRNP40	ENSG00000060688	-0.00010145	-0.00045689
RIMBP2	ENSG00000060709	-0.00355031	-0.00362508
QSER1	ENSG00000060749	-0.00921566	-0.00902835
MPC1	ENSG00000060762	0.00820451	0.00935483
ACAA1	ENSG00000060971	0.0325401	0.0322681
BCAT1	ENSG00000060982	0.00968695	0.00971794
HDAC7	ENSG00000061273	0.0290628	0.0301483
LZTS1	ENSG00000061337	0.00409126	0.00481146
SPAG4	ENSG00000061656	0.00637053	0.00619278
NCKAP1	ENSG00000061676	-0.0374754	-0.0358401
MRPS35	ENSG00000061794	-0.0204253	-0.0204052
GUCY1B3	ENSG00000061918	-0.0406891	-0.040027
SFSWAP	ENSG00000061936	0.0274381	0.0290099
TNK2	ENSG00000061938	0.0207752	0.0205666
MON2	ENSG00000061987	0.00557659	0.00626705
GPBP1	ENSG00000062194	-0.015312	-0.0150545
DGAT2	ENSG00000062282	0.0158026	0.0167775
ZNF112	ENSG00000062370	-0.0122252	-0.0125532
CS	ENSG00000062485	-0.00693641	-0.0070743
LTK	ENSG00000062524	0.0211454	0.0196759
MRPS24	ENSG00000062582	-0.0113822	-0.0114109
ELMO2	ENSG00000062598	-0.00373725	-0.000961004
WAPAL	ENSG00000062650	-0.0197223	-0.0185187
VMP1	ENSG00000062716	0.00365582	0.00477088
APPBP2	ENSG00000062725	-0.0325603	-0.0322565
POLD1	ENSG00000062822	0.00966667	0.0101403
EIF4B	ENSG00000063046	-0.00224485	-0.00315749
SLC6A16	ENSG00000063127	-0.0158254	-0.0169629
GLTSCR1	ENSG00000063169	0.0140255	0.0139203
SPHK2	ENSG00000063176	0.00868358	0.00955179
RPL18	ENSG00000063177	0.0283165	0.027512
CA11	ENSG00000063180	0.00171649	0.00125716
ISOC2	ENSG00000063241	0.0112254	0.0115804
U2AF2	ENSG00000063244	0.00579632	0.00774181
EPN1	ENSG00000063245	0.00690445	0.00742996
MED29	ENSG00000063322	-0.00532092	-0.00544198
AHRR	ENSG00000063438	0.0102744	0.010545
GPC1	ENSG00000063660	0.00835647	0.00847671
ADCK1	ENSG00000063761	0.015039	0.0141418
HAGH	ENSG00000063854	0.025965	0.0230031
RNF4	ENSG00000063978	-0.00922953	-0.00821722
CASP8	ENSG00000064012	-0.0139542	-0.0121922
LIMCH1	ENSG00000064042	0.0137135	0.0144376
ASUN	ENSG00000064102	-0.0102534	-0.0100697
TM7SF3	ENSG00000064115	-0.0364113	-0.0359178
SPA17	ENSG00000064199	0.00907542	0.00922568
TSPAN32	ENSG00000064201	0.0278589	0.0270263
ST3GAL6	ENSG00000064225	0.0108895	0.0105734
ATP2C2	ENSG00000064270	0.00217277	0.00351897
NGFR	ENSG00000064300	-0.00351357	-0.00185572
CDON	ENSG00000064309	-0.00398426	-0.00309721
TAF2	ENSG00000064313	-0.0216346	-0.0213279
HIPK2	ENSG00000064393	-0.00389747	-0.00281814
TNPO3	ENSG00000064419	-0.00916269	-0.00863668
RFXANK	ENSG00000064490	0.0331264	0.0326572
TMEM161A	ENSG00000064545	0.0162009	0.0157004
LPAR2	ENSG00000064547	0.0218826	0.0230277
CTSA	ENSG00000064601	0.00806245	0.00942945
SUGP2	ENSG00000064607	-0.0154772	-0.0152386
SLC12A2	ENSG00000064651	-0.0338886	-0.0352125
SNX24	ENSG00000064652	0.0129678	0.0146572
CNN2	ENSG00000064666	0.000674575	0.00111288
ABCA7	ENSG00000064687	0.00750681	0.00834558
DDX20	ENSG00000064703	-0.00337905	-0.00591618
BTBD1	ENSG00000064726	-0.0301466	-0.030268
FAR2	ENSG00000064763	-0.0109002	-0.00980847
BCAS1	ENSG00000064787	0.00507415	0.00596083
CHI3L2	ENSG00000064886	-0.0350819	-0.0353239
SBNO2	ENSG00000064932	0.00371525	0.0049862
PMS1	ENSG00000064933	-0.0128668	-0.0139936
HMG20B	ENSG00000064961	0.0102032	0.010982
CALCRL	ENSG00000064989	-0.0204787	-0.0202282
TAF11	ENSG00000064995	0.00826933	0.00775687
ANKS1A	ENSG00000064999	0.00408902	0.00517776
AP3D1	ENSG00000065000	0.0186754	0.024301
ZNF76	ENSG00000065029	0.0184819	0.0165678
SLC9A3R2	ENSG00000065054	0.00374644	0.00353665
NTHL1	ENSG00000065057	0.00633316	0.00558461
UHRF1BP1	ENSG00000065060	-0.00833312	-0.00770795
GNAI3	ENSG00000065135	-0.0243155	-0.0238495
IPO5	ENSG00000065150	-0.0132632	-0.0140346
OAT	ENSG00000065154	-0.0197858	-0.0191617
WDR3	ENSG00000065183	-0.0139519	-0.0158397
PKN2	ENSG00000065243	-0.00784884	-0.00772099
WDR18	ENSG00000065268	0.00650645	0.00612013
TRAM2	ENSG00000065308	-0.0286071	-0.0290208
MCM10	ENSG00000065328	0.00429975	0.00431224
DGKA	ENSG00000065357	0.0297187	0.0291135
ERBB3	ENSG00000065361	-0.00787936	-0.00836373
ANKRD44	ENSG00000065413	-0.0211271	-0.0205496
KARS	ENSG00000065427	-0.00805674	-0.00745355
ADAT1	ENSG00000065457	-0.0179199	-0.0180009
PDIA5	ENSG00000065485	0.0324161	0.0321067
TBC1D22B	ENSG00000065491	-0.0176736	-0.0179579
NDUFB4	ENSG00000065518	0.00722138	0.00803839
SPEN	ENSG00000065526	-0.0108264	-0.00977874
MYLK	ENSG00000065534	-0.0173238	-0.0168194
ZC3H15	ENSG00000065548	-0.0425955	-0.0424002
MAP2K4	ENSG00000065559	-0.00588998	-0.00439413
TMEM206	ENSG00000065600	-0.0213368	-0.0212414
SLK	ENSG00000065613	-0.0205302	-0.0201011
CYB5R4	ENSG00000065615	-0.0169104	-0.0164075
COL17A1	ENSG00000065618	0.000337485	0.000262514
GSTO2	ENSG00000065621	0.0129623	0.0130271
SEC61A2	ENSG00000065665	0.0184767	0.0198227
PRKCQ	ENSG00000065675	0.00687599	0.00579893
TLE2	ENSG00000065717	0.00279843	0.00199315
ASB1	ENSG00000065802	-0.000275789	-0.00091196
FAM107B	ENSG00000065809	-0.0557319	-0.0552008
ME1	ENSG00000065833	0.0205143	0.0275173
TBC1D1	ENSG00000065882	0.00274841	0.00384087
CDK13	ENSG00000065883	0.00474936	0.00557671
MTHFD2	ENSG00000065911	-0.0259499	-0.0257061
FOXJ2	ENSG00000065970	0.00988346	0.0103814
YBX1	ENSG00000065978	-0.00815575	-0.00983473
PDE4A	ENSG00000065989	-0.00487513	-0.00510389
PPP2R5A	ENSG00000066027	-0.00477168	-0.00457591
CTNNA2	ENSG00000066032	-0.00132412	-0.00150403
ELAVL1	ENSG00000066044	-0.00521578	-0.00900854
TIE1	ENSG00000066056	0.0104478	0.0105475
DIP2B	ENSG00000066084	-0.0018301	-0.00111625
SMARCD1	ENSG00000066117	0.0112536	0.011222
KDM4A	ENSG00000066135	-0.00421252	-0.00283385
NFYC	ENSG00000066136	0.0223423	0.0241654
ZMYND12	ENSG00000066185	-0.0054412	-0.00533215
ASPM	ENSG00000066279	-0.00213634	-0.00250847
CD84	ENSG00000066294	-0.0193604	-0.0190627
ELOVL1	ENSG00000066322	0.0203113	0.0215752
SPI1	ENSG00000066336	0.015114	0.0169183
ZNRD1	ENSG00000066379	0.0114714	0.01018
MPPED2	ENSG00000066382	-0.00259311	-0.0032346
ZBTB11	ENSG00000066422	-0.0218599	-0.0219419
ATXN3	ENSG00000066427	-0.0554076	-0.0558007
GOLGA5	ENSG00000066455	-0.0136133	-0.0117424
FGFR2	ENSG00000066468	-0.00935486	-0.0101534
LRRC40	ENSG00000066557	-0.0329674	-0.0338024
ISOC1	ENSG00000066583	-0.010314	-0.0145461
TRMT11	ENSG00000066651	0.00145656	-0.000963036
THUMPD1	ENSG00000066654	-0.0345993	-0.0348616
MSANTD3	ENSG00000066697	-0.0221041	-0.0217239
ATG2B	ENSG00000066739	0.0529885	0.0540604
ARFGEF1	ENSG00000066777	-0.00877044	-0.00804159
ZFAT	ENSG00000066827	0.0102972	0.0121081
MTFR1	ENSG00000066855	-0.0254588	-0.0273687
STAG3	ENSG00000066923	0.0300928	0.0295083
FECH	ENSG00000066926	-0.0093355	-0.0118935
MYO9A	ENSG00000066933	0.0220801	0.0228683
PFKP	ENSG00000067057	-3.18e-05	-0.000389099
IDI1	ENSG00000067064	-0.00341704	-0.00254459
SP100	ENSG00000067066	-0.0144214	-0.0137573
KLF6	ENSG00000067082	-0.0151402	-0.0138472
PPAP2A	ENSG00000067113	0.00408046	0.00399387
NEO1	ENSG00000067141	0.0574781	0.0592787
TRAM1	ENSG00000067167	-0.0325468	-0.0326745
TNFRSF1A	ENSG00000067182	0.0042649	0.00518738
CACNB1	ENSG00000067191	0.0231228	0.0229586
EVI5	ENSG00000067208	-0.0211581	-0.0211777
STOML1	ENSG00000067221	0.010966	0.0111672
PKM	ENSG00000067225	0.0258615	0.0269139
DHX29	ENSG00000067248	-0.0166017	-0.016168
DNTTIP2	ENSG00000067334	-0.0187134	-0.0187376
METTL22	ENSG00000067365	0.0157426	0.016324
TP53BP1	ENSG00000067369	0.000547061	0.00278342
RRP15	ENSG00000067533	-0.015163	-0.0164817
RHOA	ENSG00000067560	0.00685467	0.00809033
DHX8	ENSG00000067596	0.0185248	0.0222999
PMS2P4	ENSG00000067601	-0.0107789	-0.0105593
PRKCZ	ENSG00000067606	0.0273788	0.0276286
IARS2	ENSG00000067704	-0.00772061	-0.00766532
SYT1	ENSG00000067715	-0.00173599	-0.0011358
NAV3	ENSG00000067798	-0.000463659	-0.000543689
ROGDI	ENSG00000067836	0.0340453	0.0345546
ROCK1	ENSG00000067900	-0.0156104	-0.0149528
CBFB	ENSG00000067955	-0.0329251	-0.0344108
HYAL2	ENSG00000068001	0.0178497	0.0189409
HDAC4	ENSG00000068024	0.015348	0.017872
RASSF1	ENSG00000068028	0.00703435	0.00642397
IFI35	ENSG00000068079	6.33e-05	-6.81e-05
HEATR6	ENSG00000068097	0.00059101	0.000259929
COASY	ENSG00000068120	0.0218777	0.0220077
PLEKHH3	ENSG00000068137	0.00633916	0.00657967
MEF2A	ENSG00000068305	-0.00876344	-0.00751514
INPP5A	ENSG00000068383	0.0195635	0.0198672
PRR11	ENSG00000068489	-0.0242334	-0.0233129
REEP1	ENSG00000068615	-0.00294955	-0.00312875
ATP11A	ENSG00000068650	0.00316799	0.00625552
POLR1A	ENSG00000068654	0.00964554	0.00991931
LAPTM4A	ENSG00000068697	0.0137182	0.014907
TTC7A	ENSG00000068724	0.00414852	0.00464387
IP6K2	ENSG00000068745	-0.00146178	-0.00153697
SRBD1	ENSG00000068784	-0.035691	-0.0352953
CYFIP1	ENSG00000068793	0.0349719	0.0368136
KIF2A	ENSG00000068796	-0.0596837	-0.0583122
RASGRP2	ENSG00000068831	0.0182226	0.0179247
PSME4	ENSG00000068878	-0.00214676	-0.00239406
IFT80	ENSG00000068885	-0.0282413	-0.0289668
SIRT2	ENSG00000068903	0.00505405	0.00510893
ERLEC1	ENSG00000068912	-0.0226098	-0.0229233
PPP2R5B	ENSG00000068971	-0.0217184	-0.0220391
PYGM	ENSG00000068976	0.015635	0.0279434
MAST4	ENSG00000069020	0.00679956	0.00721745
SDK2	ENSG00000069188	0.0109009	0.0104021
NUP133	ENSG00000069248	-0.000283681	-0.00106351
NUCKS1	ENSG00000069275	0.00701466	0.00684799
VPS35	ENSG00000069329	-0.029141	-0.0291803
DNAJA2	ENSG00000069345	-0.00862226	-0.00750646
BCL3	ENSG00000069399	0.00149465	0.00255098
KCNAB2	ENSG00000069424	0.0192572	0.0193352
CLEC2D	ENSG00000069493	-0.0386126	-0.0400477
RORA	ENSG00000069667	-0.0151443	-0.0152697
TGFBR3	ENSG00000069702	-0.00605733	-0.0055043
KIAA1107	ENSG00000069712	-0.0123774	-0.0135521
ATP1B3	ENSG00000069849	-0.0134595	-0.0129187
NEDD4	ENSG00000069869	-0.0221437	-0.0202011
PIGB	ENSG00000069943	0.0236905	0.0284738
MAPK6	ENSG00000069956	-0.0437001	-0.0436229
GNB5	ENSG00000069966	-0.0246728	-0.0245281
RAB27A	ENSG00000069974	-0.0111948	-0.0105996
CECR5	ENSG00000069998	0.0268686	0.0268834
UFD1L	ENSG00000070010	0.00992863	0.0108248
LRP6	ENSG00000070018	0.0387334	0.0391117
GUCY2C	ENSG00000070019	0.00223121	0.0024034
SCT	ENSG00000070031	0.00239031	0.00207145
PHRF1	ENSG00000070047	0.0178466	0.0192414
IKBKAP	ENSG00000070061	0.0197346	0.0196102
NUCB2	ENSG00000070081	-0.0217061	-0.0219509
PFN2	ENSG00000070087	0.0270663	0.026751
PTPN3	ENSG00000070159	-0.00256426	-0.00284648
SPTB	ENSG00000070182	-0.00577509	-0.00570348
DAPP1	ENSG00000070190	-0.0161244	-0.0157334
SLC44A1	ENSG00000070214	-0.0135816	-0.0137789
TMEM260	ENSG00000070269	-0.000471909	0.000838157
SMG6	ENSG00000070366	0.00777143	0.00737133
EXOC5	ENSG00000070367	-0.0527684	-0.0523971
CLTCL1	ENSG00000070371	0.0322337	0.0337893
FSTL3	ENSG00000070404	0.0211916	0.025975
DGCR2	ENSG00000070413	0.0176164	0.0183992
RNF126	ENSG00000070423	0.0141288	0.0143493
MNT	ENSG00000070444	-0.0022883	0.00225352
ZXDC	ENSG00000070476	0.0356339	0.0384453
JMJD6	ENSG00000070495	0.00315027	0.0053879
POLB	ENSG00000070501	-0.00506303	-0.0045766
ST6GALNAC1	ENSG00000070526	0.00720356	0.00701594
WIPI1	ENSG00000070540	-0.00770113	-0.00754879
GBA2	ENSG00000070610	0.00870985	0.010396
NDST1	ENSG00000070614	0.0100496	0.0103603
ASNS	ENSG00000070669	0.0159878	0.0134125
AP3M2	ENSG00000070718	0.00840708	0.00825349
ST6GALNAC2	ENSG00000070731	0.00692682	0.00791755
PABPC1	ENSG00000070756	0.00320388	0.0023355
TESK2	ENSG00000070759	0.00551653	0.00643166
C16orf80	ENSG00000070761	0.0129375	0.0148854
CSNK2A2	ENSG00000070770	0.00329448	0.00255667
EIF2B3	ENSG00000070785	-0.0153174	-0.0173197
TCOF1	ENSG00000070814	0.0136114	0.0131024
CDC42	ENSG00000070831	-0.0121093	-0.0116626
OSBPL3	ENSG00000070882	0.00786376	0.0070738
SLC12A3	ENSG00000070915	-0.00287794	-0.00295725
RAD18	ENSG00000070950	-0.0154584	-0.0153313
ATP2B1	ENSG00000070961	-0.00642052	-0.00576925
NCK2	ENSG00000071051	0.00113143	0.0029143
MAP4K4	ENSG00000071054	0.0015551	0.00246967
MGAT4A	ENSG00000071073	-0.0199917	-0.0212644
RPL31	ENSG00000071082	0.0171656	0.0167636
WDR1	ENSG00000071127	0.0118291	0.0134666
SNX13	ENSG00000071189	-0.0253926	-0.0249223
ARHGAP10	ENSG00000071205	-0.017575	-0.0172592
RPS6KA2	ENSG00000071242	0.000472114	0.00100093
ING3	ENSG00000071243	-0.0132751	-0.0114134
VASH1	ENSG00000071246	0.00570937	0.00617691
LMCD1	ENSG00000071282	0.00237863	0.00175799
WBSCR22	ENSG00000071462	0.0185879	0.0173683
SEL1L	ENSG00000071537	0.00910787	0.0100588
TRIP13	ENSG00000071539	0.000826422	0.00245766
TCF3	ENSG00000071564	0.000516192	0.000608279
TRIB2	ENSG00000071575	-0.0254366	-0.0303607
DAZAP1	ENSG00000071626	0.00702374	0.00683843
MBD3	ENSG00000071655	0.0195523	0.0193898
HLTF	ENSG00000071794	-0.0229789	-0.0234978
CPSF1	ENSG00000071894	0.0242763	0.0250497
MYO3B	ENSG00000071909	-0.0099204	-0.0100839
CYBRD1	ENSG00000071967	0.00653675	0.00668294
PDCD2	ENSG00000071994	-0.00444246	-0.00487812
RDH11	ENSG00000072042	-0.0019663	-0.00221603
PRKACA	ENSG00000072062	0.00512778	0.00588816
LPHN1	ENSG00000072071	0.00918482	0.008715
ACTN1	ENSG00000072110	0.00918672	0.0106231
ZFYVE26	ENSG00000072121	0.00564299	0.00600547
EPN2	ENSG00000072134	-0.0169753	-0.0172484
PTPN18	ENSG00000072135	0.000591644	0.000979339
LIMS2	ENSG00000072163	0.00499334	0.00467179
SPEG	ENSG00000072195	-9.46e-05	-1.57e-05
LNX1	ENSG00000072201	-0.0045066	-0.0047443
ALDH3A2	ENSG00000072210	0.00307762	0.00256129
TFRC	ENSG00000072274	-0.00682581	-0.00743865
SREBF1	ENSG00000072310	0.0229081	0.0226033
AFF4	ENSG00000072364	-0.00119019	-0.000412879
UBE2D1	ENSG00000072401	-0.000935973	-0.000330397
MPP5	ENSG00000072415	-0.010407	-0.0121563
RHOBTB1	ENSG00000072422	-0.0223667	-0.0204603
MARK2	ENSG00000072518	-0.00543775	-0.00321983
HMMR	ENSG00000072571	-0.0120671	-0.0123387
CHFR	ENSG00000072609	-0.000928791	0.00100276
P4HA2	ENSG00000072682	0.0122275	0.0134989
FCGR2B	ENSG00000072694	-0.00349605	-0.00303557
NFATC3	ENSG00000072736	0.015545	0.0149717
TRNT1	ENSG00000072756	-0.0354434	-0.0358492
ACADVL	ENSG00000072778	0.0328482	0.0341769
STK10	ENSG00000072786	0.019634	0.0228691
FBXW11	ENSG00000072803	-0.022907	-0.0214993
ACAP1	ENSG00000072818	0.00659782	0.00673133
EVC	ENSG00000072840	0.0103554	0.0100007
DERL2	ENSG00000072849	0.0155248	0.015987
SIDT1	ENSG00000072858	-0.0111563	-0.0137757
NDE1	ENSG00000072864	-0.0234581	-0.023064
MRVI1	ENSG00000072952	-0.00200199	-0.00126324
TMEM38A	ENSG00000072954	-0.00193134	-0.00277865
AP1M1	ENSG00000072958	0.0168653	0.0170504
PVR	ENSG00000073008	0.0438903	0.0489043
XRCC1	ENSG00000073050	0.00449127	0.00436278
SCARB1	ENSG00000073060	0.00539361	0.00744918
MCM2	ENSG00000073111	0.00560048	0.0062743
PANX2	ENSG00000073150	0.0123585	0.0132148
SELO	ENSG00000073169	0.0295962	0.0297302
TP63	ENSG00000073282	-0.00794358	-0.00887791
ALPK1	ENSG00000073331	0.00764137	0.00875005
LLGL2	ENSG00000073350	-0.00591902	-0.00600665
PDE8A	ENSG00000073417	0.00512767	0.00506716
NLE1	ENSG00000073536	0.00487035	0.00282935
SDHA	ENSG00000073578	0.0186571	0.0188403
SMARCE1	ENSG00000073584	-0.0011478	-0.00225841
GSDMB	ENSG00000073605	0.00376807	0.00284907
KDM5A	ENSG00000073614	-0.000398689	0.00135566
ADAM11	ENSG00000073670	0.00355955	0.00339507
PPP2R3A	ENSG00000073711	0.0126608	0.0139298
FERMT2	ENSG00000073712	0.00300232	0.0027806
DHRS9	ENSG00000073737	-0.0128745	-0.013164
PTGS2	ENSG00000073756	-0.00388971	0.00329766
IGF2BP2	ENSG00000073792	-0.0104341	-0.0109639
MAP3K13	ENSG00000073803	-0.025059	-0.0249326
ST6GAL1	ENSG00000073849	-0.0159701	-0.0168692
TBX21	ENSG00000073861	-0.0125703	-0.0117593
FRY	ENSG00000073910	0.00955367	0.0108358
PICALM	ENSG00000073921	-0.0025626	-0.00181854
NSF	ENSG00000073969	-0.000676552	-0.000558742
CLASP1	ENSG00000074054	0.00525822	0.00770428
MRPS34	ENSG00000074071	0.0246621	0.0248527
NOTCH3	ENSG00000074181	0.0115025	0.0125214
CLNS1A	ENSG00000074201	-0.000811091	-0.00101622
TEAD2	ENSG00000074219	0.00202749	0.00225286
EED	ENSG00000074266	-0.0256371	-0.026459
CDHR2	ENSG00000074276	-0.00537374	-0.00577178
TSG101	ENSG00000074319	0.0137105	0.0146779
C17orf85	ENSG00000074356	-0.0184349	-0.0169474
ATP2A3	ENSG00000074370	0.0103604	0.0102224
MGLL	ENSG00000074416	-0.0305075	-0.0297817
NTN4	ENSG00000074527	0.0137613	0.0134711
BCS1L	ENSG00000074582	0.01786	0.0166024
NUAK1	ENSG00000074590	-0.000333016	-0.000750006
DPP8	ENSG00000074603	-0.0289227	-0.0280528
SLC24A1	ENSG00000074621	-0.00902239	-0.00896746
ZNF532	ENSG00000074657	0.0292825	0.0293716
SCARF1	ENSG00000074660	0.00325794	0.00472505
LMAN1	ENSG00000074695	-0.0117655	-0.0126276
PTPLAD1	ENSG00000074696	-0.0354567	-0.035728
IPCEF1	ENSG00000074706	-0.00626596	-0.00622763
ZZEF1	ENSG00000074755	0.0112688	0.0138563
ENO1	ENSG00000074800	0.0346677	0.0361704
C19orf10	ENSG00000074842	0.0114333	0.0111573
ANO8	ENSG00000074855	0.000918008	0.00116673
TUBE1	ENSG00000074935	-0.0373421	-0.040648
ARHGEF10L	ENSG00000074964	0.0142231	0.0155147
TXK	ENSG00000074966	-0.00328435	-0.00400542
ACTR6	ENSG00000075089	-0.0292743	-0.0295633
TIPIN	ENSG00000075131	-0.0146462	-0.0145225
SRI	ENSG00000075142	-0.0014843	-0.00152196
EIF4G3	ENSG00000075151	-0.00974595	-0.00756855
NUP37	ENSG00000075188	-0.00725226	-0.00816283
SEMA3A	ENSG00000075213	0.0109408	0.0106501
GTSE1	ENSG00000075218	0.00163929	0.0015236
SEMA3C	ENSG00000075223	0.00565258	0.00557836
TTC38	ENSG00000075234	-0.0103051	-0.009764
ACAT1	ENSG00000075239	-0.00669734	-0.00754718
GRAMD4	ENSG00000075240	-0.00193147	-0.00126469
CELSR1	ENSG00000075275	0.00741448	0.00736259
WNT8B	ENSG00000075290	0.00422655	0.004855
ZNF638	ENSG00000075292	-0.0159446	-0.0156434
SLC25A40	ENSG00000075303	-0.0171594	-0.0176252
TIMM21	ENSG00000075336	0.0026281	0.00150184
ADD2	ENSG00000075340	-0.0132913	-0.0135106
RASAL2	ENSG00000075391	0.00842654	0.00812474
VPS9D1	ENSG00000075399	0.00646682	0.00746018
ZNF37A	ENSG00000075407	-0.0193401	-0.0212666
MARK3	ENSG00000075413	0.0103412	0.0114185
SLC25A3	ENSG00000075415	0.0185419	0.0175956
FNDC3B	ENSG00000075420	-0.00541975	-0.00447286
FOSL2	ENSG00000075426	-0.00927786	-0.00803633
FRYL	ENSG00000075539	0.00811071	0.00947578
TMEM131	ENSG00000075568	0.000775281	0.00258061
FSCN1	ENSG00000075618	0.0202996	0.0200577
ACTB	ENSG00000075624	0.0181936	0.0187816
PLD1	ENSG00000075651	0.0011093	0.00142523
WDR62	ENSG00000075702	-0.00199763	-0.00239982
DLG1	ENSG00000075711	-0.0175292	-0.0177115
RAB7A	ENSG00000075785	0.00380952	0.00481124
BCAP29	ENSG00000075790	-0.0203367	-0.02018
SEC31B	ENSG00000075826	0.0246318	0.0234508
SART3	ENSG00000075856	0.00423495	0.00426856
ARHGAP15	ENSG00000075884	0.00119139	0.00215615
EXOSC7	ENSG00000075914	0.0075715	0.00507067
KIFAP3	ENSG00000075945	-0.0407518	-0.040827
MKRN2	ENSG00000075975	-0.00271068	-0.00270132
MCM6	ENSG00000076003	-0.0048559	-0.00516266
REXO2	ENSG00000076043	0.00166388	0.00113866
RBM7	ENSG00000076053	-0.0316247	-0.0325491
RBMS2	ENSG00000076067	-0.00556957	-0.00378855
BAZ2A	ENSG00000076108	-0.00909443	-0.00649111
PTPN23	ENSG00000076201	0.00454303	0.00511781
MLH1	ENSG00000076242	-0.018118	-0.0177372
UNG	ENSG00000076248	0.00462603	0.00405491
FMO4	ENSG00000076258	-0.0172465	-0.0180939
KLHL20	ENSG00000076321	-0.0316742	-0.0329593
SLC46A1	ENSG00000076351	-0.00102703	-0.00146088
PLXNA2	ENSG00000076356	0.0236469	0.0245634
SPAG5	ENSG00000076382	0.015128	0.0139724
ANKRD13A	ENSG00000076513	-0.00329682	-0.00174043
TPD52	ENSG00000076554	-0.0236686	-0.0233324
ACACB	ENSG00000076555	0.00621709	0.00600471
TRAF4	ENSG00000076604	-0.00590214	-0.00641331
PAG1	ENSG00000076641	-0.00249019	-0.00202559
GPATCH1	ENSG00000076650	0.0138673	0.0148381
ICAM3	ENSG00000076662	0.0256705	0.0265779
NT5C2	ENSG00000076685	-0.0138883	-0.0131387
MCAM	ENSG00000076706	0.00617664	0.00617416
CAMSAP3	ENSG00000076826	0.00131162	0.000931803
RAP1GAP	ENSG00000076864	-0.00352825	-0.00319742
XAB2	ENSG00000076924	0.0436751	0.044265
ARHGEF1	ENSG00000076928	0.0308857	0.0315536
STXBP2	ENSG00000076944	0.030101	0.0326158
MAP2K7	ENSG00000076984	0.0106085	0.011283
DGKD	ENSG00000077044	0.0128418	0.0130419
TOP2B	ENSG00000077097	-0.0033731	-0.00239908
TM9SF3	ENSG00000077147	-0.0167052	-0.0173837
NFKB2	ENSG00000077150	0.0139717	0.0152879
UBE2T	ENSG00000077152	-0.0112395	-0.0116744
PPP1R12B	ENSG00000077157	-0.000530447	0.000858463
DNAJC10	ENSG00000077232	-0.0221791	-0.0225274
GTF3C1	ENSG00000077235	0.0265052	0.0277193
IL4R	ENSG00000077238	0.00749961	0.0114376
USP33	ENSG00000077254	-0.039912	-0.0396484
SNRPA	ENSG00000077312	0.0160514	0.0162948
SPAG6	ENSG00000077327	-0.0136092	-0.0135048
EXOSC5	ENSG00000077348	0.0133262	0.0135774
DYNC1I2	ENSG00000077380	-0.0214948	-0.0212737
APBB1IP	ENSG00000077420	-0.00667687	-0.00548822
LRCH4	ENSG00000077454	0.0197815	0.0205677
FAM76B	ENSG00000077458	-0.0235243	-0.023638
SIRT6	ENSG00000077463	0.0250008	0.0257987
POLD3	ENSG00000077514	-0.00802744	-0.00585366
CAPZB	ENSG00000077549	0.00672559	0.0074773
GPR137B	ENSG00000077585	-0.0350723	-0.0366751
NAALAD2	ENSG00000077616	-0.0132976	-0.0133812
JADE1	ENSG00000077684	0.0169257	0.0168279
FGFR1	ENSG00000077782	-0.0053813	-0.00604421
GTF2I	ENSG00000077809	0.00685444	0.00714857
CST7	ENSG00000077984	0.0113721	0.0167587
MAP2	ENSG00000078018	0.000879274	0.00126879
PIAS2	ENSG00000078043	0.0020675	0.00178122
AMPH	ENSG00000078053	-0.00288545	-0.00302423
MCCC1	ENSG00000078070	0.00159922	0.00076127
LAMP3	ENSG00000078081	-0.00558771	-0.00596661
NEBL	ENSG00000078114	0.00368352	0.00418953
ACER3	ENSG00000078124	-0.0113604	-0.0102233
UBE2K	ENSG00000078140	-0.0192089	-0.0185116
PIK3C3	ENSG00000078142	-0.0134003	-0.0115567
N4BP2	ENSG00000078177	-0.0319318	-0.0318557
C12orf5	ENSG00000078237	-0.0260705	-0.0244976
TULP3	ENSG00000078246	-0.00366718	-0.00370573
SYNJ2	ENSG00000078269	-0.000972157	-0.00017853
PPP2R5C	ENSG00000078304	-0.0181745	-0.016613
PMS2P1	ENSG00000078319	-0.004902	-0.00576231
GNB1	ENSG00000078369	0.0010638	0.00240031
HOXA9	ENSG00000078399	-0.00391926	-0.00362426
EDN1	ENSG00000078401	0.0310902	0.0300999
MLLT10	ENSG00000078403	-0.00351194	-0.00359056
ZCWPW1	ENSG00000078487	-0.000985332	-0.000548498
NRD1	ENSG00000078618	0.00527941	0.00654812
VDAC3	ENSG00000078668	-0.00113326	-0.00130027
PCM1	ENSG00000078674	-0.0163102	-0.0162348
TNRC6C	ENSG00000078687	-0.00137517	-0.00186239
CBFA2T2	ENSG00000078699	-0.00934394	-0.0101279
ITCH	ENSG00000078747	-0.0323094	-0.0316694
TP53INP2	ENSG00000078804	-0.00133646	-0.00082599
SDF4	ENSG00000078808	0.0160114	0.0173576
MYH7B	ENSG00000078814	0.00625442	0.00626459
TP73	ENSG00000078900	0.00540672	0.00554561
TOLLIP	ENSG00000078902	0.00723639	0.00788292
UBE2D4	ENSG00000078967	-0.0270795	-0.0382166
THOC1	ENSG00000079134	0.00381794	0.00142709
FKBP7	ENSG00000079150	0.00667569	0.00665596
OSBPL6	ENSG00000079156	0.00188182	0.00186195
SLC1A3	ENSG00000079215	0.0134126	0.0146011
XRCC5	ENSG00000079246	-0.0058817	-0.00488201
LXN	ENSG00000079257	0.011949	0.012145
SP140	ENSG00000079263	-0.0202788	-0.0196782
MKNK1	ENSG00000079277	0.00826681	0.0105666
TNS1	ENSG00000079308	-0.024528	-0.0267498
REXO1	ENSG00000079313	0.00823616	0.00908784
SAR1A	ENSG00000079332	-0.0201485	-0.0208379
CDC14A	ENSG00000079335	-0.00645547	-0.00690193
RAPGEF3	ENSG00000079337	0.00313258	0.00291712
CEACAM1	ENSG00000079385	-0.0159248	-0.0154688
SENP1	ENSG00000079387	-0.0351161	-0.0349937
DUSP13	ENSG00000079393	0.00879751	0.00995197
CIC	ENSG00000079432	0.00773235	0.00986581
LIPE	ENSG00000079435	0.00333316	0.00382509
FDFT1	ENSG00000079459	-0.000408885	0.00176909
PAFAH1B3	ENSG00000079462	0.00642745	0.0071927
KIF22	ENSG00000079616	0.0218793	0.019215
LRRC16A	ENSG00000079691	-0.00134376	-0.00122681
PGM1	ENSG00000079739	0.0173172	0.017855
DDX1	ENSG00000079785	-0.0283951	-0.0290799
DNM2	ENSG00000079805	0.0207032	0.0226713
EPB41L2	ENSG00000079819	-0.0106055	-0.0106339
MOXD1	ENSG00000079931	-0.0123144	-0.0133951
STX7	ENSG00000079950	-0.00535169	-0.00477502
RABL2B	ENSG00000079974	-0.00989845	-0.00994862
KEAP1	ENSG00000079999	0.0175459	0.0204235
DDX43	ENSG00000080007	0.00688052	0.00677848
DCT	ENSG00000080166	0.00563422	0.00555039
SLC35C2	ENSG00000080189	0.0257565	0.0254557
CRYBG3	ENSG00000080200	0.0207091	0.0214282
RFX3	ENSG00000080298	-0.00871489	-0.00974284
RIF1	ENSG00000080345	-0.00832195	-0.00809261
RAB21	ENSG00000080371	-0.0163155	-0.016212
SLC4A4	ENSG00000080493	0.00226984	0.00284154
SMARCA2	ENSG00000080503	0.00895219	0.00948846
SESN1	ENSG00000080546	0.0236401	0.0224927
COL5A3	ENSG00000080573	0.0147189	0.0140442
SRCAP	ENSG00000080603	-0.00832589	-0.00696117
KIAA0020	ENSG00000080608	-0.0218481	-0.0222533
CNOT4	ENSG00000080802	-0.0314935	-0.0284924
PSEN1	ENSG00000080815	0.00533898	0.0068898
CPOX	ENSG00000080819	-0.0116354	-0.0165059
CLDND1	ENSG00000080822	0.00577626	0.00525136
MOK	ENSG00000080823	-0.0136858	-0.0125416
HSP90AA1	ENSG00000080824	-0.0570875	-0.0569456
RBL1	ENSG00000080839	-0.013881	-0.0138236
DLGAP4	ENSG00000080845	0.00934068	0.0100039
IGSF9B	ENSG00000080854	-0.00807294	-0.00824682
CROCCP3	ENSG00000080947	-0.000557509	-0.000344913
NDC80	ENSG00000080986	-0.00445545	-0.0055345
AP4E1	ENSG00000081014	-0.0267694	-0.0254649
RSBN1	ENSG00000081019	-0.0219092	-0.02169
MAGI3	ENSG00000081026	0.00687879	0.00675946
CXCL2	ENSG00000081041	0.00902676	0.0094222
COL4A4	ENSG00000081052	0.00183772	0.00141415
TCF7	ENSG00000081059	0.000808696	0.000218102
OSTM1	ENSG00000081087	-0.0293629	-0.0296866
IMPG2	ENSG00000081148	-0.00956256	-0.0124884
PCNP	ENSG00000081154	-0.0313025	-0.0316946
EXD2	ENSG00000081177	-0.00138008	-0.00251578
ARG2	ENSG00000081181	-0.0357643	-0.0376931
MEF2C	ENSG00000081189	0.00867678	0.0086418
PTPRC	ENSG00000081237	-0.014785	-0.0136052
UBA5	ENSG00000081307	0.00508286	0.00456573
STK17B	ENSG00000081320	-0.0141793	-0.0142985
CDC14B	ENSG00000081377	-0.0173915	-0.0168889
ZNF510	ENSG00000081386	-0.0362764	-0.0367097
ZNF506	ENSG00000081665	-0.0130716	-0.013835
JMJD4	ENSG00000081692	0.00939263	0.00790081
DUSP12	ENSG00000081721	0.0197155	0.0194704
AACS	ENSG00000081760	0.0146019	0.0135201
KIAA0141	ENSG00000081791	0.0264156	0.0248766
HSPB11	ENSG00000081870	-0.00346209	-0.0060968
PHLPP1	ENSG00000081913	-0.0116301	-0.011785
IL12RB2	ENSG00000081985	-0.0168344	-0.0164553
SMARCD3	ENSG00000082014	0.0312707	0.0337786
WDR70	ENSG00000082068	0.000466374	-0.000610375
FYB	ENSG00000082074	-0.0147189	-0.0142766
STRADB	ENSG00000082146	0.00635911	-0.0114067
BZW1	ENSG00000082153	-0.0377203	-0.0378969
C1QTNF3	ENSG00000082196	0.0194399	0.0180734
ME2	ENSG00000082212	-0.0127096	-0.0119241
C5orf22	ENSG00000082213	-0.0519972	-0.0514792
CCNT2	ENSG00000082258	-0.0197454	-0.0193563
FAM135A	ENSG00000082269	-0.0271198	-0.0263434
COL19A1	ENSG00000082293	-0.000404796	0.000216411
EPB41L3	ENSG00000082397	0.00744566	0.00807991
COBLL1	ENSG00000082438	0.00217912	0.00190513
TRAF5	ENSG00000082512	-0.00596072	-0.00667817
MRPL22	ENSG00000082515	0.0165754	0.0152969
GEMIN5	ENSG00000082516	0.0124185	0.0121903
NFE2L1	ENSG00000082641	0.0105497	0.0123288
GSK3B	ENSG00000082701	-0.00268799	-0.00183272
ITGB5	ENSG00000082781	-0.00737156	-0.00679794
ERC1	ENSG00000082805	-0.0089669	-0.00840971
XPO1	ENSG00000082898	-0.0233968	-0.0238396
RNF13	ENSG00000082996	-0.00585861	-0.0053163
PALB2	ENSG00000083093	-0.00873735	-0.00881733
DOPEY1	ENSG00000083097	-0.00349164	-0.0034937
LYRM2	ENSG00000083099	-0.0378392	-0.0385046
BCKDHB	ENSG00000083123	-0.00197936	-0.00217297
KAT6A	ENSG00000083168	-0.00824768	-0.00631518
ZCCHC6	ENSG00000083223	-0.00192618	-0.000856855
ULK2	ENSG00000083290	-0.00493123	-0.00530364
TNPO1	ENSG00000083312	-0.0215135	-0.0214057
PLOD1	ENSG00000083444	0.0215181	0.0226399
P2RX5	ENSG00000083454	0.0019353	0.00138545
ITGAE	ENSG00000083457	0.0111002	0.0103048
DIS3	ENSG00000083520	-0.0322028	-0.0323714
PIBF1	ENSG00000083535	-0.0245728	-0.0247183
TDRD3	ENSG00000083544	-0.0119149	-0.0120063
NUFIP1	ENSG00000083635	-0.00588717	-0.00604398
PDS5B	ENSG00000083642	-0.0232025	-0.02279
OXCT1	ENSG00000083720	-0.0164799	-0.0175617
CYLD	ENSG00000083799	-0.0191432	-0.0188237
SLC27A5	ENSG00000083807	0.0154577	0.0153885
ZNF324	ENSG00000083812	-0.00220227	-0.00278308
ZNF671	ENSG00000083814	-0.00589767	-0.00927701
ZNF416	ENSG00000083817	-0.00784025	-0.0112819
ZNF586	ENSG00000083828	-0.0184163	-0.0165137
ZNF446	ENSG00000083838	0.0350446	0.034515
ZNF264	ENSG00000083844	-0.0456752	-0.0454466
RPS5	ENSG00000083845	0.023645	0.0229346
YTHDC1	ENSG00000083896	-0.00204111	-0.00136588
CHMP2B	ENSG00000083937	-0.0128196	-0.0119626
SMAP2	ENSG00000084070	0.0239585	0.0248237
PPIE	ENSG00000084072	0.0141011	0.0133086
ZMPSTE24	ENSG00000084073	-0.0248936	-0.0251213
STARD7	ENSG00000084090	-0.0089853	-0.00856822
NOA1	ENSG00000084092	0.00505025	0.00478285
REST	ENSG00000084093	-0.0198811	-0.0199383
HAL	ENSG00000084110	0.0138737	0.0154514
SSH1	ENSG00000084112	-0.0159447	-0.0141386
GSTP1	ENSG00000084207	0.0453378	0.0452718
APLP2	ENSG00000084234	0.0333671	0.0371826
KIAA1467	ENSG00000084444	0.0146385	0.0156419
WBP11	ENSG00000084463	0.00417335	0.00448424
EIF3I	ENSG00000084623	-0.000936503	-0.00273114
TXLNA	ENSG00000084652	-0.00437637	-0.00431345
NCOA1	ENSG00000084676	0.00685527	0.0093641
AGBL5	ENSG00000084693	-0.0169719	-0.0172107
KIF3C	ENSG00000084731	0.00213009	0.00318088
RAB10	ENSG00000084733	-0.0138974	-0.0133662
HADHA	ENSG00000084754	0.00674839	0.00697719
MAPRE3	ENSG00000084764	0.0172715	0.0759623
CAD	ENSG00000084774	0.0227738	0.0235956
CD59	ENSG00000085063	-0.00648083	-0.00561418
CD82	ENSG00000085117	0.0112982	0.0122652
TAF9	ENSG00000085231	-0.0111218	-0.0120054
FCN1	ENSG00000085265	0.033246	0.0344425
MYNN	ENSG00000085274	-0.0384486	-0.0374277
MECOM	ENSG00000085276	-0.00586495	-0.00597746
SCAMP1	ENSG00000085365	-0.0377295	-0.0384627
PREP	ENSG00000085377	0.00114254	0.000950257
HACE1	ENSG00000085382	-0.0389589	-0.0385932
SEH1L	ENSG00000085415	-0.00502384	-0.00629076
WDR47	ENSG00000085433	-0.0123831	-0.011237
WDFY1	ENSG00000085449	-0.0290939	-0.0284202
OVGP1	ENSG00000085465	0.0362577	0.0360715
SLC25A24	ENSG00000085491	-0.0313633	-0.030313
MAP3K4	ENSG00000085511	0.0213304	0.0213735
PILRA	ENSG00000085514	0.0145262	0.0151197
ABCB1	ENSG00000085563	-0.034959	-0.0349555
ZNF213	ENSG00000085644	0.00347652	0.00405575
AKR1B1	ENSG00000085662	0.0190794	0.0168741
CPNE3	ENSG00000085719	-0.00751361	-0.0069565
RRN3	ENSG00000085721	-0.0130453	-0.0147287
CTTN	ENSG00000085733	-0.0222945	-0.0215169
WNT11	ENSG00000085741	-0.00344925	-0.00363758
MTIF2	ENSG00000085760	-0.00541666	-0.00600667
DDHD2	ENSG00000085788	-0.00523322	-0.00546465
TTC39A	ENSG00000085831	0.00203864	0.0012851
EPS15	ENSG00000085832	-0.0181073	-0.0169277
ORC1	ENSG00000085840	-0.00896321	-0.00883348
MGST2	ENSG00000085871	0.0308403	0.0327314
CHERP	ENSG00000085872	0.0243374	0.0263217
ATG16L1	ENSG00000085978	0.0106806	0.0102059
USP40	ENSG00000085982	0.0238293	0.0246193
POMGNT1	ENSG00000085998	0.00816585	0.00375664
RAD54L	ENSG00000085999	0.00364996	0.0024922
MAST2	ENSG00000086015	-0.00898273	-0.00843202
DNAJA1	ENSG00000086061	-0.0263259	-0.0258015
B4GALT1	ENSG00000086062	0.000409781	0.000955922
CHMP5	ENSG00000086065	-0.00756675	-0.00743867
NFX1	ENSG00000086102	-0.0176622	-0.0194585
DIMT1	ENSG00000086189	-0.00944591	-0.010819
IPO11	ENSG00000086200	-0.0250914	-0.0253376
EIF2AK1	ENSG00000086232	-0.00616641	-0.004424
NME8	ENSG00000086288	0.026831	0.027103
EPDR1	ENSG00000086289	-0.00930155	-0.0103076
SNX10	ENSG00000086300	-0.0062295	-0.0055298
SEPHS1	ENSG00000086475	-0.00321514	-0.00351365
MRPL28	ENSG00000086504	0.0290748	0.0298089
HBQ1	ENSG00000086506	0.00471557	0.00434865
ITPKC	ENSG00000086544	0.0126749	0.0128168
CEACAM6	ENSG00000086548	0.00603659	0.00732314
RBM22	ENSG00000086589	0.00769262	0.00823923
TMED2	ENSG00000086598	-0.0240442	-0.0242318
ERO1LB	ENSG00000086619	-0.0259377	-0.0270326
ZFAND6	ENSG00000086666	-0.00196107	-0.00131706
LAT2	ENSG00000086730	0.00611689	0.00697016
ZW10	ENSG00000086827	-0.0203448	-0.0207526
ALG9	ENSG00000086848	-7.45e-06	-0.000546644
MYBPC2	ENSG00000086967	-0.0112064	-0.0117573
ACOX3	ENSG00000087008	0.0269446	0.0269705
MTMR2	ENSG00000087053	-0.023181	-0.024371
PPP1R15A	ENSG00000087074	0.00772259	0.0105991
HSD17B14	ENSG00000087076	0.00203928	0.00154978
TRIP6	ENSG00000087077	0.0183939	0.0197365
FTL	ENSG00000087086	0.0274184	0.0281174
SRRT	ENSG00000087087	0.0165256	0.0167558
BAX	ENSG00000087088	0.0179479	0.017974
NLK	ENSG00000087095	-0.038608	-0.0392872
PIGS	ENSG00000087111	0.00389124	0.00388504
ATXN7L3	ENSG00000087152	-0.0123431	-0.011269
PGS1	ENSG00000087157	-0.000797563	0.000218583
PSMC5	ENSG00000087191	0.0119381	0.0112535
UIMC1	ENSG00000087206	0.00612042	0.00861645
CETP	ENSG00000087237	-0.00585212	-0.00602074
LPCAT2	ENSG00000087253	-0.0149898	-0.0149273
GNAO1	ENSG00000087258	-0.0119093	-0.011508
OGFOD1	ENSG00000087263	-0.017663	-0.0188046
SH3BP2	ENSG00000087266	0.00245347	0.00385768
NOP14	ENSG00000087269	0.00973625	0.00908539
ADD1	ENSG00000087274	0.00387758	0.0057233
L2HGDH	ENSG00000087299	-0.0109421	-0.0106718
TXNDC16	ENSG00000087301	-0.00322238	-0.00324576
C14orf166	ENSG00000087302	0.0120154	0.0117574
NID2	ENSG00000087303	-0.00181734	-0.00130252
GMCL1	ENSG00000087338	-0.0157382	-0.0162195
SF3B2	ENSG00000087365	0.0302595	0.0309981
KLHL42	ENSG00000087448	-0.000883787	-0.000881103
GNAS	ENSG00000087460	0.00710676	0.00736966
DNM1L	ENSG00000087470	-0.0255133	-0.0253638
PHACTR3	ENSG00000087495	-0.00496231	-0.0053061
ERGIC2	ENSG00000087502	-0.0195622	-0.0196004
AURKA	ENSG00000087586	-0.00544709	-0.00497786
CASS4	ENSG00000087589	-0.00908278	-0.00856159
AAMDC	ENSG00000087884	-0.0143525	-0.0155404
RFX2	ENSG00000087903	0.00970923	0.0154239
METTL2A	ENSG00000087995	-0.0329211	-0.0327337
ALG6	ENSG00000088035	-0.00250036	-0.00306856
CNOT3	ENSG00000088038	0.018588	0.0206658
GP6	ENSG00000088053	-0.0223027	-0.0207772
PTPN4	ENSG00000088179	-0.0322734	-0.0324407
DDX18	ENSG00000088205	-0.0258358	-0.0264381
KHSRP	ENSG00000088247	-0.00151717	0.000847742
GNA11	ENSG00000088256	-0.00577157	-0.00610247
ASAP3	ENSG00000088280	0.011866	0.011618
EDEM2	ENSG00000088298	0.00204328	0.00249374
DNMT3B	ENSG00000088305	0.000472331	-0.000586167
TPX2	ENSG00000088325	-0.00501881	-0.00541525
FER1L4	ENSG00000088340	-0.00566948	-0.00696117
PDRG1	ENSG00000088356	-0.0024417	-0.00316776
EPB41L1	ENSG00000088367	0.00227182	0.00252077
DOCK9	ENSG00000088387	0.0135898	0.0133296
ANKRD10	ENSG00000088448	0.026376	0.0252147
TGDS	ENSG00000088451	-0.0149801	-0.0171186
DOCK3	ENSG00000088538	0.0376	0.0373553
C3orf18	ENSG00000088543	-0.00312791	-0.00409555
COQ9	ENSG00000088682	0.0199474	0.0199699
TMEM40	ENSG00000088726	-0.010358	-0.00995149
KIF9	ENSG00000088727	0.00351292	0.00293558
CRLS1	ENSG00000088766	0.00565811	0.00447011
PPP1R13B	ENSG00000088808	0.00922577	0.00990916
ATRN	ENSG00000088812	0.0481949	0.0494851
SMOX	ENSG00000088826	0.00348733	0.00404097
SIGLEC1	ENSG00000088827	0.00252693	0.00207003
FKBP1A	ENSG00000088832	-0.00521768	-0.00457477
NSFL1C	ENSG00000088833	0.0349682	0.03701
SLC4A11	ENSG00000088836	0.00235947	0.0030024
C20orf194	ENSG00000088854	0.00977935	0.00965592
ZNF343	ENSG00000088876	0.00222245	0.00208461
EBF4	ENSG00000088881	0.0139225	0.0138154
CPXM1	ENSG00000088882	0.0125812	0.0129104
MAVS	ENSG00000088888	-0.0321561	-0.0318026
LZTS3	ENSG00000088899	0.0160322	0.0157116
XRN2	ENSG00000088930	-0.00436657	-0.00269061
PLK1S1	ENSG00000088970	0.0266847	0.0269487
DYNLL1	ENSG00000088986	-0.0183256	-0.0180059
TESC	ENSG00000088992	0.0312162	0.029872
SNX5	ENSG00000089006	-0.0156186	-0.0164658
RPL6	ENSG00000089009	0.0184637	0.0177886
SIRPG	ENSG00000089012	0.00580045	0.00461234
MAPKAPK5	ENSG00000089022	-0.00285329	-0.00209059
P2RX7	ENSG00000089041	-0.0101381	-0.00954553
ESF1	ENSG00000089048	-0.032428	-0.0327485
RBBP9	ENSG00000089050	-0.0331569	-0.0330154
ANAPC5	ENSG00000089053	0.0129536	0.0108801
SLC23A2	ENSG00000089057	0.0224165	0.0228203
SLC8B1	ENSG00000089060	0.0260273	0.0273481
TMEM230	ENSG00000089063	-0.019896	-0.0197699
DZANK1	ENSG00000089091	0.0154919	0.0139243
KDM2B	ENSG00000089094	-0.00241464	-0.00208808
TASP1	ENSG00000089123	-0.00881855	-0.0125314
OAS1	ENSG00000089127	-0.00599566	-0.00630105
GCN1L1	ENSG00000089154	0.0228938	0.0228357
RPLP0	ENSG00000089157	0.0181899	0.0171487
PXN	ENSG00000089159	0.00900905	0.0109334
SIRT4	ENSG00000089163	-0.0171286	-0.0176119
RPH3A	ENSG00000089169	0.0375215	0.0394301
KIF16B	ENSG00000089177	-0.013603	-0.0127554
TRMT6	ENSG00000089195	-0.0128362	-0.0132133
CHGB	ENSG00000089199	-0.00145265	-0.00123256
PEBP1	ENSG00000089220	0.0264509	0.0247507
BRAP	ENSG00000089234	-0.0119434	-0.0117869
ERP29	ENSG00000089248	0.0105404	0.00850284
FUS	ENSG00000089280	0.0348989	0.0346765
FXYD5	ENSG00000089327	0.032354	0.0325717
ZNF302	ENSG00000089335	-0.00554838	-0.00685039
GRAMD1A	ENSG00000089351	0.0191714	0.0208958
CDIP1	ENSG00000089486	-0.0129132	-0.0160611
CMTM1	ENSG00000089505	-0.0114095	-0.0105985
GANAB	ENSG00000089597	0.0374039	0.0377753
GMIP	ENSG00000089639	0.00356213	0.00539321
BIRC5	ENSG00000089685	-0.00470278	-0.00489496
LAG3	ENSG00000089692	-0.00352337	-0.0034994
MLF2	ENSG00000089693	0.0240117	0.0244935
OTUB2	ENSG00000089723	0.00527972	0.00470047
DDX24	ENSG00000089737	0.0227037	0.0221852
ZBTB25	ENSG00000089775	-0.0110114	-0.0139828
NECAP1	ENSG00000089818	-0.0102482	-0.0100074
ANKRD24	ENSG00000089847	0.00901666	0.00936703
DHX32	ENSG00000089876	0.0230178	0.0239122
RCOR1	ENSG00000089902	-0.00294247	-0.00163093
GPATCH2L	ENSG00000089916	0.00907276	0.00978486
LTBP4	ENSG00000090006	0.0288291	0.0296032
BLVRB	ENSG00000090013	0.0450237	0.0448206
SLC9A1	ENSG00000090020	0.0249653	0.0270048
SPTLC1	ENSG00000090054	-0.0237491	-0.0225978
PAPOLA	ENSG00000090060	-0.021706	-0.0209584
CCNK	ENSG00000090061	-0.0153201	-0.0141005
PCBP4	ENSG00000090097	0.0116281	0.0117976
RGS1	ENSG00000090104	-0.0160469	-0.0138264
YPEL3	ENSG00000090238	0.0200319	0.021292
MRPS33	ENSG00000090263	0.00478323	0.00337129
NDUFB2	ENSG00000090266	0.00238414	0.00180782
NUDC	ENSG00000090273	0.00795909	0.00775097
MAEA	ENSG00000090316	0.0265358	0.0282746
ICAM1	ENSG00000090339	0.00965347	0.0112457
STRN4	ENSG00000090372	0.0163852	0.0212023
IRAK3	ENSG00000090376	0.022617	0.0242495
LYZ	ENSG00000090382	2.18e-05	0.000493762
MUL1	ENSG00000090432	0.0144688	0.0145563
TFAP4	ENSG00000090447	0.0163946	0.0159723
PDCD7	ENSG00000090470	-0.0153516	-0.0156881
SPG21	ENSG00000090487	0.0115551	0.0119635
DNAJB11	ENSG00000090520	-0.00521222	-0.00502827
LEPREL1	ENSG00000090530	0.0116278	0.0122701
FLT3LG	ENSG00000090554	-0.0123288	-0.0129822
RAB11FIP3	ENSG00000090565	-0.000841338	-0.00218132
GNPTG	ENSG00000090581	0.028611	0.028446
ZNF268	ENSG00000090612	-0.0345682	-0.0383614
GOLGA3	ENSG00000090615	0.00454153	0.0041748
PABPC4	ENSG00000090621	0.0106646	0.00679392
CD209	ENSG00000090659	0.00183958	0.00157382
CERS4	ENSG00000090661	0.010706	0.0119052
MCOLN1	ENSG00000090674	5.17e-05	0.000729812
USP48	ENSG00000090686	0.00448096	0.00442161
PDPR	ENSG00000090857	-0.0147399	-0.0144118
AARS	ENSG00000090861	0.0178675	0.017795
GLG1	ENSG00000090863	0.0378415	0.0383359
TNRC6A	ENSG00000090905	0.00792664	0.00756725
FCGBP	ENSG00000090920	0.0250777	0.0238206
PLEKHG2	ENSG00000090924	-0.0140198	-0.0130741
NAT14	ENSG00000090971	0.00266317	0.002168
PITPNM2	ENSG00000090975	-0.00771067	-0.00642658
EXOC1	ENSG00000090989	0.00593018	0.00638669
RBM27	ENSG00000091009	-0.0166969	-0.0158879
OSBPL8	ENSG00000091039	-0.0180532	-0.0178334
DTX2	ENSG00000091073	0.0248713	0.0257976
NLRC4	ENSG00000091106	0.00684565	0.00809263
PUS7	ENSG00000091127	-0.01824	-0.019317
NRCAM	ENSG00000091129	0.0142864	0.014547
SLC26A4	ENSG00000091137	-0.00131324	-0.00135633
DLD	ENSG00000091140	-0.0237258	-0.0233332
WDR7	ENSG00000091157	-0.000358914	8.32e-08
TXNL1	ENSG00000091164	-0.0087413	-0.0091045
IL5RA	ENSG00000091181	-0.00612371	-0.0061647
ABCC6	ENSG00000091262	0.0366595	0.0374174
CMTM6	ENSG00000091317	-0.0211577	-0.0208744
ITGA6	ENSG00000091409	0.0124333	0.0124147
RAPGEF4	ENSG00000091428	-0.00585502	-0.00787597
MLTK	ENSG00000091436	0.00344804	0.00450523
FH	ENSG00000091483	0.0119663	0.0122738
SEL1L3	ENSG00000091490	0.00570694	0.006808
TF	ENSG00000091513	0.00613001	0.00574578
CDV3	ENSG00000091527	-0.0073561	-0.00722146
MYO15A	ENSG00000091536	0.000889229	0.000886317
ALKBH5	ENSG00000091542	-0.000737213	-0.00126231
NLRP1	ENSG00000091592	0.0129904	0.0132601
PITPNM3	ENSG00000091622	0.0143256	0.0154124
SPAG7	ENSG00000091640	0.0292684	0.0293529
ORC6	ENSG00000091651	-0.0295594	-0.0304221
ZC3HC1	ENSG00000091732	0.00535909	0.00286018
ESR1	ENSG00000091831	-0.00473233	-0.00519595
RGS17	ENSG00000091844	0.0110301	0.0110134
TMEM101	ENSG00000091947	0.0216517	0.0210024
CD200	ENSG00000091972	-0.0012737	-0.000641497
PSME1	ENSG00000092010	-0.00371326	-0.00318724
PPP2R3C	ENSG00000092020	-0.00967851	-0.00942212
HAUS4	ENSG00000092036	0.00855971	0.00960449
JPH4	ENSG00000092051	-0.0114959	-0.0114642
CEBPE	ENSG00000092067	-0.00740907	-0.00766156
SLC7A8	ENSG00000092068	-0.0242347	-0.0244054
OSGEP	ENSG00000092094	0.0165505	0.0150891
SLC22A17	ENSG00000092096	0.0305945	0.0306654
RNF31	ENSG00000092098	-0.00486724	-0.00347319
SCFD1	ENSG00000092108	-0.0206208	-0.020065
G2E3	ENSG00000092140	-0.0428219	-0.0431555
HECTD1	ENSG00000092148	0.0050801	0.00578027
HNRNPC	ENSG00000092199	-0.00957502	-0.00955675
RPGRIP1	ENSG00000092200	0.0269959	0.0274421
SUPT16H	ENSG00000092201	-0.00503807	-0.00475569
TOX4	ENSG00000092203	0.000666116	0.00194196
GEMIN2	ENSG00000092208	-0.00167425	-0.00318501
TGM1	ENSG00000092295	0.016416	0.0176658
TINF2	ENSG00000092330	-0.00736713	-0.00712777
DAZL	ENSG00000092345	-0.00644761	-0.00629408
TRPM7	ENSG00000092439	-0.0276566	-0.02726
WDR76	ENSG00000092470	-0.0345247	-0.0351773
CAPN3	ENSG00000092529	0.00590001	0.00485721
SNAP23	ENSG00000092531	-0.0314764	-0.031279
PHGDH	ENSG00000092621	0.000821581	0.000663995
COL9A3	ENSG00000092758	0.00566474	0.00570754
EZR	ENSG00000092820	-0.00419353	-0.0038508
MYL6	ENSG00000092841	0.016126	0.016374
AGO1	ENSG00000092847	0.00561065	0.00653668
TEKT2	ENSG00000092850	0.00314407	0.00341025
CLSPN	ENSG00000092853	-0.0213155	-0.0213716
RFFL	ENSG00000092871	-0.00641172	-0.00692568
UNC13D	ENSG00000092929	0.0149963	0.0158228
MFSD11	ENSG00000092931	-0.0175453	-0.0169452
DPYSL2	ENSG00000092964	0.0259711	0.0261919
TGFB2	ENSG00000092969	-0.00377284	-0.00503067
GPATCH2	ENSG00000092978	-0.0350026	-0.0367322
NUP50	ENSG00000093000	-0.00138179	-0.000616866
CDC45	ENSG00000093009	0.0100968	0.0102355
COMT	ENSG00000093010	0.0444818	0.0451065
CECR1	ENSG00000093072	0.0132999	0.0138847
VNN3	ENSG00000093134	0.0163456	0.0188213
ECHDC1	ENSG00000093144	-0.0052837	-0.00662582
LRRFIP2	ENSG00000093167	0.00871139	0.0102738
SEC22C	ENSG00000093183	-0.0220178	-0.0225081
XYLB	ENSG00000093217	-0.00944339	-0.00945029
CDC6	ENSG00000094804	0.00232515	0.00219426
CDC23	ENSG00000094880	-0.00427304	-0.00464569
AAAS	ENSG00000094914	0.0157176	0.0148771
CBX5	ENSG00000094916	-0.00905885	-0.00928988
SUCO	ENSG00000094975	-0.0261687	-0.0263825
MSH2	ENSG00000095002	-0.0303605	-0.0303839
MAP3K1	ENSG00000095015	-0.00985891	-0.00965528
DHPS	ENSG00000095059	0.0206167	0.0200408
HOOK2	ENSG00000095066	0.0126187	0.0123347
ARCN1	ENSG00000095139	-0.0123871	-0.0107689
TMEM38B	ENSG00000095209	-0.0310186	-0.0313008
PSMD5	ENSG00000095261	-0.0236972	-0.0244089
PTGS1	ENSG00000095303	-0.0219875	-0.0216717
NUP188	ENSG00000095319	0.0284701	0.0288139
CRAT	ENSG00000095321	0.00504414	0.00619814
SH2D3C	ENSG00000095370	0.0101706	0.0115273
NANS	ENSG00000095380	0.0158806	0.0172127
TBC1D2	ENSG00000095383	0.0169051	0.0175065
DFNB31	ENSG00000095397	0.0202841	0.0208371
CWF19L1	ENSG00000095485	0.00186016	0.000445088
SEMA4G	ENSG00000095539	-0.00102748	-0.000603484
BTAF1	ENSG00000095564	-0.00597204	-0.0057928
IKZF5	ENSG00000095574	-0.00823566	-0.00950896
BLNK	ENSG00000095585	-0.026172	-0.0260958
TDRD1	ENSG00000095627	-0.00662368	-0.00629163
SORBS1	ENSG00000095637	-0.0223	-0.022514
BAMBI	ENSG00000095739	-0.0210402	-0.0213435
WAC	ENSG00000095787	-0.0113257	-0.0104282
CREM	ENSG00000095794	-0.01119	-0.00895795
NUBP2	ENSG00000095906	0.0232162	0.022844
C19orf77	ENSG00000095932	0.00833165	0.0077604
HIVEP1	ENSG00000095951	-0.00206241	-0.00069056
CRISP3	ENSG00000096006	-0.00315371	-0.0030962
FKBP5	ENSG00000096060	0.0346922	0.0363542
SRPK1	ENSG00000096063	0.00396726	0.00509069
BRPF3	ENSG00000096070	-0.0180247	-0.0177015
MRPS18A	ENSG00000096080	0.001009	0.0010816
TMEM14A	ENSG00000096092	-0.010634	-0.0106778
EFHC1	ENSG00000096093	0.0194909	0.0198315
HSP90AB1	ENSG00000096384	-0.0223468	-0.0219676
CDC5L	ENSG00000096401	-0.0280928	-0.0270692
ITPR3	ENSG00000096433	0.016264	0.0163837
ZNF184	ENSG00000096654	-0.0294018	-0.0303633
DSP	ENSG00000096696	-0.0019549	-0.00256305
SIRT1	ENSG00000096717	-0.0241534	-0.0247699
HNRNPH3	ENSG00000096746	0.0047191	0.00522562
IFT74	ENSG00000096872	-0.0135902	-0.0138144
JAK2	ENSG00000096968	-0.017918	-0.0172743
IL12RB1	ENSG00000096996	-0.0105017	-0.0110645
ABL1	ENSG00000097007	0.000448575	0.000435343
ACOT7	ENSG00000097021	-0.00451677	-0.00408684
SH3GLB1	ENSG00000097033	0.000875348	0.00163136
CDC7	ENSG00000097046	-0.0207251	-0.0203539
SYDE2	ENSG00000097096	0.00648285	0.0069611
PCSK5	ENSG00000099139	0.0181488	0.0173166
SCD	ENSG00000099194	-0.00436539	-0.0024676
TMED1	ENSG00000099203	0.02152	0.021601
ABLIM1	ENSG00000099204	-0.0136742	-0.0147906
ERMP1	ENSG00000099219	-0.0203542	-0.0198123
RAB18	ENSG00000099246	-0.0101438	-0.00991429
NRP1	ENSG00000099250	0.0299917	0.0303757
HSD17B7P2	ENSG00000099251	-0.0141622	-0.0135324
PRTFDC1	ENSG00000099256	-0.00109751	0.000172701
TSPAN15	ENSG00000099282	0.0200999	0.0200481
H2AFY2	ENSG00000099284	-0.00976055	-0.0104239
FAM21A	ENSG00000099290	-0.00673894	-0.00561797
MAST3	ENSG00000099308	0.0181868	0.0190826
MZF1	ENSG00000099326	-0.00187347	-0.0018633
OCEL1	ENSG00000099330	0.0165886	0.0177812
MYO9B	ENSG00000099331	0.00850909	0.0103729
KCNK6	ENSG00000099337	0.00487405	0.00432481
CATSPERG	ENSG00000099338	0.00131847	0.000251371
PSMD8	ENSG00000099341	0.013924	0.0143572
FBXL19	ENSG00000099364	-0.00392364	-0.00321419
STX1B	ENSG00000099365	-0.00849326	-0.00917572
HSD3B7	ENSG00000099377	-0.0139575	-0.0152026
SETD1A	ENSG00000099381	0.0133918	0.0141503
BCL7C	ENSG00000099385	0.0118862	0.0111804
CIRBP	ENSG00000099622	0.0244448	0.0227182
ATP5D	ENSG00000099624	0.0185443	0.0186936
HNRNPM	ENSG00000099783	0.00518989	0.00582068
2022-03-02	ENSG00000099785	0.00345673	0.00460459
NDUFB7	ENSG00000099795	0.0306262	0.0314229
TECR	ENSG00000099797	0.0222679	0.0212827
TIMM13	ENSG00000099800	0.0184209	0.0185253
CDC34	ENSG00000099804	0.0118477	0.0120479
MTAP	ENSG00000099810	-0.0218611	-0.022444
CEP170B	ENSG00000099814	0.00258098	0.0024036
POLR2E	ENSG00000099817	0.0196409	0.0205513
POLRMT	ENSG00000099821	0.0261578	0.0263349
HCN2	ENSG00000099822	0.00198458	0.0020294
IZUMO4	ENSG00000099840	0.00747929	0.00709722
RASSF7	ENSG00000099849	0.0162272	0.0157307
GADD45B	ENSG00000099860	-0.00184946	-0.00129872
MADCAM1	ENSG00000099866	0.0136413	0.014108
MKNK2	ENSG00000099875	-0.00397109	-0.00318273
ARVCF	ENSG00000099889	0.0114436	0.0136781
TRMT2A	ENSG00000099899	0.0260385	0.0246122
RANBP1	ENSG00000099901	0.019437	0.0190059
ZDHHC8	ENSG00000099904	0.0117363	0.0115182
KLHL22	ENSG00000099910	0.033781	0.0322153
MED15	ENSG00000099917	0.0206797	0.0225862
SNAP29	ENSG00000099940	-0.0316039	-0.0286661
CRKL	ENSG00000099942	-0.00729839	-0.00465104
LZTR1	ENSG00000099949	0.0118564	0.00951773
MMP11	ENSG00000099953	-0.00371371	-0.00370785
CECR2	ENSG00000099954	0.00112575	0.00140382
SMARCB1	ENSG00000099956	0.0163961	0.0164402
P2RX6	ENSG00000099957	0.000420566	-0.000158102
DERL3	ENSG00000099958	0.0258777	0.0250591
BCL2L13	ENSG00000099968	-0.0222323	-0.0229698
DDTL	ENSG00000099974	-0.00777439	-0.00794394
DDT	ENSG00000099977	0.0181521	0.0176158
OSM	ENSG00000099985	-0.00342135	0.000619966
CABIN1	ENSG00000099991	0.0268973	0.0270046
TBC1D10A	ENSG00000099992	0.00973087	0.0091134
SUSD2	ENSG00000099994	0.0106987	0.0113099
SF3A1	ENSG00000099995	0.00123214	0.00256645
GGT5	ENSG00000099998	0.000794951	0.000875393
RNF215	ENSG00000099999	-0.0207053	-0.0219328
SEC14L2	ENSG00000100003	-0.00234529	-0.00230121
SPECC1L	ENSG00000100014	0.0114899	0.0124716
PPIL2	ENSG00000100023	0.0199174	0.019842
UPB1	ENSG00000100024	0.0340885	0.0341866
YPEL1	ENSG00000100027	-0.0185884	-0.0190245
SNRPD3	ENSG00000100028	-0.00452611	-0.00448941
PES1	ENSG00000100029	0.0160992	0.0156115
MAPK1	ENSG00000100030	0.00208798	0.0037668
GGT1	ENSG00000100031	0.0446325	0.0481676
PPM1F	ENSG00000100034	0.0158028	0.0169217
SLC35E4	ENSG00000100036	0.00594709	0.00611648
TOP3B	ENSG00000100038	0.00532355	0.00572299
CYTH4	ENSG00000100055	0.0106911	0.0123177
DGCR14	ENSG00000100056	0.00493299	0.0052011
CRYBB2P1	ENSG00000100058	0.0248893	0.0248615
MFNG	ENSG00000100060	0.0188937	0.0173037
LRP5L	ENSG00000100068	-0.0085468	-0.0092696
SLC25A1	ENSG00000100075	0.0112132	0.01117
ADRBK2	ENSG00000100077	0.00350315	0.00447811
LGALS2	ENSG00000100079	0.0279717	0.0281917
GGA1	ENSG00000100083	0.0221671	0.0225311
HIRA	ENSG00000100084	0.0236415	0.023654
SH3BP1	ENSG00000100092	-6.33e-05	0.000240735
SEZ6L	ENSG00000100095	0.0128135	0.0129308
LGALS1	ENSG00000100097	0.0298456	0.0302478
HPS4	ENSG00000100099	0.00591857	0.00283149
PIK3IP1	ENSG00000100100	0.0261893	0.0243791
NOL12	ENSG00000100101	0.00698469	0.00629925
SRRD	ENSG00000100104	-0.00876354	-0.0124756
PATZ1	ENSG00000100105	0.0110386	0.00998891
TRIOBP	ENSG00000100106	0.0391785	0.039125
TFIP11	ENSG00000100109	0.0228506	0.023939
GCAT	ENSG00000100116	0.00772915	0.00736091
ANKRD54	ENSG00000100124	0.0127471	0.0120926
EIF3L	ENSG00000100129	0.0104027	0.00973418
NHP2L1	ENSG00000100138	0.0148661	0.0126492
MICALL1	ENSG00000100139	-0.00288007	-0.000983388
POLR2F	ENSG00000100142	0.0142409	0.0192024
CCDC134	ENSG00000100147	-0.0350837	-0.0343795
DEPDC5	ENSG00000100150	-0.0110965	-0.0115108
PICK1	ENSG00000100151	0.0245656	0.0240212
TTC28	ENSG00000100154	0.0216852	0.0231244
CENPM	ENSG00000100162	-0.00464539	-0.00482523
2022-09-03	ENSG00000100167	0.00936791	0.010879
TPTEP1	ENSG00000100181	-0.0079653	-0.00837973
CYP2D6	ENSG00000100197	0.0127493	0.0131116
DDX17	ENSG00000100201	0.00268547	0.00319418
DMC1	ENSG00000100206	-0.00278589	-0.00285082
TCF20	ENSG00000100207	-0.0191247	-0.0186397
HSCB	ENSG00000100209	-0.00706308	-0.00658129
CBY1	ENSG00000100211	0.00680661	0.00626739
TOMM22	ENSG00000100216	0.0026472	0.00138958
RTDR1	ENSG00000100218	-0.00296597	-0.00259784
XBP1	ENSG00000100219	0.00253935	0.00222842
RTCB	ENSG00000100220	0.000910097	0.000336955
JOSD1	ENSG00000100221	-0.0228119	-0.0230606
FBXO7	ENSG00000100225	0.00755332	-0.00315354
GTPBP1	ENSG00000100226	-0.0161856	-0.0154241
POLDIP3	ENSG00000100227	-0.00930602	-0.0089223
RAB36	ENSG00000100228	0.0183104	0.0235432
PPP6R2	ENSG00000100239	0.0165752	0.0181235
SBF1	ENSG00000100241	0.00738099	0.00741529
SUN2	ENSG00000100242	0.0138606	0.0137035
CYB5R3	ENSG00000100243	0.00558821	0.00778885
DNAL4	ENSG00000100246	0.00717429	0.00752142
LMF2	ENSG00000100258	0.0269786	0.0273692
RHBDD3	ENSG00000100263	0.012703	0.0127432
PACSIN2	ENSG00000100266	0.012642	0.0136483
TTLL1	ENSG00000100271	-0.000177705	-0.000514405
RASL10A	ENSG00000100276	0.0081178	0.00794376
AP1B1	ENSG00000100280	0.0266971	0.0281826
HMGXB4	ENSG00000100281	-0.00973409	-0.00876021
TOM1	ENSG00000100284	0.0343203	0.0349243
NEFH	ENSG00000100285	-0.000893468	-0.000134192
CHKB	ENSG00000100288	0.000539908	0.000491877
BIK	ENSG00000100290	0.00450922	0.0037298
HMOX1	ENSG00000100292	0.0126966	0.0133001
MCAT	ENSG00000100294	-0.00438819	-0.00528826
THOC5	ENSG00000100296	0.0121737	0.0135077
MCM5	ENSG00000100297	0.022684	0.0229558
APOBEC3H	ENSG00000100298	-0.00634017	-0.00614268
ARSA	ENSG00000100299	0.0259725	0.0265234
TSPO	ENSG00000100300	0.032015	0.0327161
TTLL12	ENSG00000100304	0.00645458	0.00716084
CBX7	ENSG00000100307	0.00641991	0.0058588
PDGFB	ENSG00000100311	-0.0213706	-0.0216422
RPL3	ENSG00000100316	0.0262974	0.0246492
ZMAT5	ENSG00000100319	0.0164077	0.0176328
RBFOX2	ENSG00000100320	0.0164619	0.017165
SYNGR1	ENSG00000100321	0.019494	0.0188481
TAB1	ENSG00000100324	0.0158131	0.0155333
ASCC2	ENSG00000100325	0.0170745	0.0170657
MTMR3	ENSG00000100330	0.00292424	0.00420866
MIEF1	ENSG00000100335	-0.01605	-0.0162365
APOL4	ENSG00000100336	0.000289317	0.000784397
APOL1	ENSG00000100342	-0.00842378	-0.00808262
MYH9	ENSG00000100345	0.0242428	0.0265022
CACNA1I	ENSG00000100346	0.0886333	0.0666168
SAMM50	ENSG00000100347	0.0105018	0.0111618
TXN2	ENSG00000100348	0.0138814	0.0127326
FOXRED2	ENSG00000100350	0.0100641	0.0105908
GRAP2	ENSG00000100351	-0.0244546	-0.0239914
EIF3D	ENSG00000100353	0.0218771	0.0215258
TNRC6B	ENSG00000100354	-0.00599519	-0.00423921
SGSM3	ENSG00000100359	0.0125808	0.0111436
IFT27	ENSG00000100360	0.0155028	0.0144676
PVALB	ENSG00000100362	0.0139908	0.0140019
KIAA0930	ENSG00000100364	0.0117185	0.0125338
NCF4	ENSG00000100365	0.014949	0.0160966
CSF2RB	ENSG00000100368	-0.00774127	-0.00698171
SLC25A17	ENSG00000100372	0.00175699	0.000622908
UPK3A	ENSG00000100373	0.0369276	0.0363629
FAM118A	ENSG00000100376	0.00337436	0.00200388
KCTD17	ENSG00000100379	0.0112235	0.00982929
ST13	ENSG00000100380	-0.0101655	-0.012904
IL2RB	ENSG00000100385	-0.00270027	-0.00143146
RBX1	ENSG00000100387	0.0238392	0.0228178
EP300	ENSG00000100393	-0.0104415	-0.00879413
L3MBTL2	ENSG00000100395	-0.00329674	-0.00388647
CHADL	ENSG00000100399	0.0051575	0.00513054
RANGAP1	ENSG00000100401	0.00135233	0.00151237
ZC3H7B	ENSG00000100403	-0.00992672	-0.00981683
PHF5A	ENSG00000100410	-0.00548384	-0.00588699
ACO2	ENSG00000100412	0.00782437	0.00778723
POLR3H	ENSG00000100413	0.0023621	0.0022007
TRMU	ENSG00000100416	0.0274022	0.0265624
PMM1	ENSG00000100417	0.0370142	0.035364
DESI1	ENSG00000100418	-0.00679912	-0.00640228
CERK	ENSG00000100422	0.00789478	0.00743395
BRD1	ENSG00000100425	0.0202104	0.0219287
ZBED4	ENSG00000100426	-0.00510045	-0.00419051
MLC1	ENSG00000100427	-0.00113336	0.000657966
HDAC10	ENSG00000100429	-0.00293052	-0.00288689
KCNK10	ENSG00000100433	0.00762334	0.00728637
ABHD4	ENSG00000100439	0.00419696	0.00503739
KHNYN	ENSG00000100441	-0.0117251	-0.0107366
FKBP3	ENSG00000100442	0.00931624	0.00802478
SDR39U1	ENSG00000100445	0.0192873	0.0168173
CTSG	ENSG00000100448	-0.00722068	-0.00713114
GZMH	ENSG00000100450	-0.00960152	-0.00896209
GZMB	ENSG00000100453	-0.00214533	-0.00201183
RBM23	ENSG00000100461	-0.00153919	0.000417836
PRMT5	ENSG00000100462	0.0242141	0.0247449
COCH	ENSG00000100473	0.0127184	0.0119387
AP4S1	ENSG00000100478	-0.0337609	-0.0354104
POLE2	ENSG00000100479	-0.00488544	-0.00568436
VCPKMT	ENSG00000100483	0.02972	0.0318431
SOS2	ENSG00000100485	-0.00851585	-0.0067501
CDKL1	ENSG00000100490	-0.0304853	-0.0293258
NIN	ENSG00000100503	-0.0102914	-0.00963414
PYGL	ENSG00000100504	0.0152774	0.0159142
TRIM9	ENSG00000100505	0.0142381	0.020992
PSMC6	ENSG00000100519	-0.0241873	-0.0238056
GNPNAT1	ENSG00000100522	-0.04332	-0.0453704
DDHD1	ENSG00000100523	-0.0278399	-0.027817
CDKN3	ENSG00000100526	-0.00824752	-0.0133056
CNIH1	ENSG00000100528	-0.0169286	-0.0174828
CGRRF1	ENSG00000100532	0.000171245	0.000474156
ATP6V1D	ENSG00000100554	-0.0170665	-0.0163934
PLEK2	ENSG00000100558	0.00455033	0.00499392
PIGH	ENSG00000100564	-0.00263463	-0.00390953
PSMA3	ENSG00000100567	-0.00793161	-0.00737367
VTI1B	ENSG00000100568	-0.0135114	-0.0136567
TIMM9	ENSG00000100575	0.0200128	0.0192211
GSTZ1	ENSG00000100577	0.0104064	0.00986416
KIAA0586	ENSG00000100578	-0.012005	-0.0112039
TMED8	ENSG00000100580	-0.0167857	-0.0164039
SAMD15	ENSG00000100583	0.00505692	0.00496392
AHSA1	ENSG00000100591	-0.0314599	-0.0310659
DAAM1	ENSG00000100592	-0.0148933	-0.0146909
SPTLC2	ENSG00000100596	-0.000180378	0.00116326
RIN3	ENSG00000100599	0.0122966	0.0131138
LGMN	ENSG00000100600	0.0176279	0.0164517
ALKBH1	ENSG00000100601	-0.0039099	-0.00505237
SNW1	ENSG00000100603	0.000970955	0.00272469
ITPK1	ENSG00000100605	-0.00136933	-0.000575061
DHRS7	ENSG00000100612	0.0216841	0.0220149
PPM1A	ENSG00000100614	-0.00853901	-0.00839299
ASB2	ENSG00000100628	-0.0138049	-0.0143598
CEP128	ENSG00000100629	-0.0106044	-0.0110492
ERH	ENSG00000100632	-0.00841443	-0.00874841
HIF1A	ENSG00000100644	-0.0211177	-0.0204777
KIAA0247	ENSG00000100647	-0.00297806	-0.00160807
SRSF5	ENSG00000100650	0.0154509	0.015044
EIF5	ENSG00000100664	-0.0230617	-0.0240377
SLC8A3	ENSG00000100678	-0.023872	-0.0240979
DICER1	ENSG00000100697	0.00570596	0.00695101
ZFYVE21	ENSG00000100711	0.0122498	0.0120621
MTHFD1	ENSG00000100714	-0.0169614	-0.0167281
TCL1A	ENSG00000100721	-0.00672394	-0.00616511
ZC3H14	ENSG00000100722	-0.0156801	-0.0155112
TELO2	ENSG00000100726	0.0165461	0.0169706
PCNX	ENSG00000100731	0.0246787	0.0263763
GSKIP	ENSG00000100744	-0.0228868	-0.0224153
VRK1	ENSG00000100749	-0.0040569	-0.00436504
PSMC1	ENSG00000100764	0.018547	0.019122
PAPLN	ENSG00000100767	0.0202394	0.0205056
RPS6KA5	ENSG00000100784	-0.0126333	-0.0120099
SMEK1	ENSG00000100796	-0.0116184	-0.010134
C14orf93	ENSG00000100802	0.0188994	0.0185048
PSMB5	ENSG00000100804	0.0162379	0.0136007
YY1	ENSG00000100811	-0.00494404	-0.00440087
ACIN1	ENSG00000100813	-0.00904098	-0.00576701
CCNB1IP1	ENSG00000100814	-0.00223519	-0.00283274
TRIP11	ENSG00000100815	-0.0384982	-0.0380182
APEX1	ENSG00000100823	0.0329246	0.0329596
PABPN1	ENSG00000100836	0.0185693	0.0179522
ARHGAP5	ENSG00000100852	-0.0296371	-0.0296076
CINP	ENSG00000100865	-0.0023012	-0.00149552
SRP54	ENSG00000100883	-0.0162764	-0.0159422
CHD8	ENSG00000100888	0.00763587	0.00950743
PCK2	ENSG00000100889	0.0156236	0.0152128
KIAA0391	ENSG00000100890	-0.0257477	-0.0257579
DCAF11	ENSG00000100897	-0.0149914	-0.0150233
PSMA6	ENSG00000100902	-0.029885	-0.0285909
NFKBIA	ENSG00000100906	0.0242316	0.0252544
EMC9	ENSG00000100908	0.00675619	0.0073129
PSME2	ENSG00000100911	-0.00148076	-0.00139648
BRMS1L	ENSG00000100916	-0.0366948	-0.0356307
REC8	ENSG00000100918	0.00203485	0.00175721
TM9SF1	ENSG00000100926	0.000612643	0.00174206
SEC23A	ENSG00000100934	-0.0425486	-0.0422155
GMPR2	ENSG00000100938	0.0136289	0.0150945
PNN	ENSG00000100941	0.0145598	0.0145061
RABGGTA	ENSG00000100949	0.0147718	0.0144039
PLTP	ENSG00000100979	-0.0142966	-0.0136435
PCIF1	ENSG00000100982	0.0177655	0.0189993
GSS	ENSG00000100983	0.022309	0.0224693
MMP9	ENSG00000100985	0.0141353	0.0146064
TRPC4AP	ENSG00000100991	0.00885062	0.0102574
PYGB	ENSG00000100994	0.0181671	0.0185083
ABHD12	ENSG00000100997	0.00494803	0.00494464
PROCR	ENSG00000101000	0.00611003	0.00704828
GINS1	ENSG00000101003	-0.00953628	-0.0131358
NINL	ENSG00000101004	0.0153161	0.0144079
CD40	ENSG00000101017	-0.0265316	-0.0215516
UQCC1	ENSG00000101019	0.00925366	0.00796175
ZMYND8	ENSG00000101040	0.00676465	0.00674924
SGK2	ENSG00000101049	-0.00104068	-0.00209478
IFT52	ENSG00000101052	0.00231234	0.00187279
MYBL2	ENSG00000101057	-0.00865934	-0.0090714
NDRG3	ENSG00000101079	-0.00848336	-0.00859519
SLA2	ENSG00000101082	-0.0259205	-0.0260711
C20orf24	ENSG00000101084	0.00431642	0.00514137
NFATC2	ENSG00000101096	-0.00689245	-0.00668014
PABPC1L	ENSG00000101104	0.000442421	0.00195571
STK4	ENSG00000101109	-0.0261205	-0.0257271
ADNP	ENSG00000101126	0.0091081	0.010252
PFDN4	ENSG00000101132	0.000419747	0.000473056
CSTF1	ENSG00000101138	-0.00133264	0.000267792
RAE1	ENSG00000101146	0.0186128	0.0186845
TPD52L2	ENSG00000101150	0.00765653	0.00880971
DNAJC5	ENSG00000101152	0.00825996	0.0105582
NELFCD	ENSG00000101158	0.00638269	0.00670134
CTSZ	ENSG00000101160	0.0125652	0.0133291
PRPF6	ENSG00000101161	0.0459125	0.0453726
TUBB1	ENSG00000101162	-0.019399	-0.0187909
SLMO2	ENSG00000101166	-0.0340304	-0.0330491
MTG2	ENSG00000101181	-0.0037323	-0.0029507
PSMA7	ENSG00000101182	0.0170366	0.0163514
SLCO4A1	ENSG00000101187	-0.000750875	-0.00119508
NTSR1	ENSG00000101188	0.0201649	0.0206376
MRGBP	ENSG00000101189	0.00112987	0.000844869
TCFL5	ENSG00000101190	-0.0107083	-0.0108076
DIDO1	ENSG00000101191	0.0162267	0.0187423
GID8	ENSG00000101193	0.00611496	0.00715568
SLC17A9	ENSG00000101194	0.00443645	0.0038212
ARFGAP1	ENSG00000101199	0.021886	0.021548
EEF1A2	ENSG00000101210	-0.00187178	-0.00139518
PTK6	ENSG00000101213	-0.0129509	-0.0135273
GMEB2	ENSG00000101216	0.0162866	0.0165324
C20orf27	ENSG00000101220	0.0208398	0.0208659
CDC25B	ENSG00000101224	0.00277188	0.00163796
ISM1	ENSG00000101230	0.0165748	0.016142
RNF24	ENSG00000101236	-0.00486822	-0.00362558
ARFRP1	ENSG00000101246	0.0199033	0.0192584
NDUFAF5	ENSG00000101247	0.00474458	0.00567387
TRIB3	ENSG00000101255	0.0306497	0.030716
[truncated: 16,342 more rows]
