# Supplementary material for: Analysis of transcriptional changes in the immune system associated with pubertal development in a longitudinal cohort of children with asthma
Source: Nat Commun. 2023 Jan 16;14:230. doi: 10.1038/s41467-022-35742-z (PMC9842661; doi:10.1038/s41467-022-35742-z)
Supplement: Supplementary file 10 — Supplementary Data 7 [file 41467_2022_35742_MOESM10_ESM.xlsx]

## Sheet: S7_cgpd_stats_longit
gene_symbol	ENSGene	baseMean	log2FoldChange	lfcSE	stat	pvalue	padj
DPM1	ENSG00000000419	1279.12	0.0793744	0.0622228	1.27565	0.202079	0.561876
SCYL3	ENSG00000000457	930.788	0.0149276	0.0417412	0.357623	0.720625	0.886975
C1orf112	ENSG00000000460	202.468	-0.176356	0.0647549	-2.72345	0.00646048	0.177589
FGR	ENSG00000000938	14753.3	0.0321891	0.0769176	0.418488	0.67559	0.866878
CFH	ENSG00000000971	75.5507	0.19049	0.12701	1.4998	0.133667	0.48495
FUCA2	ENSG00000001036	561.953	0.0370952	0.0752596	0.492897	0.622086	0.842219
GCLC	ENSG00000001084	777.154	-0.0870251	0.0521845	-1.66764	0.095387	0.43104
NFYA	ENSG00000001167	1791.9	-0.0276408	0.058461	-0.472808	0.636351	0.848999
STPG1	ENSG00000001460	64.883	-0.205995	0.101303	-2.03346	0.0420062	0.320689
NIPAL3	ENSG00000001461	1077.46	-0.145613	0.0604056	-2.41058	0.015927	0.234562
ENPP4	ENSG00000001561	967.914	-0.261352	0.0718526	-3.63733	0.00027548	0.0833934
ANKIB1	ENSG00000001629	1470.33	-0.0968483	0.0567253	-1.70732	0.0877626	0.42147
CYP51A1	ENSG00000001630	16.1185	-0.310618	0.220038	-1.41166	0.158051	NA
KRIT1	ENSG00000001631	1397.91	-0.147276	0.0574397	-2.56401	0.010347	0.209843
RAD52	ENSG00000002016	275.006	-0.12051	0.0557867	-2.1602	0.0307573	0.288667
BAD	ENSG00000002330	187.081	0.24908	0.119031	2.09257	0.0363877	0.305994
LAP3	ENSG00000002549	2424.69	0.175283	0.197416	0.887886	0.374602	0.701587
HS3ST1	ENSG00000002587	44.3489	-0.27856	0.135581	-2.05457	0.0399206	0.316015
AOC1	ENSG00000002726	81.7173	-0.0540342	0.247128	-0.218648	0.826924	0.934561
WNT16	ENSG00000002745	28.506	-0.0950585	0.191837	-0.495517	0.620235	0.841708
MAD1L1	ENSG00000002822	505.99	0.0782316	0.0868392	0.900879	0.367653	0.696845
LASP1	ENSG00000002834	11549.2	0.0680934	0.061617	1.10511	0.269113	0.62102
SNX11	ENSG00000002919	1392.22	0.138067	0.0632401	2.18322	0.0290197	0.284611
TMEM176A	ENSG00000002933	169.965	0.306306	0.179595	1.70554	0.088094	0.421551
M6PR	ENSG00000003056	5136.09	-0.0339948	0.034154	-0.995341	0.31957	0.662711
CYP26B1	ENSG00000003137	10.041	-0.137289	5.25529	-0.0261239	0.979158	NA
ICA1	ENSG00000003147	90.4822	0.13695	0.0939452	1.45777	0.144905	0.501454
DBNDD1	ENSG00000003249	61.789	-0.0595582	0.134319	-0.443408	0.657471	0.858572
ALS2	ENSG00000003393	609.082	-0.109825	0.0650771	-1.68762	0.0914841	0.426445
CASP10	ENSG00000003400	1669.55	-0.00979089	0.0597153	-0.163959	0.869763	0.952286
CFLAR	ENSG00000003402	17609.9	0.031265	0.0923042	0.338717	0.734823	0.893276
TFPI	ENSG00000003436	35.6381	-0.0659462	0.186565	-0.353477	0.723731	0.888157
NDUFAF7	ENSG00000003509	637.761	-0.0103481	0.0501945	-0.20616	0.836666	0.938339
RBM5	ENSG00000003756	8240	0.087436	0.0361361	2.41963	0.0155363	0.233087
ARF5	ENSG00000004059	1859.36	0.185561	0.0562643	3.29803	0.000973667	0.10973
SARM1	ENSG00000004139	375.451	-0.0382891	0.0702283	-0.545209	0.58561	0.825615
POLDIP2	ENSG00000004142	834.485	0.075175	0.041449	1.81367	0.0697279	0.387025
PLXND1	ENSG00000004399	925.663	0.0822383	0.101119	0.813282	0.416056	0.730736
AK2	ENSG00000004455	2517.93	0.00290169	0.0360814	0.0804208	0.935903	0.977812
CD38	ENSG00000004468	862.21	-0.0664012	0.136233	-0.487409	0.625969	0.843868
FKBP4	ENSG00000004478	714.276	-0.0222319	0.047447	-0.468563	0.639382	0.85074
KDM1A	ENSG00000004487	1061.36	0.0504319	0.0474857	1.06204	0.288216	0.637274
RBM6	ENSG00000004534	4179.47	-0.0211945	0.048462	-0.437342	0.661863	0.860686
CAMKK1	ENSG00000004660	495.118	0.153804	0.117479	1.30921	0.190463	0.550087
RECQL	ENSG00000004700	2682.28	-0.0626592	0.0532182	-1.1774	0.239036	0.594858
CCDC132	ENSG00000004766	970.496	-0.132891	0.0587969	-2.26017	0.0238108	0.266996
ARHGAP33	ENSG00000004777	56.0384	0.206113	0.136075	1.51471	0.129847	0.480029
NDUFAB1	ENSG00000004779	413.78	0.11573	0.0959467	1.2062	0.227742	0.585783
PDK4	ENSG00000004799	981.03	0.0741471	0.184395	0.40211	0.687603	0.872017
SLC22A16	ENSG00000004809	41.0644	0.186577	0.182187	1.0241	0.30579	0.652061
ZMYND10	ENSG00000004838	35.1243	0.000616577	0.156386	0.00394265	0.996854	0.998791
SLC25A13	ENSG00000004864	290.078	0.0627046	0.0593626	1.0563	0.290832	0.638668
ST7	ENSG00000004866	154.759	-0.102203	0.0755328	-1.35309	0.176027	0.535555
CDC27	ENSG00000004897	1879.07	-0.0639168	0.052742	-1.21188	0.22556	0.584057
SLC4A1	ENSG00000004939	174.049	0.18397	0.313765	0.586331	0.557653	0.810814
DVL2	ENSG00000004975	462.294	-0.0346687	0.0596359	-0.581338	0.561012	0.812553
PRSS22	ENSG00000005001	3.87819	0.298933	0.462158	0.646821	0.517748	NA
UPF1	ENSG00000005007	3050.86	0.148969	0.0694272	2.14568	0.0318982	0.292057
SKAP2	ENSG00000005020	6013.99	0.0870793	0.110928	0.785008	0.432449	0.741763
CCDC109B	ENSG00000005059	1689.96	0.074089	0.058911	1.25764	0.208521	0.567913
POLR2J	ENSG00000005075	434.277	0.135408	0.0805537	1.68097	0.0927695	0.427959
DHX33	ENSG00000005100	433.469	-0.0951425	0.0517692	-1.83782	0.0660888	0.379949
MEOX1	ENSG00000005102	28.2787	-0.277512	0.165743	-1.67435	0.0940626	0.429433
THSD7A	ENSG00000005108	10.9847	-0.0328701	0.28949	-0.113545	0.909599	NA
LIG3	ENSG00000005156	395.548	-0.167936	0.0627013	-2.67834	0.00739876	0.188184
RPAP3	ENSG00000005175	1743.98	-0.0332472	0.0694144	-0.478967	0.631962	0.847347
ACSM3	ENSG00000005187	171.482	-0.185999	0.0831351	-2.23731	0.025266	0.271425
AC004381.6	ENSG00000005189	34.9671	0.012514	0.164313	0.0761595	0.939292	0.978578
CIAPIN1	ENSG00000005194	574.793	0.0627005	0.0609784	1.02824	0.303837	0.650471
SPPL2B	ENSG00000005206	700.571	0.0861835	0.10063	0.856437	0.391756	0.714032
FAM214B	ENSG00000005238	2221.3	0.0725573	0.0834113	0.869875	0.384369	0.709174
COPZ2	ENSG00000005243	14.9286	-0.269519	0.280774	-0.959915	0.337098	NA
PRKAR2B	ENSG00000005249	3790.21	-0.190241	0.109422	-1.73859	0.0821061	0.413297
CREBBP	ENSG00000005339	4766.18	-0.0655557	0.0957787	-0.68445	0.493691	0.77727
BZRAP1	ENSG00000005379	427.414	-0.0457636	0.0998892	-0.458144	0.646849	0.854057
MPO	ENSG00000005381	72.5786	0.0402031	0.1585	0.253647	0.799768	0.92329
GCFC2	ENSG00000005436	472.544	-0.0850265	0.0606585	-1.40172	0.160998	0.51843
WDR54	ENSG00000005448	157.055	0.0653278	0.107064	0.610175	0.541746	0.805017
CROT	ENSG00000005469	350.597	-0.154778	0.0602488	-2.56898	0.0101998	0.209843
ABCB4	ENSG00000005471	138.734	-0.125393	0.0994094	-1.26138	0.207171	0.566007
KMT2E	ENSG00000005483	5248.8	-0.135225	0.0916351	-1.47569	0.140026	0.493824
RHBDD2	ENSG00000005486	685.058	0.111926	0.0677486	1.65208	0.0985182	0.436295
SOX8	ENSG00000005513	21.4306	0.12983	0.212369	0.611343	0.540972	NA
IBTK	ENSG00000005700	1949.19	-0.0856186	0.0555493	-1.54131	0.123242	0.472604
ZNF195	ENSG00000005801	604.106	-0.0506773	0.0543815	-0.931884	0.351397	0.686786
MYCBP2	ENSG00000005810	5393.91	-0.109205	0.0966402	-1.13001	0.258471	0.613949
FBXL3	ENSG00000005812	4282.04	0.0145489	0.0723799	0.201007	0.840693	0.940407
ITGAL	ENSG00000005844	9402.92	-0.0141085	0.0543091	-0.259781	0.795032	0.920844
PDK2	ENSG00000005882	278.629	-0.00658429	0.0672401	-0.097922	0.921994	0.972246
ITGA3	ENSG00000005884	58.528	0.0115628	0.138329	0.0835892	0.933383	0.976868
GGNBP2	ENSG00000005955	3245.78	0.0326007	0.0407892	0.799248	0.424147	0.736988
ITGA2B	ENSG00000005961	2143.46	-0.176362	0.111588	-1.58047	0.113999	0.459835
GDE1	ENSG00000006007	1698.29	0.118319	0.0646174	1.83107	0.0670895	0.382109
C19orf60	ENSG00000006015	261.935	0.241329	0.166077	1.45312	0.146191	0.503154
OSBPL7	ENSG00000006025	309.482	0.000851761	0.0937876	0.00908181	0.992754	0.998101
MAP3K14	ENSG00000006062	880.661	0.000472868	0.0552714	0.00855537	0.993174	0.998127
CCL3	ENSG00000006075	101.467	0.00497581	0.239393	0.0207851	0.983417	0.995439
SYNRG	ENSG00000006114	3043.9	-0.0792815	0.0557739	-1.42148	0.155177	0.514236
AP2B1	ENSG00000006125	3898.24	-0.0649629	0.0436243	-1.48915	0.136449	0.489093
ZNF263	ENSG00000006194	1223.83	0.0478793	0.0426535	1.12252	0.261642	0.616143
SPATA20	ENSG00000006282	204.878	0.0845692	0.100359	0.842664	0.399416	0.718842
TNFRSF12A	ENSG00000006327	67.7738	0.305314	0.128701	2.37227	0.0176793	0.242803
MAP3K9	ENSG00000006432	156.54	-0.0492368	0.102231	-0.481622	0.630075	0.846828
RALA	ENSG00000006451	1317.7	-0.0613126	0.0480494	-1.27603	0.201944	0.561735
BAIAP2L1	ENSG00000006453	7.84907	0.536368	0.307324	1.74529	0.0809349	NA
KDM7A	ENSG00000006459	5419.67	-0.0172547	0.0816612	-0.211297	0.832656	0.937319
AGK	ENSG00000006530	527.654	-0.0677007	0.0559663	-1.20967	0.226407	0.584836
ALDH3B1	ENSG00000006534	910.471	0.047531	0.0951657	0.499456	0.617458	0.840568
TTC22	ENSG00000006555	183.82	-0.0306788	0.0815462	-0.376213	0.706758	0.879852
PHTF2	ENSG00000006576	1597.13	-0.0474468	0.0619762	-0.765564	0.443936	0.747701
FARP2	ENSG00000006607	416.84	-0.143968	0.0764775	-1.88249	0.0597693	0.367504
GGCT	ENSG00000006625	336.349	0.0241958	0.0608725	0.397484	0.691011	0.873017
DBF4	ENSG00000006634	439.486	-0.108996	0.0601819	-1.81111	0.0701237	0.387443
TBXA2R	ENSG00000006638	56.6824	-0.119653	0.157666	-0.7589	0.447912	0.75031
IFRD1	ENSG00000006652	3356.1	0.104593	0.100615	1.03954	0.298553	0.64466
COX10	ENSG00000006695	235.155	-0.138263	0.0633989	-2.18083	0.0291957	0.285286
GTF2IRD1	ENSG00000006704	2.61869	0.0182209	0.411438	0.044286	0.964676	NA
PAF1	ENSG00000006712	1132.49	0.119642	0.0581744	2.05661	0.039724	0.315502
VPS41	ENSG00000006715	2365.64	-0.0524531	0.0595557	-0.88074	0.378458	0.704883
ELAC2	ENSG00000006744	746.574	-0.00871134	0.0526106	-0.165582	0.868486	0.951792
SCIN	ENSG00000006747	4.92	0.037106	0.377875	0.0981965	0.921776	NA
ADIPOR2	ENSG00000006831	2098.9	-0.0726775	0.0403247	-1.8023	0.0714975	0.389811
CDKL3	ENSG00000006837	7.83553	0.181238	0.237345	0.763606	0.445102	NA
PRSS21	ENSG00000007038	24.6519	0.237303	0.162332	1.46184	0.143785	NA
MARK4	ENSG00000007047	403.803	0.0428239	0.0767569	0.557916	0.576902	0.819331
PROM1	ENSG00000007062	3.84492	-0.128291	0.373968	-0.343053	0.731559	NA
CCDC124	ENSG00000007080	292.915	0.121397	0.101156	1.2001	0.230102	0.587019
CEACAM21	ENSG00000007129	405.518	0.0600558	0.0574642	1.0451	0.295977	0.64233
PAFAH1B1	ENSG00000007168	4980.51	-0.0053895	0.0428881	-0.125664	0.899998	0.964097
KIAA0100	ENSG00000007202	3655.68	-0.0493945	0.0574349	-0.860008	0.389785	0.713197
GAS7	ENSG00000007237	3911.73	-0.0173655	0.109109	-0.159157	0.873545	0.953563
TRAPPC6A	ENSG00000007255	283.047	0.0901945	0.10572	0.853144	0.393579	0.715056
MATK	ENSG00000007264	587.323	-0.00603318	0.109236	-0.0552305	0.955955	0.984823
CD79B	ENSG00000007312	1915.5	-0.112083	0.0841189	-1.33244	0.182716	0.542108
SCN4A	ENSG00000007314	8.00988	-0.395622	0.276964	-1.42842	0.153171	NA
ST7L	ENSG00000007341	223.872	0.051321	0.0669119	0.766993	0.443086	0.747507
RPUSD1	ENSG00000007376	213.588	0.211164	0.118354	1.78418	0.0743952	0.397023
LUC7L	ENSG00000007392	1779.82	0.0743811	0.0771322	0.964332	0.334879	0.674169
CACNA2D2	ENSG00000007402	133.304	-0.348301	0.116531	-2.98891	0.00279977	0.141948
BAIAP3	ENSG00000007516	359.916	0.0931305	0.144989	0.64233	0.520659	0.794703
TSR3	ENSG00000007520	361.988	0.163884	0.105472	1.55382	0.120228	0.468411
PIGQ	ENSG00000007541	288.703	0.0831371	0.109924	0.756311	0.449463	0.750717
CRAMP1L	ENSG00000007545	344.871	-0.0202664	0.0628333	-0.322543	0.747041	0.899344
TEAD3	ENSG00000007866	2.36984	0.764516	0.516473	1.48026	0.138803	NA
DNAJC11	ENSG00000007923	556.958	-0.0629868	0.0585461	-1.07585	0.281994	0.632963
MYLIP	ENSG00000007944	2414.65	-0.0262006	0.077931	-0.336203	0.736718	0.894423
E2F2	ENSG00000007968	203.038	-0.0488303	0.1261	-0.387233	0.698584	0.876542
PSMB1	ENSG00000008018	2349.49	0.123974	0.0614291	2.01817	0.0435739	0.324953
JARID2	ENSG00000008083	2741.13	-0.0178468	0.0722299	-0.247084	0.804843	0.925757
CDK11A	ENSG00000008128	120.906	0.169007	0.100654	1.6791	0.0931335	0.428216
NADK	ENSG00000008130	10439.7	0.108853	0.0857749	1.26906	0.20442	0.564334
DLEC1	ENSG00000008226	119.682	-0.0277355	0.109568	-0.253136	0.800163	0.923517
CYTH3	ENSG00000008256	287.935	-0.0888902	0.0692755	-1.28314	0.199443	0.55975
ADAM22	ENSG00000008277	114.999	-0.157433	0.116769	-1.34824	0.177581	0.537603
SYPL1	ENSG00000008282	2049.53	-0.0324485	0.0503335	-0.644671	0.519141	0.793974
CYB561	ENSG00000008283	432.05	0.0535904	0.0745854	0.718511	0.472442	0.76352
SPAG9	ENSG00000008294	4878.64	0.0280279	0.0911678	0.307432	0.758515	0.904626
CELSR3	ENSG00000008300	63.359	0.150128	0.126646	1.18542	0.235852	0.592268
AASS	ENSG00000008311	70.5145	-0.101956	0.129642	-0.786441	0.431609	0.741668
SS18L2	ENSG00000008324	541.199	0.118683	0.0759355	1.56294	0.118066	0.466143
MPND	ENSG00000008382	216.098	0.13797	0.0843273	1.63613	0.101812	0.442095
MGST1	ENSG00000008394	281.054	0.118719	0.0882582	1.34514	0.178581	0.538537
CRY1	ENSG00000008405	565.177	-0.0873843	0.044364	-1.96971	0.0488714	0.340105
PGLYRP1	ENSG00000008438	356.882	0.326766	0.159345	2.05069	0.0402975	0.31711
NFIX	ENSG00000008441	92.5525	0.109429	0.120043	0.911578	0.361991	0.693171
ST3GAL1	ENSG00000008513	3767.28	-0.0757003	0.0587524	-1.28846	0.197584	0.557159
MMP25	ENSG00000008516	10682.6	0.254629	0.112824	2.25686	0.0240169	0.268198
IL32	ENSG00000008517	2756.22	0.0376407	0.0854289	0.440608	0.659497	0.859951
PKD1	ENSG00000008710	517.672	0.0252511	0.126851	0.199062	0.842214	0.940674
MAPK8IP2	ENSG00000008735	3.1867	0.329937	0.418548	0.788289	0.430528	NA
MED24	ENSG00000008838	640.916	-0.103679	0.0688619	-1.50561	0.132167	0.483678
RHOBTB2	ENSG00000008853	318.54	-0.150587	0.0889155	-1.6936	0.0903418	0.424693
HEATR5B	ENSG00000008869	2311.35	-0.138587	0.0588718	-2.35405	0.01857	0.248203
SEC62	ENSG00000008952	4509.48	0.0221	0.0547851	0.403394	0.686658	0.871684
RPS20	ENSG00000008988	11491.7	0.0570026	0.0902645	0.631507	0.527709	0.797189
CSDE1	ENSG00000009307	16876	-0.0110361	0.0499228	-0.221063	0.825043	0.934118
UBE3C	ENSG00000009335	1705.91	-0.1016	0.0496892	-2.04472	0.0408828	0.318622
REV3L	ENSG00000009413	1540.84	-0.0966469	0.0854874	-1.13054	0.258249	0.613732
FAM76A	ENSG00000009780	420.196	-0.0302559	0.060357	-0.501282	0.616173	0.839685
TRAF3IP3	ENSG00000009790	10439.2	-0.0192667	0.0508861	-0.378624	0.704967	0.87894
POMT2	ENSG00000009830	108.45	-0.00610049	0.0996108	-0.0612432	0.951165	0.982947
VTA1	ENSG00000009844	1463.21	-0.0397966	0.0560886	-0.709531	0.477995	0.76609
BAZ1B	ENSG00000009954	2421.98	-0.107664	0.0614804	-1.75119	0.079913	0.40897
RANBP9	ENSG00000010017	1241.97	-0.0419442	0.0348528	-1.20347	0.228796	0.586197
ETV7	ENSG00000010030	125.695	0.195692	0.318214	0.61497	0.538574	0.803735
SPRTN	ENSG00000010072	445.258	-0.019801	0.0566362	-0.349617	0.726626	0.889517
METTL13	ENSG00000010165	632.32	-0.00219762	0.0438583	-0.0501072	0.960037	0.98591
DYRK4	ENSG00000010219	195.403	0.0256737	0.0774753	0.331379	0.740358	0.896208
ZNF207	ENSG00000010244	5492.64	0.048752	0.0433382	1.12492	0.260623	0.615744
UQCRC1	ENSG00000010256	1315.04	0.157544	0.0571911	2.75469	0.00587479	0.171735
STARD3NL	ENSG00000010270	961.88	0.0219934	0.0645704	0.340611	0.733397	0.892427
CD9	ENSG00000010278	934.717	-0.1962	0.0984157	-1.99359	0.0461973	0.333121
NCAPD2	ENSG00000010292	1376.96	-0.105687	0.0570691	-1.85191	0.0640381	0.375835
IFFO1	ENSG00000010295	1029.56	0.0990842	0.0685359	1.44573	0.148253	0.506063
GIPR	ENSG00000010310	99.2132	-0.100876	0.1443	-0.699068	0.48451	0.771577
PHF7	ENSG00000010318	92.8805	-0.0693679	0.0884981	-0.783836	0.433137	0.741763
SEMA3G	ENSG00000010319	15.6094	0.188822	0.240121	0.786361	0.431656	NA
NISCH	ENSG00000010322	1848.42	-0.0244862	0.0591318	-0.414094	0.678805	0.868642
STAB1	ENSG00000010327	1223.56	0.283266	0.130659	2.16797	0.030161	0.286457
FUZ	ENSG00000010361	280.764	0.0829573	0.0930991	0.891065	0.372894	0.700098
SLC6A13	ENSG00000010379	4.30361	-0.00526166	0.342587	-0.0153586	0.987746	NA
PRSS3	ENSG00000010438	1.85827	-0.254713	0.621169	-0.410055	0.681766	NA
ZNF200	ENSG00000010539	1232.25	0.0495189	0.0779193	0.635515	0.525093	0.796749
CD4	ENSG00000010610	4700.47	0.0575656	0.0652267	0.882546	0.377482	0.704283
LRRC23	ENSG00000010626	89.2055	0.044547	0.0841956	0.529089	0.596744	0.832058
HFE	ENSG00000010704	175.691	0.18529	0.101091	1.8329	0.0668171	0.381537
SCMH1	ENSG00000010803	241.028	-0.0781902	0.0617788	-1.26565	0.20564	0.564692
FYN	ENSG00000010810	3780.5	-0.055161	0.0404634	-1.36323	0.172809	0.530524
HIVEP2	ENSG00000010818	2990.01	-0.0787029	0.0927806	-0.848269	0.396288	0.716646
FMO1	ENSG00000010932	2.16133	-0.893236	0.60092	-1.48645	0.137161	NA
TCEB3	ENSG00000011007	1160.48	-0.0317343	0.0447387	-0.709326	0.478122	0.76609
LYPLA2	ENSG00000011009	1008.73	0.172598	0.0685121	2.51924	0.0117609	0.215042
CLCN6	ENSG00000011021	410.72	-0.141814	0.0688545	-2.05962	0.0394351	0.314529
MRC2	ENSG00000011028	32.0799	0.130676	0.18207	0.717722	0.472929	0.764121
TSPAN9	ENSG00000011105	239.509	-0.103256	0.0991449	-1.04147	0.297658	0.644073
BTBD7	ENSG00000011114	1013.75	-0.0629132	0.0710032	-0.886061	0.375584	0.702913
APBA3	ENSG00000011132	413.826	0.140129	0.088485	1.58365	0.113274	0.458769
MKS1	ENSG00000011143	152.428	-0.0636208	0.0760458	-0.836611	0.402811	0.721014
ABHD5	ENSG00000011198	1821.83	0.0646416	0.141261	0.457603	0.647238	0.854088
AKAP8L	ENSG00000011243	1520.88	0.0858815	0.0609018	1.41016	0.158492	0.516583
MBTD1	ENSG00000011258	1660.73	-0.0887451	0.0545314	-1.62741	0.103649	0.446239
UTP18	ENSG00000011260	886.705	0.0944551	0.0535737	1.76309	0.0778858	0.40407
RNF216	ENSG00000011275	2422.16	-0.0070291	0.0433799	-0.162036	0.871278	0.952888
TTC19	ENSG00000011295	575.336	0.0157397	0.0478015	0.329273	0.741949	0.897056
PTBP1	ENSG00000011304	3396.13	0.0144356	0.0545901	0.264436	0.791444	0.919499
LARS2	ENSG00000011376	317.377	-0.113514	0.0680236	-1.66874	0.0951695	0.430923
PIK3C2A	ENSG00000011405	1773.17	-0.1292	0.0776073	-1.66479	0.0959543	0.432322
PLAUR	ENSG00000011422	1522.98	0.218006	0.10542	2.06797	0.0386431	0.31241
ANLN	ENSG00000011426	27.1215	-0.275468	0.238013	-1.15737	0.247123	0.602572
WIZ	ENSG00000011451	374.889	-0.0602677	0.0847612	-0.711029	0.477066	0.765908
RABGAP1	ENSG00000011454	1208.92	-0.0845053	0.0572014	-1.47733	0.139587	0.493335
DCN	ENSG00000011465	2.40988	0.306029	0.51971	0.588845	0.555965	NA
QPCTL	ENSG00000011478	68.0249	0.181369	0.138528	1.30926	0.190447	0.550087
PPP5C	ENSG00000011485	600.346	-0.047626	0.0568501	-0.837747	0.402173	0.720822
CEP68	ENSG00000011523	845.572	-0.092173	0.0664705	-1.38668	0.165541	0.522318
MAP4K3	ENSG00000011566	340.954	-0.021231	0.0735519	-0.288653	0.772847	0.911664
ZBTB32	ENSG00000011590	31.9942	0.333139	0.209318	1.59154	0.111487	0.455222
TYROBP	ENSG00000011600	6627.72	0.242361	0.0949239	2.55321	0.0106735	0.210475
TMEM159	ENSG00000011638	239.538	-0.0035163	0.0710169	-0.0495135	0.96051	0.986015
BRCA1	ENSG00000012048	347.725	0.0752801	0.10472	0.718874	0.472219	0.763394
ERCC1	ENSG00000012061	848.263	0.024128	0.0603465	0.399825	0.689285	0.872399
CD22	ENSG00000012124	1956.01	-0.206003	0.0809516	-2.54476	0.0109352	0.212087
SEMA3B	ENSG00000012171	14.0496	0.216788	0.257938	0.840467	0.400646	NA
LTF	ENSG00000012223	951.389	0.00140317	0.215545	0.00650988	0.994806	0.99846
EXTL3	ENSG00000012232	1670.71	0.078826	0.0900734	0.875131	0.381503	0.707419
ELOVL5	ENSG00000012660	9763.62	0.0676844	0.0852001	0.794416	0.426953	0.738368
ALOX5	ENSG00000012779	7006.59	0.12065	0.0908422	1.32813	0.184137	0.543509
CALCOCO1	ENSG00000012822	3647.86	0.00808872	0.0629098	0.128576	0.897693	0.963162
UBR7	ENSG00000012963	810.163	-0.0386488	0.0367931	-1.05044	0.293517	0.640829
MAP4K5	ENSG00000012983	1257.66	-0.153176	0.0615645	-2.48805	0.0128445	0.220697
EHD3	ENSG00000013016	550.324	-0.228021	0.0822084	-2.7737	0.00554226	0.17033
PSMC4	ENSG00000013275	912.829	0.00710611	0.044974	0.158005	0.874453	0.953954
MAN2B2	ENSG00000013288	1869.76	0.0150607	0.0491582	0.306372	0.759322	0.904686
SLC25A39	ENSG00000013306	1753.22	0.233036	0.118391	1.96836	0.0490266	0.340407
MVP	ENSG00000013364	6581.55	0.243848	0.0708068	3.44385	0.000573486	0.0953692
NUB1	ENSG00000013374	3181.24	0.039598	0.0910699	0.434809	0.663701	0.860973
PGM3	ENSG00000013375	536.283	-0.0297111	0.0561377	-0.529255	0.596629	0.832058
RWDD2A	ENSG00000013392	151.773	-0.0412167	0.0826559	-0.498654	0.618023	0.840914
CLK1	ENSG00000013441	15446.5	0.0523779	0.0655396	0.79918	0.424186	0.736988
POLR3B	ENSG00000013503	250.794	-0.0771208	0.0652389	-1.18213	0.237154	0.593228
ANGEL1	ENSG00000013523	413.506	-0.160291	0.0746096	-2.1484	0.0316824	0.291789
RNF14	ENSG00000013561	884.838	-0.00648166	0.0410295	-0.157976	0.874476	0.953954
DDX11	ENSG00000013573	310.122	0.0860891	0.0916995	0.938817	0.347825	0.683516
HEBP1	ENSG00000013583	304.01	0.172986	0.0697933	2.47855	0.0131917	0.222354
CD6	ENSG00000013725	2360.91	0.021502	0.0889134	0.241831	0.808911	0.927069
TACC3	ENSG00000013810	2673.2	0.178688	0.0552112	3.23645	0.00121027	0.10973
UFL1	ENSG00000014123	1966.07	-0.112915	0.06242	-1.80896	0.0704572	0.387996
POLA2	ENSG00000014138	292.42	-0.00202391	0.0603541	-0.0335339	0.973249	0.99068
ZC3H3	ENSG00000014164	441.767	0.122382	0.0937691	1.30514	0.191845	0.551007
CAPN1	ENSG00000014216	2678.73	-0.0103811	0.0494418	-0.209965	0.833695	0.937343
ACPP	ENSG00000014257	742.737	-0.130206	0.0965286	-1.34888	0.177375	0.537215
MDH1	ENSG00000014641	1566.82	-0.0095633	0.0505336	-0.189246	0.8499	0.945043
SLC30A9	ENSG00000014824	1275.15	-0.00556018	0.0515148	-0.107934	0.914048	0.969036
MTMR11	ENSG00000014914	484.624	0.15944	0.098564	1.61763	0.105743	0.449063
COX15	ENSG00000014919	1058.91	0.030506	0.0376992	0.809196	0.418402	0.732535
CCDC88C	ENSG00000015133	2808.58	-0.0747429	0.0617781	-1.20986	0.226332	0.584836
YAF2	ENSG00000015153	638.462	-0.0175751	0.0651366	-0.26982	0.787299	0.917802
ZMYND11	ENSG00000015171	1793.6	-0.192951	0.0521098	-3.70277	0.000213258	0.0827735
BID	ENSG00000015475	2919.53	0.135881	0.0810822	1.67584	0.0937695	0.428683
MATR3	ENSG00000015479	9602.71	-0.0583065	0.0483218	-1.20663	0.227575	0.585783
XYLT2	ENSG00000015532	384.532	0.0268452	0.0776762	0.345604	0.72964	0.89026
RGPD5	ENSG00000015568	38.4098	-0.260745	0.153048	-1.70368	0.0884406	0.422324
NUDCD3	ENSG00000015676	1165.46	-0.00248952	0.0496064	-0.0501855	0.959975	0.98591
CHDH	ENSG00000016391	9.96696	0.228868	0.262666	0.871324	0.383577	NA
GLT8D1	ENSG00000016864	772.105	0.00983043	0.0414677	0.237062	0.812608	0.92832
ATP2C1	ENSG00000017260	1858.24	-0.0361274	0.0426592	-0.846884	0.39706	0.717264
IGF1	ENSG00000017427	7.51174	0.212387	0.518467	0.409644	0.682067	NA
RALBP1	ENSG00000017797	4219.33	0.0441474	0.0813747	0.54252	0.58746	0.826634
RUFY3	ENSG00000018189	711.438	-0.0681812	0.0660198	-1.03274	0.301727	0.648359
SLC11A1	ENSG00000018280	6967.56	0.246078	0.120112	2.04874	0.0404873	0.317974
WWTR1	ENSG00000018408	5.8143	0.39859	0.30246	1.31783	0.187562	NA
AGPS	ENSG00000018510	1558.73	-0.0955927	0.0679579	-1.40665	0.159532	0.517025
TTC27	ENSG00000018699	360.342	0.000366389	0.0587494	0.00623646	0.995024	0.99846
ZNF582	ENSG00000018869	139.171	-0.161676	0.0808407	-1.99993	0.0455074	0.331255
VSIG2	ENSG00000019102	4.49357	0.157371	0.393163	0.40027	0.688958	NA
PHLDB1	ENSG00000019144	7.51763	0.122405	0.288391	0.42444	0.671245	NA
MARCO	ENSG00000019169	173.049	0.290481	0.183093	1.58652	0.112622	0.458351
CYP24A1	ENSG00000019186	9.54015	-0.125091	0.228788	-0.546757	0.584545	NA
PRDM11	ENSG00000019485	52.1815	-0.291168	0.126056	-2.30983	0.0208976	0.258921
CD74	ENSG00000019582	30671.3	-0.0217491	0.0620586	-0.35046	0.725993	0.889041
HGF	ENSG00000019991	333.392	0.128745	0.111292	1.15682	0.247345	0.602682
ZRANB1	ENSG00000019995	1538.45	-0.0111149	0.0550056	-0.202069	0.839863	0.940255
NCDN	ENSG00000020129	279.862	-0.0308387	0.0884468	-0.34867	0.727337	0.889624
GPR124	ENSG00000020181	73.2371	-0.0420379	0.130995	-0.320912	0.748277	0.899922
ZFP64	ENSG00000020256	172.321	-0.0623383	0.072743	-0.856966	0.391463	0.713999
MNAT1	ENSG00000020426	162.773	-0.0865185	0.065953	-1.31182	0.18958	0.549287
SAMD4A	ENSG00000020577	205.352	-0.00163869	0.213636	-0.00767046	0.99388	0.99846
RUNX3	ENSG00000020633	2160.01	-0.171563	0.0614727	-2.79088	0.00525647	0.17033
MRE11A	ENSG00000020922	904.33	-0.144992	0.0593124	-2.44455	0.0145033	0.228976
PLEKHB1	ENSG00000021300	382.593	0.0583112	0.0946104	0.61633	0.537677	0.803254
SERPINB1	ENSG00000021355	7346.37	0.152488	0.0948263	1.60807	0.107819	0.450533
SLC7A9	ENSG00000021488	3.72652	0.279088	0.450578	0.6194	0.535653	NA
SPAST	ENSG00000021574	1870.64	-0.00507208	0.0868625	-0.058392	0.953436	0.983983
OSBPL5	ENSG00000021762	422.98	-0.0312927	0.107596	-0.290834	0.771178	0.910937
AQR	ENSG00000021776	1814.36	-0.0742641	0.0661651	-1.1224	0.26169	0.616143
RTFDC1	ENSG00000022277	3556.07	0.11217	0.062834	1.78517	0.0742331	0.396476
NLRP2	ENSG00000022556	275.327	-0.0180807	0.0764055	-0.236641	0.812936	0.92851
SLC45A4	ENSG00000022567	2467.12	0.112457	0.0990955	1.13483	0.256446	0.611569
RNF10	ENSG00000022840	4163.71	0.125212	0.0698582	1.79237	0.0730738	0.393923
ZNF839	ENSG00000022976	438.392	0.138015	0.0498206	2.77025	0.00560136	0.170335
ZDHHC6	ENSG00000023041	1694.18	0.0540293	0.0386116	1.3993	0.161723	0.519369
GRAMD1B	ENSG00000023171	403.044	-0.0842346	0.128432	-0.65587	0.511907	0.788999
RNH1	ENSG00000023191	1604.94	0.114165	0.0885167	1.28975	0.197136	0.556746
NDUFS1	ENSG00000023228	1678.34	-0.0142063	0.0454974	-0.312244	0.754855	0.902771
RB1CC1	ENSG00000023287	4474.6	-0.0523537	0.0905389	-0.578245	0.563099	0.812644
ERP44	ENSG00000023318	2541.86	0.134418	0.0620123	2.1676	0.0301888	0.286457
ALAS1	ENSG00000023330	945.399	-0.00999459	0.0650843	-0.153564	0.877954	0.95571
BIRC3	ENSG00000023445	9120.6	-0.119221	0.072296	-1.64907	0.0991327	0.437446
AKAP11	ENSG00000023516	2065.8	-0.168742	0.0791634	-2.13157	0.0330422	0.297101
GLRX2	ENSG00000023572	98.1172	-0.0397414	0.101121	-0.393009	0.694313	0.874069
SNAPC1	ENSG00000023608	188.585	-0.010454	0.0703188	-0.148665	0.881818	0.956979
DERA	ENSG00000023697	515.464	0.00750961	0.0573996	0.13083	0.89591	0.962659
STRAP	ENSG00000023734	1544.9	0.014558	0.0398068	0.365718	0.714576	0.884013
ABCC2	ENSG00000023839	130.912	0.0215496	0.079717	0.270327	0.786909	0.917609
DEF6	ENSG00000023892	3571.96	0.155191	0.0591894	2.62193	0.00874327	0.198941
PLEKHO1	ENSG00000023902	3624.41	0.0986409	0.0690535	1.42847	0.153157	0.511567
GCLM	ENSG00000023909	556.543	-0.0120894	0.0757809	-0.159531	0.873251	0.953563
UBR2	ENSG00000024048	7698.79	0.0478629	0.093518	0.511804	0.608788	0.837306
EHD2	ENSG00000024422	7.23796	0.145889	0.32083	0.454724	0.649308	NA
DEPDC1	ENSG00000024526	13.3648	-0.430015	0.362173	-1.18732	0.235102	NA
CCDC28A	ENSG00000024862	1077.44	0.0496177	0.0496977	0.998391	0.31809	0.660926
RRAGD	ENSG00000025039	866.324	0.161928	0.108508	1.4923	0.135619	0.488341
HSF2	ENSG00000025156	641.097	-0.065208	0.0630212	-1.0347	0.30081	0.647325
PHF20	ENSG00000025293	2466.38	-0.0806759	0.0604035	-1.33562	0.181674	0.540561
HSD17B6	ENSG00000025423	7.08576	0.0710481	0.308989	0.229938	0.81814	NA
NR1H3	ENSG00000025434	82.0598	0.00915148	0.11294	0.0810299	0.935418	0.977734
TYMP	ENSG00000025708	4072.84	0.372022	0.147159	2.52803	0.0114704	0.214467
NCAPH2	ENSG00000025770	533.744	0.17973	0.0828693	2.16883	0.0300953	0.286457
TOMM34	ENSG00000025772	288.154	-0.0409401	0.0534833	-0.765475	0.443989	0.747701
SEC63	ENSG00000025796	2337.26	-0.0517343	0.04717	-1.09676	0.272744	0.624093
KPNA6	ENSG00000025800	1586.49	-0.0871375	0.0500378	-1.74143	0.0816076	0.412818
VIM	ENSG00000026025	19776.6	0.116136	0.0526916	2.20408	0.027519	0.27857
RTEL1-TNFRSF6B	ENSG00000026036	13.2449	0.181874	0.232968	0.780686	0.434987	NA
FAS	ENSG00000026103	2871.15	0.0849158	0.130217	0.652109	0.514331	0.791127
RNASET2	ENSG00000026297	4525.89	0.205218	0.0898559	2.28386	0.02238	0.263101
CD44	ENSG00000026508	14345.6	0.103286	0.056906	1.81503	0.069519	0.387025
KCNG1	ENSG00000026559	42.8127	-0.0656299	0.182686	-0.359249	0.719409	0.886499
AGPAT4	ENSG00000026652	337.236	-0.0681538	0.0867743	-0.785415	0.432211	0.741763
SLAMF7	ENSG00000026751	1800.67	-0.0403988	0.118512	-0.340885	0.73319	0.892267
BTN3A1	ENSG00000026950	7821.18	-0.0185939	0.0625546	-0.297243	0.766281	0.908367
MIPEP	ENSG00000027001	104.379	0.142422	0.0918743	1.55019	0.121097	0.469218
PRKCH	ENSG00000027075	2946.55	-0.115292	0.0516212	-2.23342	0.0255213	0.272335
IFNGR1	ENSG00000027697	8686.38	0.20127	0.0872107	2.30786	0.0210067	0.258921
B4GALT7	ENSG00000027847	217.266	0.0332376	0.0894496	0.371579	0.710207	0.881616
SH2D2A	ENSG00000027869	267.952	-0.0667365	0.101665	-0.656438	0.511542	0.78887
VRK2	ENSG00000028116	642.329	-0.125747	0.101461	-1.23937	0.21521	0.573792
TNFRSF1B	ENSG00000028137	12504.6	0.149948	0.070055	2.14043	0.0323203	0.293799
VEZT	ENSG00000028203	964.086	-0.0869269	0.0409219	-2.12421	0.0336522	0.298955
POU2F2	ENSG00000028277	2384.93	0.0788674	0.0714867	1.10325	0.269921	0.621501
BRD9	ENSG00000028310	838.702	0.00254984	0.0514174	0.049591	0.960448	0.986015
SNX1	ENSG00000028528	4548.79	0.0375664	0.0308096	1.21931	0.222727	0.581597
TBPL1	ENSG00000028839	697.511	-0.0268559	0.0541493	-0.495961	0.619922	0.841708
ARNTL2	ENSG00000029153	42.7628	0.268703	0.1939	1.38578	0.165815	0.522318
BCLAF1	ENSG00000029363	10896.6	-0.0472605	0.062153	-0.76039	0.447022	0.75015
SLC39A9	ENSG00000029364	1584.1	-0.0263395	0.0481853	-0.546629	0.584633	0.825112
ANK1	ENSG00000029534	271.317	-0.129929	0.106778	-1.21681	0.223675	0.582465
TFB1M	ENSG00000029639	189.733	0.0106225	0.0624193	0.17018	0.864869	0.950747
RABEP1	ENSG00000029725	2788.94	-0.113096	0.0369077	-3.06429	0.00218189	0.134338
NUP160	ENSG00000030066	1723.95	-0.149036	0.0499236	-2.98528	0.00283318	0.141948
BAK1	ENSG00000030110	757.322	0.083148	0.0799711	1.03973	0.298467	0.64466
IKZF2	ENSG00000030419	1914.44	-0.307029	0.0851705	-3.60488	0.000312299	0.0847604
GRN	ENSG00000030582	7520.65	0.216029	0.0936342	2.30715	0.0210462	0.258921
FAM13B	ENSG00000031003	2953.61	-0.130362	0.0622208	-2.09514	0.0361581	0.305994
ARHGAP31	ENSG00000031081	431.14	-0.142855	0.117684	-1.21389	0.22479	0.583495
CENPQ	ENSG00000031691	184.936	-0.111344	0.0824898	-1.34979	0.177082	0.537123
SARS	ENSG00000031698	2290.12	0.0333205	0.0348028	0.957409	0.338361	0.676773
RANBP3	ENSG00000031823	1074.37	0.0581718	0.0478115	1.21669	0.223722	0.582474
ARID4A	ENSG00000032219	3908.33	-0.046675	0.0882725	-0.52876	0.596972	0.832281
TSSC1	ENSG00000032389	286.328	0.0782242	0.0695522	1.12468	0.260723	0.615749
PNPLA6	ENSG00000032444	1622.33	0.00413473	0.0929303	0.0444928	0.964512	0.987155
IFT88	ENSG00000032742	361.627	-0.0163169	0.067201	-0.242807	0.808155	0.927001
ALG1	ENSG00000033011	262.798	0.080455	0.0662961	1.21357	0.224912	0.583629
ZCCHC8	ENSG00000033030	1163.04	-0.0837761	0.0411548	-2.03563	0.0417873	0.32013
ABCF2	ENSG00000033050	832.832	-0.0429078	0.0494431	-0.867823	0.385491	0.709288
CHPF2	ENSG00000033100	1434.29	0.0986926	0.0502825	1.96276	0.0496738	0.341583
LRRC7	ENSG00000033122	7.80749	0.601073	0.276375	2.17484	0.0296419	NA
FUT8	ENSG00000033170	487.684	-0.0564416	0.0719837	-0.784088	0.432988	0.741763
UBA6	ENSG00000033178	2074.69	-0.0408712	0.0649593	-0.629182	0.52923	0.797821
GAB2	ENSG00000033327	4570.1	0.098515	0.127259	0.774131	0.438853	0.745069
ATP6V0A1	ENSG00000033627	1062.95	0.045296	0.0771379	0.587208	0.557064	0.810814
PIAS1	ENSG00000033800	2482.52	-0.0322532	0.0799243	-0.403547	0.686546	0.871684
SLC4A7	ENSG00000033867	1736.5	-0.144931	0.0794082	-1.82514	0.0679797	0.384413
APBA2	ENSG00000034053	709.121	0.00866169	0.0873071	0.0992095	0.920972	0.972141
UHRF1	ENSG00000034063	43.4023	-0.0828292	0.208457	-0.397344	0.691114	0.873017
MAP2K3	ENSG00000034152	2946.17	0.166517	0.0687727	2.42127	0.0154665	0.232679
EFCAB1	ENSG00000034239	7.72384	-0.0404608	0.344675	-0.117388	0.906553	NA
TMSB10	ENSG00000034510	9908.93	0.037958	0.0853296	0.444839	0.656436	0.857895
ASTE1	ENSG00000034533	607.77	-0.0556824	0.042342	-1.31506	0.188488	0.548154
RNF19A	ENSG00000034677	3080.84	-0.0505475	0.0525886	-0.961186	0.336459	0.6751
PEX3	ENSG00000034693	294.73	-0.151766	0.0581822	-2.60846	0.00909507	0.201839
GABARAPL2	ENSG00000034713	2624.15	0.128462	0.0663596	1.93585	0.0528861	0.352098
SH3YL1	ENSG00000035115	894.235	-0.000825672	0.0642863	-0.0128437	0.989753	0.99685
FAM136A	ENSG00000035141	850.451	0.0368883	0.0583969	0.631683	0.527594	0.797189
VCL	ENSG00000035403	5760.13	-0.150331	0.069769	-2.1547	0.0311852	0.290194
DEPDC1B	ENSG00000035499	27.6251	0.0604969	0.244851	0.247077	0.804849	0.925757
DAPK2	ENSG00000035664	1376.55	0.0252198	0.122889	0.205224	0.837397	0.938763
NSMAF	ENSG00000035681	2230.04	0.166999	0.0607035	2.75106	0.00594026	0.171735
ADSS	ENSG00000035687	2066.24	-0.0053798	0.046975	-0.114525	0.908822	0.967584
STAP1	ENSG00000035720	603.035	-0.129477	0.0792457	-1.63386	0.102288	0.443102
TIMP2	ENSG00000035862	3840.73	0.153315	0.0879932	1.74235	0.0814479	0.41276
RFC1	ENSG00000035928	1650.42	-0.0837898	0.0506419	-1.65456	0.0980148	0.435246
TBC1D23	ENSG00000036054	1832.78	0.0162853	0.0688957	0.236376	0.813141	0.928556
CUL3	ENSG00000036257	3724.97	0.00735849	0.0613231	0.119995	0.904487	0.966322
MYOM2	ENSG00000036448	730.294	0.0189979	0.119451	0.159043	0.873635	0.953563
CYP46A1	ENSG00000036530	4.66054	0.295211	0.377664	0.781678	0.434404	NA
ZZZ3	ENSG00000036549	1375.63	-0.137265	0.0638604	-2.14945	0.0315986	0.291504
SLC18A1	ENSG00000036565	7.05759	0.532258	0.338364	1.57303	0.115711	NA
TUBG2	ENSG00000037042	76.5593	-0.0727995	0.125423	-0.580431	0.561624	0.812591
RPL26L1	ENSG00000037241	110.231	0.146823	0.094254	1.55774	0.119295	0.466893
FLT4	ENSG00000037280	59.5632	0.251386	0.139968	1.79602	0.0724906	0.392529
NSUN2	ENSG00000037474	1697.84	-0.0189972	0.0371338	-0.511588	0.608939	0.837306
FBXO42	ENSG00000037637	812.202	-0.0347833	0.0407007	-0.854612	0.392766	0.714787
MFAP3	ENSG00000037749	1699.22	-0.101784	0.0666516	-1.52711	0.126734	0.475292
MRI1	ENSG00000037757	604.385	-0.0328522	0.0733475	-0.447898	0.654227	0.856777
METTL1	ENSG00000037897	63.3793	0.156173	0.112447	1.38886	0.164875	0.521803
AGA	ENSG00000038002	570.755	-0.0607017	0.0534316	-1.13606	0.25593	0.610952
PI4K2B	ENSG00000038210	1090.16	-0.0121382	0.0947944	-0.128048	0.898111	0.963325
BOD1L1	ENSG00000038219	8269.86	-0.00224886	0.115286	-0.0195068	0.984437	0.995444
MAT2B	ENSG00000038274	5797.17	-0.0295317	0.0548355	-0.53855	0.590197	0.828424
EDC4	ENSG00000038358	854.974	-0.0200907	0.0768442	-0.261447	0.793748	0.920297
TRIO	ENSG00000038382	735.35	-0.148413	0.111754	-1.32803	0.184168	0.543509
VCAN	ENSG00000038427	15113.9	0.252843	0.156244	1.61826	0.105607	0.448856
CLEC16A	ENSG00000038532	607.834	-0.0453526	0.0607872	-0.746087	0.455615	0.753621
MSR1	ENSG00000038945	170.129	0.289441	0.23292	1.24266	0.213992	0.572382
CDH1	ENSG00000039068	15.033	-0.239682	0.267698	-0.895346	0.370602	NA
SKIV2L2	ENSG00000039123	2024.92	-0.0994401	0.049379	-2.01381	0.0440293	0.326459
ZFYVE16	ENSG00000039319	3643.23	0.0116046	0.106642	0.108818	0.913347	0.969036
FAM65A	ENSG00000039523	1205.59	0.0250199	0.0650178	0.384816	0.700374	0.877298
RAI14	ENSG00000039560	6.61417	-0.215799	0.301077	-0.716757	0.473524	NA
SOX30	ENSG00000039600	3.0721	-0.101278	0.428979	-0.236091	0.813362	NA
PNKP	ENSG00000039650	560.037	0.0465775	0.0736292	0.632596	0.526997	0.797189
PHLPP2	ENSG00000040199	327.731	-0.234731	0.0721315	-3.2542	0.00113711	0.10973
SPDL1	ENSG00000040275	270.815	-0.0497415	0.067367	-0.738366	0.460292	0.755792
STAU2	ENSG00000040341	806.362	-0.0545441	0.0629113	-0.867	0.385942	0.709288
PQLC2	ENSG00000040487	142.422	0.204407	0.0869903	2.34976	0.0187853	0.249036
CTNS	ENSG00000040531	344.127	-0.00535102	0.0624566	-0.0856757	0.931724	0.975977
RTN4R	ENSG00000040608	13.5484	0.0434834	0.248468	0.175006	0.861075	NA
PHF23	ENSG00000040633	1226.67	0.0749506	0.0485486	1.54382	0.122631	0.471485
INPP4A	ENSG00000040933	3426.37	-0.0726656	0.0565387	-1.28524	0.19871	0.558818
RAB27B	ENSG00000041353	855.54	-0.2717	0.103396	-2.62775	0.00859523	0.197618
PSMA4	ENSG00000041357	2813.24	0.107441	0.0775781	1.38494	0.16607	0.522349
MYO16	ENSG00000041515	2.82602	0.688316	0.488909	1.40786	0.159172	NA
LSG1	ENSG00000041802	1052.27	-0.0842028	0.0398583	-2.11256	0.0346388	0.301678
PARP3	ENSG00000041880	127.753	0.175383	0.0897927	1.9532	0.0507958	0.345639
THAP3	ENSG00000041988	254.592	0.172869	0.0812109	2.12865	0.0332836	0.297791
FAM65C	ENSG00000042062	17.84	-0.0869677	0.216349	-0.401978	0.6877	NA
TDP1	ENSG00000042088	611.371	0.0102717	0.051569	0.199184	0.842119	0.940647
AIFM2	ENSG00000042286	82.6462	0.0759191	0.106941	0.709912	0.477758	0.76609
SPATA7	ENSG00000042317	52.9961	0.0679001	0.117024	0.580224	0.561764	0.812591
MED17	ENSG00000042429	1098.48	-0.00444557	0.0351558	-0.126454	0.899373	0.963986
RETSAT	ENSG00000042445	528.559	0.0625335	0.0501834	1.2461	0.212728	0.57161
CAPG	ENSG00000042493	1616.91	0.133753	0.074066	1.80586	0.07094	0.389204
AP2S1	ENSG00000042753	717.07	0.106753	0.080906	1.31947	0.187013	0.546266
TG	ENSG00000042832	30.3739	0.0267062	0.19497	0.136976	0.89105	0.961257
ADAM28	ENSG00000042980	1393.99	-0.0515302	0.079265	-0.6501	0.515628	0.792572
DCUN1D1	ENSG00000043093	2063.18	0.0187288	0.0870115	0.215245	0.829576	0.935688
JADE2	ENSG00000043143	2388.92	-0.0969682	0.0570003	-1.70119	0.0889079	0.423643
LCP2	ENSG00000043462	8224.5	0.0357764	0.0624061	0.573285	0.566452	0.814078
TRIT1	ENSG00000043514	404.807	0.0414885	0.054689	0.758626	0.448076	0.75031
ADRB1	ENSG00000043591	6.50399	0.0763624	0.32639	0.23396	0.815016	NA
CUL7	ENSG00000044090	301.893	-0.00283111	0.0616583	-0.0459161	0.963377	0.987155
CTNNA1	ENSG00000044115	2157.37	0.0593704	0.0794805	0.746981	0.455075	0.753491
CNTLN	ENSG00000044459	124.972	0.00700245	0.14512	0.0482528	0.961515	0.986437
HSPA5	ENSG00000044574	6742.16	0.150407	0.0572411	2.6276	0.00859892	0.197618
DSG2	ENSG00000046604	8.32501	-0.735546	0.297723	-2.47057	0.0134897	NA
WDR37	ENSG00000047056	1411.25	-0.0316884	0.0405421	-0.781618	0.434439	0.74242
YTHDC2	ENSG00000047188	1890.52	-0.0545525	0.0534113	-1.02137	0.307081	0.652324
ATP6V1H	ENSG00000047249	638.107	0.0428255	0.0404178	1.05957	0.28934	0.638195
POLR2B	ENSG00000047315	4730.26	-0.0249448	0.0434136	-0.574585	0.565572	0.81394
FAM214A	ENSG00000047346	2076.42	-0.07729	0.0722016	-1.07048	0.284406	0.635148
ARAP2	ENSG00000047365	2815.37	-0.129968	0.0692975	-1.87551	0.0607229	0.36841
TPR	ENSG00000047410	9657.87	-0.0289865	0.0696663	-0.416077	0.677354	0.867919
KIAA0556	ENSG00000047578	703.563	0.0170754	0.0868836	0.196532	0.844194	0.942245
DTNBP1	ENSG00000047579	419.275	0.119619	0.0704472	1.698	0.0895075	0.424343
ANO2	ENSG00000047617	4.24505	-0.125964	0.379044	-0.332321	0.739647	NA
C12orf4	ENSG00000047621	527.868	-0.0070203	0.0662943	-0.105896	0.915665	0.969144
FAM184B	ENSG00000047662	3.75661	-0.210594	0.409956	-0.5137	0.607462	NA
MAP4	ENSG00000047849	1178.41	-0.0522559	0.070154	-0.744875	0.456348	0.754177
GOPC	ENSG00000047932	2117.65	-0.0850858	0.044404	-1.91618	0.0553428	0.356223
USP28	ENSG00000048028	1002.69	-0.215664	0.0589942	-3.65569	0.000256495	0.0833934
HDAC9	ENSG00000048052	1014.08	-0.0779846	0.0947029	-0.823466	0.410243	0.725798
TSPAN17	ENSG00000048140	607.032	0.0419232	0.0660231	0.634977	0.525443	0.796749
NOP16	ENSG00000048162	259.93	0.0785574	0.0776503	1.01168	0.311691	0.654536
CC2D2A	ENSG00000048342	12.1537	-0.0139072	0.251239	-0.0553544	0.955856	NA
RRM2B	ENSG00000048392	3443.13	0.0408096	0.106539	0.383049	0.701684	0.877781
ZNF800	ENSG00000048405	1472.7	-0.120706	0.0583838	-2.06746	0.0386905	0.312413
TNFRSF17	ENSG00000048462	176.274	0.248196	0.244968	1.01318	0.310975	0.654015
SNX29	ENSG00000048471	1104.74	-0.156617	0.0778764	-2.0111	0.044315	0.327414
MRPS10	ENSG00000048544	814.806	-0.0382779	0.0461485	-0.829452	0.406849	0.723872
RSF1	ENSG00000048649	2658.04	-0.0552179	0.0667453	-0.827293	0.408071	0.724461
VPS13D	ENSG00000048707	2010.18	-0.118979	0.0861558	-1.38098	0.167286	0.523722
CELF2	ENSG00000048740	13784.1	0.0133001	0.0633853	0.209829	0.833801	0.937343
FAM120A	ENSG00000048828	4978.47	0.0281165	0.0610607	0.460468	0.64518	0.852993
R3HDM1	ENSG00000048991	612.59	-0.126241	0.0572166	-2.20637	0.027358	0.27816
COL9A2	ENSG00000049089	327.709	0.0773168	0.136523	0.566329	0.57117	0.81651
KITLG	ENSG00000049130	3.40603	-0.660228	0.396126	-1.66671	0.095572	NA
ERCC8	ENSG00000049167	197.802	-0.0849379	0.0660088	-1.28677	0.198176	0.557787
ADAMTS6	ENSG00000049192	47.0986	-0.0603873	0.144317	-0.418436	0.675628	0.866878
H6PD	ENSG00000049239	1578.21	0.0437782	0.076195	0.574555	0.565592	0.81394
VAMP3	ENSG00000049245	2703.15	0.0835233	0.0696294	1.19954	0.230318	0.587344
PER3	ENSG00000049246	172.215	-0.0246723	0.0930363	-0.265191	0.790863	0.919297
UTS2	ENSG00000049247	66.0179	-0.137885	0.146897	-0.938647	0.347912	0.683516
TNFRSF9	ENSG00000049249	108.658	-0.14337	0.164723	-0.870367	0.3841	0.709174
LTBP1	ENSG00000049323	367.404	-0.220968	0.109618	-2.0158	0.0438208	0.325242
RCN1	ENSG00000049449	387.083	0.0614397	0.0742116	0.827899	0.407728	0.724238
RFC2	ENSG00000049541	424.109	0.0635141	0.0630602	1.0072	0.31384	0.656558
ARID1B	ENSG00000049618	1509.56	-0.0968486	0.0770985	-1.25617	0.209056	0.568346
CLPTM1L	ENSG00000049656	1411.11	0.0229408	0.0396463	0.578637	0.562834	0.812644
NEDD4L	ENSG00000049759	57.5997	-0.00850628	0.106681	-0.0797357	0.936447	0.977958
HEXB	ENSG00000049860	2498.8	0.152432	0.0605756	2.5164	0.0118561	0.215042
PTCD2	ENSG00000049883	112.437	-0.241714	0.0886324	-2.72715	0.00638843	0.176999
JKAMP	ENSG00000050130	1430.9	0.0457713	0.0551502	0.829939	0.406574	0.723872
DKK3	ENSG00000050165	21.5365	-0.0319542	0.181102	-0.176443	0.859946	NA
ARHGEF5	ENSG00000050327	36.9304	-0.172412	0.130417	-1.322	0.186167	0.545577
NFE2L3	ENSG00000050344	232.558	-0.0190391	0.0875944	-0.217355	0.827932	0.934899
MCUR1	ENSG00000050393	507.488	-0.151008	0.069939	-2.15914	0.0308397	0.289236
LIMA1	ENSG00000050405	430.01	-0.190942	0.0653425	-2.92218	0.00347594	0.151562
LETMD1	ENSG00000050426	997.757	-0.012528	0.0553691	-0.226263	0.820997	0.931751
SLC4A8	ENSG00000050438	105.963	-0.250612	0.113834	-2.20155	0.0276971	0.27857
LAMC3	ENSG00000050555	4.74941	-0.109164	0.372899	-0.292745	0.769717	NA
PTGER3	ENSG00000050628	21.8474	-0.115822	0.181917	-0.636679	0.524334	NA
TNIP3	ENSG00000050730	16.2438	-0.515028	0.204004	-2.5246	0.011583	NA
MAPK9	ENSG00000050748	910.708	-0.0979147	0.0425162	-2.303	0.0212789	0.260128
COL23A1	ENSG00000050767	4.40926	0.326666	0.411071	0.794669	0.426806	NA
FAM160A2	ENSG00000051009	1320.33	0.103688	0.0616594	1.68163	0.0926409	0.427959
HERPUD1	ENSG00000051108	2401.97	0.1005	0.0444188	2.26255	0.0236634	0.266763
HOMER3	ENSG00000051128	101.175	0.109492	0.108455	1.00956	0.312705	0.655789
RAD51	ENSG00000051180	22.6819	0.0242483	0.258557	0.0937829	0.925282	NA
POLQ	ENSG00000051341	28.7908	0.151447	0.224394	0.674918	0.499728	0.781685
PIK3CB	ENSG00000051382	1660.56	-0.0255213	0.0730104	-0.349557	0.726671	0.889517
CYBA	ENSG00000051523	5438.14	0.231799	0.0939038	2.46848	0.0135689	0.223743
THOC3	ENSG00000051596	157.817	0.151347	0.0815336	1.85625	0.0634178	0.374675
HEBP2	ENSG00000051620	2154.99	0.0826724	0.0592341	1.39569	0.162808	0.520479
MPHOSPH9	ENSG00000051825	1030.31	-0.180365	0.0590512	-3.05439	0.00225522	0.13548
PLEKHA5	ENSG00000052126	100.915	-0.275104	0.0976673	-2.81675	0.00485129	0.165429
SIKE1	ENSG00000052723	1692.84	-0.175278	0.0579976	-3.02216	0.0025098	0.139126
RRP12	ENSG00000052749	1630.3	0.0999163	0.0855029	1.16857	0.242576	0.598351
FNIP2	ENSG00000052795	521.16	-0.0794844	0.0923392	-0.860788	0.389355	0.712977
MSMO1	ENSG00000052802	521.633	-0.113536	0.054738	-2.07416	0.0380642	0.311512
TTC17	ENSG00000052841	2377.77	-0.0358808	0.0462457	-0.775873	0.437824	0.744578
FSTL4	ENSG00000053108	9.6274	0.274428	0.267897	1.02438	0.305655	NA
FOXN3	ENSG00000053254	5018.34	-0.117328	0.0781832	-1.50069	0.133437	0.484438
AKR7A2	ENSG00000053371	289.799	0.122946	0.08007	1.53548	0.124666	0.474477
MRTO4	ENSG00000053372	379.647	0.0848187	0.0612274	1.38531	0.165959	0.522318
USE1	ENSG00000053501	211.7	0.0795077	0.0955911	0.831748	0.405551	0.723052
MCF2L2	ENSG00000053524	21.0593	0.263299	0.153641	1.71373	0.086579	NA
AP5M1	ENSG00000053770	1530.54	-0.117289	0.0548511	-2.13832	0.0324907	0.294543
ANAPC4	ENSG00000053900	1721.33	0.0297787	0.0567412	0.524815	0.599712	0.833654
KCNQ1	ENSG00000053918	718.67	0.158435	0.0655185	2.41817	0.0155988	0.233087
TRAPPC3	ENSG00000054116	1053.37	0.113877	0.0496647	2.29293	0.0218523	0.261484
THRAP3	ENSG00000054118	5667.54	0.0255109	0.0541031	0.471523	0.637267	0.8492
PHPT1	ENSG00000054148	209.808	0.0408178	0.105124	0.388283	0.697807	0.876062
ENTPD2	ENSG00000054179	30.1165	-0.215359	0.249459	-0.863302	0.387972	0.711085
LY75	ENSG00000054219	1433.2	0.136139	0.0765094	1.77938	0.0751771	0.398795
ARID4B	ENSG00000054267	5948.14	-0.0490585	0.0838426	-0.585127	0.558462	0.811073
OPN3	ENSG00000054277	542.473	-0.0884264	0.0557482	-1.58617	0.1127	0.458487
SDCCAG8	ENSG00000054282	520.502	0.0257198	0.0546683	0.47047	0.638019	0.849777
PTPRN	ENSG00000054356	14.8494	-0.208871	0.241873	-0.863554	0.387833	NA
HHAT	ENSG00000054392	70.172	0.0549298	0.108224	0.507555	0.611765	0.838611
KIF1B	ENSG00000054523	1469.9	0.102251	0.112256	0.910877	0.36236	0.693474
FOXC1	ENSG00000054598	2.64808	-0.19373	0.462241	-0.41911	0.675136	NA
TBC1D22A	ENSG00000054611	914.249	0.0921054	0.052816	1.74389	0.081178	0.412371
SYNE2	ENSG00000054654	4631.16	-0.106903	0.114442	-0.934128	0.350238	0.685626
ATP9A	ENSG00000054793	244.014	-0.200459	0.0917261	-2.1854	0.0288592	0.284295
FAM168A	ENSG00000054965	1231.01	-0.0426808	0.0547768	-0.779177	0.435876	0.743454
RELT	ENSG00000054967	1612.27	0.0680932	0.0702628	0.969121	0.332485	0.672193
GALC	ENSG00000054983	1839.61	-0.00763569	0.0624067	-0.122354	0.902619	0.965722
NOP58	ENSG00000055044	1765.16	0.0312964	0.0479564	0.652599	0.514015	0.790824
SZRD1	ENSG00000055070	3186.78	-0.0362068	0.0391372	-0.925125	0.354901	0.68856
KCNH2	ENSG00000055118	41.8697	0.000876181	0.160454	0.00546065	0.995643	0.998748
CUL1	ENSG00000055130	1615.59	-0.0726257	0.0774125	-0.938165	0.34816	0.683623
FAM114A2	ENSG00000055147	712.569	-0.10607	0.0497674	-2.13131	0.0330633	0.297101
CYFIP2	ENSG00000055163	7031.96	-0.0669119	0.0481139	-1.3907	0.164317	0.521166
TAB2	ENSG00000055208	5389.16	-0.0244325	0.06454	-0.378564	0.705011	0.87894
GINM1	ENSG00000055211	763.004	0.0870345	0.0626291	1.38968	0.164626	0.521773
EIF2AK2	ENSG00000055332	4857.07	0.0685407	0.187983	0.364612	0.715401	0.8843
USP36	ENSG00000055483	973.405	-0.026478	0.0605919	-0.436988	0.66212	0.860686
KMT2C	ENSG00000055609	4610.5	-0.100907	0.10645	-0.947929	0.343166	0.679939
MCOLN3	ENSG00000055732	16.1808	0.44781	0.244015	1.83517	0.0664802	NA
PUM2	ENSG00000055917	7957.96	-0.0103898	0.0608556	-0.170728	0.864437	0.950647
MRPL43	ENSG00000055950	438.429	-0.00108625	0.0826515	-0.0131425	0.989514	0.99685
ITIH4	ENSG00000055955	10.4529	0.0395031	0.204513	0.193156	0.846837	NA
ITIH1	ENSG00000055957	8.08479	0.129863	0.303974	0.427217	0.669221	NA
C4orf27	ENSG00000056050	349.982	0.0645062	0.0744067	0.86694	0.385975	0.709288
ZFR	ENSG00000056097	2933.42	-0.0986788	0.0551068	-1.79068	0.0733442	0.393943
TRAF1	ENSG00000056558	1925.72	-0.0125378	0.0711736	-0.176158	0.86017	0.948776
RC3H2	ENSG00000056586	3081.6	-0.0673343	0.060474	-1.11344	0.265518	0.618736
IL17RB	ENSG00000056736	23.8779	-0.180587	0.180061	-1.00292	0.315899	NA
TRAF3IP2	ENSG00000056972	293.684	-0.0684209	0.0659441	-1.03756	0.299476	0.646093
DCBLD2	ENSG00000057019	46.2796	0.00282464	0.136974	0.0206218	0.983547	0.995439
SOAT1	ENSG00000057252	2647.97	0.0690026	0.0606662	1.13741	0.255365	0.61037
PKP2	ENSG00000057294	54.1481	-0.252672	0.146684	-1.72256	0.084968	0.416817
MSH4	ENSG00000057468	6.51605	0.161133	0.27837	0.578843	0.562695	NA
GDI2	ENSG00000057608	7889.71	0.0418717	0.0445091	0.940745	0.346835	0.682736
PRDM1	ENSG00000057657	1805.85	0.0367472	0.0962402	0.381828	0.702589	0.878335
ATG5	ENSG00000057663	957.517	-0.0475483	0.0477696	-0.995368	0.319557	0.662711
TMCC3	ENSG00000057704	2346.46	0.0396373	0.127075	0.311921	0.755101	0.902793
PITHD1	ENSG00000057757	824.745	0.0862229	0.0527084	1.63585	0.101871	0.442095
MTA3	ENSG00000057935	340.864	-0.102119	0.0734014	-1.39124	0.164154	0.520898
USP13	ENSG00000058056	189.5	-0.0495077	0.0924818	-0.535324	0.592426	0.829945
ATP11B	ENSG00000058063	6775.61	-0.0384318	0.0820828	-0.468208	0.639636	0.850945
CDK14	ENSG00000058091	739.859	0.00248168	0.101236	0.0245138	0.980443	0.99435
SEC61A1	ENSG00000058262	3648.93	0.0920033	0.0468301	1.96462	0.0494587	0.340803
PPP1R12A	ENSG00000058272	6562.22	-0.0407139	0.0883306	-0.460926	0.644852	0.852728
RASGRF1	ENSG00000058335	3.79671	-0.214076	0.387787	-0.552045	0.580918	NA
CROCC	ENSG00000058453	421.992	0.162764	0.125936	1.29243	0.196207	0.556129
POLR3E	ENSG00000058600	769.241	-0.0362814	0.0593082	-0.611743	0.540708	0.804358
ATP2B4	ENSG00000058668	3843.72	-0.0591444	0.0969509	-0.610045	0.541832	0.805017
ZC3H11A	ENSG00000058673	9406.59	0.0205406	0.0505278	0.406522	0.684359	0.870937
RIOK2	ENSG00000058729	775.318	-0.092216	0.0465187	-1.98234	0.047441	0.33631
YIPF1	ENSG00000058799	914.734	0.169141	0.0764281	2.21307	0.026893	0.276177
NDC1	ENSG00000058804	568.447	-0.0831425	0.0560355	-1.48375	0.137876	0.490627
DGKG	ENSG00000058866	244.27	-0.0655277	0.103246	-0.634677	0.525639	0.796749
FLYWCH1	ENSG00000059122	574.141	0.0695529	0.102516	0.678459	0.497481	0.780556
UNKL	ENSG00000059145	842.769	0.132611	0.0715474	1.85347	0.0638153	0.37536
TBXAS1	ENSG00000059377	4056.12	0.13061	0.082402	1.58504	0.112957	0.458646
PARP12	ENSG00000059378	2149.86	0.0785728	0.128941	0.609369	0.54228	0.805197
ALDH18A1	ENSG00000059573	555.856	-0.0209616	0.0518021	-0.404648	0.685736	0.871684
TARBP1	ENSG00000059588	1223.21	-0.0179848	0.0631616	-0.284743	0.775841	0.912998
PET112	ENSG00000059691	216.488	0.086836	0.0618841	1.4032	0.160556	0.518238
MXD1	ENSG00000059728	26608	0.113635	0.123444	0.920538	0.357292	0.689879
CDK17	ENSG00000059758	2018.33	-0.0275923	0.0721879	-0.382228	0.702292	0.878047
DNAJC25	ENSG00000059769	212.113	0.072306	0.081067	0.891929	0.372431	0.699472
SLC2A3	ENSG00000059804	8206.14	0.150935	0.107324	1.40635	0.15962	0.517025
PSD	ENSG00000059915	31.3128	0.108966	0.187916	0.579865	0.562006	0.812644
CTDP1	ENSG00000060069	774.796	0.14193	0.075412	1.88206	0.0598275	0.367504
YBX3	ENSG00000060138	2004.54	0.219774	0.0895126	2.45523	0.0140796	0.227791
STYK1	ENSG00000060140	26.9197	-0.233345	0.160399	-1.45478	0.145729	0.502464
WNK1	ENSG00000060237	6247.43	-0.073607	0.094554	-0.778466	0.436294	0.743552
CCAR1	ENSG00000060339	2689.32	-0.0641513	0.0431411	-1.48701	0.137012	0.489978
OGFR	ENSG00000060491	2069.7	0.213983	0.0942369	2.2707	0.0231654	0.263797
GNA15	ENSG00000060558	386.043	0.048015	0.0815754	0.588596	0.556132	0.810814
PIGV	ENSG00000060642	353.383	-0.00698624	0.0477805	-0.146215	0.883751	0.957865
PTPRU	ENSG00000060656	3.0372	0.53794	0.556356	0.966899	0.333595	NA
SNRNP40	ENSG00000060688	688.744	-0.0195073	0.0479493	-0.406833	0.684131	0.870858
RIMBP2	ENSG00000060709	5.90656	-0.381702	0.858351	-0.444693	0.656542	NA
QSER1	ENSG00000060749	652.61	-0.125781	0.0891209	-1.41135	0.158142	0.516357
MPC1	ENSG00000060762	570.915	0.0477958	0.0473247	1.00996	0.312517	0.655649
ACAA1	ENSG00000060971	2505.91	0.231551	0.0629221	3.67996	0.000233267	0.0827735
BCAT1	ENSG00000060982	277.236	0.132241	0.110582	1.19586	0.23175	0.589462
HDAC7	ENSG00000061273	3120.3	0.135542	0.0599449	2.26111	0.0237522	0.266898
LZTS1	ENSG00000061337	7.31993	-0.197871	0.303079	-0.652871	0.51384	NA
SPAG4	ENSG00000061656	2.54963	0.501666	0.470762	1.06565	0.286583	NA
NCKAP1	ENSG00000061676	240.678	-0.279263	0.0916578	-3.0468	0.00231294	0.135506
MRPS35	ENSG00000061794	794.79	-0.0679185	0.0513958	-1.32148	0.186342	0.545609
GUCY1B3	ENSG00000061918	336.997	-0.322906	0.0989361	-3.26378	0.00109935	0.10973
SFSWAP	ENSG00000061936	1242.91	0.030291	0.0510337	0.593549	0.552814	0.809515
TNK2	ENSG00000061938	1829.42	0.114933	0.0894336	1.28512	0.19875	0.558818
MON2	ENSG00000061987	2494.55	-0.0222872	0.049066	-0.454228	0.649664	0.855047
GPBP1	ENSG00000062194	5184.52	0.0650051	0.0499484	1.30145	0.193106	0.552348
DGAT2	ENSG00000062282	3499.94	0.321825	0.132732	2.42463	0.0153241	0.232207
ZNF112	ENSG00000062370	36.5391	-0.189348	0.160198	-1.18196	0.23722	0.593228
CS	ENSG00000062485	2645.11	-0.120536	0.0428843	-2.81072	0.00494301	0.166423
LTK	ENSG00000062524	174.255	0.290837	0.14625	1.98863	0.0467422	0.334617
MRPS24	ENSG00000062582	8.86055	-0.0905132	0.256817	-0.352443	0.724506	NA
ELMO2	ENSG00000062598	1595	-0.0595121	0.0556312	-1.06976	0.284727	0.635537
WAPAL	ENSG00000062650	3840.66	-0.0448907	0.0691928	-0.648777	0.516482	0.793037
VMP1	ENSG00000062716	14599.4	0.142124	0.0996869	1.4257	0.153954	0.513011
APPBP2	ENSG00000062725	1438.34	-0.0506325	0.0512205	-0.98852	0.322898	0.665576
POLD1	ENSG00000062822	209.718	0.057915	0.109802	0.52745	0.597881	0.832676
EIF4B	ENSG00000063046	15478	-0.0354673	0.0546744	-0.6487	0.516532	0.793037
SLC6A16	ENSG00000063127	110.397	-0.128133	0.0766392	-1.6719	0.0945446	0.43001
GLTSCR1	ENSG00000063169	270.708	0.0332804	0.094908	0.35066	0.725844	0.889041
SPHK2	ENSG00000063176	179.693	0.0761595	0.103262	0.737538	0.460795	0.756192
RPL18	ENSG00000063177	8301.51	0.0985179	0.0899594	1.09514	0.273457	0.624863
CA11	ENSG00000063180	142.879	0.0125506	0.116955	0.107312	0.914542	0.969036
ISOC2	ENSG00000063241	101.586	0.207407	0.131208	1.58076	0.113934	0.45971
U2AF2	ENSG00000063244	2913.26	0.00413226	0.0460068	0.0898185	0.928431	0.974377
EPN1	ENSG00000063245	821.46	0.167732	0.101894	1.64614	0.0997353	0.438541
MED29	ENSG00000063322	1208.52	0.0166583	0.0350116	0.475795	0.63422	0.847691
AHRR	ENSG00000063438	13.4332	-0.320799	0.225231	-1.42431	0.154356	NA
GPC1	ENSG00000063660	6.5817	0.222704	0.300548	0.740991	0.458699	NA
ADCK1	ENSG00000063761	122.115	0.0801683	0.105642	0.75887	0.44793	0.75031
HAGH	ENSG00000063854	480.538	0.103617	0.0559666	1.8514	0.0641114	0.376099
RNF4	ENSG00000063978	2282.27	-0.0411438	0.0354301	-1.16127	0.245534	0.600912
CASP8	ENSG00000064012	8714.23	-0.0571997	0.0632692	-0.904068	0.365959	0.695867
LIMCH1	ENSG00000064042	4.31175	0.184125	0.392141	0.469539	0.638684	NA
ASUN	ENSG00000064102	616.613	-0.0695999	0.0455487	-1.52803	0.126504	0.475292
TM7SF3	ENSG00000064115	832.108	-0.129739	0.0425578	-3.04853	0.00229965	0.135506
SPA17	ENSG00000064199	24.6224	0.270894	0.162367	1.66841	0.095235	NA
TSPAN32	ENSG00000064201	972.273	0.114192	0.0945618	1.2076	0.227203	0.585689
ST3GAL6	ENSG00000064225	1073.16	0.147075	0.0895179	1.64296	0.100391	0.438743
ATP2C2	ENSG00000064270	9.7091	-0.38729	0.379723	-1.01993	0.307763	NA
NGFR	ENSG00000064300	6.10045	-0.357893	0.339952	-1.05278	0.292443	NA
CDON	ENSG00000064309	18.6149	-0.445634	0.206924	-2.15361	0.0312706	NA
TAF2	ENSG00000064313	1145.91	-0.0936989	0.0628792	-1.49014	0.136187	0.489036
HIPK2	ENSG00000064393	1816.85	-0.141965	0.101634	-1.39683	0.162466	0.520037
TNPO3	ENSG00000064419	1509.55	-0.0266104	0.061429	-0.433189	0.664877	0.861642
RFXANK	ENSG00000064490	580.359	0.176595	0.07313	2.41481	0.0157436	0.233937
TMEM161A	ENSG00000064545	152.338	0.0640193	0.116793	0.548144	0.583593	0.824435
LPAR2	ENSG00000064547	1922.29	0.228523	0.108813	2.10014	0.0357166	0.304708
CTSA	ENSG00000064601	3904.03	0.0350375	0.0655361	0.534628	0.592907	0.830269
SUGP2	ENSG00000064607	2253.92	-0.0914507	0.0451027	-2.02761	0.0426	0.321253
SLC12A2	ENSG00000064651	388.476	-0.0872025	0.0708363	-1.23104	0.218307	0.576565
SNX24	ENSG00000064652	70.924	-0.110952	0.104721	-1.0595	0.289372	0.638195
EYA2	ENSG00000064655	2.13905	1.47173	0.62725	2.34632	0.0189597	NA
CNN2	ENSG00000064666	11543	0.116871	0.0684082	1.70844	0.0875555	0.421307
ABCA7	ENSG00000064687	2680.77	0.0683694	0.0884173	0.773259	0.439369	0.745069
DDX20	ENSG00000064703	843.366	-0.0220956	0.0424845	-0.520088	0.603002	0.83526
BTBD1	ENSG00000064726	2123.66	-0.0437915	0.0591219	-0.740699	0.458876	0.755135
FAR2	ENSG00000064763	1078.91	-0.040718	0.107067	-0.380303	0.70372	0.878676
BCAS1	ENSG00000064787	5.32325	-0.180749	0.341635	-0.529071	0.596757	NA
CHI3L2	ENSG00000064886	563.002	-0.182187	0.0842026	-2.16367	0.0304895	0.287574
SBNO2	ENSG00000064932	3340.42	0.229516	0.127119	1.80552	0.0709931	0.389204
PMS1	ENSG00000064933	689.656	-0.0836983	0.0590382	-1.4177	0.156279	0.514998
HMG20B	ENSG00000064961	558.256	0.0301586	0.0828108	0.364186	0.715719	0.8843
CALCRL	ENSG00000064989	113.952	-0.317668	0.146141	-2.17371	0.0297273	0.285997
TAF11	ENSG00000064995	832.875	0.0264758	0.0534647	0.495202	0.620458	0.841708
ANKS1A	ENSG00000064999	654.538	-0.0241158	0.0717203	-0.336248	0.736684	0.894423
AP3D1	ENSG00000065000	1781.79	-0.0168472	0.0594728	-0.283276	0.776965	0.913313
ZNF76	ENSG00000065029	664.169	0.0369396	0.0581537	0.635206	0.525294	0.796749
SLC9A3R2	ENSG00000065054	17.2351	-0.0359622	0.253415	-0.14191	0.887151	NA
NTHL1	ENSG00000065057	99.1612	0.18819	0.134087	1.4035	0.160469	0.518238
UHRF1BP1	ENSG00000065060	559.489	-0.110724	0.0886759	-1.24864	0.211797	0.571336
GNAI3	ENSG00000065135	4389.88	0.0304339	0.0752653	0.404355	0.685952	0.871684
IPO5	ENSG00000065150	1985.21	-0.0562859	0.0447959	-1.2565	0.208936	0.568228
OAT	ENSG00000065154	1275.34	0.0823154	0.0618897	1.33003	0.183507	0.542567
WDR3	ENSG00000065183	958.226	-0.0313183	0.0608061	-0.515052	0.606517	0.836208
PKN2	ENSG00000065243	5156.36	0.0406062	0.0929284	0.436962	0.662139	0.860686
WDR18	ENSG00000065268	163.116	0.142117	0.13714	1.03629	0.300067	0.646878
TRAM2	ENSG00000065308	711.156	-0.11412	0.0822297	-1.38782	0.165192	0.522188
NTN1	ENSG00000065320	2.43201	-0.687944	0.501436	-1.37195	0.17008	NA
MCM10	ENSG00000065328	13.6281	0.470105	0.340732	1.37969	0.167682	NA
DGKA	ENSG00000065357	5307.51	0.0180255	0.0750316	0.240239	0.810145	0.927665
ERBB3	ENSG00000065361	11.4396	-0.196987	0.231887	-0.849497	0.395605	NA
ANKRD44	ENSG00000065413	4059.98	-0.205846	0.115514	-1.782	0.07475	0.398118
KARS	ENSG00000065427	2585.9	0.0591675	0.0518737	1.14061	0.254034	0.60861
ADAT1	ENSG00000065457	564.526	-0.0728187	0.0677145	-1.07538	0.282205	0.632963
PDIA5	ENSG00000065485	109.366	0.249094	0.109129	2.28257	0.0224558	0.263101
TBC1D22B	ENSG00000065491	344.686	-0.0452577	0.0536736	-0.843202	0.399116	0.718842
NDUFB4	ENSG00000065518	919.706	0.00766241	0.0750827	0.102053	0.918715	0.971223
SPEN	ENSG00000065526	3672.23	-0.172405	0.10112	-1.70496	0.0882021	0.421551
MYLK	ENSG00000065534	615.886	-0.242684	0.108891	-2.22868	0.025835	0.272458
ZC3H15	ENSG00000065548	2099.81	-0.0462458	0.0502445	-0.920416	0.357356	0.689879
MAP2K4	ENSG00000065559	2223.32	0.0433438	0.0781904	0.554336	0.579349	0.821491
TMEM206	ENSG00000065600	260.692	-0.048445	0.0665517	-0.727929	0.466657	0.759872
SLK	ENSG00000065613	5001.3	-0.00520779	0.100378	-0.0518816	0.958623	0.985463
CYB5R4	ENSG00000065615	5167.07	0.056196	0.0973303	0.577374	0.563687	0.812714
COL17A1	ENSG00000065618	14.6729	0.120341	0.339512	0.354453	0.722999	NA
GSTO2	ENSG00000065621	14.7835	0.197789	0.191977	1.03027	0.302881	NA
SEC61A2	ENSG00000065665	212.232	0.019645	0.0795849	0.246843	0.80503	0.925757
PRKCQ	ENSG00000065675	1039.37	-0.0681457	0.0612606	-1.11239	0.26597	0.618812
TLE2	ENSG00000065717	88.8681	-0.0201333	0.148367	-0.1357	0.892059	0.961631
ASB1	ENSG00000065802	905.889	-0.0609731	0.0550211	-1.10818	0.267786	0.620368
FAM107B	ENSG00000065809	8358.53	-0.13339	0.0467214	-2.85502	0.00430342	0.161531
ME1	ENSG00000065833	68.0217	0.0548536	0.128952	0.425379	0.67056	0.864703
TBC1D1	ENSG00000065882	3122.83	0.0531626	0.0622299	0.854294	0.392942	0.714875
CDK13	ENSG00000065883	2213.36	-0.0449974	0.0552392	-0.814591	0.415306	0.729901
MTHFD2	ENSG00000065911	962.643	-0.00838265	0.105313	-0.0795975	0.936557	0.977958
FOXJ2	ENSG00000065970	1255.19	-0.0399602	0.0545015	-0.733194	0.46344	0.758162
YBX1	ENSG00000065978	6223.61	0.0342242	0.0355994	0.96137	0.336366	0.6751
PDE4A	ENSG00000065989	221.3	-0.0583044	0.0920205	-0.633602	0.52634	0.797062
PPP2R5A	ENSG00000066027	3871.75	0.0458747	0.0767143	0.597994	0.549844	0.808433
CTNNA2	ENSG00000066032	3.04855	-0.275037	0.561982	-0.489405	0.624555	NA
ELAVL1	ENSG00000066044	1006.92	-0.033956	0.0371659	-0.913634	0.360909	0.693102
TIE1	ENSG00000066056	8.19861	-0.213083	0.301547	-0.706631	0.479796	NA
DIP2B	ENSG00000066084	3632.44	0.044459	0.0947569	0.46919	0.638934	0.850313
SMARCD1	ENSG00000066117	1006.33	-0.0650657	0.0386099	-1.68521	0.0919481	0.426663
KDM4A	ENSG00000066135	1104.39	-0.119866	0.0530982	-2.25745	0.0239802	0.268198
NFYC	ENSG00000066136	1379.37	0.0891813	0.0571683	1.55998	0.118765	0.466756
ZMYND12	ENSG00000066185	13.4597	-0.476913	0.269662	-1.76856	0.0769676	NA
ASPM	ENSG00000066279	83.4758	0.173528	0.264357	0.656413	0.511558	0.78887
CD84	ENSG00000066294	2751.47	-0.227639	0.0729892	-3.1188	0.00181588	0.127678
ELOVL1	ENSG00000066322	1460.61	0.0680181	0.0435219	1.56285	0.118089	0.466143
SPI1	ENSG00000066336	8324.49	0.17871	0.110363	1.61929	0.105385	0.448856
ZNRD1	ENSG00000066379	554.72	0.0955573	0.0763754	1.25115	0.210879	0.570728
MPPED2	ENSG00000066382	17.2626	0.43946	0.212876	2.06439	0.0389805	NA
ZBTB11	ENSG00000066422	2441.56	-0.0934857	0.0574334	-1.62772	0.103583	0.4461
ATXN3	ENSG00000066427	1029.19	-0.113134	0.0733796	-1.54176	0.123131	0.472453
GOLGA5	ENSG00000066455	1130.66	-0.0347665	0.0518689	-0.670276	0.502682	0.784276
FGFR2	ENSG00000066468	97.9289	-0.302484	0.189449	-1.59665	0.110344	0.453787
LRRC40	ENSG00000066557	608.317	-0.123003	0.0656535	-1.87351	0.0609979	0.369068
ISOC1	ENSG00000066583	391.886	0.069614	0.054435	1.27885	0.200951	0.560849
TRMT11	ENSG00000066651	385.378	0.00806208	0.0717476	0.112367	0.910532	0.968748
THUMPD1	ENSG00000066654	2719.05	-0.136586	0.0454078	-3.00799	0.00262978	0.141948
MSANTD3	ENSG00000066697	192.163	-0.157851	0.0929343	-1.69852	0.0894099	0.424343
KIF26A	ENSG00000066735	1.80476	0.668346	0.606682	1.10164	0.270618	NA
ATG2B	ENSG00000066739	1783.85	0.028737	0.0836447	0.34356	0.731177	0.891008
ARFGEF1	ENSG00000066777	3663.29	-0.0376756	0.0632079	-0.596058	0.551136	0.808866
ZFAT	ENSG00000066827	383.132	-0.0296936	0.076377	-0.388777	0.697441	0.875777
MTFR1	ENSG00000066855	142.883	-0.0355998	0.0692594	-0.514007	0.607247	0.836521
STAG3	ENSG00000066923	50.0237	0.223234	0.129895	1.71857	0.0856919	0.418052
FECH	ENSG00000066926	428.508	0.00204262	0.0551706	0.0370237	0.970466	0.989561
MYO9A	ENSG00000066933	908.833	-0.139834	0.0883404	-1.5829	0.113445	0.458992
PFKP	ENSG00000067057	509.142	-0.0251677	0.0726621	-0.346366	0.729068	0.890059
IDI1	ENSG00000067064	2949.73	0.116807	0.0821321	1.42218	0.154973	0.514027
SP100	ENSG00000067066	6105.09	0.0263883	0.100735	0.261957	0.793354	0.920183
KLF6	ENSG00000067082	12502.2	-0.0248098	0.0825182	-0.300659	0.763675	0.90759
PPAP2A	ENSG00000067113	71.3311	-0.115899	0.11381	-1.01835	0.30851	0.65296
NEO1	ENSG00000067141	158.601	-0.0117757	0.108554	-0.108478	0.913617	0.969036
TRAM1	ENSG00000067167	6204.15	-0.0675013	0.0575214	-1.1735	0.240595	0.596142
TNFRSF1A	ENSG00000067182	5879.36	0.173464	0.100587	1.72452	0.0846144	0.416817
CACNB1	ENSG00000067191	115.246	0.0224903	0.101886	0.220741	0.825294	0.934118
EVI5	ENSG00000067208	673.697	-0.0757962	0.100708	-0.752631	0.451671	0.752164
STOML1	ENSG00000067221	109.349	0.12523	0.103403	1.21109	0.225861	0.584302
PKM	ENSG00000067225	9259.74	0.0514902	0.0569071	0.904812	0.365565	0.695553
DHX29	ENSG00000067248	971.897	-0.0771078	0.0506571	-1.52215	0.127971	0.47769
DNTTIP2	ENSG00000067334	1770.51	0.019957	0.0504417	0.395645	0.692367	0.87314
METTL22	ENSG00000067365	268.956	0.0441056	0.0615691	0.716359	0.47377	0.764459
TP53BP1	ENSG00000067369	775.26	-0.101607	0.0731649	-1.38875	0.16491	0.521803
RRP15	ENSG00000067533	532.538	-0.114065	0.0544967	-2.09306	0.0363438	0.305994
RHOA	ENSG00000067560	15428.4	0.0378496	0.0480833	0.787168	0.431184	0.741668
DHX8	ENSG00000067596	2049.17	0.0347408	0.0573568	0.605697	0.544716	0.806342
PMS2P4	ENSG00000067601	31.2832	-0.0348369	0.159419	-0.218525	0.82702	0.934561
PRKCZ	ENSG00000067606	320.372	0.0544318	0.0771432	0.705594	0.480441	0.768263
IARS2	ENSG00000067704	1887.72	-0.056875	0.0387021	-1.46956	0.141681	0.49671
SYT1	ENSG00000067715	3.6985	-0.419589	0.467853	-0.896839	0.369805	NA
NAV3	ENSG00000067798	18.8155	-0.0347025	0.261988	-0.132458	0.894622	NA
ROGDI	ENSG00000067836	420.45	0.188499	0.0926491	2.03455	0.0418964	0.320403
ROCK1	ENSG00000067900	7533.61	-0.0241165	0.0893436	-0.26993	0.787214	0.917802
CBFB	ENSG00000067955	2241.55	-0.0100231	0.0541901	-0.184962	0.853259	0.946117
HYAL2	ENSG00000068001	128.063	0.016532	0.091746	0.180193	0.857001	0.947882
HDAC4	ENSG00000068024	1395.47	0.0744777	0.0957316	0.777985	0.436578	0.743599
RASSF1	ENSG00000068028	1713.78	-0.00404052	0.0804358	-0.0502328	0.959937	0.98591
IFI35	ENSG00000068079	1037.17	0.281002	0.164013	1.71329	0.0866587	0.419557
HEATR6	ENSG00000068097	437.31	-0.149283	0.0625101	-2.38814	0.0169341	0.238336
COASY	ENSG00000068120	1023.45	0.164949	0.0522376	3.15766	0.00159039	0.122822
PLEKHH3	ENSG00000068137	3.21628	0.668685	0.448866	1.48972	0.136298	NA
MEF2A	ENSG00000068305	2778.77	-0.00659865	0.0873244	-0.0755648	0.939765	0.978578
INPP5A	ENSG00000068383	679.228	0.0727153	0.0702474	1.03513	0.300607	0.647107
PRR11	ENSG00000068489	151.768	-0.0173714	0.129142	-0.134514	0.892996	0.962214
REEP1	ENSG00000068615	31.5419	-0.285158	0.201684	-1.41388	0.157396	0.515752
ATP11A	ENSG00000068650	2284.28	-0.0791777	0.112419	-0.704308	0.481241	0.768772
POLR1A	ENSG00000068654	482.67	-0.119984	0.0829517	-1.44643	0.148056	0.505714
LAPTM4A	ENSG00000068697	2653.58	0.122157	0.0519184	2.35286	0.0186295	0.2485
TTC7A	ENSG00000068724	1505.4	-0.0577613	0.0656599	-0.879705	0.379019	0.705175
IP6K2	ENSG00000068745	1507.89	0.0433505	0.0398738	1.08719	0.276952	0.628556
SRBD1	ENSG00000068784	875.094	-0.0814671	0.0890839	-0.914499	0.360455	0.692534
CYFIP1	ENSG00000068793	665.975	0.127597	0.111355	1.14585	0.251855	0.60708
KIF2A	ENSG00000068796	2695	-0.259764	0.070314	-3.69435	0.000220449	0.0827735
RASGRP2	ENSG00000068831	5671.09	0.0471716	0.0747485	0.63107	0.527994	0.797297
PSME4	ENSG00000068878	2711.74	-0.0394336	0.0423491	-0.931155	0.351773	0.686883
IFT80	ENSG00000068885	574.266	-0.0624349	0.0698667	-0.893629	0.371521	0.698548
SIRT2	ENSG00000068903	996.856	0.0464225	0.0545458	0.851074	0.394728	0.716068
ERLEC1	ENSG00000068912	1115.37	-0.043366	0.0619019	-0.70056	0.483578	0.77093
PPP2R5B	ENSG00000068971	324.874	-0.00783523	0.0733449	-0.106827	0.914926	0.969144
PYGM	ENSG00000068976	176.321	0.0765256	0.0926674	0.82581	0.408912	0.724892
MAST4	ENSG00000069020	349.161	-0.0530153	0.107345	-0.493879	0.621391	0.841919
SDK2	ENSG00000069188	122.404	-0.0162618	0.147957	-0.109909	0.912482	0.968961
NUP133	ENSG00000069248	1369.52	0.0185302	0.0373382	0.49628	0.619697	0.841708
NUCKS1	ENSG00000069275	3982.03	-0.0442315	0.0560448	-0.789218	0.429985	0.741668
VPS35	ENSG00000069329	3643.97	-0.0189211	0.0565956	-0.334321	0.738137	0.895257
DNAJA2	ENSG00000069345	1808.3	0.0355729	0.0347525	1.02361	0.306021	0.652324
BCL3	ENSG00000069399	882.952	0.21456	0.137283	1.5629	0.118076	0.466143
KCNAB2	ENSG00000069424	3743.73	0.0304882	0.0534981	0.569893	0.56875	0.815221
CLEC2D	ENSG00000069493	3175.09	-0.13939	0.0601274	-2.31824	0.0204361	0.256638
RORA	ENSG00000069667	3636.65	-0.17191	0.0731814	-2.34909	0.0188195	0.249036
TGFBR3	ENSG00000069702	895.445	-0.198141	0.0886158	-2.23596	0.0253546	0.271525
KIAA1107	ENSG00000069712	147.362	-0.00964477	0.0960786	-0.100384	0.920039	0.971619
ATP1B3	ENSG00000069849	973.636	0.0129435	0.0823083	0.157256	0.875043	0.95426
NEDD4	ENSG00000069869	292.14	-0.122929	0.0705667	-1.74202	0.0815051	0.41276
PIGB	ENSG00000069943	1063.63	0.0396477	0.088156	0.449745	0.652895	0.85633
MAPK6	ENSG00000069956	889.082	-0.137182	0.066194	-2.07242	0.0382259	0.311512
GNB5	ENSG00000069966	639.486	-0.153745	0.0575638	-2.67086	0.00756581	0.189682
RAB27A	ENSG00000069974	5749.69	0.0397006	0.0837836	0.473847	0.635609	0.84835
CECR5	ENSG00000069998	514.886	0.0948396	0.051364	1.84642	0.0648311	0.377215
UFD1L	ENSG00000070010	1280.28	0.0465599	0.0455398	1.0224	0.306591	0.652324
LRP6	ENSG00000070018	100.461	0.0452451	0.131705	0.343533	0.731197	0.891008
GUCY2C	ENSG00000070019	4.55489	-0.00155708	0.413731	-0.00376352	0.996997	NA
SCT	ENSG00000070031	2.6722	1.09276	0.568903	1.92083	0.0547535	NA
PHRF1	ENSG00000070047	982.586	0.0283008	0.0813479	0.347898	0.727917	0.889624
IKBKAP	ENSG00000070061	1467.9	-0.0827159	0.0504832	-1.63848	0.101321	0.441251
NUCB2	ENSG00000070081	1856.31	-0.0388047	0.0595529	-0.6516	0.514659	0.79146
PFN2	ENSG00000070087	75.1252	0.129507	0.113975	1.13628	0.255839	0.610952
PTPN3	ENSG00000070159	3.29118	-0.259759	0.427061	-0.608248	0.543023	NA
SPTB	ENSG00000070182	101.788	-0.118948	0.154846	-0.768174	0.442384	0.746607
DAPP1	ENSG00000070190	6399.2	0.0898449	0.105237	0.853742	0.393248	0.715056
SLC44A1	ENSG00000070214	1182.02	0.0209634	0.0764509	0.274207	0.783925	0.916115
TMEM260	ENSG00000070269	1084.12	0.0631732	0.0557326	1.1335	0.257003	0.612194
SMG6	ENSG00000070366	680.187	-0.0141435	0.0574136	-0.246344	0.805416	0.925757
EXOC5	ENSG00000070367	2086.49	-0.167731	0.0695925	-2.41019	0.0159443	0.234562
CLTCL1	ENSG00000070371	123.624	0.0750788	0.105916	0.708855	0.478414	0.766373
FSTL3	ENSG00000070404	54.7706	0.0240251	0.142105	0.169066	0.865745	0.950747
DGCR2	ENSG00000070413	2689.95	0.122654	0.0597147	2.054	0.0399752	0.316258
RNF126	ENSG00000070423	378.545	0.136104	0.137648	0.988782	0.32277	0.665576
MNT	ENSG00000070444	928.065	-0.0738757	0.0717907	-1.02904	0.30346	0.65041
ZXDC	ENSG00000070476	907.011	0.0257249	0.0486985	0.528249	0.597327	0.832426
JMJD6	ENSG00000070495	758.665	0.058848	0.0462301	1.27294	0.203041	0.563606
POLB	ENSG00000070501	929.006	0.14857	0.0947761	1.56759	0.116976	0.464792
ST6GALNAC1	ENSG00000070526	45.0562	-0.187065	0.14091	-1.32755	0.184326	0.54351
WIPI1	ENSG00000070540	656.7	-0.042116	0.0849503	-0.495773	0.620055	0.841708
GBA2	ENSG00000070610	1643.88	0.0319896	0.048793	0.655618	0.51207	0.789019
NDST1	ENSG00000070614	1763.52	0.0437863	0.109768	0.398899	0.689967	0.872563
ASNS	ENSG00000070669	581.411	0.0705779	0.0772977	0.913066	0.361208	0.693171
AP3M2	ENSG00000070718	536.535	-0.0392896	0.06189	-0.63483	0.525539	0.796749
ST6GALNAC2	ENSG00000070731	975.991	0.16681	0.116403	1.43304	0.151848	0.509569
PABPC1	ENSG00000070756	29310.8	-0.0302217	0.0384381	-0.786245	0.431724	0.741668
TESK2	ENSG00000070759	434.81	0.096995	0.0695477	1.39465	0.16312	0.520699
C16orf80	ENSG00000070761	357.863	-0.0318525	0.0486246	-0.65507	0.512422	0.78938
CSNK2A2	ENSG00000070770	1084.67	-0.00404304	0.0432225	-0.0935402	0.925474	0.972852
EIF2B3	ENSG00000070785	227.867	0.0176182	0.06967	0.252881	0.80036	0.923557
TCOF1	ENSG00000070814	883.397	-0.00272081	0.0608381	-0.044722	0.964329	0.987155
CDC42	ENSG00000070831	13053.3	0.0511769	0.0489376	1.04576	0.295673	0.642329
OSBPL3	ENSG00000070882	749.657	-0.0468139	0.0553429	-0.845888	0.397615	0.717723
SLC12A3	ENSG00000070915	17.4969	-0.149474	0.238881	-0.625727	0.531494	NA
RAD18	ENSG00000070950	354.546	-0.179106	0.0632921	-2.82983	0.00465734	0.164465
ATP2B1	ENSG00000070961	6345.98	-0.0367126	0.0778585	-0.47153	0.637262	0.8492
TRPM5	ENSG00000070985	1.96098	0.68776	0.543568	1.26527	0.205775	NA
NCK2	ENSG00000071051	1510.65	-0.0110049	0.0703064	-0.156527	0.875617	0.954651
MAP4K4	ENSG00000071054	5614.44	0.0886792	0.0815272	1.08773	0.276716	0.628317
MGAT4A	ENSG00000071073	5009.64	-0.0677545	0.0609679	-1.11132	0.266433	0.619239
RPL31	ENSG00000071082	9547.4	0.0468014	0.0921396	0.50794	0.611495	0.838611
WDR1	ENSG00000071127	9095.55	0.0244426	0.0396864	0.615894	0.537964	0.803464
SNX13	ENSG00000071189	2590.79	-0.0327512	0.0859191	-0.381187	0.703065	0.878622
ARHGAP10	ENSG00000071205	172.857	-0.207092	0.0748277	-2.76759	0.00564723	0.170335
RPS6KA2	ENSG00000071242	308.9	-0.237459	0.101324	-2.34355	0.019101	0.250516
ING3	ENSG00000071243	1057.22	-0.0385196	0.0558896	-0.689209	0.490692	0.775762
VASH1	ENSG00000071246	511.197	0.00394914	0.0925773	0.0426577	0.965974	0.987397
LMCD1	ENSG00000071282	4.0062	0.976135	0.496701	1.96523	0.0493871	NA
WBSCR22	ENSG00000071462	620.654	0.0691856	0.0647363	1.06873	0.285192	0.635705
SEL1L	ENSG00000071537	5202.46	0.0853932	0.0835857	1.02162	0.306959	0.652324
TRIP13	ENSG00000071539	14.8411	-0.0479979	0.287876	-0.166731	0.867581	NA
TCF3	ENSG00000071564	980.309	-0.0103878	0.0870146	-0.11938	0.904975	0.966455
TRIB2	ENSG00000071575	2993.4	-0.0693372	0.0540631	-1.28252	0.199659	0.55997
DAZAP1	ENSG00000071626	1466.93	0.0538856	0.0657847	0.81912	0.412718	0.727853
MBD3	ENSG00000071655	446.517	0.165802	0.126793	1.30766	0.19099	0.550288
HLTF	ENSG00000071794	774.764	-0.132687	0.0599448	-2.21349	0.026864	0.276177
CPSF1	ENSG00000071894	1214.08	-0.0291171	0.0768998	-0.378637	0.704958	0.87894
MYO3B	ENSG00000071909	31.0525	-0.173818	0.187431	-0.927374	0.353733	0.687963
CYBRD1	ENSG00000071967	1165	0.0652572	0.0964139	0.676844	0.498505	0.78077
PDCD2	ENSG00000071994	1283.9	0.00200977	0.0440318	0.0456436	0.963594	0.987155
RDH11	ENSG00000072042	1302.45	-0.00291302	0.0495676	-0.0587685	0.953137	0.983914
PRKACA	ENSG00000072062	2047.46	0.047537	0.071705	0.662953	0.50736	0.786661
LPHN1	ENSG00000072071	198.275	-0.042165	0.0962268	-0.438184	0.661253	0.86047
ACTN1	ENSG00000072110	8593.9	0.0750244	0.0893796	0.839391	0.40125	0.720328
ZFYVE26	ENSG00000072121	928.123	0.0321693	0.0761417	0.422492	0.672666	0.865525
EPN2	ENSG00000072134	404.248	-0.208257	0.11852	-1.75715	0.0788924	0.407142
PTPN18	ENSG00000072135	3599.15	-0.0440389	0.0534443	-0.824014	0.409932	0.725544
LIMS2	ENSG00000072163	93.2313	0.0817095	0.129731	0.62984	0.528799	0.797821
SPEG	ENSG00000072195	82.9341	0.000926745	0.147761	0.00627193	0.994996	0.99846
LNX1	ENSG00000072201	3.92387	0.0788453	0.475304	0.165884	0.868248	NA
ALDH3A2	ENSG00000072210	873.467	-0.0404611	0.0438676	-0.922346	0.356348	0.689694
TFRC	ENSG00000072274	1321.71	-0.0616167	0.063882	-0.96454	0.334775	0.67412
SREBF1	ENSG00000072310	615.175	0.162505	0.0915079	1.77585	0.075757	0.399808
AFF4	ENSG00000072364	3119.24	-0.0744566	0.0714993	-1.04136	0.297708	0.644073
UBE2D1	ENSG00000072401	3861.19	0.188949	0.139706	1.35248	0.176223	0.535555
MPP5	ENSG00000072415	340.652	-0.0597632	0.0618113	-0.966866	0.333611	0.673129
RHOBTB1	ENSG00000072422	267.193	-0.189694	0.120737	-1.57113	0.116153	0.46346
MARK2	ENSG00000072518	2633.36	-0.00368104	0.0730454	-0.0503939	0.959809	0.98591
HMMR	ENSG00000072571	41.5763	0.0192203	0.26456	0.0726498	0.942085	0.979424
CHFR	ENSG00000072609	1565.97	0.0290649	0.0451147	0.644245	0.519416	0.793974
P4HA2	ENSG00000072682	20.7006	0.132523	0.190349	0.696213	0.486295	NA
FCGR2B	ENSG00000072694	1152.33	0.0997113	0.0771916	1.29174	0.196448	0.556129
NFATC3	ENSG00000072736	2777.43	-0.0391088	0.0505477	-0.7737	0.439108	0.745069
TRNT1	ENSG00000072756	742.146	-0.0715974	0.0590087	-1.21334	0.225001	0.583714
ACADVL	ENSG00000072778	3057.43	0.130048	0.067021	1.9404	0.0523308	0.350603
STK10	ENSG00000072786	9263.41	0.0309253	0.0597374	0.517688	0.604676	0.835924
FBXW11	ENSG00000072803	1615.51	-0.0691205	0.0453436	-1.52437	0.127416	0.476079
ACAP1	ENSG00000072818	4815.3	0.109965	0.0556558	1.9758	0.0481771	0.338819
EVC	ENSG00000072840	15.2282	-0.212868	0.209519	-1.01598	0.309637	NA
DERL2	ENSG00000072849	1370.77	0.132452	0.0502382	2.63649	0.00837686	0.197441
SIDT1	ENSG00000072858	686.817	-0.0705759	0.0558373	-1.26396	0.206246	0.564834
NDE1	ENSG00000072864	2210.41	-0.0533176	0.0886601	-0.601371	0.547593	0.807366
MRVI1	ENSG00000072952	1975.59	0.134063	0.145744	0.91985	0.357651	0.690307
TMEM38A	ENSG00000072954	100.152	-0.0290147	0.104667	-0.277209	0.78162	0.915256
AP1M1	ENSG00000072958	1466.32	0.0319749	0.0492568	0.649147	0.516244	0.793037
PVR	ENSG00000073008	169.67	0.119688	0.0956564	1.25123	0.21085	0.570728
XRCC1	ENSG00000073050	528.984	0.0224483	0.0508082	0.441825	0.658616	0.859393
SCARB1	ENSG00000073060	217.77	-0.0307729	0.0876648	-0.351029	0.725567	0.88901
MCM2	ENSG00000073111	208.054	-0.076985	0.0993928	-0.774553	0.438604	0.745069
MOV10L1	ENSG00000073146	2.00919	-0.192146	0.602075	-0.31914	0.74962	NA
PANX2	ENSG00000073150	349.364	0.269919	0.152512	1.76982	0.0767576	0.401738
SELO	ENSG00000073169	450.23	0.179568	0.097967	1.83294	0.0668111	0.381537
TP63	ENSG00000073282	12.8799	-0.1733	0.307033	-0.564436	0.572457	NA
ALPK1	ENSG00000073331	3453.11	0.227613	0.123141	1.8484	0.0645443	0.377142
LLGL2	ENSG00000073350	380.185	-0.0826532	0.0976154	-0.846723	0.39715	0.717274
PDE8A	ENSG00000073417	515.01	-0.0966438	0.0707903	-1.36521	0.172186	0.529938
NLE1	ENSG00000073536	241.058	0.0229312	0.0737121	0.311091	0.755731	0.903048
SDHA	ENSG00000073578	1299.69	0.0330883	0.0485385	0.681691	0.495435	0.77854
SMARCE1	ENSG00000073584	1471.97	0.000788893	0.0439275	0.017959	0.985672	0.995667
GSDMB	ENSG00000073605	844.278	0.0387117	0.0827837	0.467624	0.640053	0.85116
KDM5A	ENSG00000073614	4424.18	-0.0123538	0.0681069	-0.181388	0.856063	0.947275
ADAM11	ENSG00000073670	4.67291	-0.0815079	0.341752	-0.2385	0.811493	NA
PPP2R3A	ENSG00000073711	13.8868	0.00483898	0.232576	0.020806	0.9834	NA
FERMT2	ENSG00000073712	2.44414	0.209902	0.534095	0.393004	0.694316	NA
DHRS9	ENSG00000073737	962.697	0.134436	0.149066	0.901855	0.367134	0.696845
PTGS2	ENSG00000073756	3020.62	-0.135043	0.253236	-0.533268	0.593848	0.83071
IGF2BP2	ENSG00000073792	204.099	0.00777236	0.102447	0.075867	0.939525	0.978578
MAP3K13	ENSG00000073803	296.022	0.063579	0.0669957	0.949002	0.34262	0.679488
ST6GAL1	ENSG00000073849	5650.47	-0.0961014	0.0533421	-1.80161	0.0716075	0.389811
TBX21	ENSG00000073861	848.364	-0.183719	0.10522	-1.74605	0.0808017	0.41156
FRY	ENSG00000073910	2561.15	-0.036284	0.11321	-0.320501	0.748589	0.899971
PICALM	ENSG00000073921	15246.3	0.117058	0.0961562	1.21737	0.223463	0.582371
NSF	ENSG00000073969	927.828	-0.0111309	0.0431534	-0.257938	0.796455	0.921369
CLASP1	ENSG00000074054	1437.38	-0.0826193	0.0758774	-1.08885	0.276219	0.627608
MRPS34	ENSG00000074071	443.592	0.18144	0.108913	1.66591	0.0957315	0.431633
NOTCH3	ENSG00000074181	2.95826	0.195937	0.485138	0.40388	0.686301	NA
CLNS1A	ENSG00000074201	1598.81	0.00157392	0.0458846	0.0343018	0.972637	0.990512
TEAD2	ENSG00000074219	12.2645	-0.0357076	0.26865	-0.132915	0.894261	NA
EED	ENSG00000074266	664.843	0.0156802	0.0607858	0.257959	0.796439	0.921369
CDHR2	ENSG00000074276	19.5959	0.0234038	0.172048	0.136031	0.891797	NA
TSG101	ENSG00000074319	1479.8	0.106518	0.0522753	2.03763	0.0415866	0.320006
C17orf85	ENSG00000074356	1272.63	-0.125871	0.060756	-2.07175	0.0382886	0.311512
ATP2A3	ENSG00000074370	6956.71	-0.013176	0.0630065	-0.209122	0.834353	0.937405
MGLL	ENSG00000074416	517.291	-0.206669	0.0796179	-2.59577	0.00943803	0.20389
NTN4	ENSG00000074527	9.37081	0.692119	0.32265	2.14511	0.0319441	NA
BCS1L	ENSG00000074582	314.96	0.119161	0.0851061	1.40014	0.16147	0.519069
NUAK1	ENSG00000074590	7.71624	-0.204112	0.340025	-0.600285	0.548316	NA
DPP8	ENSG00000074603	2892.75	-0.105632	0.060121	-1.75699	0.078919	0.407142
SLC24A1	ENSG00000074621	114.069	-0.140116	0.105627	-1.32651	0.18467	0.543611
ZNF532	ENSG00000074657	268.912	-0.0165282	0.0765104	-0.216026	0.828968	0.935555
SCARF1	ENSG00000074660	874.612	0.241629	0.147091	1.64271	0.100443	0.438827
LMAN1	ENSG00000074695	1817.47	-0.00810486	0.0811223	-0.0999092	0.920416	0.97194
PTPLAD1	ENSG00000074696	670.824	-0.147612	0.050342	-2.93218	0.0033659	0.150212
IPCEF1	ENSG00000074706	2642.71	-0.0298031	0.0602449	-0.494699	0.620812	0.841835
ZZEF1	ENSG00000074755	2995.34	-0.0706957	0.0875504	-0.807486	0.419387	0.733486
ENO1	ENSG00000074800	8902.36	0.133526	0.0534057	2.50022	0.0124117	0.21876
C19orf10	ENSG00000074842	466.727	0.233112	0.100768	2.31335	0.0207033	0.258405
ANO8	ENSG00000074855	155.895	-0.0292869	0.122682	-0.238721	0.811322	0.92832
TUBE1	ENSG00000074935	580.238	-0.13694	0.0535343	-2.55798	0.0105282	0.210475
ARHGEF10L	ENSG00000074964	338.704	0.0842585	0.113159	0.744601	0.456513	0.754177
TXK	ENSG00000074966	1446.23	-0.163595	0.0734371	-2.2277	0.0259008	0.272727
WSCD2	ENSG00000075035	2.01291	-0.149013	0.506087	-0.29444	0.768421	NA
ACTR6	ENSG00000075089	873.635	-0.039249	0.0630605	-0.622401	0.533678	0.801048
TIPIN	ENSG00000075131	83.7104	-0.0124264	0.0944334	-0.131589	0.895309	0.962392
SRI	ENSG00000075142	1214.9	0.00810046	0.0572419	0.141513	0.887465	0.959856
EIF4G3	ENSG00000075151	1708.23	-0.0441131	0.0719652	-0.612978	0.539891	0.804098
NUP37	ENSG00000075188	338.382	0.0183354	0.0632567	0.289857	0.771926	0.911214
SEMA3A	ENSG00000075213	8.67589	0.266308	0.276431	0.963381	0.335356	NA
GTSE1	ENSG00000075218	16.3474	0.24619	0.264824	0.929638	0.352558	NA
SEMA3C	ENSG00000075223	314.102	0.0761582	0.116433	0.654096	0.51305	0.790162
TTC38	ENSG00000075234	659.686	-0.134237	0.0918658	-1.46123	0.143952	0.499943
ACAT1	ENSG00000075239	463.531	0.0530776	0.0679506	0.781121	0.434732	0.74245
GRAMD4	ENSG00000075240	713.563	-0.0408465	0.0674423	-0.605652	0.544746	0.806342
CELSR1	ENSG00000075275	141.646	-0.173271	0.11514	-1.50487	0.132357	0.483838
WNT8B	ENSG00000075290	3.39647	0.250182	0.491229	0.509298	0.610544	NA
ZNF638	ENSG00000075292	5162.79	0.0243605	0.0500154	0.487061	0.626215	0.843976
SLC25A40	ENSG00000075303	1351.89	-0.045114	0.0745841	-0.604874	0.545263	0.806587
TIMM21	ENSG00000075336	315.402	0.0168564	0.063751	0.26441	0.791464	0.919499
ADD2	ENSG00000075340	208.701	-0.0917183	0.099142	-0.925121	0.354903	0.68856
RASAL2	ENSG00000075391	16.3029	-0.0759262	0.230767	-0.329017	0.742143	NA
VPS9D1	ENSG00000075399	531.433	0.238323	0.136469	1.74636	0.0807488	0.41156
ZNF37A	ENSG00000075407	984.492	-0.111538	0.0601006	-1.85585	0.0634754	0.374849
MARK3	ENSG00000075413	2565	0.0688295	0.0483513	1.42353	0.154582	0.513713
SLC25A3	ENSG00000075415	4414.51	0.080708	0.0393398	2.05156	0.0402122	0.317087
FNDC3B	ENSG00000075420	2840.63	0.0628886	0.125502	0.501095	0.616305	0.839692
FOSL2	ENSG00000075426	5176.19	0.0306393	0.115162	0.266053	0.790198	0.919087
FRYL	ENSG00000075539	3278.37	-0.0618603	0.0742535	-0.833096	0.404791	0.722502
TMEM131	ENSG00000075568	2028.61	-0.0954849	0.0714473	-1.33644	0.181406	0.540319
FSCN1	ENSG00000075618	64.1247	0.127582	0.142308	0.896527	0.369972	0.69771
ACTB	ENSG00000075624	72805.1	0.0912657	0.0520103	1.75476	0.0793002	0.407659
PLD1	ENSG00000075651	290.026	2.40735e-05	0.0906313	0.00026562	0.999788	0.999898
WDR62	ENSG00000075702	19.7326	0.181337	0.197386	0.918692	0.358257	NA
DLG1	ENSG00000075711	1512.85	-0.113496	0.0509244	-2.22872	0.0258324	0.272458
RAB7A	ENSG00000075785	6346.04	0.0951927	0.0673648	1.41309	0.157628	0.515861
BCAP29	ENSG00000075790	822.456	-0.122822	0.0696697	-1.76292	0.0779134	0.40407
SEC31B	ENSG00000075826	532.172	0.0934502	0.0897477	1.04125	0.297757	0.644073
SART3	ENSG00000075856	1440.07	-0.0536915	0.0410291	-1.30862	0.190663	0.550087
ARHGAP15	ENSG00000075884	3688.78	0.115283	0.0672054	1.71538	0.0862762	0.419557
EXOSC7	ENSG00000075914	326.698	0.0547548	0.0738061	0.741874	0.458164	0.754659
KIFAP3	ENSG00000075945	596.477	-0.154786	0.0518323	-2.98629	0.00282388	0.141948
MKRN2	ENSG00000075975	902.119	-0.0547045	0.0370796	-1.47533	0.140125	0.49395
MCM6	ENSG00000076003	675.372	-0.0695546	0.0662624	-1.04968	0.293864	0.641091
REXO2	ENSG00000076043	409.22	0.00729971	0.0672775	0.108501	0.913598	0.969036
RBM7	ENSG00000076053	1074.36	0.0572345	0.077511	0.738404	0.460269	0.755792
RBMS2	ENSG00000076067	93.511	-0.0665276	0.112731	-0.590143	0.555095	0.81043
BAZ2A	ENSG00000076108	5683.35	-0.0660138	0.0917909	-0.719176	0.472032	0.763322
PTPN23	ENSG00000076201	499.045	-0.0202596	0.0735645	-0.275399	0.783009	0.915806
MLH1	ENSG00000076242	598.404	-0.0966465	0.0459982	-2.10109	0.0356328	0.304708
UNG	ENSG00000076248	245.803	-0.0799659	0.0767358	-1.04209	0.297368	0.643879
FMO4	ENSG00000076258	93.3744	-0.152054	0.0997266	-1.5247	0.127333	0.476079
KLHL20	ENSG00000076321	569.003	-0.1313	0.0561196	-2.33965	0.019302	0.252303
SLC46A1	ENSG00000076351	106.654	0.0462495	0.116916	0.395578	0.692416	0.87314
PLXNA2	ENSG00000076356	123.051	-0.0193317	0.15401	-0.125522	0.90011	0.964097
SPAG5	ENSG00000076382	94.1287	0.255683	0.138238	1.84958	0.0643741	0.376953
ANKRD13A	ENSG00000076513	7105.24	0.0172886	0.0722079	0.239429	0.810773	0.927924
TPD52	ENSG00000076554	953.732	-0.115162	0.075937	-1.51655	0.12938	0.479636
ACACB	ENSG00000076555	382.73	-0.176986	0.0840399	-2.10598	0.0352065	0.304307
TRAF4	ENSG00000076604	214.864	-0.112648	0.0941183	-1.19687	0.231356	0.589086
PAG1	ENSG00000076641	5028.53	-0.0289575	0.0736045	-0.393421	0.694009	0.873935
GPATCH1	ENSG00000076650	368.05	-0.0276617	0.0472613	-0.585294	0.55835	0.811073
ICAM3	ENSG00000076662	12640	0.239691	0.0869039	2.75811	0.00581361	0.171735
NT5C2	ENSG00000076685	5935.27	0.0157298	0.0878792	0.178994	0.857943	0.94805
MCAM	ENSG00000076706	2.98903	-0.0244785	0.487221	-0.0502411	0.95993	NA
CAMSAP3	ENSG00000076826	2.33406	0.769944	0.438758	1.75483	0.0792886	NA
RAP1GAP	ENSG00000076864	11.7378	-0.0617414	0.261196	-0.236379	0.813138	NA
XAB2	ENSG00000076924	1078.6	0.146942	0.06527	2.25129	0.0243673	0.269077
ARHGEF1	ENSG00000076928	7730.12	0.104751	0.069657	1.50381	0.13263	0.48391
STXBP2	ENSG00000076944	2010	0.181875	0.0779534	2.33313	0.0196413	0.253348
MAP2K7	ENSG00000076984	1057.4	0.0357796	0.0633482	0.564807	0.572205	0.816929
DGKD	ENSG00000077044	3140.24	-0.0732019	0.0537017	-1.36312	0.172845	0.530524
TOP2B	ENSG00000077097	6750.46	-0.0911265	0.053194	-1.7131	0.0866948	0.419557
TM9SF3	ENSG00000077147	5447.63	-0.00362599	0.0562321	-0.0644825	0.948586	0.982078
NFKB2	ENSG00000077150	2345.94	0.161376	0.0681319	2.36858	0.0178567	0.243815
UBE2T	ENSG00000077152	51.401	-0.0285944	0.139843	-0.204476	0.837982	0.939105
PPP1R12B	ENSG00000077157	1893.22	-0.0510772	0.116938	-0.436788	0.662265	0.860686
DNAJC10	ENSG00000077232	3797.83	-0.0841387	0.0479124	-1.75609	0.0790722	0.407142
GTF3C1	ENSG00000077235	1106.7	-0.036502	0.0695506	-0.524826	0.599704	0.833654
IL4R	ENSG00000077238	6320.31	0.0978847	0.0752272	1.30119	0.193194	0.552348
USP33	ENSG00000077254	3206.31	-0.0583097	0.0574863	-1.01432	0.310428	0.653328
SNRPA	ENSG00000077312	596.587	-0.018256	0.0700503	-0.260612	0.794391	0.920358
SPAG6	ENSG00000077327	4.80867	-0.421141	0.414272	-1.01658	0.309353	NA
EXOSC5	ENSG00000077348	187.767	0.0129105	0.0977538	0.132072	0.894928	0.962392
DYNC1I2	ENSG00000077380	1339.65	-0.0437645	0.0513416	-0.852418	0.393982	0.715397
APBB1IP	ENSG00000077420	7154.1	0.0846574	0.0883844	0.957833	0.338147	0.676548
LRCH4	ENSG00000077454	3536.6	0.182642	0.086902	2.1017	0.0355795	0.304487
FAM76B	ENSG00000077458	1968.01	-0.0366484	0.0698665	-0.524549	0.599897	0.833737
SIRT6	ENSG00000077463	276.677	0.166449	0.0918872	1.81145	0.0700714	0.387443
POLD3	ENSG00000077514	806.775	-0.0384966	0.0672596	-0.572359	0.567079	0.81431
CAPZB	ENSG00000077549	7122.8	0.0651521	0.0345524	1.8856	0.0593483	0.366491
GPR137B	ENSG00000077585	429.06	-0.16482	0.0727303	-2.26617	0.0234408	0.264859
NAALAD2	ENSG00000077616	4.05434	-0.117687	0.432853	-0.271886	0.78571	NA
JADE1	ENSG00000077684	2122.54	0.0518594	0.0573028	0.905008	0.365461	0.695553
FGFR1	ENSG00000077782	110.09	-0.0504611	0.099331	-0.50801	0.611446	0.838611
GTF2I	ENSG00000077809	4550.61	0.0156705	0.0668604	0.234376	0.814693	0.929385
CST7	ENSG00000077984	1987.92	0.0820734	0.108084	0.75935	0.447643	0.75031
MAP2	ENSG00000078018	15.7898	-0.158759	0.188959	-0.840177	0.400809	NA
PIAS2	ENSG00000078043	499.954	-0.0867458	0.0594272	-1.4597	0.144373	0.50043
AMPH	ENSG00000078053	3.27511	0.271858	0.593831	0.457804	0.647093	NA
MCCC1	ENSG00000078070	414.624	-0.0274986	0.0520787	-0.52802	0.597486	0.832561
LAMP3	ENSG00000078081	165.336	0.0787869	0.235974	0.33388	0.73847	0.89531
FAP	ENSG00000078098	4.02879	0.560184	0.581112	0.963987	0.335052	NA
NEBL	ENSG00000078114	258.725	0.0588491	0.179518	0.327818	0.743049	0.897531
ACER3	ENSG00000078124	956.55	-0.0465161	0.077912	-0.597033	0.550485	0.808582
UBE2K	ENSG00000078140	2064.7	-0.0338731	0.0460149	-0.736132	0.46165	0.756686
PIK3C3	ENSG00000078142	2069.06	-0.0307582	0.0501143	-0.613761	0.539373	0.803801
N4BP2	ENSG00000078177	913.543	-0.238356	0.0869824	-2.74028	0.00613864	0.172405
C12orf5	ENSG00000078237	308.726	-0.105109	0.0752487	-1.39682	0.162468	0.520037
TULP3	ENSG00000078246	110.927	-0.19018	0.0754164	-2.52173	0.0116778	0.215042
SYNJ2	ENSG00000078269	482.825	-0.190247	0.0764924	-2.48714	0.0128774	0.220756
PPP2R5C	ENSG00000078304	7012.79	0.00752476	0.0420808	0.178817	0.858081	0.948124
PMS2P1	ENSG00000078319	166.759	-0.113426	0.0796925	-1.4233	0.15465	0.513713
GNB1	ENSG00000078369	8733.48	0.0289151	0.0443292	0.652282	0.514219	0.791047
HOXA9	ENSG00000078399	11.3051	-0.310467	0.233138	-1.33169	0.182962	NA
EDN1	ENSG00000078401	34.7171	0.277726	0.156653	1.77287	0.0762495	0.40078
MLLT10	ENSG00000078403	1062.73	-0.12752	0.0512818	-2.48665	0.0128951	0.220756
ZCWPW1	ENSG00000078487	255.744	0.0261941	0.0680492	0.384928	0.700291	0.877298
NRD1	ENSG00000078618	7571.1	0.110048	0.0672768	1.63574	0.101893	0.442095
VDAC3	ENSG00000078668	2224.59	0.0150199	0.0397973	0.37741	0.705869	0.879508
PCM1	ENSG00000078674	4321.41	-0.107251	0.0449822	-2.38429	0.017112	0.240055
TNRC6C	ENSG00000078687	821.849	-0.139852	0.0806491	-1.73407	0.0829052	0.414996
CBFA2T2	ENSG00000078699	824.664	-0.111898	0.0578418	-1.93455	0.0530453	0.352373
ITCH	ENSG00000078747	4543.95	-0.0641811	0.0757764	-0.84698	0.397006	0.717264
TP53INP2	ENSG00000078804	531.281	-0.0358941	0.168953	-0.21245	0.831756	0.936703
SDF4	ENSG00000078808	1730.52	0.10188	0.052376	1.94517	0.0517541	0.349025
MYH7B	ENSG00000078814	4.16435	0.194523	0.386962	0.502693	0.61518	NA
TP73	ENSG00000078900	4.50069	0.591468	0.465303	1.27114	0.203677	NA
TOLLIP	ENSG00000078902	1074.25	0.061833	0.0579011	1.06791	0.285562	0.636197
UBE2D4	ENSG00000078967	188.347	-0.108222	0.0647132	-1.67234	0.0944576	0.429794
THOC1	ENSG00000079134	1088	0.017416	0.0482477	0.36097	0.718122	0.885435
FKBP7	ENSG00000079150	24.6776	-0.121293	0.180365	-0.672487	0.501274	NA
OSBPL6	ENSG00000079156	10.2709	-0.0741231	0.281716	-0.263113	0.792464	NA
SLC1A3	ENSG00000079215	24.1558	0.168039	0.278156	0.604117	0.545766	NA
XRCC5	ENSG00000079246	9117.48	0.0396177	0.0444975	0.890335	0.373286	0.700286
LXN	ENSG00000079257	281.005	0.0715639	0.0907806	0.788317	0.430511	0.741668
SP140	ENSG00000079263	1630.15	0.0132089	0.0883023	0.149587	0.88109	0.956853
MKNK1	ENSG00000079277	1949.3	0.0774095	0.0809384	0.956401	0.33887	0.677271
TNS1	ENSG00000079308	196.898	-0.0977715	0.156604	-0.624322	0.532416	0.799978
REXO1	ENSG00000079313	574.619	0.0521361	0.0937952	0.55585	0.578313	0.82049
SAR1A	ENSG00000079332	3301.28	0.020577	0.0416585	0.493946	0.621344	0.841919
CDC14A	ENSG00000079335	1453.6	-0.0894284	0.0555663	-1.6094	0.107529	0.450347
RAPGEF3	ENSG00000079337	10.0263	0.201366	0.270083	0.745571	0.455927	NA
CEACAM1	ENSG00000079385	789.856	-0.0534805	0.188577	-0.2836	0.776717	0.913304
SENP1	ENSG00000079387	834.009	-0.147087	0.0600866	-2.44792	0.0143682	0.228976
DUSP13	ENSG00000079393	3.84423	0.646934	0.536764	1.20525	0.228107	NA
CIC	ENSG00000079432	1745.31	0.0346725	0.101295	0.342294	0.73213	0.891536
LIPE	ENSG00000079435	99.6476	-0.0981288	0.108852	-0.901485	0.367331	0.696845
FDFT1	ENSG00000079459	1715.81	-0.00561323	0.0318543	-0.176216	0.860124	0.948776
PAFAH1B3	ENSG00000079462	128.722	0.046173	0.114402	0.403604	0.686504	0.871684
KIF22	ENSG00000079616	958.589	0.0968537	0.0693979	1.39563	0.162826	0.520479
LRRC16A	ENSG00000079691	152.263	-0.146716	0.105726	-1.3877	0.165228	0.522188
PGM1	ENSG00000079739	624.586	0.0869476	0.0538637	1.61421	0.106481	0.449838
DDX1	ENSG00000079785	1667.72	-0.0417737	0.0462723	-0.902781	0.366642	0.696381
DNM2	ENSG00000079805	4771.88	0.0727888	0.0506086	1.43827	0.150358	0.508239
EPB41L2	ENSG00000079819	419.358	-0.109267	0.0855483	-1.27726	0.201512	0.561462
MOXD1	ENSG00000079931	30.0448	0.0614215	0.172191	0.356706	0.721312	0.88739
STX7	ENSG00000079950	6769.59	0.0692107	0.0624063	1.10903	0.267415	0.620368
RABL2B	ENSG00000079974	401.726	-0.0412736	0.0605138	-0.682053	0.495205	0.77854
KEAP1	ENSG00000079999	543.805	0.0946083	0.0577567	1.63805	0.101411	0.441463
DDX43	ENSG00000080007	33.093	0.0686989	0.173983	0.39486	0.692946	0.873507
DCT	ENSG00000080166	9.9562	-0.144185	0.285513	-0.505003	0.613557	NA
SLC35C2	ENSG00000080189	1272.45	0.100062	0.0503189	1.98856	0.0467499	0.334617
CRYBG3	ENSG00000080200	377.147	0.0306682	0.0892284	0.343705	0.731069	0.891008
RFX3	ENSG00000080298	826.481	0.00844978	0.0727969	0.116073	0.907594	0.966845
RIF1	ENSG00000080345	3011	-0.0347522	0.0843252	-0.412121	0.68025	0.869703
RAB21	ENSG00000080371	2689.46	0.0314086	0.0706857	0.444342	0.656795	0.858112
SLC4A4	ENSG00000080493	75.5443	-0.219113	0.152474	-1.43705	0.150704	0.508239
SMARCA2	ENSG00000080503	3759.04	-0.0303608	0.0618649	-0.49076	0.623596	0.842805
SESN1	ENSG00000080546	1438.87	0.0923814	0.0904273	1.02161	0.306966	0.652324
COL5A3	ENSG00000080573	79.401	0.40754	0.181117	2.25015	0.0244394	0.269077
SRCAP	ENSG00000080603	3022.39	-0.123151	0.0802091	-1.53537	0.124693	0.474477
KIAA0020	ENSG00000080608	631.189	-0.0791808	0.0551903	-1.43469	0.151377	0.508887
CNOT4	ENSG00000080802	699.307	-0.126112	0.0554206	-2.27554	0.0228736	0.263797
PSEN1	ENSG00000080815	4476.31	0.0679497	0.0618663	1.09833	0.272059	0.623384
CPOX	ENSG00000080819	672.819	0.0365856	0.0546727	0.669176	0.503383	0.784432
CLDND1	ENSG00000080822	1991.91	0.0332387	0.051458	0.645938	0.518319	0.793774
MOK	ENSG00000080823	42.1678	-0.253488	0.148491	-1.7071	0.0878042	0.42147
HSP90AA1	ENSG00000080824	14149.1	-0.0756551	0.056082	-1.34901	0.177334	0.537215
RBL1	ENSG00000080839	500.035	-0.139072	0.0552952	-2.51509	0.0119003	0.215042
DLGAP4	ENSG00000080845	835.566	0.0195645	0.0634576	0.308308	0.757848	0.904308
IGSF9B	ENSG00000080854	41.8529	-0.100733	0.1527	-0.65968	0.50946	0.787534
CROCCP3	ENSG00000080947	135.57	-0.163403	0.0853167	-1.91525	0.0554607	0.35666
NDC80	ENSG00000080986	176.623	0.251448	0.112137	2.24233	0.02494	0.270261
AP4E1	ENSG00000081014	767.479	-0.120888	0.058455	-2.06806	0.0386345	0.31241
RSBN1	ENSG00000081019	1986.99	-0.0261886	0.0654942	-0.399861	0.689259	0.872399
MAGI3	ENSG00000081026	61.8371	-0.124399	0.136045	-0.914395	0.360509	0.692534
CXCL2	ENSG00000081041	5.18161	-0.299367	0.435905	-0.686772	0.492226	NA
COL4A4	ENSG00000081052	52.3762	0.0510662	0.187077	0.272969	0.784877	0.916814
TCF7	ENSG00000081059	5952.31	-0.085931	0.0763409	-1.12562	0.260325	0.615547
OSTM1	ENSG00000081087	2632.62	0.0541361	0.0763374	0.709169	0.47822	0.766154
IMPG2	ENSG00000081148	34.5652	0.154851	0.133542	1.15956	0.246226	0.601774
PCNP	ENSG00000081154	4240.67	-0.0289704	0.0627783	-0.461471	0.644461	0.852726
EXD2	ENSG00000081177	192.613	-0.0156588	0.0659795	-0.237328	0.812402	0.92832
ARG2	ENSG00000081181	48.039	-0.0227472	0.149539	-0.152115	0.879096	0.956042
MEF2C	ENSG00000081189	2507.04	0.017578	0.0654625	0.268521	0.788298	0.918163
PTPRC	ENSG00000081237	77185.8	-0.0204411	0.0847534	-0.241183	0.809413	0.927404
UBA5	ENSG00000081307	844.019	-0.000447698	0.0575881	-0.00777415	0.993797	0.99846
STK17B	ENSG00000081320	14980.8	0.0403018	0.0715485	0.56328	0.573245	0.816929
CDC14B	ENSG00000081377	552.525	-0.250675	0.0854	-2.9353	0.00333223	0.149618
ZNF510	ENSG00000081386	658.474	-0.161758	0.0683534	-2.3665	0.0179574	0.244405
ZNF506	ENSG00000081665	1018.68	-0.0955161	0.0515755	-1.85197	0.0640307	0.375835
JMJD4	ENSG00000081692	183.921	0.152613	0.0947856	1.61008	0.10738	0.450347
DUSP12	ENSG00000081721	428.282	0.0375287	0.0535211	0.701194	0.483182	0.770392
AACS	ENSG00000081760	230.581	-0.0350151	0.058185	-0.60179	0.547314	0.807366
KIAA0141	ENSG00000081791	1579.67	0.0640129	0.0395543	1.61835	0.105586	0.448856
HSPB11	ENSG00000081870	629.61	0.0357363	0.0577058	0.619285	0.535729	0.802055
PHLPP1	ENSG00000081913	331.594	0.0284828	0.101855	0.27964	0.779754	0.914204
IL12RB2	ENSG00000081985	93.2692	-0.38459	0.133883	-2.87257	0.00407142	0.160195
SMARCD3	ENSG00000082014	395.777	0.222197	0.0982897	2.26064	0.0237818	0.266898
WDR70	ENSG00000082068	591.127	-0.0245098	0.0423103	-0.579287	0.562396	0.812644
FYB	ENSG00000082074	25170.5	0.0344606	0.0938578	0.367158	0.713501	0.883601
STRADB	ENSG00000082146	615.872	0.132285	0.0851934	1.55276	0.12048	0.468637
BZW1	ENSG00000082153	4559.56	-0.0146174	0.0592337	-0.246774	0.805083	0.925757
C1QTNF3	ENSG00000082196	53.5109	0.203834	0.123164	1.65499	0.0979273	0.435127
ME2	ENSG00000082212	2142.74	0.0194342	0.0639654	0.303823	0.761263	0.905997
C5orf22	ENSG00000082213	665.345	-0.115453	0.0506069	-2.28138	0.0225261	0.263101
CCNT2	ENSG00000082258	3788.92	-0.0339794	0.0563705	-0.602787	0.54665	0.807203
FAM135A	ENSG00000082269	375.03	-0.147461	0.0807387	-1.8264	0.0677898	0.384413
COL19A1	ENSG00000082293	197.389	-0.247578	0.146018	-1.69553	0.0899753	0.424343
EPB41L3	ENSG00000082397	749.859	0.0776843	0.134119	0.579221	0.56244	0.812644
COBLL1	ENSG00000082438	431.09	-0.0744554	0.0949994	-0.783746	0.433189	0.741763
TRAF5	ENSG00000082512	2213.75	-0.122129	0.0530656	-2.30148	0.0213647	0.26037
MRPL22	ENSG00000082515	276.076	0.164686	0.0828805	1.98703	0.0469196	0.335207
GEMIN5	ENSG00000082516	464.66	-0.0453704	0.0679751	-0.667457	0.50448	0.785239
NFE2L1	ENSG00000082641	2274.89	-0.030942	0.0579898	-0.533577	0.593634	0.83071
GSK3B	ENSG00000082701	2889.63	0.0433391	0.0739483	0.586073	0.557826	0.810814
ITGB5	ENSG00000082781	515.174	-0.145071	0.0982477	-1.47658	0.139787	0.493375
ERC1	ENSG00000082805	512.462	-0.168584	0.0916138	-1.84015	0.0657456	0.378835
XPO1	ENSG00000082898	5363.43	-0.0672128	0.0551005	-1.21982	0.222532	0.58154
RNF13	ENSG00000082996	5223.83	0.136546	0.105613	1.29288	0.196052	0.556081
PALB2	ENSG00000083093	308.76	-0.140311	0.0607975	-2.30784	0.0210079	0.258921
DOPEY1	ENSG00000083097	1481.99	-0.111671	0.0590885	-1.8899	0.0587714	0.365735
LYRM2	ENSG00000083099	841.697	-0.102478	0.0490442	-2.0895	0.0366623	0.306649
BCKDHB	ENSG00000083123	234.717	0.00510596	0.0656098	0.0778231	0.937969	0.97851
KAT6A	ENSG00000083168	5717.52	-0.0912	0.0999762	-0.912217	0.361655	0.693171
ZCCHC6	ENSG00000083223	8207.83	0.0559219	0.117392	0.47637	0.633811	0.847641
ULK2	ENSG00000083290	600.225	-0.113256	0.0677641	-1.67133	0.0946567	0.430225
TNPO1	ENSG00000083312	5356.45	-0.0164499	0.0781887	-0.210387	0.833366	0.937343
PLOD1	ENSG00000083444	844.612	0.110068	0.0837489	1.31427	0.188757	0.548435
P2RX5	ENSG00000083454	412.587	-0.0615195	0.0988282	-0.62249	0.53362	0.801048
ITGAE	ENSG00000083457	443.023	0.0774443	0.0783805	0.988055	0.323126	0.665584
DIS3	ENSG00000083520	2045.3	-0.0780639	0.0465639	-1.67649	0.0936427	0.428565
PIBF1	ENSG00000083535	534.611	-0.1208	0.0564861	-2.13858	0.0324695	0.294543
TDRD3	ENSG00000083544	470.581	-0.0467279	0.051421	-0.908731	0.363492	0.694452
NUFIP1	ENSG00000083635	124.531	-0.160011	0.0891654	-1.79454	0.0727274	0.393331
PDS5B	ENSG00000083642	2029.44	-0.0587525	0.0571297	-1.02841	0.303759	0.65041
OXCT1	ENSG00000083720	877.267	-0.0470029	0.0500597	-0.938937	0.347763	0.683516
CYLD	ENSG00000083799	10867.4	-0.0417363	0.0582938	-0.715964	0.474013	0.764471
SLC27A5	ENSG00000083807	39.7256	0.166962	0.156853	1.06445	0.287124	0.63722
ZNF324	ENSG00000083812	183.833	0.0163848	0.0676021	0.242372	0.808492	0.927069
ZNF671	ENSG00000083814	643.1	0.0374211	0.0523068	0.715415	0.474353	0.764471
ZNF416	ENSG00000083817	137.457	0.0261581	0.0737406	0.354731	0.722791	0.887489
ZNF586	ENSG00000083828	923.963	-0.031566	0.061016	-0.517341	0.604918	0.836047
ZNF446	ENSG00000083838	213.817	0.131667	0.0726864	1.81143	0.0700737	0.387443
ZNF264	ENSG00000083844	322.812	-0.32982	0.0973944	-3.38644	0.000708051	0.0975789
RPS5	ENSG00000083845	7249.2	0.0782199	0.0833522	0.938426	0.348026	0.683561
YTHDC1	ENSG00000083896	5105.7	0.00290336	0.0453215	0.0640615	0.948921	0.982078
CHMP2B	ENSG00000083937	1800.97	0.0492312	0.0777357	0.633315	0.526528	0.797074
SMAP2	ENSG00000084070	18455.9	0.155126	0.106856	1.45173	0.146576	0.503828
PPIE	ENSG00000084072	864.826	0.02766	0.0602553	0.459048	0.6462	0.853662
ZMPSTE24	ENSG00000084073	1832.23	0.0355672	0.0741684	0.479547	0.63155	0.847347
STARD7	ENSG00000084090	3021.3	-0.0186133	0.0360569	-0.516221	0.6057	0.836047
NOA1	ENSG00000084092	576.801	-0.0114563	0.0461932	-0.248009	0.804128	0.925555
REST	ENSG00000084093	2282.6	-0.0915337	0.0594505	-1.53966	0.123643	0.473239
HAL	ENSG00000084110	2363.54	0.135218	0.12043	1.12279	0.261525	0.616143
SSH1	ENSG00000084112	1783.32	-0.0869052	0.078801	-1.10284	0.270095	0.621563
GSTP1	ENSG00000084207	1625.27	0.173281	0.0729571	2.37511	0.0175439	0.242133
APLP2	ENSG00000084234	11044.1	0.0894766	0.0691381	1.29417	0.195606	0.555472
KIAA1467	ENSG00000084444	122.169	-0.0909212	0.0883419	-1.0292	0.303387	0.65041
WBP11	ENSG00000084463	1574.6	-0.0534351	0.0461107	-1.15884	0.246519	0.601803
EIF3I	ENSG00000084623	1796.62	-0.00537126	0.0486334	-0.110444	0.912057	0.968907
TXLNA	ENSG00000084652	1213.2	-0.00764472	0.039014	-0.195948	0.844651	0.942288
NCOA1	ENSG00000084676	4765.51	-0.013076	0.100656	-0.129908	0.896639	0.962659
AGBL5	ENSG00000084693	185.037	-0.0867462	0.072988	-1.1885	0.234637	0.592
KIF3C	ENSG00000084731	339.571	-0.0179678	0.100309	-0.179125	0.85784	0.948015
RAB10	ENSG00000084733	4244.12	0.0438123	0.0683079	0.641394	0.521267	0.794845
HADHA	ENSG00000084754	4912.37	0.0450313	0.0348988	1.29034	0.196933	0.556525
MAPRE3	ENSG00000084764	150.091	-0.0163891	0.0995662	-0.164605	0.869255	0.952242
CAD	ENSG00000084774	592.756	-0.0706478	0.0744452	-0.94899	0.342626	0.679488
CD59	ENSG00000085063	1664.57	0.0984032	0.101305	0.971355	0.331371	0.67158
CD82	ENSG00000085117	2455.41	0.177877	0.0803657	2.21334	0.0268741	0.276177
TAF9	ENSG00000085231	1315.16	0.00368061	0.0454339	0.0810103	0.935434	0.977734
FCN1	ENSG00000085265	12927.3	0.198171	0.0841698	2.35441	0.0185519	0.248203
MYNN	ENSG00000085274	1016.21	-0.0913112	0.0555744	-1.64305	0.100373	0.438743
MECOM	ENSG00000085276	4.10437	-0.167712	0.374824	-0.447443	0.654555	NA
SCAMP1	ENSG00000085365	1075	-0.0752154	0.0816882	-0.920762	0.357175	0.689879
PREP	ENSG00000085377	748.962	-0.0134767	0.0469661	-0.286946	0.774154	0.912074
HACE1	ENSG00000085382	306.963	-0.272942	0.0831702	-3.28173	0.00103174	0.10973
SEH1L	ENSG00000085415	697.686	-0.0454583	0.0524802	-0.8662	0.386381	0.709734
WDR47	ENSG00000085433	646.743	-0.0647678	0.0691786	-0.93624	0.34915	0.684858
WDFY1	ENSG00000085449	2207.27	-0.0409418	0.0938914	-0.436055	0.662797	0.860878
OVGP1	ENSG00000085465	80.204	0.0940997	0.158413	0.594017	0.552501	0.809384
SLC25A24	ENSG00000085491	1244.44	-0.115386	0.0956922	-1.2058	0.227894	0.585788
MAP3K4	ENSG00000085511	948.322	-0.0310558	0.0538885	-0.576297	0.564415	0.81341
PILRA	ENSG00000085514	3284.55	0.208796	0.105406	1.98088	0.047605	0.336419
ABCB1	ENSG00000085563	604.262	-0.23861	0.0694834	-3.43407	0.000594602	0.0953692
ZNF213	ENSG00000085644	248.944	0.0975177	0.0904477	1.07817	0.28096	0.632123
AKR1B1	ENSG00000085662	810.751	0.0954775	0.0761261	1.2542	0.209768	0.569182
CPNE3	ENSG00000085719	3147.19	-0.0106025	0.0617573	-0.17168	0.863689	0.950451
RRN3	ENSG00000085721	1214.74	-0.026866	0.0466507	-0.575896	0.564685	0.813712
CTTN	ENSG00000085733	715.155	-0.250838	0.0983192	-2.55126	0.0107334	0.210475
WNT11	ENSG00000085741	7.2928	0.0256904	0.34228	0.0750566	0.94017	NA
MTIF2	ENSG00000085760	945.233	0.00796115	0.0442414	0.179948	0.857194	0.94801
DDHD2	ENSG00000085788	1300.96	-0.110416	0.0535015	-2.0638	0.0390368	0.313497
TTC39A	ENSG00000085831	9.16164	0.0108628	0.262827	0.0413307	0.967032	NA
EPS15	ENSG00000085832	3544.29	-0.0491823	0.0550252	-0.893814	0.371421	0.698548
ORC1	ENSG00000085840	30.0427	-0.291462	0.204637	-1.42429	0.154363	0.513713
MGST2	ENSG00000085871	262.066	0.11396	0.079848	1.42721	0.153519	0.512332
CHERP	ENSG00000085872	741.158	-0.00804488	0.0683796	-0.11765	0.906345	0.96681
ATG16L1	ENSG00000085978	1066.34	0.0039769	0.0450492	0.0882791	0.929655	0.974884
USP40	ENSG00000085982	338.589	-0.0255147	0.0695342	-0.366937	0.713666	0.883628
POMGNT1	ENSG00000085998	449.982	0.0721335	0.0608616	1.18521	0.235936	0.592268
RAD54L	ENSG00000085999	8.82661	0.764365	0.339748	2.2498	0.0244615	NA
MAST2	ENSG00000086015	197.965	-0.0674981	0.0864842	-0.780467	0.435116	0.742729
DNAJA1	ENSG00000086061	5377.05	0.0557954	0.0767031	0.72742	0.466969	0.759938
B4GALT1	ENSG00000086062	3596.72	0.0374983	0.0526037	0.712845	0.475941	0.765362
CHMP5	ENSG00000086065	2528.97	0.162401	0.108896	1.49135	0.135869	0.488623
NFX1	ENSG00000086102	1387.96	-0.104952	0.0385856	-2.71998	0.00652863	0.178284
DIMT1	ENSG00000086189	417.433	-0.0468812	0.0538274	-0.870953	0.38378	0.709105
IPO11	ENSG00000086200	442.07	-0.0800843	0.0648568	-1.23479	0.21691	0.575097
EIF2AK1	ENSG00000086232	3120.04	-0.103873	0.0388837	-2.67139	0.00755384	0.189682
NME8	ENSG00000086288	151.065	0.342502	0.116717	2.93445	0.00334135	0.149618
EPDR1	ENSG00000086289	23.2709	-0.329291	0.172663	-1.90713	0.0565041	NA
SNX10	ENSG00000086300	5419.56	0.150583	0.129454	1.16322	0.244741	0.6
SEPHS1	ENSG00000086475	663.384	-0.0678139	0.0442339	-1.53307	0.125258	0.475265
MRPL28	ENSG00000086504	741.399	0.168982	0.0759807	2.22401	0.0261475	0.273968
HBQ1	ENSG00000086506	17.1142	0.520895	0.267552	1.94689	0.0515474	NA
ITPKC	ENSG00000086544	293.024	0.142265	0.0624216	2.27909	0.0226617	0.263513
CEACAM6	ENSG00000086548	30.4663	-0.256771	0.251254	-1.02196	0.306801	0.652324
RBM22	ENSG00000086589	1863.29	0.0607424	0.0422329	1.43827	0.150357	0.508239
TMED2	ENSG00000086598	3558.29	0.0301257	0.0472468	0.637624	0.523719	0.795788
ERO1LB	ENSG00000086619	861.324	-0.0276365	0.0607939	-0.454593	0.649402	0.855047
ZFAND6	ENSG00000086666	2363.04	0.0816125	0.0539147	1.51373	0.130093	0.480518
LAT2	ENSG00000086730	4063.58	0.158626	0.0767158	2.06772	0.0386668	0.312412
ZW10	ENSG00000086827	423.815	-0.0509837	0.0589724	-0.864533	0.387295	0.710574
ALG9	ENSG00000086848	101.626	-0.132773	0.0832083	-1.59568	0.110561	0.453929
MYBPC2	ENSG00000086967	5.26625	-0.339817	0.344441	-0.986575	0.323851	NA
ACOX3	ENSG00000087008	169.469	0.135022	0.0726186	1.85933	0.0629804	0.373751
MTMR2	ENSG00000087053	461.164	-0.0881302	0.0595063	-1.48102	0.138601	0.491993
PPP1R15A	ENSG00000087074	3068.13	0.108454	0.119756	0.905631	0.365131	0.695386
HSD17B14	ENSG00000087076	3.50244	0.201256	0.443979	0.4533	0.650333	NA
TRIP6	ENSG00000087077	99.9261	0.199056	0.119688	1.66312	0.0962882	0.432603
FTL	ENSG00000087086	38526.8	0.144328	0.0636123	2.26887	0.0232765	0.264124
SRRT	ENSG00000087087	1524.56	0.0218406	0.0578593	0.377477	0.705819	0.879508
BAX	ENSG00000087088	901.332	0.0811375	0.0717283	1.13118	0.257981	0.61345
NLK	ENSG00000087095	732.446	-0.0460756	0.048488	-0.950247	0.341987	0.679142
PIGS	ENSG00000087111	1132.96	-0.0364974	0.0450259	-0.810586	0.417604	0.731811
ATXN7L3	ENSG00000087152	2513.69	0.0279384	0.0495248	0.56413	0.572666	0.816929
PGS1	ENSG00000087157	2118.36	0.14272	0.100652	1.41796	0.156203	0.514998
PSMC5	ENSG00000087191	1788.34	0.0671797	0.0594574	1.12988	0.258527	0.613949
UIMC1	ENSG00000087206	2054.86	0.0689441	0.0611295	1.12784	0.259389	0.614989
CETP	ENSG00000087237	23.1639	-0.135579	0.20776	-0.652573	0.514032	NA
LPCAT2	ENSG00000087253	5354.46	0.0759786	0.138183	0.549841	0.582428	0.823241
GNAO1	ENSG00000087258	54.5096	-0.256928	0.136836	-1.87763	0.0604313	0.36841
OGFOD1	ENSG00000087263	689.645	-0.0736455	0.0457119	-1.61108	0.107163	0.450347
SH3BP2	ENSG00000087266	5228.66	0.0858963	0.0628864	1.3659	0.171972	0.529656
NOP14	ENSG00000087269	825.851	-0.0197608	0.051525	-0.383519	0.701335	0.877581
ADD1	ENSG00000087274	5354.86	-0.0505108	0.0430308	-1.17383	0.240464	0.596142
L2HGDH	ENSG00000087299	71.7596	-0.314386	0.119374	-2.63362	0.00844791	0.197441
TXNDC16	ENSG00000087301	413.257	-0.0770312	0.0562608	-1.36918	0.170943	0.528567
C14orf166	ENSG00000087302	1632	0.0535663	0.050001	1.0713	0.284033	0.635063
NID2	ENSG00000087303	5.85972	-0.536986	0.302575	-1.77472	0.0759445	NA
GMCL1	ENSG00000087338	1983.63	-0.0275097	0.0772321	-0.356195	0.721694	0.887454
SF3B2	ENSG00000087365	4766.19	0.106449	0.0404015	2.63479	0.00841902	0.197441
KLHL42	ENSG00000087448	644.394	-0.0989171	0.0548356	-1.80388	0.0712497	0.389811
GNAS	ENSG00000087460	12303.7	0.00524018	0.0429683	0.121955	0.902935	0.965981
DNM1L	ENSG00000087470	1540.5	-0.114043	0.0428506	-2.66142	0.00778127	0.192706
PHACTR3	ENSG00000087495	7.32328	-0.0638354	0.311695	-0.204801	0.837728	NA
ERGIC2	ENSG00000087502	1569.48	0.0655721	0.0736681	0.890102	0.373411	0.700324
AURKA	ENSG00000087586	64.6238	-0.167722	0.14293	-1.17346	0.240611	0.596142
CASS4	ENSG00000087589	1486.98	-0.0678198	0.146134	-0.464094	0.64258	0.851782
AAMDC	ENSG00000087884	68.5689	0.0977427	0.129566	0.754383	0.450619	0.750976
RFX2	ENSG00000087903	583.52	0.0527421	0.148603	0.35492	0.72265	0.887489
METTL2A	ENSG00000087995	160.976	-0.164811	0.0766319	-2.15068	0.0315013	0.290927
ALG6	ENSG00000088035	747.265	0.0131799	0.0548158	0.24044	0.809989	0.927665
CNOT3	ENSG00000088038	911.282	0.0729216	0.0700783	1.04057	0.298074	0.644566
GP6	ENSG00000088053	105.129	-0.327931	0.115909	-2.82921	0.00466625	0.164465
PTPN4	ENSG00000088179	3245.72	-0.186312	0.0620633	-3.00196	0.00268246	0.141948
DDX18	ENSG00000088205	2911.39	-0.0980719	0.0446432	-2.19679	0.0280353	0.279589
KHSRP	ENSG00000088247	1386.92	-0.075294	0.0543347	-1.38574	0.165825	0.522318
GNA11	ENSG00000088256	70.2818	0.0588842	0.13084	0.450047	0.652677	0.856179
ASAP3	ENSG00000088280	20.3479	0.0632567	0.185424	0.341147	0.732993	NA
EDEM2	ENSG00000088298	1002.57	0.125043	0.0598315	2.08992	0.036625	0.306631
DNMT3B	ENSG00000088305	15.0387	-0.0130067	0.219818	-0.0591701	0.952817	NA
TPX2	ENSG00000088325	61.2414	0.0257018	0.230299	0.111602	0.911139	0.968748
FER1L4	ENSG00000088340	2.649	0.0146721	0.619395	0.0236878	0.981102	NA
PDRG1	ENSG00000088356	338.499	0.0917904	0.0727663	1.26144	0.20715	0.566007
EPB41L1	ENSG00000088367	2.42405	-0.169065	0.466065	-0.36275	0.716791	NA
DOCK9	ENSG00000088387	1135.85	-0.060462	0.0879805	-0.68722	0.491944	0.776634
ANKRD10	ENSG00000088448	2268.03	0.0649745	0.040995	1.58494	0.112981	0.458646
TGDS	ENSG00000088451	496.717	0.029977	0.0607167	0.49372	0.621504	0.841946
DOCK3	ENSG00000088538	31.1117	0.218056	0.176241	1.23726	0.21599	0.574525
C3orf18	ENSG00000088543	197.461	-0.00477514	0.0705778	-0.0676578	0.946058	0.981124
COQ9	ENSG00000088682	394.691	0.0297055	0.067676	0.438937	0.660707	0.86018
TMEM40	ENSG00000088726	334.539	-0.13671	0.110527	-1.23689	0.216127	0.574525
KIF9	ENSG00000088727	28.4263	0.071449	0.167801	0.425795	0.670257	0.86449
CRLS1	ENSG00000088766	535.726	0.0418887	0.065277	0.641707	0.521063	0.794845
PPP1R13B	ENSG00000088808	192.776	-0.0926713	0.0871639	-1.06319	0.287698	0.63722
ATRN	ENSG00000088812	761.045	-0.0059976	0.0780432	-0.0768497	0.938743	0.978578
SMOX	ENSG00000088826	527.318	-0.0815092	0.109503	-0.744356	0.456661	0.754177
SIGLEC1	ENSG00000088827	329.151	0.239147	0.306715	0.779706	0.435564	0.743358
FKBP1A	ENSG00000088832	5357.63	0.0758543	0.0511358	1.48339	0.137971	0.490627
NSFL1C	ENSG00000088833	2165.64	0.122222	0.0719044	1.69978	0.0891716	0.423685
SLC4A11	ENSG00000088836	3.78838	-0.490927	0.403323	-1.21721	0.223526	NA
C20orf194	ENSG00000088854	261.734	-0.065353	0.0917434	-0.712346	0.476251	0.765615
ZNF343	ENSG00000088876	251.267	-0.0485286	0.0656624	-0.739061	0.45987	0.755598
EBF4	ENSG00000088881	22.1678	-0.00278479	0.230033	-0.012106	0.990341	NA
CPXM1	ENSG00000088882	8.77712	0.362329	0.274689	1.31905	0.187152	NA
MAVS	ENSG00000088888	887.514	-0.194179	0.101136	-1.91998	0.0548605	0.355964
LZTS3	ENSG00000088899	31.0795	0.135273	0.189694	0.713113	0.475776	0.765281
XRN2	ENSG00000088930	5383.07	0.0345269	0.0726764	0.475077	0.634732	0.848031
PLK1S1	ENSG00000088970	697.296	0.0561031	0.0513415	1.09274	0.274506	0.625838
DYNLL1	ENSG00000088986	1662.84	-0.0637898	0.0637843	-1.00009	0.317269	0.660306
TESC	ENSG00000088992	246.407	0.183695	0.0865285	2.12294	0.0337587	0.298956
SNX5	ENSG00000089006	2272.34	-0.049254	0.0435147	-1.1319	0.257678	0.613254
RPL6	ENSG00000089009	11187.1	0.0507043	0.0594782	0.852485	0.393945	0.715397
SIRPG	ENSG00000089012	578.917	-0.0496459	0.0743789	-0.667473	0.50447	0.785239
MAPKAPK5	ENSG00000089022	536.215	-0.0240894	0.0423699	-0.568549	0.569662	0.815759
P2RX7	ENSG00000089041	410.927	-0.200351	0.174463	-1.14838	0.25081	0.606004
ESF1	ENSG00000089048	667.276	-0.151807	0.0739739	-2.05217	0.0401532	0.317086
RBBP9	ENSG00000089050	354.847	-0.230689	0.0610494	-3.77872	0.000157636	0.0741945
ANAPC5	ENSG00000089053	2974.81	0.00385219	0.0354461	0.108678	0.913458	0.969036
SLC23A2	ENSG00000089057	1111.64	-0.0190519	0.0662352	-0.28764	0.773623	0.911931
SLC8B1	ENSG00000089060	1460.1	0.0779136	0.0462623	1.68417	0.0921485	0.427146
TMEM230	ENSG00000089063	1718.68	-0.0349071	0.0363293	-0.960852	0.336626	0.675233
DZANK1	ENSG00000089091	48.2164	-0.0435373	0.125284	-0.34751	0.728208	0.889624
KDM2B	ENSG00000089094	1009.44	-0.0996212	0.055028	-1.81037	0.070238	0.387693
TASP1	ENSG00000089123	193.641	0.0289045	0.0736631	0.392387	0.694772	0.874361
OAS1	ENSG00000089127	2650.37	0.231162	0.202908	1.13924	0.254601	0.609421
GCN1L1	ENSG00000089154	1581.54	-0.0493967	0.0743097	-0.664741	0.506216	0.785917
RPLP0	ENSG00000089157	11463.6	0.0712917	0.0615656	1.15798	0.246873	0.602326
PXN	ENSG00000089159	10171	0.106388	0.0766994	1.38708	0.165417	0.522318
SIRT4	ENSG00000089163	20.5253	-0.0463235	0.174017	-0.266201	0.790085	NA
RPH3A	ENSG00000089169	220.21	0.259769	0.144537	1.79726	0.0722949	0.392487
KIF16B	ENSG00000089177	284.956	-0.130568	0.0782429	-1.66875	0.0951662	0.430923
TRMT6	ENSG00000089195	498.069	-0.00801264	0.0561472	-0.142708	0.886521	0.95907
CHGB	ENSG00000089199	3.91959	-0.195045	0.368282	-0.529607	0.596384	NA
PEBP1	ENSG00000089220	1408.33	0.142987	0.064152	2.22887	0.0258224	0.272458
BRAP	ENSG00000089234	952.385	0.0393106	0.0420967	0.933818	0.350398	0.685689
ERP29	ENSG00000089248	4297.15	0.0940511	0.0520309	1.8076	0.0706686	0.388195
FUS	ENSG00000089280	8363.14	0.0605583	0.0522531	1.15894	0.246481	0.601803
FXYD5	ENSG00000089327	3380.29	0.0413407	0.0681457	0.606652	0.544082	0.806147
ZNF302	ENSG00000089335	1379.88	-0.0166702	0.0553354	-0.301257	0.763218	0.907226
GRAMD1A	ENSG00000089351	1927.24	0.157929	0.0785163	2.01142	0.0442811	0.327414
CDIP1	ENSG00000089486	627.771	-0.0675982	0.0692519	-0.97612	0.329005	0.670752
CMTM1	ENSG00000089505	82.978	-0.152362	0.183653	-0.829622	0.406753	0.723872
GANAB	ENSG00000089597	4912.79	0.0284838	0.056646	0.502839	0.615078	0.839108
GMIP	ENSG00000089639	4238.45	0.0735659	0.0745522	0.986771	0.323755	0.666298
BIRC5	ENSG00000089685	35.4417	0.191579	0.320555	0.597648	0.550075	0.808433
LAG3	ENSG00000089692	74.8785	0.0454629	0.164068	0.277099	0.781704	0.915256
MLF2	ENSG00000089693	1975.48	0.213675	0.0662478	3.22538	0.00125804	0.111837
OTUB2	ENSG00000089723	10.9655	0.201531	0.238782	0.843994	0.398673	NA
DDX24	ENSG00000089737	3504.4	0.0138964	0.0559814	0.248233	0.803954	0.925456
ZBTB25	ENSG00000089775	1242.56	-0.0782826	0.0683986	-1.14451	0.252414	0.607355
NECAP1	ENSG00000089818	1629.35	-0.0208104	0.0399067	-0.521475	0.602036	0.834795
ANKRD24	ENSG00000089847	10.0309	0.139557	0.341699	0.408421	0.682964	NA
DHX32	ENSG00000089876	280.407	0.040988	0.0598749	0.684561	0.493621	0.777251
RCOR1	ENSG00000089902	2754.76	0.00981933	0.0878277	0.111802	0.91098	0.968748
GPATCH2L	ENSG00000089916	2620.77	-0.0309329	0.0601136	-0.514574	0.606851	0.836416
LTBP4	ENSG00000090006	331.938	0.0441737	0.11897	0.371302	0.710413	0.881616
BLVRB	ENSG00000090013	631.463	0.271432	0.0936434	2.89857	0.00374874	0.158772
SLC9A1	ENSG00000090020	830.939	0.0379969	0.0796945	0.476781	0.633518	0.847601
SPTLC1	ENSG00000090054	1461.56	-0.0575441	0.0731374	-0.786794	0.431402	0.741668
PAPOLA	ENSG00000090060	8705.81	-0.0112271	0.0571824	-0.196338	0.844346	0.942245
CCNK	ENSG00000090061	1460.92	-0.00868725	0.046681	-0.186098	0.852368	0.946056
PCBP4	ENSG00000090097	106.744	-0.0520044	0.113577	-0.457878	0.64704	0.854057
RGS1	ENSG00000090104	116.584	-0.291125	0.172707	-1.68566	0.0918605	0.426653
YPEL3	ENSG00000090238	4601.16	0.183683	0.0985162	1.8645	0.062252	0.371156
MRPS33	ENSG00000090263	405.149	0.0617726	0.0771244	0.800946	0.423163	0.736731
NDUFB2	ENSG00000090266	521.974	0.0507802	0.0923188	0.550052	0.582284	0.823241
NUDC	ENSG00000090273	1044.42	0.113913	0.0602393	1.891	0.058624	0.365514
MAEA	ENSG00000090316	2019.66	0.168947	0.0678074	2.49156	0.0127182	0.220179
ICAM1	ENSG00000090339	1227.74	0.164874	0.121953	1.35194	0.176395	0.535833
STRN4	ENSG00000090372	1576.86	0.0514814	0.0772823	0.666148	0.505317	0.785522
IRAK3	ENSG00000090376	3354.73	0.16746	0.116505	1.43736	0.150615	0.508239
LYZ	ENSG00000090382	64522.6	0.079575	0.077598	1.02548	0.305138	0.651684
MUL1	ENSG00000090432	496.595	0.0943806	0.0522756	1.80544	0.0710051	0.389204
TFAP4	ENSG00000090447	211.947	0.00539224	0.0931055	0.0579154	0.953816	0.983983
PDCD7	ENSG00000090470	567.151	-0.0912198	0.0515407	-1.76986	0.0767506	0.401738
SPG21	ENSG00000090487	2487.91	0.108653	0.0516169	2.10499	0.0352923	0.304307
DNAJB11	ENSG00000090520	1352.18	0.0826813	0.0631804	1.30866	0.190651	0.550087
LEPREL1	ENSG00000090530	20.3107	0.111155	0.23353	0.475978	0.63409	NA
FLT3LG	ENSG00000090554	60.2215	0.00480278	0.135998	0.0353152	0.971828	0.990179
RAB11FIP3	ENSG00000090565	330.998	-0.0205197	0.0769823	-0.266551	0.789815	0.919087
GNPTG	ENSG00000090581	706.093	0.0871114	0.0651035	1.33805	0.180882	0.539956
ZNF268	ENSG00000090612	544.901	-0.0755063	0.0546549	-1.38151	0.167122	0.523722
GOLGA3	ENSG00000090615	1392.57	-0.013981	0.047624	-0.29357	0.769086	0.910368
PABPC4	ENSG00000090621	2242.39	0.0496887	0.0349667	1.42103	0.155309	0.514236
CD209	ENSG00000090659	10.2986	0.498195	0.305391	1.63134	0.10282	NA
CERS4	ENSG00000090661	360.823	0.00572392	0.0783704	0.0730368	0.941777	0.979407
MCOLN1	ENSG00000090674	324.533	0.0344208	0.0822849	0.418312	0.675719	0.866878
USP48	ENSG00000090686	2547.39	0.0250418	0.0430525	0.581657	0.560798	0.812512
PDPR	ENSG00000090857	1287.58	-0.243169	0.117406	-2.07118	0.038342	0.311512
AARS	ENSG00000090861	878.998	0.0130158	0.0650456	0.200103	0.8414	0.940407
GLG1	ENSG00000090863	3588.15	0.00590688	0.0612291	0.0964719	0.923146	0.972352
TNRC6A	ENSG00000090905	1858.3	-0.0615176	0.0610905	-1.00699	0.313939	0.656558
FCGBP	ENSG00000090920	345.884	0.152495	0.142665	1.0689	0.285116	0.635705
PLEKHG2	ENSG00000090924	347.261	-0.213698	0.0995975	-2.14562	0.0319033	0.292057
NAT14	ENSG00000090971	39.7778	0.160773	0.139657	1.1512	0.249652	0.604537
PITPNM2	ENSG00000090975	521.638	-0.211642	0.0873264	-2.42357	0.0153687	0.232259
EXOC1	ENSG00000090989	2106.45	0.0612197	0.0426882	1.43411	0.15154	0.509179
RBM27	ENSG00000091009	1911.77	-0.0758393	0.067652	-1.12102	0.262279	0.616977
OSBPL8	ENSG00000091039	13141.8	0.0215	0.114455	0.187846	0.850997	0.945481
DTX2	ENSG00000091073	463.641	0.176342	0.0823786	2.14063	0.032304	0.293799
NLRC4	ENSG00000091106	1450.64	0.203258	0.111291	1.82636	0.0677957	0.384413
PUS7	ENSG00000091127	143.018	-0.0972441	0.0761857	-1.27641	0.201811	0.561481
NRCAM	ENSG00000091129	172.401	-0.0769353	0.16826	-0.457239	0.647499	0.854174
SLC26A4	ENSG00000091137	3.69279	-0.143752	0.374035	-0.384328	0.700735	NA
DLD	ENSG00000091140	1840.55	-0.0392515	0.0500843	-0.783709	0.433211	0.741763
WDR7	ENSG00000091157	855.787	-0.105699	0.0693087	-1.52504	0.127249	0.47603
TXNL1	ENSG00000091164	1170.99	0.0430186	0.0405503	1.06087	0.288749	0.637568
IL5RA	ENSG00000091181	787.091	-0.387683	0.214197	-1.80994	0.0703055	0.387741
ABCC6	ENSG00000091262	34.8134	-0.0353743	0.187982	-0.188179	0.850736	0.945349
CMTM6	ENSG00000091317	15121.1	0.077759	0.101644	0.765011	0.444265	0.747789
ITGA6	ENSG00000091409	3170.42	-0.104504	0.0713487	-1.4647	0.143004	0.49816
RAPGEF4	ENSG00000091428	5.47443	-0.0674346	0.334002	-0.201899	0.839996	NA
MLTK	ENSG00000091436	605.551	0.14591	0.11343	1.28634	0.198323	0.558083
FH	ENSG00000091483	577.449	0.0477663	0.0605291	0.789146	0.430027	0.741668
SEL1L3	ENSG00000091490	2122.08	-0.0542204	0.0745804	-0.727007	0.467222	0.760165
TF	ENSG00000091513	4.38538	0.555808	0.396653	1.40125	0.161141	NA
CDV3	ENSG00000091527	7395.32	0.0292982	0.0406496	0.720749	0.471064	0.762536
MYO15A	ENSG00000091536	7.20525	0.357332	0.288693	1.23776	0.215806	NA
ALKBH5	ENSG00000091542	1634.2	0.0258308	0.042332	0.610196	0.541732	0.805017
NLRP1	ENSG00000091592	8789.12	0.0418933	0.0580456	0.72173	0.47046	0.762077
PITPNM3	ENSG00000091622	8.89803	-0.204521	0.254484	-0.80367	0.421588	NA
SPAG7	ENSG00000091640	758.134	0.131615	0.0475986	2.76511	0.00569039	0.170443
ORC6	ENSG00000091651	40.6126	-0.188507	0.178738	-1.05466	0.291581	0.639298
ZC3HC1	ENSG00000091732	201.667	0.0478803	0.0725644	0.659832	0.509362	0.787534
ESR1	ENSG00000091831	35.9393	0.0495802	0.182727	0.271334	0.786134	0.917324
RGS17	ENSG00000091844	9.41327	0.178526	0.277965	0.642261	0.520704	NA
TMEM101	ENSG00000091947	443.758	0.155955	0.0612478	2.54629	0.0108875	0.212038
CD200	ENSG00000091972	305.601	-0.106569	0.114317	-0.932226	0.35122	0.686691
PSME1	ENSG00000092010	6092.31	0.119115	0.070519	1.68912	0.0911956	0.426445
PPP2R3C	ENSG00000092020	1825.2	0.138049	0.0819978	1.68357	0.0922639	0.427373
HAUS4	ENSG00000092036	693.742	0.250714	0.0901143	2.78218	0.00539953	0.17033
JPH4	ENSG00000092051	13.7128	-0.214705	0.232779	-0.922353	0.356345	NA
CEBPE	ENSG00000092067	288.185	-0.091223	0.172307	-0.529421	0.596513	0.832058
SLC7A8	ENSG00000092068	94.8823	-0.290364	0.155341	-1.86921	0.0615939	0.370611
OSGEP	ENSG00000092094	1452.1	0.0375359	0.0601106	0.624447	0.532334	0.799978
SLC22A17	ENSG00000092096	47.2073	0.110473	0.169252	0.652711	0.513942	0.790804
RNF31	ENSG00000092098	612.385	-0.0563262	0.0953724	-0.590592	0.554794	0.810346
SCFD1	ENSG00000092108	1267.71	-0.0201267	0.0494551	-0.40697	0.68403	0.870858
G2E3	ENSG00000092140	1131.73	-0.153901	0.0696135	-2.21079	0.0270505	0.276618
HECTD1	ENSG00000092148	3306.56	-0.0653365	0.0659322	-0.990965	0.321703	0.664439
HNRNPC	ENSG00000092199	13192.5	0.0825094	0.0414967	1.98834	0.0467744	0.334617
RPGRIP1	ENSG00000092200	359.711	0.11954	0.12337	0.968954	0.332568	0.672193
SUPT16H	ENSG00000092201	3419.05	-0.0458148	0.0445366	-1.0287	0.30362	0.65041
TOX4	ENSG00000092203	2287.6	0.0372542	0.0439171	0.848284	0.39628	0.716646
GEMIN2	ENSG00000092208	173.556	0.0365614	0.0713218	0.512626	0.608213	0.837159
TGM1	ENSG00000092295	34.3029	0.141076	0.146845	0.960715	0.336695	0.675269
TINF2	ENSG00000092330	2127.07	0.0245728	0.0389104	0.631523	0.527698	0.797189
DAZL	ENSG00000092345	3.66649	-0.476131	0.385868	-1.23392	0.217231	NA
TRPM7	ENSG00000092439	2631.98	-0.150333	0.057251	-2.62587	0.0086429	0.197835
WDR76	ENSG00000092470	229.413	-0.14864	0.0766709	-1.93868	0.0525401	0.351297
CAPN3	ENSG00000092529	45.8053	0.0760762	0.14643	0.519541	0.603383	0.835352
SNAP23	ENSG00000092531	7891.03	-0.0488679	0.0755143	-0.647135	0.517545	0.793556
PHGDH	ENSG00000092621	91.2109	0.116833	0.132143	0.884136	0.376623	0.704091
COL9A3	ENSG00000092758	131.054	0.162069	0.191172	0.847766	0.396568	0.716771
EZR	ENSG00000092820	4562.48	-0.0479772	0.0361321	-1.32783	0.184235	0.543509
MYL6	ENSG00000092841	8139.96	0.114756	0.071705	1.6004	0.109511	0.452624
AGO1	ENSG00000092847	2018.74	-0.0299363	0.0559082	-0.535453	0.592336	0.829945
TEKT2	ENSG00000092850	2.8028	0.141592	0.503656	0.281129	0.778611	NA
CLSPN	ENSG00000092853	44.6754	-0.214074	0.204598	-1.04632	0.295415	0.642285
RFFL	ENSG00000092871	1943.68	0.0666929	0.0668198	0.998101	0.31823	0.660963
UNC13D	ENSG00000092929	4295.85	0.110792	0.0695894	1.59209	0.111365	0.455086
MFSD11	ENSG00000092931	356.076	-0.00708575	0.0507021	-0.139753	0.888855	0.960423
DPYSL2	ENSG00000092964	1250.54	0.127796	0.101097	1.26409	0.206198	0.564834
TGFB2	ENSG00000092969	15.6278	-0.102149	0.242194	-0.421764	0.673197	NA
GPATCH2	ENSG00000092978	412.205	-0.0825333	0.0634382	-1.301	0.193257	0.552359
NUP50	ENSG00000093000	6176.75	0.0328118	0.0601378	0.545609	0.585334	0.825577
CDC45	ENSG00000093009	13.6686	0.601809	0.342494	1.75714	0.078894	NA
COMT	ENSG00000093010	490.281	0.110985	0.0806152	1.37673	0.168596	0.524467
CECR1	ENSG00000093072	4701.03	-0.00444791	0.0892361	-0.0498443	0.960246	0.985999
VNN3	ENSG00000093134	1977.67	0.105946	0.133072	0.796159	0.425939	0.737766
ECHDC1	ENSG00000093144	2080.09	0.0980899	0.0591314	1.65885	0.0971466	0.433687
LRRFIP2	ENSG00000093167	1328.42	0.0786803	0.0687858	1.14385	0.252688	0.607684
SEC22C	ENSG00000093183	1082.52	-0.130985	0.038887	-3.36834	0.00075623	0.0976418
XYLB	ENSG00000093217	19.2987	-0.405274	0.214277	-1.89136	0.0585765	NA
CDC6	ENSG00000094804	34.3601	0.354937	0.236327	1.50189	0.133127	0.484372
CDC23	ENSG00000094880	807.818	-0.0614864	0.0433655	-1.41787	0.15623	0.514998
AAAS	ENSG00000094914	569.67	0.0247689	0.0555006	0.446281	0.655394	0.857353
CBX5	ENSG00000094916	1957.09	-0.141012	0.0634571	-2.22216	0.0262724	0.273968
SUCO	ENSG00000094975	1853.18	-0.0490688	0.0512076	-0.958233	0.337946	0.676349
MSH2	ENSG00000095002	797.284	-0.150246	0.0614603	-2.44461	0.0145009	0.228976
MAP3K1	ENSG00000095015	7889.17	-0.00855931	0.0728756	-0.117451	0.906503	0.96681
DHPS	ENSG00000095059	832.884	0.0762803	0.0636819	1.19783	0.230982	0.588593
HOOK2	ENSG00000095066	159.762	0.192362	0.0890268	2.16072	0.030717	0.288667
ARCN1	ENSG00000095139	3945.42	-0.0275048	0.0461744	-0.595671	0.551395	0.808866
TMEM38B	ENSG00000095209	288.773	-0.0416124	0.0727789	-0.571764	0.567482	0.81431
PSMD5	ENSG00000095261	881.1	-0.0768343	0.0455653	-1.68625	0.0917484	0.426505
PTGS1	ENSG00000095303	4032.12	-0.19332	0.0827722	-2.33557	0.0195139	0.252693
NUP188	ENSG00000095319	791.869	-0.0663752	0.0683041	-0.971761	0.33117	0.671417
CRAT	ENSG00000095321	344.654	-0.0456686	0.0806637	-0.56616	0.571285	0.816531
SH2D3C	ENSG00000095370	2500.24	0.0373225	0.0730373	0.511006	0.609347	0.837592
NANS	ENSG00000095380	401.108	0.229602	0.0769742	2.98284	0.00285589	0.141948
TBC1D2	ENSG00000095383	500.876	0.110164	0.0861866	1.2782	0.201178	0.561013
DFNB31	ENSG00000095397	56.3024	0.0277937	0.162562	0.170973	0.864245	0.950591
CWF19L1	ENSG00000095485	1153.76	0.0608697	0.037062	1.64238	0.100512	0.438985
SEMA4G	ENSG00000095539	5.0782	-0.372984	0.343349	-1.08631	0.27734	NA
BTAF1	ENSG00000095564	5560.66	-0.111659	0.0698996	-1.59741	0.110173	0.45348
IKZF5	ENSG00000095574	1508.41	0.00168786	0.0594988	0.0283681	0.977369	0.993277
BLNK	ENSG00000095585	423.035	-0.0961786	0.0677833	-1.41891	0.155925	0.514807
TDRD1	ENSG00000095627	3.19023	-0.552953	0.391438	-1.41262	0.157767	NA
SORBS1	ENSG00000095637	21.87	-0.402723	0.187631	-2.14636	0.0318445	NA
BAMBI	ENSG00000095739	22.5556	-0.140147	0.207751	-0.674594	0.499934	NA
WAC	ENSG00000095787	7836.26	0.00431364	0.0560013	0.0770275	0.938602	0.978578
CREM	ENSG00000095794	243.218	-0.0723757	0.0728158	-0.993956	0.320244	0.663106
NUBP2	ENSG00000095906	411.207	0.192894	0.107502	1.79432	0.0727615	0.393356
C19orf77	ENSG00000095932	18.3542	0.491378	0.282417	1.7399	0.0818762	NA
HIVEP1	ENSG00000095951	1174.33	-0.0931657	0.103673	-0.898646	0.368841	0.697161
CRISP3	ENSG00000096006	186.514	0.0272191	0.206763	0.131644	0.895266	0.962392
FKBP5	ENSG00000096060	4713.7	0.25101	0.1639	1.53148	0.125652	0.475292
SRPK1	ENSG00000096063	3331.18	0.16927	0.104297	1.62297	0.104596	0.447867
BRPF3	ENSG00000096070	1090	-0.149603	0.0712627	-2.09932	0.0357887	0.304708
MRPS18A	ENSG00000096080	277.681	0.0366576	0.0706974	0.518514	0.6041	0.835826
TMEM14A	ENSG00000096092	125.307	-0.208646	0.100654	-2.0729	0.0381817	0.311512
EFHC1	ENSG00000096093	345.865	-0.0675089	0.0716306	-0.942459	0.345958	0.681981
HSP90AB1	ENSG00000096384	8971.42	-0.0626334	0.0412812	-1.51724	0.129206	0.479636
CDC5L	ENSG00000096401	1988.16	-0.0274796	0.0541554	-0.507421	0.61186	0.838611
ITPR3	ENSG00000096433	1075.24	-0.114438	0.0813601	-1.40656	0.159558	0.517025
ZNF184	ENSG00000096654	442.315	-0.15602	0.0575435	-2.71134	0.00670119	0.180191
DSP	ENSG00000096696	74.7267	-0.289491	0.248627	-1.16436	0.244279	0.599531
SIRT1	ENSG00000096717	1537.75	-0.0790165	0.0617853	-1.27889	0.200936	0.560849
HNRNPH3	ENSG00000096746	7251.01	0.070666	0.0560438	1.26091	0.207342	0.566007
IFT74	ENSG00000096872	211.363	-0.0858948	0.0600605	-1.43014	0.152677	0.511064
JAK2	ENSG00000096968	4021.72	-0.0385384	0.127398	-0.302504	0.762268	0.906703
IL12RB1	ENSG00000096996	616.042	0.0233187	0.0627487	0.371621	0.710175	0.881616
ABL1	ENSG00000097007	544.274	-0.090528	0.0852976	-1.06132	0.288545	0.637473
ACOT7	ENSG00000097021	87.6549	0.00469203	0.12514	0.0374942	0.970091	0.989531
SH3GLB1	ENSG00000097033	6293.87	0.135093	0.0869338	1.55398	0.120189	0.468411
CDC7	ENSG00000097046	289.704	-0.0233375	0.0607715	-0.384022	0.700962	0.877581
SYDE2	ENSG00000097096	33.4673	-0.0235067	0.19362	-0.121406	0.903369	0.965981
PCSK5	ENSG00000099139	400.818	0.0184871	0.0668573	0.276516	0.782151	0.91545
SCD	ENSG00000099194	114.886	-0.132865	0.125684	-1.05713	0.290451	0.638631
TMED1	ENSG00000099203	215.114	0.138812	0.0835625	1.66118	0.096678	0.432944
ABLIM1	ENSG00000099204	5738.85	-0.119206	0.0674444	-1.76747	0.0771487	0.402461
ERMP1	ENSG00000099219	729.965	-0.152569	0.0654125	-2.33242	0.0196788	0.253348
RAB18	ENSG00000099246	3434.16	0.0839048	0.0788232	1.06447	0.287116	0.63722
NRP1	ENSG00000099250	60.567	0.258459	0.167224	1.54559	0.122203	0.47061
HSD17B7P2	ENSG00000099251	142.59	-0.102497	0.0898276	-1.14104	0.253854	0.608508
PRTFDC1	ENSG00000099256	47.4189	-0.21051	0.1471	-1.43107	0.15241	0.510555
TSPAN15	ENSG00000099282	23.8821	0.0865651	0.207136	0.417915	0.676009	NA
H2AFY2	ENSG00000099284	80.36	-0.0190342	0.113897	-0.167118	0.867277	0.951549
FAM21A	ENSG00000099290	449.687	-0.0490072	0.0820844	-0.597034	0.550484	0.808582
MAST3	ENSG00000099308	3047.34	0.068387	0.0911806	0.750017	0.453244	0.752898
MZF1	ENSG00000099326	393.01	-0.00209706	0.0636042	-0.0329704	0.973698	0.990683
OCEL1	ENSG00000099330	188.294	0.0632372	0.0876509	0.721467	0.470622	0.762246
MYO9B	ENSG00000099331	6580.21	0.0406567	0.0672224	0.604809	0.545306	0.806587
KCNK6	ENSG00000099337	412.97	0.0920263	0.0727942	1.2642	0.206159	0.564834
CATSPERG	ENSG00000099338	41.1046	-0.0245604	0.119654	-0.205261	0.837368	0.938763
PSMD8	ENSG00000099341	1171.45	0.0508724	0.0534984	0.950913	0.341649	0.679142
FBXL19	ENSG00000099364	216.598	0.104191	0.0798859	1.30424	0.192151	0.551007
STX1B	ENSG00000099365	13.7101	-0.499171	0.274351	-1.81946	0.0688412	NA
HSD3B7	ENSG00000099377	80.4872	0.0109798	0.141916	0.0773684	0.93833	0.978578
SETD1A	ENSG00000099381	509.693	-0.091651	0.0834629	-1.0981	0.272159	0.623504
BCL7C	ENSG00000099385	300.962	0.0289942	0.098282	0.295011	0.767986	0.909559
CIRBP	ENSG00000099622	6133.67	0.101685	0.0622231	1.63421	0.102215	0.442932
ATP5D	ENSG00000099624	268.639	0.274344	0.171998	1.59505	0.110702	0.454233
HNRNPM	ENSG00000099783	3626.21	0.0496406	0.0407161	1.21919	0.222773	0.581597
2022-03-02	ENSG00000099785	1218.98	-0.003328	0.0756783	-0.0439755	0.964924	0.987222
NDUFB7	ENSG00000099795	407.79	0.239904	0.121789	1.96983	0.0488577	0.340105
TECR	ENSG00000099797	595.95	0.0560027	0.0816879	0.68557	0.492985	0.776985
TIMM13	ENSG00000099800	288.1	0.106079	0.0863395	1.22863	0.21921	0.577029
CDC34	ENSG00000099804	635.934	0.207566	0.0833217	2.49114	0.0127333	0.220179
MTAP	ENSG00000099810	509.817	-0.0741013	0.0603048	-1.22878	0.219155	0.577029
CEP170B	ENSG00000099814	15.6845	0.0680746	0.215154	0.316399	0.7517	NA
POLR2E	ENSG00000099817	1006.77	0.0871882	0.0625415	1.39408	0.163292	0.520782
POLRMT	ENSG00000099821	518.849	0.139066	0.10618	1.30972	0.190292	0.550087
HCN2	ENSG00000099822	15.1069	-0.0511455	0.201127	-0.254294	0.799268	NA
IZUMO4	ENSG00000099840	85.4169	0.113198	0.135732	0.833979	0.404293	0.722437
RASSF7	ENSG00000099849	319.514	0.166874	0.133765	1.24752	0.212206	0.57161
GADD45B	ENSG00000099860	1157.85	0.172904	0.0993723	1.73997	0.0818651	0.412982
MADCAM1	ENSG00000099866	11.0779	0.226835	0.228563	0.992441	0.320983	NA
MKNK2	ENSG00000099875	5596.83	0.0834978	0.0784059	1.06494	0.286901	0.63722
ARVCF	ENSG00000099889	47.6188	-0.383718	0.179444	-2.13838	0.0324861	0.294543
TRMT2A	ENSG00000099899	664.618	0.132147	0.0805456	1.64064	0.100871	0.439976
RANBP1	ENSG00000099901	475.691	0.126308	0.0801815	1.57528	0.115192	0.461304
ZDHHC8	ENSG00000099904	341.239	0.0143944	0.105343	0.136643	0.891313	0.961291
KLHL22	ENSG00000099910	602.999	0.0576851	0.0640751	0.900273	0.367975	0.696853
MED15	ENSG00000099917	1742.4	0.0505345	0.0600825	0.841086	0.4003	0.719696
SNAP29	ENSG00000099940	1189.51	-0.0391356	0.0493078	-0.7937	0.42737	0.738705
CRKL	ENSG00000099942	3308.59	-0.0352918	0.0481277	-0.733295	0.463379	0.758162
LZTR1	ENSG00000099949	813.118	0.0582255	0.0647694	0.898966	0.368671	0.697037
MMP11	ENSG00000099953	38.5613	-0.116371	0.143434	-0.811321	0.417181	0.731679
CECR2	ENSG00000099954	8.93253	-0.405896	0.276631	-1.46728	0.142299	NA
SMARCB1	ENSG00000099956	592.668	0.049123	0.0556274	0.883072	0.377197	0.704283
P2RX6	ENSG00000099957	12.8576	0.199691	0.258126	0.773618	0.439157	NA
DERL3	ENSG00000099958	191.2	0.34685	0.149264	2.32374	0.0201396	0.255976
BCL2L13	ENSG00000099968	1149.79	-0.0395867	0.0452643	-0.874568	0.381809	0.707486
DDTL	ENSG00000099974	25.2935	0.290001	0.185745	1.56129	0.118456	0.466504
DDT	ENSG00000099977	244.868	0.254144	0.105721	2.4039	0.0162212	0.235309
OSM	ENSG00000099985	204.981	0.133913	0.256916	0.521233	0.602204	0.83485
CABIN1	ENSG00000099991	2095.17	0.0660332	0.0773911	0.85324	0.393526	0.715056
TBC1D10A	ENSG00000099992	336.73	0.0406313	0.076472	0.531322	0.595195	0.831548
SUSD2	ENSG00000099994	23.7661	-0.155057	0.228047	-0.679934	0.496546	NA
SF3A1	ENSG00000099995	3411.76	-0.0330433	0.0655628	-0.503994	0.614265	0.839108
GGT5	ENSG00000099998	41.9316	0.0449988	0.259137	0.173649	0.862141	0.950065
RNF215	ENSG00000099999	70.8413	0.0816956	0.118393	0.690036	0.490172	0.775308
SEC14L2	ENSG00000100003	26.7641	-0.00312832	0.160001	-0.0195519	0.984401	0.995444
SPECC1L	ENSG00000100014	453.557	0.032499	0.0539727	0.602138	0.547082	0.807239
PPIL2	ENSG00000100023	1260.56	0.0366267	0.0455267	0.804509	0.421103	0.73523
UPB1	ENSG00000100024	72.9633	0.274596	0.133088	2.06326	0.039088	0.313719
YPEL1	ENSG00000100027	472.565	-0.1468	0.0780718	-1.88032	0.0600644	0.367554
SNRPD3	ENSG00000100028	1512.85	-0.0238232	0.0460681	-0.51713	0.605066	0.836047
PES1	ENSG00000100029	724.263	0.0705988	0.0666571	1.05913	0.289538	0.638195
MAPK1	ENSG00000100030	8704.47	0.00535278	0.0734721	0.0728546	0.941922	0.979407
GGT1	ENSG00000100031	294.741	0.271584	0.087824	3.09236	0.00198569	0.132023
PRODH	ENSG00000100033	1.83479	0.414214	0.657247	0.630226	0.528547	NA
PPM1F	ENSG00000100034	4957.78	0.125576	0.0830636	1.51181	0.130583	0.48146
SLC35E4	ENSG00000100036	19.7878	0.00549541	0.205925	0.0266865	0.97871	NA
TOP3B	ENSG00000100038	436.521	-0.0986533	0.0577683	-1.70774	0.0876842	0.421307
CYTH4	ENSG00000100055	10863.1	0.158099	0.0824095	1.91846	0.0550524	0.355964
DGCR14	ENSG00000100056	434.14	0.0597085	0.0634659	0.940797	0.346809	0.682736
CRYBB2P1	ENSG00000100058	197.322	0.0970459	0.0926781	1.04713	0.29504	0.641979
MFNG	ENSG00000100060	2361.46	0.0105225	0.0560515	0.187729	0.851089	0.945504
LRP5L	ENSG00000100068	112.666	-0.171242	0.0821982	-2.08328	0.0372258	0.308903
SLC25A1	ENSG00000100075	346.28	0.0645081	0.0782483	0.824404	0.40971	0.725531
ADRBK2	ENSG00000100077	2164.93	-0.116451	0.0909123	-1.28092	0.200223	0.55997
LGALS2	ENSG00000100079	697.399	0.203871	0.106487	1.91451	0.0555546	0.357067
GGA1	ENSG00000100083	1001.55	0.024481	0.058083	0.421483	0.673402	0.86611
HIRA	ENSG00000100084	284.148	0.0648307	0.0784767	0.826114	0.40874	0.724892
SH3BP1	ENSG00000100092	2090.85	0.0133728	0.0560547	0.238568	0.811441	0.92832
SEZ6L	ENSG00000100095	26.3076	-0.0473001	0.235034	-0.201247	0.840505	0.940407
LGALS1	ENSG00000100097	1524.93	0.134034	0.0873962	1.53364	0.125119	0.475145
HPS4	ENSG00000100099	801.37	-0.0145141	0.0562697	-0.257938	0.796454	0.921369
PIK3IP1	ENSG00000100100	4926.94	0.134513	0.0936086	1.43697	0.150725	0.508239
NOL12	ENSG00000100101	587.925	0.112985	0.0648329	1.74271	0.0813843	0.41276
SRRD	ENSG00000100104	420.318	-0.000963446	0.0605207	-0.0159193	0.987299	0.996246
PATZ1	ENSG00000100105	795.393	-0.00592871	0.0527573	-0.112377	0.910524	0.968748
TRIOBP	ENSG00000100106	337.132	0.122354	0.0733496	1.6681	0.0952962	0.430923
TFIP11	ENSG00000100109	1353.34	0.0503852	0.0441724	1.14065	0.254016	0.60861
GCAT	ENSG00000100116	15.1069	-0.0462914	0.250565	-0.184748	0.853427	NA
ANKRD54	ENSG00000100124	202.538	0.00840697	0.0837371	0.100397	0.920029	0.971619
EIF3L	ENSG00000100129	7844.16	-0.0120637	0.0522068	-0.231076	0.817256	0.930278
NHP2L1	ENSG00000100138	1505.23	0.0244759	0.0559041	0.43782	0.661517	0.860561
MICALL1	ENSG00000100139	327.201	-0.056797	0.0765982	-0.741493	0.458394	0.754826
POLR2F	ENSG00000100142	372.301	0.0731475	0.0743792	0.983441	0.325391	0.6678
CCDC134	ENSG00000100147	85.9317	-0.201352	0.104399	-1.92868	0.0537707	0.354364
DEPDC5	ENSG00000100150	503.295	-0.179986	0.0624642	-2.88143	0.00395879	0.159802
PICK1	ENSG00000100151	269.185	0.094346	0.0877133	1.07562	0.282098	0.632963
TTC28	ENSG00000100154	52.4931	-0.206739	0.151571	-1.36397	0.172577	0.530466
CENPM	ENSG00000100162	19.0301	0.202202	0.270439	0.74768	0.454653	NA
2022-09-03	ENSG00000100167	4.71921	0.104297	0.361166	0.288778	0.772752	NA
TPTEP1	ENSG00000100181	888.589	-0.103581	0.0878408	-1.17919	0.238322	0.594075
CYP2D6	ENSG00000100197	18.582	0.206942	0.244187	0.847472	0.396732	NA
DDX17	ENSG00000100201	30884.6	-0.0377535	0.0443923	-0.850453	0.395073	0.716205
DMC1	ENSG00000100206	3.17476	-0.394279	0.567385	-0.694906	0.487114	NA
TCF20	ENSG00000100207	2250.31	-0.0944368	0.0653839	-1.44434	0.148643	0.506611
HSCB	ENSG00000100209	139.719	-0.061453	0.0859269	-0.715179	0.474499	0.764521
CBY1	ENSG00000100211	165.235	0.0510563	0.0850067	0.600615	0.548096	0.807929
TOMM22	ENSG00000100216	981.106	0.0634274	0.0527169	1.20317	0.228911	0.586197
RTDR1	ENSG00000100218	11.2726	-0.0935195	0.266939	-0.350341	0.726083	NA
XBP1	ENSG00000100219	2718.77	0.0807234	0.0832138	0.970073	0.33201	0.671952
RTCB	ENSG00000100220	1160.19	0.0284977	0.0586835	0.485617	0.627239	0.844582
JOSD1	ENSG00000100221	1291.1	-0.0215979	0.0354388	-0.609442	0.542232	0.805197
FBXO7	ENSG00000100225	3503.65	0.0907842	0.0719617	1.26156	0.207106	0.566007
GTPBP1	ENSG00000100226	1262.9	-0.0404831	0.0970596	-0.417095	0.676609	0.867268
POLDIP3	ENSG00000100227	2448.66	0.00487659	0.0347739	0.140237	0.888473	0.960213
RAB36	ENSG00000100228	74.328	0.0483456	0.19394	0.249281	0.803143	0.925286
PPP6R2	ENSG00000100239	1338.64	0.0680366	0.0472941	1.43859	0.150268	0.508239
SBF1	ENSG00000100241	2586.11	0.0105463	0.0789465	0.133588	0.893729	0.962301
SUN2	ENSG00000100242	10305.8	-0.00338101	0.0606044	-0.0557882	0.955511	0.984683
CYB5R3	ENSG00000100243	1291.16	-0.0376101	0.0667609	-0.563354	0.573194	0.816929
DNAL4	ENSG00000100246	216.291	0.0237657	0.0720262	0.329959	0.741431	0.896797
LMF2	ENSG00000100258	1190.4	0.163312	0.103432	1.57894	0.114351	0.460973
RHBDD3	ENSG00000100263	112.647	0.154845	0.113706	1.36181	0.173258	0.531403
PACSIN2	ENSG00000100266	4906.9	0.123284	0.0875224	1.4086	0.158953	0.516583
TTLL1	ENSG00000100271	101.053	0.00557192	0.0805106	0.0692073	0.944825	0.980678
RASL10A	ENSG00000100276	2.89165	0.375865	0.482192	0.779494	0.435689	NA
AP1B1	ENSG00000100280	1512.19	-0.0174216	0.0618767	-0.281554	0.778285	0.913702
HMGXB4	ENSG00000100281	555.102	-0.0908167	0.0534275	-1.69981	0.089166	0.423685
TOM1	ENSG00000100284	1319.36	0.224119	0.0714349	3.13739	0.00170462	0.126722
NEFH	ENSG00000100285	36.538	-0.147367	0.129409	-1.13877	0.2548	0.609677
CHKB	ENSG00000100288	54.5754	0.158921	0.114855	1.38367	0.166459	0.523069
BIK	ENSG00000100290	33.6998	0.403963	0.187552	2.15387	0.0312506	0.290194
HMOX1	ENSG00000100292	1165.75	0.166477	0.0879559	1.89273	0.0583938	0.364916
MCAT	ENSG00000100294	62.6613	0.077765	0.116249	0.668953	0.503525	0.784432
THOC5	ENSG00000100296	1257	0.174957	0.0794983	2.20077	0.0277524	0.27857
MCM5	ENSG00000100297	912.28	0.0346313	0.0569302	0.608311	0.542981	0.805615
APOBEC3H	ENSG00000100298	37.545	0.0137459	0.173339	0.0793003	0.936794	0.978052
ARSA	ENSG00000100299	1038.91	0.238237	0.102586	2.32232	0.0202157	0.255976
TSPO	ENSG00000100300	1412.96	0.460432	0.129035	3.56828	0.000359334	0.086887
TTLL12	ENSG00000100304	440.131	-0.0318313	0.0723846	-0.439752	0.660117	0.860077
CBX7	ENSG00000100307	2595.52	0.0466753	0.0621863	0.750571	0.452911	0.752815
PDGFB	ENSG00000100311	52.5964	-0.243067	0.136279	-1.7836	0.0744891	0.397206
RPL3	ENSG00000100316	30624.3	0.0653906	0.0632472	1.03389	0.301188	0.647824
ZMAT5	ENSG00000100319	260.529	0.121952	0.0809937	1.5057	0.132144	0.483678
RBFOX2	ENSG00000100320	13.2008	-0.1187	0.238123	-0.498483	0.618144	NA
SYNGR1	ENSG00000100321	106.325	-0.0610051	0.120615	-0.505783	0.613009	0.839108
TAB1	ENSG00000100324	573.604	0.00563855	0.0721134	0.07819	0.937677	0.978359
ASCC2	ENSG00000100325	1362.79	0.0236569	0.0468744	0.504688	0.613778	0.839108
MTMR3	ENSG00000100330	5065.56	0.0550352	0.0851857	0.646061	0.51824	0.793774
MIEF1	ENSG00000100335	1088.38	-0.100703	0.0557249	-1.80714	0.0707408	0.388432
APOL4	ENSG00000100336	33.2363	0.202747	0.367957	0.551008	0.581628	0.822793
APOL1	ENSG00000100342	1723.25	0.136678	0.137808	0.991799	0.321295	0.664114
MYH9	ENSG00000100345	30336.7	-0.0112113	0.0870764	-0.128753	0.897553	0.963162
CACNA1I	ENSG00000100346	222.058	0.401421	0.131717	3.04759	0.00230681	0.135506
SAMM50	ENSG00000100347	551.324	-0.0666595	0.053609	-1.24344	0.213707	0.572079
TXN2	ENSG00000100348	871.15	0.113756	0.0506264	2.24697	0.0246422	0.269892
FOXRED2	ENSG00000100350	48.8847	-0.162392	0.129647	-1.25257	0.210362	0.570124
GRAP2	ENSG00000100351	4425.17	-0.144572	0.0606857	-2.38231	0.0172046	0.240593
EIF3D	ENSG00000100353	4728.03	0.0193671	0.0403205	0.480329	0.630994	0.846989
TNRC6B	ENSG00000100354	2835.49	-0.102736	0.0821574	-1.25048	0.211125	0.5708
SGSM3	ENSG00000100359	1236.08	0.0590105	0.0785452	0.751293	0.452476	0.75275
IFT27	ENSG00000100360	281.92	-0.0500473	0.0750302	-0.667029	0.504754	0.785389
PVALB	ENSG00000100362	22.9614	0.179958	0.207005	0.86934	0.384661	NA
KIAA0930	ENSG00000100364	2024.25	0.0764003	0.0675328	1.13131	0.257926	0.61345
NCF4	ENSG00000100365	6693.91	0.230267	0.0961745	2.39426	0.016654	0.236493
CSF2RB	ENSG00000100368	22994.5	0.0727958	0.116008	0.627505	0.530328	0.798464
SLC25A17	ENSG00000100372	311.567	-0.00150597	0.0689787	-0.0218323	0.982582	0.995267
UPK3A	ENSG00000100373	30.2366	0.32279	0.190132	1.69772	0.0895613	0.424343
FAM118A	ENSG00000100376	788.773	0.0585056	0.0585302	0.99958	0.317514	0.660689
KCTD17	ENSG00000100379	160.731	0.138769	0.0958792	1.44733	0.147804	0.505562
ST13	ENSG00000100380	3845.51	-0.000846906	0.0352941	-0.0239956	0.980856	0.99435
IL2RB	ENSG00000100385	3163.58	-0.204227	0.100606	-2.02997	0.0423594	0.321253
RBX1	ENSG00000100387	462.821	0.128082	0.0845638	1.51461	0.12987	0.480029
EP300	ENSG00000100393	3887.28	-0.178393	0.11827	-1.50835	0.131465	0.482647
L3MBTL2	ENSG00000100395	685.256	-0.076774	0.0589365	-1.30266	0.192692	0.552004
CHADL	ENSG00000100399	3.49101	-0.0680907	0.430168	-0.158289	0.874229	NA
RANGAP1	ENSG00000100401	1044.53	0.0574823	0.0620633	0.926187	0.354349	0.688504
ZC3H7B	ENSG00000100403	1257.34	-0.0822718	0.0651406	-1.26299	0.206594	0.56531
PHF5A	ENSG00000100410	674.953	0.0745186	0.050205	1.48429	0.137733	0.490549
ACO2	ENSG00000100412	1446.77	0.00670301	0.0475129	0.141078	0.887809	0.959994
POLR3H	ENSG00000100413	394.126	-0.0327963	0.0756836	-0.433334	0.664772	0.861593
TRMU	ENSG00000100416	567.574	0.159884	0.0770262	2.07571	0.0379206	0.311404
PMM1	ENSG00000100417	283.588	0.184927	0.0846397	2.18487	0.0288986	0.284392
DESI1	ENSG00000100418	917.23	0.0223126	0.0402352	0.554554	0.5792	0.821455
CERK	ENSG00000100422	3294.61	0.0180075	0.0378871	0.475292	0.634579	0.847921
BRD1	ENSG00000100425	1333.39	-0.0298503	0.0589833	-0.506081	0.6128	0.839108
ZBED4	ENSG00000100426	746.583	-0.118033	0.0628235	-1.8788	0.0602716	0.368124
MLC1	ENSG00000100427	300.868	-0.129095	0.106938	-1.20719	0.22736	0.585783
HDAC10	ENSG00000100429	54.2081	0.152031	0.144166	1.05455	0.291629	0.639298
KCNK10	ENSG00000100433	8.10452	0.466241	0.34169	1.36451	0.172406	NA
ABHD4	ENSG00000100439	984.438	0.0408938	0.0871578	0.469193	0.638932	0.850313
KHNYN	ENSG00000100441	4036.95	-0.0275086	0.0447416	-0.614834	0.538664	0.803735
FKBP3	ENSG00000100442	990.399	0.0607904	0.0685123	0.887292	0.374922	0.702068
SDR39U1	ENSG00000100445	902.624	0.0750503	0.0864556	0.868079	0.385351	0.709288
CTSG	ENSG00000100448	15.8085	-0.37418	0.270957	-1.38096	0.167293	NA
GZMH	ENSG00000100450	883.755	-0.224727	0.114681	-1.95958	0.0500446	0.342358
GZMB	ENSG00000100453	1186.65	-0.0581132	0.121129	-0.479763	0.631396	0.847319
RBM23	ENSG00000100461	2869.75	0.0512608	0.0588593	0.870903	0.383807	0.709105
PRMT5	ENSG00000100462	708.418	0.174276	0.066969	2.60234	0.00925909	0.202195
COCH	ENSG00000100473	118.045	0.170534	0.130722	1.30456	0.192044	0.551007
AP4S1	ENSG00000100478	194.919	-0.106587	0.0796726	-1.33781	0.180959	0.539956
POLE2	ENSG00000100479	22.5153	-0.0152804	0.210069	-0.0727399	0.942013	NA
VCPKMT	ENSG00000100483	932.381	0.134766	0.0742988	1.81384	0.0697016	0.387025
SOS2	ENSG00000100485	4494.83	-0.0507723	0.106426	-0.477065	0.633316	0.847583
CDKL1	ENSG00000100490	123.989	-0.253112	0.1002	-2.52608	0.0115344	0.21472
NIN	ENSG00000100503	12134.5	-0.0554633	0.0740102	-0.749401	0.453615	0.753232
PYGL	ENSG00000100504	8943.82	0.273946	0.120465	2.27407	0.0229616	0.263797
TRIM9	ENSG00000100505	57.4312	0.19068	0.197973	0.963165	0.335465	0.674633
PSMC6	ENSG00000100519	2581.69	0.0538838	0.0535737	1.00579	0.314518	0.657048
GNPNAT1	ENSG00000100522	436.476	-0.0926368	0.0601003	-1.54137	0.123227	0.472604
DDHD1	ENSG00000100523	812.229	-0.129401	0.0636814	-2.032	0.0421536	0.321013
CDKN3	ENSG00000100526	24.1254	0.423382	0.214837	1.97072	0.0487565	NA
CNIH1	ENSG00000100528	1151.02	0.000152092	0.0553061	0.00275001	0.997806	0.999143
CGRRF1	ENSG00000100532	372.639	0.0106596	0.0642266	0.165968	0.868182	0.951616
ATP6V1D	ENSG00000100554	1218.84	0.0374658	0.0620345	0.603951	0.545876	0.807114
PLEK2	ENSG00000100558	10.4439	0.212664	0.267475	0.795081	0.426566	NA
PIGH	ENSG00000100564	426.371	0.0314627	0.0570893	0.551113	0.581556	0.822778
PSMA3	ENSG00000100567	1238.09	0.0666414	0.069034	0.965341	0.334374	0.673968
VTI1B	ENSG00000100568	1654.29	-0.0160063	0.0454635	-0.352068	0.724787	0.888628
TIMM9	ENSG00000100575	355.538	0.0972431	0.0635918	1.52918	0.126221	0.475292
GSTZ1	ENSG00000100577	109.615	0.158339	0.0897203	1.7648	0.0775972	0.403518
KIAA0586	ENSG00000100578	663.056	-0.129757	0.0827168	-1.56868	0.116722	0.464694
TMED8	ENSG00000100580	1718.65	-0.0668132	0.0760962	-0.878009	0.379939	0.705897
SAMD15	ENSG00000100583	6.64799	0.153943	0.297009	0.518312	0.60424	NA
AHSA1	ENSG00000100591	1407.92	-0.0205392	0.0476959	-0.430628	0.666739	0.862796
DAAM1	ENSG00000100592	417.028	-0.137877	0.0610418	-2.25873	0.0238999	0.267546
SPTLC2	ENSG00000100596	4454.55	0.0292681	0.0994863	0.294193	0.768611	0.910057
RIN3	ENSG00000100599	3062.39	0.0465763	0.0673456	0.691602	0.489188	0.774212
LGMN	ENSG00000100600	149.466	0.0605032	0.0789964	0.765898	0.443737	0.747701
ALKBH1	ENSG00000100601	277.2	0.0329726	0.0554655	0.59447	0.552198	0.809131
SNW1	ENSG00000100603	2334.81	0.0417869	0.0416247	1.0039	0.315429	0.657955
ITPK1	ENSG00000100605	3516.75	0.0858004	0.0835452	1.02699	0.304423	0.65072
DHRS7	ENSG00000100612	3045.77	0.220461	0.0863051	2.55443	0.0106361	0.210475
PPM1A	ENSG00000100614	4188.86	0.0497439	0.0742761	0.669717	0.503038	0.784415
ASB2	ENSG00000100628	129.092	-0.213473	0.15949	-1.33847	0.180743	0.539956
CEP128	ENSG00000100629	162.531	-0.104199	0.104119	-1.00077	0.316938	0.659794
ERH	ENSG00000100632	1488.18	0.0314563	0.0624839	0.50343	0.614662	0.839108
HIF1A	ENSG00000100644	5934.3	-0.0272123	0.0959856	-0.283503	0.776791	0.913304
KIAA0247	ENSG00000100647	5902.33	0.046899	0.0878659	0.533756	0.59351	0.83071
SRSF5	ENSG00000100650	15415.9	0.0584195	0.055025	1.06169	0.288376	0.637274
EIF5	ENSG00000100664	6362.97	0.00900031	0.0371929	0.24199	0.808788	0.927069
SLC8A3	ENSG00000100678	28.6968	-0.351548	0.212115	-1.65735	0.0974489	0.433796
DICER1	ENSG00000100697	7110.29	0.0213489	0.0967406	0.220681	0.825341	0.934118
ZFYVE21	ENSG00000100711	330.485	-0.0176915	0.0697171	-0.253761	0.79968	0.92329
MTHFD1	ENSG00000100714	528.112	-0.0501044	0.0736379	-0.680416	0.496241	0.779716
TCL1A	ENSG00000100721	1460.18	-0.152775	0.102177	-1.4952	0.134861	0.487105
ZC3H14	ENSG00000100722	956.831	-0.0949381	0.0441708	-2.14934	0.0316075	0.291504
TELO2	ENSG00000100726	356.767	0.138069	0.132188	1.04449	0.296259	0.642836
PCNX	ENSG00000100731	5424.78	0.0916954	0.0931745	0.984126	0.325054	0.667413
GSKIP	ENSG00000100744	831.431	-0.000292725	0.0631709	-0.00463385	0.996303	0.998748
VRK1	ENSG00000100749	479.684	-0.014848	0.0548386	-0.270759	0.786577	0.917443
PSMC1	ENSG00000100764	978.212	0.103428	0.0650729	1.58942	0.111965	0.456337
PAPLN	ENSG00000100767	25.1994	0.177868	0.17389	1.02288	0.306366	0.652324
RPS6KA5	ENSG00000100784	1215.48	-0.039537	0.103797	-0.380906	0.703273	0.878622
SMEK1	ENSG00000100796	5127.94	-0.00584384	0.0424114	-0.137789	0.890407	0.961029
C14orf93	ENSG00000100802	345.375	0.177488	0.0568602	3.12148	0.00179946	0.127678
PSMB5	ENSG00000100804	353.597	0.136625	0.0649757	2.10271	0.0354909	0.304487
YY1	ENSG00000100811	4005.61	-0.00733446	0.036741	-0.199626	0.841773	0.940577
ACIN1	ENSG00000100813	6013.26	-0.0420676	0.039069	-1.07675	0.281592	0.632582
CCNB1IP1	ENSG00000100814	475.777	-0.0350362	0.0649689	-0.539277	0.589696	0.828127
TRIP11	ENSG00000100815	1829.75	-0.163808	0.0697233	-2.3494	0.0188035	0.249036
APEX1	ENSG00000100823	1999.5	0.0352191	0.0593902	0.593011	0.553174	0.809588
PABPN1	ENSG00000100836	1481.6	0.130495	0.0705572	1.8495	0.0643863	0.376953
ARHGAP5	ENSG00000100852	1370.56	-0.153087	0.0797009	-1.92077	0.054761	0.355964
CINP	ENSG00000100865	443.45	0.050862	0.0566674	0.897554	0.369424	0.697534
SRP54	ENSG00000100883	1652.52	0.0245497	0.0494359	0.496597	0.619473	0.841603
CHD8	ENSG00000100888	2653.96	-0.0464887	0.068775	-0.675954	0.49907	0.781146
PCK2	ENSG00000100889	395.373	0.108915	0.0676042	1.61107	0.107164	0.450347
KIAA0391	ENSG00000100890	30.1396	-0.108242	0.113211	-0.956109	0.339017	0.677271
DCAF11	ENSG00000100897	2344.64	0.0370583	0.0463149	0.800137	0.423631	0.736932
PSMA6	ENSG00000100902	318.489	-0.00258163	0.070656	-0.0365381	0.970853	0.989681
NFKBIA	ENSG00000100906	3871.09	0.161652	0.0831751	1.94351	0.0519543	0.349326
EMC9	ENSG00000100908	77.8633	0.0683947	0.115789	0.590685	0.554732	0.810346
PSME2	ENSG00000100911	3147.7	0.174043	0.107981	1.6118	0.107005	0.450347
BRMS1L	ENSG00000100916	137.435	-0.149216	0.0884312	-1.68737	0.0915329	0.426505
REC8	ENSG00000100918	463.468	0.126141	0.095149	1.32573	0.184931	0.544019
TM9SF1	ENSG00000100926	54.7143	-0.00980602	0.116072	-0.0844824	0.932673	0.976563
SEC23A	ENSG00000100934	1612.53	-0.103711	0.0663733	-1.56254	0.11816	0.466156
GMPR2	ENSG00000100938	2113.54	0.159356	0.0581894	2.73857	0.00617074	0.172405
PNN	ENSG00000100941	6057.71	0.0289683	0.0509153	0.56895	0.56939	0.815631
RABGGTA	ENSG00000100949	395.811	0.0634371	0.0729154	0.870011	0.384295	0.709174
PLTP	ENSG00000100979	33.4767	-0.26779	0.134062	-1.99751	0.0457699	0.33177
PCIF1	ENSG00000100982	1116.16	0.0583778	0.0523211	1.11576	0.264525	0.618235
GSS	ENSG00000100983	445.607	0.0594375	0.0662387	0.897322	0.369547	0.697534
MMP9	ENSG00000100985	1632.51	0.328588	0.204027	1.61051	0.107286	0.450347
TRPC4AP	ENSG00000100991	2692.15	0.060862	0.0426489	1.42705	0.153566	0.512362
PYGB	ENSG00000100994	1319.27	-0.0104934	0.055623	-0.188653	0.850365	0.945174
ABHD12	ENSG00000100997	278.508	0.0454146	0.068662	0.661423	0.508341	0.787262
PROCR	ENSG00000101000	21.7576	0.0252471	0.19708	0.128106	0.898065	NA
GINS1	ENSG00000101003	28.9297	0.136374	0.213589	0.638485	0.523158	0.795534
NINL	ENSG00000101004	25.226	0.0135132	0.173907	0.0777036	0.938064	0.978532
CD40	ENSG00000101017	372.311	-0.128216	0.0893107	-1.43562	0.15111	0.508739
UQCC1	ENSG00000101019	781.919	0.0187731	0.0598931	0.313443	0.753944	0.902493
ZMYND8	ENSG00000101040	1165.59	-0.0536688	0.0459179	-1.1688	0.242485	0.598351
SGK2	ENSG00000101049	3.398	0.206934	0.380321	0.544103	0.586371	NA
IFT52	ENSG00000101052	349.382	-0.011558	0.0508204	-0.227429	0.82009	0.931611
MYBL2	ENSG00000101057	129.52	0.151824	0.163167	0.930482	0.352122	0.68694
NDRG3	ENSG00000101079	1143.91	-0.0348867	0.0429298	-0.812646	0.416421	0.731087
SLA2	ENSG00000101082	1125.23	-0.189931	0.0624539	-3.04113	0.00235688	0.136698
C20orf24	ENSG00000101084	180.545	0.195152	0.138684	1.40717	0.159376	0.517025
NFATC2	ENSG00000101096	1455.72	-0.231807	0.0802625	-2.88811	0.00387565	0.159802
PABPC1L	ENSG00000101104	544.969	0.0620781	0.0704027	0.881758	0.377907	0.704682
STK4	ENSG00000101109	12669.3	-0.0648485	0.0666221	-0.973378	0.330365	0.671144
ADNP	ENSG00000101126	2825.7	-0.0805205	0.0583127	-1.38084	0.167328	0.523722
PFDN4	ENSG00000101132	319.694	0.0564169	0.0790032	0.714109	0.47516	0.765047
CSTF1	ENSG00000101138	592.336	-0.0512338	0.0425344	-1.20453	0.228386	0.586127
RAE1	ENSG00000101146	866.668	0.0580156	0.041085	1.41209	0.157924	0.516266
TPD52L2	ENSG00000101150	3514.37	0.136048	0.0628222	2.1656	0.0303414	0.286676
DNAJC5	ENSG00000101152	3152.6	0.0936682	0.0467707	2.00271	0.0452083	0.330343
NELFCD	ENSG00000101158	1073.55	-0.0669899	0.0460679	-1.45416	0.145903	0.502685
CTSZ	ENSG00000101160	5914.7	0.142406	0.0655151	2.17363	0.0297329	0.285997
PRPF6	ENSG00000101161	2229.55	0.107714	0.0494853	2.17669	0.029504	0.285997
TUBB1	ENSG00000101162	11528.7	-0.215989	0.0900111	-2.39958	0.016414	0.236245
SLMO2	ENSG00000101166	1806.48	-0.0263199	0.0523747	-0.502531	0.615294	0.839175
MTG2	ENSG00000101181	666.863	0.0360048	0.0487151	0.739088	0.459853	0.755598
PSMA7	ENSG00000101182	2023.19	0.111536	0.0657768	1.69567	0.0899488	0.424343
SLCO4A1	ENSG00000101187	10.2865	-0.24315	0.271695	-0.894937	0.370821	NA
NTSR1	ENSG00000101188	22.6195	0.282747	0.220587	1.28179	0.199915	NA
MRGBP	ENSG00000101189	342.088	-0.0260646	0.059462	-0.43834	0.66114	0.860466
TCFL5	ENSG00000101190	282.042	0.0203674	0.070137	0.290394	0.771515	0.91098
DIDO1	ENSG00000101191	2806.16	-0.0488705	0.0494475	-0.988331	0.322991	0.665584
GID8	ENSG00000101193	1042.01	0.0677383	0.0334168	2.02707	0.0426549	0.321369
SLC17A9	ENSG00000101194	235.747	0.0959749	0.0973988	0.985381	0.324437	0.666876
ARFGAP1	ENSG00000101199	1257.83	0.115605	0.0679231	1.70199	0.0887568	0.423074
EEF1A2	ENSG00000101210	3.95829	-0.328852	0.378839	-0.868052	0.385366	NA
PTK6	ENSG00000101213	17.4869	0.227018	0.225978	1.0046	0.315089	NA
[truncated: 16,754 more rows]
