# Supplementary material for: Analysis of transcriptional changes in the immune system associated with pubertal development in a longitudinal cohort of children with asthma
Source: Nat Commun. 2023 Jan 16;14:230. doi: 10.1038/s41467-022-35742-z (PMC9842661; doi:10.1038/s41467-022-35742-z)
Supplement: Supplementary file 11 — Supplementary Data 8 [file 41467_2022_35742_MOESM11_ESM.xlsx]

## Sheet: S8_cbpd_stats_longit
gene_symbol	ENSGene	baseMean	log2FoldChange	lfcSE	stat	pvalue	padj
DPM1	ENSG00000000419	1279.95	0.121348	0.0531329	2.28385	0.0223803	0.999825
SCYL3	ENSG00000000457	955.011	0.0459999	0.047936	0.95961	0.337251	0.999825
C1orf112	ENSG00000000460	225.166	-0.0137653	0.0738409	-0.186418	0.852117	0.999825
FGR	ENSG00000000938	15437.5	0.013479	0.0936475	0.143933	0.885553	0.999825
CFH	ENSG00000000971	109.726	0.212894	0.106966	1.99031	0.0465572	0.999825
FUCA2	ENSG00000001036	635.755	0.0205326	0.0770822	0.266373	0.789952	0.999825
GCLC	ENSG00000001084	857.95	-0.025737	0.0653656	-0.39374	0.693773	0.999825
NFYA	ENSG00000001167	1817.48	0.0141736	0.0640825	0.221178	0.824954	0.999825
STPG1	ENSG00000001460	69.6268	-0.00542537	0.100518	-0.0539739	0.956956	0.999825
NIPAL3	ENSG00000001461	1148.19	-0.164899	0.0619174	-2.66321	0.00773985	0.999825
ENPP4	ENSG00000001561	1141.03	-0.0241159	0.0989741	-0.243659	0.807495	0.999825
ANKIB1	ENSG00000001629	1611.73	-0.0400011	0.0747031	-0.535468	0.592327	0.999825
CYP51A1	ENSG00000001630	16.8934	-0.041364	0.216899	-0.190706	0.848756	0.999825
KRIT1	ENSG00000001631	1499.93	-0.0576476	0.0780537	-0.738563	0.460173	0.999825
RAD52	ENSG00000002016	297.509	-0.0843979	0.061858	-1.36438	0.172448	0.999825
BAD	ENSG00000002330	189.679	0.0974335	0.143862	0.677271	0.498234	0.999825
LAP3	ENSG00000002549	2586.28	-0.0184155	0.218459	-0.0842974	0.93282	0.999825
HS3ST1	ENSG00000002587	50.7531	-0.00157544	0.145011	-0.0108643	0.991332	0.999825
AOC1	ENSG00000002726	61.4163	-0.478025	0.332172	-1.43909	0.150125	0.999825
WNT16	ENSG00000002745	25.8344	0.0594501	0.167984	0.353903	0.723411	0.999825
MAD1L1	ENSG00000002822	555.148	-0.061856	0.0741338	-0.834383	0.404065	0.999825
LASP1	ENSG00000002834	11324.6	-0.0418129	0.0807403	-0.517869	0.604549	0.999825
SNX11	ENSG00000002919	1371.13	0.0608099	0.0831667	0.731181	0.464669	0.999825
TMEM176A	ENSG00000002933	204.821	-0.237702	0.155201	-1.53157	0.125627	0.999825
M6PR	ENSG00000003056	5602.95	-0.0341042	0.037963	-0.898354	0.368997	0.999825
CYP26B1	ENSG00000003137	5.79017	0.506309	6.16509	0.082125	0.934547	0.999825
ICA1	ENSG00000003147	88.1298	-0.0263324	0.100842	-0.261126	0.793996	0.999825
DBNDD1	ENSG00000003249	70.8603	-0.0454817	0.163857	-0.277569	0.781344	0.999825
ALS2	ENSG00000003393	638.234	-0.0985847	0.0691231	-1.42622	0.153805	0.999825
CASP10	ENSG00000003400	1839.42	-0.0356916	0.0911778	-0.39145	0.695465	0.999825
CFLAR	ENSG00000003402	16720.9	0.0920198	0.116326	0.791052	0.428914	0.999825
TFPI	ENSG00000003436	38.9673	-0.137475	0.174901	-0.786018	0.431857	0.999825
NDUFAF7	ENSG00000003509	677.083	-0.0365629	0.0536913	-0.680983	0.495882	0.999825
RBM5	ENSG00000003756	8452.68	0.070606	0.0434051	1.62667	0.103806	0.999825
ARF5	ENSG00000004059	1909.78	0.0795772	0.0676045	1.1771	0.239156	0.999825
SARM1	ENSG00000004139	409.692	-0.113506	0.0543918	-2.08682	0.0369042	0.999825
POLDIP2	ENSG00000004142	909.573	-0.050841	0.0415324	-1.22413	0.220904	0.999825
PLXND1	ENSG00000004399	991.912	0.0794254	0.101637	0.781465	0.434529	0.999825
AK2	ENSG00000004455	2810.93	-0.000242446	0.0364555	-0.00665048	0.994694	0.999909
CD38	ENSG00000004468	977.711	-0.00499466	0.125476	-0.0398057	0.968248	0.999825
FKBP4	ENSG00000004478	810.023	-0.154122	0.0928752	-1.65945	0.0970255	0.999825
KDM1A	ENSG00000004487	1155.68	-0.00692062	0.0505784	-0.136829	0.891166	0.999825
RBM6	ENSG00000004534	4592.9	0.0114415	0.0550342	0.207897	0.835309	0.999825
CAMKK1	ENSG00000004660	464.071	0.0159277	0.113848	0.139904	0.888736	0.999825
RECQL	ENSG00000004700	2949.12	-0.033191	0.0680343	-0.487856	0.625652	0.999825
CCDC132	ENSG00000004766	1062.84	-0.114622	0.0679173	-1.68767	0.0914738	0.999825
ARHGAP33	ENSG00000004777	55.5327	-0.00194251	0.159758	-0.012159	0.990299	0.999825
NDUFAB1	ENSG00000004779	430.991	0.0228595	0.10315	0.221613	0.824615	0.999825
PDK4	ENSG00000004799	1238.48	-0.0439266	0.201466	-0.218035	0.827402	0.999825
SLC22A16	ENSG00000004809	45.2725	0.131323	0.184199	0.712938	0.475884	0.999825
ZMYND10	ENSG00000004838	38.0399	-0.111372	0.145734	-0.764215	0.444739	0.999825
SLC25A13	ENSG00000004864	314.046	0.100381	0.0527457	1.90312	0.0570252	0.999825
ST7	ENSG00000004866	175.501	0.0232325	0.0799965	0.290419	0.771496	0.999825
CDC27	ENSG00000004897	2000.8	0.00996052	0.068056	0.146358	0.883639	0.999825
SLC4A1	ENSG00000004939	185.272	-0.578187	0.264705	-2.18427	0.0289422	0.999825
DVL2	ENSG00000004975	489.156	-0.0286602	0.0505339	-0.567149	0.570613	0.999825
PRSS22	ENSG00000005001	2.71603	-0.640076	0.401316	-1.59494	0.110725	0.999825
UPF1	ENSG00000005007	3055.84	0.0483614	0.0886016	0.545829	0.585183	0.999825
SKAP2	ENSG00000005020	5598.37	0.0856022	0.102835	0.832419	0.405172	0.999825
CCDC109B	ENSG00000005059	1716.24	-0.00579729	0.0619053	-0.0936477	0.925389	0.999825
POLR2J	ENSG00000005075	433.852	0.134748	0.0945034	1.42585	0.153911	0.999825
DHX33	ENSG00000005100	482.28	-0.0638262	0.0570406	-1.11896	0.263157	0.999825
MEOX1	ENSG00000005102	27.3976	-0.436006	0.185353	-2.3523	0.0186578	0.999825
THSD7A	ENSG00000005108	12.0608	-0.313905	0.247703	-1.26726	0.205062	0.999825
LIG3	ENSG00000005156	441.866	-0.119947	0.0611619	-1.96114	0.0498632	0.999825
RPAP3	ENSG00000005175	1780.33	-0.00430959	0.0790087	-0.0545457	0.9565	0.999825
ACSM3	ENSG00000005187	179.05	-0.14604	0.101834	-1.43409	0.151546	0.999825
AC004381.6	ENSG00000005189	40.5174	0.137631	0.168102	0.818736	0.412937	0.999825
CIAPIN1	ENSG00000005194	621.995	-0.0383352	0.0628901	-0.609558	0.542154	0.999825
SPPL2B	ENSG00000005206	756.261	0.039666	0.101557	0.390578	0.696109	0.999825
FAM214B	ENSG00000005238	2207.35	0.100418	0.107445	0.9346	0.349995	0.999825
COPZ2	ENSG00000005243	17.501	0.267833	0.197096	1.35889	0.17418	0.999825
PRKAR2B	ENSG00000005249	4103.07	-0.0163833	0.12648	-0.129533	0.896936	0.999825
CREBBP	ENSG00000005339	4606.54	0.0315242	0.112896	0.279232	0.780066	0.999825
BZRAP1	ENSG00000005379	517.642	-0.062957	0.113409	-0.555132	0.578804	0.999825
MPO	ENSG00000005381	106.466	0.541845	0.191768	2.82553	0.00472023	0.999825
GCFC2	ENSG00000005436	515.737	-0.0269012	0.0803135	-0.334953	0.737661	0.999825
WDR54	ENSG00000005448	162.876	-0.0644847	0.122238	-0.527535	0.597822	0.999825
CROT	ENSG00000005469	379.168	-0.0778903	0.0667988	-1.16604	0.243597	0.999825
ABCB4	ENSG00000005471	175.291	0.00147654	0.104216	0.0141681	0.988696	0.999825
KMT2E	ENSG00000005483	5409.86	0.0166161	0.0983608	0.16893	0.865851	0.999825
RHBDD2	ENSG00000005486	708.323	0.078504	0.0771167	1.01799	0.308683	0.999825
SOX8	ENSG00000005513	22.3981	-0.0760569	0.187128	-0.406442	0.684418	0.999825
IBTK	ENSG00000005700	2137.65	-0.0373153	0.0715864	-0.521263	0.602184	0.999825
ZNF195	ENSG00000005801	638.968	-0.0181158	0.058984	-0.307131	0.758744	0.999825
MYCBP2	ENSG00000005810	5893.32	0.056585	0.100032	0.565669	0.571619	0.999825
FBXL3	ENSG00000005812	4274.12	0.0166318	0.07356	0.226098	0.821125	0.999825
ITGAL	ENSG00000005844	10155.3	0.00131834	0.0641726	0.0205437	0.98361	0.999825
PDK2	ENSG00000005882	315.768	-0.0321956	0.0745025	-0.432141	0.665639	0.999825
ITGA3	ENSG00000005884	57.1644	-0.0978435	0.12949	-0.755606	0.449886	0.999825
GGNBP2	ENSG00000005955	3330.65	0.0265551	0.0424563	0.625468	0.531664	0.999825
ITGA2B	ENSG00000005961	2282.87	0.0241745	0.125936	0.191959	0.847774	0.999825
GDE1	ENSG00000006007	1672.65	0.0571677	0.067863	0.842398	0.399565	0.999825
C19orf60	ENSG00000006015	266.475	0.0174862	0.167846	0.10418	0.917027	0.999825
OSBPL7	ENSG00000006025	337.415	-0.049139	0.0835476	-0.588155	0.556428	0.999825
MAP3K14	ENSG00000006062	935.534	-0.062925	0.0510041	-1.23372	0.217306	0.999825
CCL3	ENSG00000006075	107.258	0.39434	0.244645	1.61188	0.106987	0.999825
SYNRG	ENSG00000006114	3243.16	-0.0168139	0.0523994	-0.320879	0.748302	0.999825
AP2B1	ENSG00000006125	4191.21	-0.0670821	0.0442193	-1.51703	0.129259	0.999825
ZNF263	ENSG00000006194	1297.21	-0.0158334	0.0429267	-0.368846	0.712242	0.999825
SPATA20	ENSG00000006282	257.746	-0.0608739	0.0850562	-0.71569	0.474183	0.999825
TNFRSF12A	ENSG00000006327	68.7689	0.00860227	0.160311	0.0536599	0.957206	0.999825
MAP3K9	ENSG00000006432	173.981	-0.074236	0.1019	-0.728517	0.466297	0.999825
RALA	ENSG00000006451	1377.17	-0.025857	0.0571124	-0.45274	0.650736	0.999825
BAIAP2L1	ENSG00000006453	9.39171	-0.00164387	0.261399	-0.00628875	0.994982	0.999909
KDM7A	ENSG00000006459	5455.04	0.0800371	0.0912312	0.8773	0.380324	0.999825
AGK	ENSG00000006530	579.371	0.0106306	0.0681745	0.155933	0.876086	0.999825
ALDH3B1	ENSG00000006534	950.854	-0.0672101	0.081594	-0.823714	0.410102	0.999825
TTC22	ENSG00000006555	192.948	-0.127174	0.0872243	-1.45801	0.144839	0.999825
PHTF2	ENSG00000006576	1776.92	-0.0047471	0.0818278	-0.0580133	0.953738	0.999825
FARP2	ENSG00000006607	463.296	-0.0255331	0.0673387	-0.379175	0.704558	0.999825
GGCT	ENSG00000006625	362.961	0.0434585	0.0677874	0.6411	0.521458	0.999825
DBF4	ENSG00000006634	458.645	-0.0141293	0.0863474	-0.163633	0.87002	0.999825
TBXA2R	ENSG00000006638	65.764	0.0189952	0.1381	0.137547	0.890598	0.999825
IFRD1	ENSG00000006652	3052.44	0.173148	0.0901803	1.92001	0.0548561	0.999825
COX10	ENSG00000006695	256.133	-0.0416656	0.0564429	-0.738189	0.4604	0.999825
GTF2IRD1	ENSG00000006704	2.8569	-0.0103706	0.426785	-0.0242994	0.980614	0.999825
PAF1	ENSG00000006712	1130.05	0.11105	0.0657482	1.68901	0.0912167	0.999825
VPS41	ENSG00000006715	2565.82	-0.0130412	0.0533841	-0.244289	0.807007	0.999825
ARHGAP44	ENSG00000006740	2.2528	-0.606781	0.472942	-1.28299	0.199495	0.999825
ELAC2	ENSG00000006744	829.454	-0.0611375	0.047712	-1.28139	0.200058	0.999825
SCIN	ENSG00000006747	6.22733	0.214729	0.331278	0.648182	0.516867	0.999825
ADIPOR2	ENSG00000006831	2261.31	-0.0684183	0.0369354	-1.85238	0.0639718	0.999825
CDKL3	ENSG00000006837	8.41072	0.484811	0.210479	2.30337	0.0212578	0.999825
PRSS21	ENSG00000007038	20.6623	-0.277015	0.262271	-1.05621	0.290871	0.999825
MARK4	ENSG00000007047	423.228	-0.0336164	0.0728265	-0.461596	0.644371	0.999825
PROM1	ENSG00000007062	4.98674	0.623303	0.417988	1.4912	0.13591	0.999825
CCDC124	ENSG00000007080	310.504	0.0633516	0.105113	0.602698	0.546709	0.999825
CEACAM21	ENSG00000007129	395.833	-0.0466037	0.068492	-0.680425	0.496235	0.999825
PAFAH1B1	ENSG00000007168	5176.92	-0.0123708	0.0390738	-0.316602	0.751546	0.999825
KIAA0100	ENSG00000007202	3984.03	-0.0421976	0.0536557	-0.786453	0.431602	0.999825
GAS7	ENSG00000007237	4246.63	0.0254309	0.116381	0.218513	0.827029	0.999825
TRAPPC6A	ENSG00000007255	297.135	-0.000820758	0.11943	-0.00687231	0.994517	0.999909
MATK	ENSG00000007264	623.924	-0.104542	0.13102	-0.797908	0.424924	0.999825
CD79B	ENSG00000007312	2240.59	0.0697044	0.100651	0.692537	0.4886	0.999825
SCN4A	ENSG00000007314	10.3054	0.314067	0.268815	1.16834	0.242671	0.999825
ST7L	ENSG00000007341	220.958	0.106687	0.0594575	1.79434	0.0727591	0.999825
RPUSD1	ENSG00000007376	220.799	-0.0164649	0.119471	-0.137815	0.890387	0.999825
LUC7L	ENSG00000007392	1934.06	0.105471	0.0780051	1.35211	0.176342	0.999825
CACNA2D2	ENSG00000007402	153.082	-0.0897258	0.123443	-0.726861	0.467311	0.999825
BAIAP3	ENSG00000007516	309.251	-0.0307158	0.170477	-0.180176	0.857014	0.999825
TSR3	ENSG00000007520	380.096	0.0374408	0.105442	0.355084	0.722526	0.999825
PIGQ	ENSG00000007541	305.91	0.0310208	0.107955	0.287351	0.773844	0.999825
CRAMP1L	ENSG00000007545	382.934	0.0105204	0.0690731	0.152309	0.878943	0.999825
TEAD3	ENSG00000007866	2.97905	0.261485	0.445902	0.586419	0.557594	0.999825
DNAJC11	ENSG00000007923	619.193	-0.0163664	0.052599	-0.311155	0.755683	0.999825
MYLIP	ENSG00000007944	2238.5	-0.0558212	0.0796314	-0.700994	0.483307	0.999825
E2F2	ENSG00000007968	258.457	-0.15224	0.138815	-1.09671	0.272766	0.999825
PSMB1	ENSG00000008018	2425.36	0.083015	0.0569294	1.45821	0.144783	0.999825
JARID2	ENSG00000008083	2903.97	0.0572111	0.0807376	0.708606	0.478569	0.999825
CDK11A	ENSG00000008128	123.487	0.100405	0.0933136	1.07599	0.28193	0.999825
NADK	ENSG00000008130	9509.87	0.0833847	0.123691	0.674136	0.500225	0.999825
DLEC1	ENSG00000008226	112.412	-0.0204264	0.135698	-0.150528	0.880348	0.999825
CYTH3	ENSG00000008256	323.232	-0.0501107	0.0691764	-0.724391	0.468826	0.999825
ADAM22	ENSG00000008277	108.275	0.0524111	0.0996449	0.525978	0.598903	0.999825
SYPL1	ENSG00000008282	2194.7	0.00776557	0.0637047	0.121899	0.902979	0.999825
CYB561	ENSG00000008283	450.194	-0.100979	0.0939283	-1.07506	0.282346	0.999825
SPAG9	ENSG00000008294	4783.43	0.0608327	0.103275	0.589034	0.555839	0.999825
CELSR3	ENSG00000008300	75.0816	-0.152216	0.11939	-1.27495	0.202327	0.999825
AASS	ENSG00000008311	78.4904	-0.05019	0.134383	-0.373485	0.708788	0.999825
SS18L2	ENSG00000008324	542.123	0.0913374	0.0856665	1.0662	0.286334	0.999825
MPND	ENSG00000008382	240.503	-0.00616663	0.0835061	-0.0738465	0.941133	0.999825
MGST1	ENSG00000008394	324.708	0.315806	0.105453	2.99475	0.00274667	0.970611
CRY1	ENSG00000008405	614.091	-0.0435944	0.056598	-0.770247	0.441153	0.999825
PGLYRP1	ENSG00000008438	268.97	0.200934	0.216447	0.928328	0.353237	0.999825
NFIX	ENSG00000008441	97.7991	-0.253602	0.12185	-2.08127	0.0374089	0.999825
ST3GAL1	ENSG00000008513	3927.55	-0.0983877	0.046215	-2.12891	0.0332616	0.999825
MMP25	ENSG00000008516	9302.98	0.1976	0.148589	1.32984	0.18357	0.999825
IL32	ENSG00000008517	2824.06	-0.00482049	0.0886971	-0.0543478	0.956658	0.999825
PKD1	ENSG00000008710	562.638	-0.0170585	0.121089	-0.140875	0.887969	0.999825
MAPK8IP2	ENSG00000008735	4.02262	0.204041	0.336881	0.605677	0.544729	0.999825
MED24	ENSG00000008838	723.114	-0.0462386	0.067648	-0.683517	0.49428	0.999825
RHOBTB2	ENSG00000008853	349.198	-0.0796567	0.0729854	-1.09141	0.275094	0.999825
HEATR5B	ENSG00000008869	2578.74	-0.0205452	0.0627256	-0.327541	0.743259	0.999825
SEC62	ENSG00000008952	4745.63	0.0259669	0.0469369	0.55323	0.580106	0.999825
RPS20	ENSG00000008988	11271.7	0.0810005	0.0904564	0.895465	0.370539	0.999825
CSDE1	ENSG00000009307	17255.8	-0.0119051	0.0399438	-0.298046	0.765668	0.999825
UBE3C	ENSG00000009335	1842.44	-0.0624209	0.0501243	-1.24532	0.213014	0.999825
REV3L	ENSG00000009413	1600.39	0.0351882	0.0940309	0.374219	0.708241	0.999825
FAM76A	ENSG00000009780	455.697	-0.0644622	0.0561311	-1.14842	0.250794	0.999825
TRAF3IP3	ENSG00000009790	11093.4	0.0146822	0.0511329	0.287137	0.774007	0.999825
POMT2	ENSG00000009830	117.212	0.018964	0.0781562	0.242642	0.808283	0.999825
VTA1	ENSG00000009844	1539.73	0.0160603	0.065626	0.244725	0.806669	0.999825
BAZ1B	ENSG00000009954	2621.31	-0.00740477	0.0578198	-0.128066	0.898097	0.999825
RANBP9	ENSG00000010017	1294.27	-0.0169413	0.0522141	-0.324458	0.745592	0.999825
ETV7	ENSG00000010030	140.314	-0.0436693	0.390113	-0.11194	0.910871	0.999825
SPRTN	ENSG00000010072	471.782	0.0102895	0.0641177	0.160478	0.872504	0.999825
METTL13	ENSG00000010165	676.542	-0.0324644	0.0472925	-0.686461	0.492423	0.999825
DYRK4	ENSG00000010219	229.855	0.10757	0.0693962	1.55009	0.12112	0.999825
ZNF207	ENSG00000010244	5877	0.0496051	0.0381827	1.29915	0.193893	0.999825
UQCRC1	ENSG00000010256	1434.14	0.0207321	0.0630592	0.328772	0.742328	0.999825
STARD3NL	ENSG00000010270	1045.22	0.0492743	0.0598762	0.822936	0.410544	0.999825
CD9	ENSG00000010278	1148.4	-0.0809916	0.102197	-0.792504	0.428067	0.999825
NCAPD2	ENSG00000010292	1526.98	-0.0892749	0.0508057	-1.75718	0.0788868	0.999825
IFFO1	ENSG00000010295	1125.69	0.0382796	0.0588674	0.650267	0.51552	0.999825
GIPR	ENSG00000010310	105.873	-0.129735	0.166317	-0.780049	0.435362	0.999825
PHF7	ENSG00000010318	102.931	-0.0821878	0.0846027	-0.971457	0.331321	0.999825
SEMA3G	ENSG00000010319	17.2362	0.264385	0.223882	1.18092	0.237636	0.999825
NISCH	ENSG00000010322	1979.74	0.0176175	0.0540731	0.32581	0.744568	0.999825
STAB1	ENSG00000010327	1418.73	0.200024	0.138596	1.44322	0.148959	0.999825
FUZ	ENSG00000010361	295.213	0.147236	0.117902	1.2488	0.21174	0.999825
SLC6A13	ENSG00000010379	3.95027	0.346679	0.361721	0.958416	0.337853	0.999825
PRSS3	ENSG00000010438	2.65539	0.0594369	0.502388	0.118309	0.905823	0.999825
ZNF200	ENSG00000010539	1193.94	0.0427061	0.109968	0.388348	0.697758	0.999825
CD4	ENSG00000010610	5218.2	-0.0166123	0.0632924	-0.262469	0.79296	0.999825
LRRC23	ENSG00000010626	101.549	-0.096098	0.0730775	-1.31502	0.188505	0.999825
HFE	ENSG00000010704	188.057	0.0794351	0.112292	0.7074	0.479318	0.999825
SCMH1	ENSG00000010803	264.277	-0.0250984	0.0770391	-0.325788	0.744585	0.999825
FYN	ENSG00000010810	4038.98	-0.0338191	0.0491336	-0.688308	0.491259	0.999825
HIVEP2	ENSG00000010818	2970.71	-0.017317	0.0927553	-0.186695	0.8519	0.999825
FMO1	ENSG00000010932	3.29674	-0.381655	0.487492	-0.782895	0.433689	0.999825
TCEB3	ENSG00000011007	1258.39	-0.0745616	0.0424246	-1.75751	0.0788312	0.999825
LYPLA2	ENSG00000011009	1040.54	0.0726998	0.0732652	0.992283	0.32106	0.999825
CLCN6	ENSG00000011021	487.468	-0.00629385	0.0663551	-0.094851	0.924433	0.999825
MRC2	ENSG00000011028	37.3119	-0.165061	0.17436	-0.946667	0.343809	0.999825
TSPAN9	ENSG00000011105	273.496	-0.133607	0.124074	-1.07683	0.281556	0.999825
BTBD7	ENSG00000011114	1077.39	-0.0413709	0.0663468	-0.623556	0.532919	0.999825
APBA3	ENSG00000011132	416.062	-0.0864587	0.0898471	-0.962287	0.335905	0.999825
MKS1	ENSG00000011143	163.815	-0.112717	0.0776974	-1.45072	0.146859	0.999825
ABHD5	ENSG00000011198	1744.79	0.0778565	0.149494	0.5208	0.602506	0.999825
AKAP8L	ENSG00000011243	1578.9	0.070595	0.0619087	1.14031	0.254158	0.999825
MBTD1	ENSG00000011258	1784.12	-0.0229553	0.0608166	-0.377451	0.705838	0.999825
UTP18	ENSG00000011260	935.478	0.00759929	0.0576213	0.131883	0.895076	0.999825
RNF216	ENSG00000011275	2564.91	-0.0678871	0.0554667	-1.22393	0.22098	0.999825
TTC19	ENSG00000011295	613.68	0.00266211	0.0574428	0.0463437	0.963036	0.999825
PTBP1	ENSG00000011304	3627.65	0.0194298	0.0490722	0.395943	0.692147	0.999825
LARS2	ENSG00000011376	356.301	-0.158338	0.0606189	-2.61203	0.00900074	0.999825
PIK3C2A	ENSG00000011405	1943.71	-0.0723728	0.0922304	-0.784696	0.432632	0.999825
PLAUR	ENSG00000011422	1347.26	0.116996	0.142742	0.819631	0.412427	0.999825
ANLN	ENSG00000011426	32.3766	0.0774415	0.28139	0.275211	0.783154	0.999825
WIZ	ENSG00000011451	404.356	0.00261946	0.0798038	0.0328238	0.973815	0.999825
RABGAP1	ENSG00000011454	1326.03	0.007514	0.0565447	0.132886	0.894284	0.999825
DCN	ENSG00000011465	2.52196	-0.368654	0.450766	-0.817839	0.413449	0.999825
QPCTL	ENSG00000011478	70.029	0.0798045	0.115974	0.688125	0.491374	0.999825
PPP5C	ENSG00000011485	653.389	-0.00757595	0.0592444	-0.127876	0.898247	0.999825
CEP68	ENSG00000011523	902.736	-0.0664526	0.0834215	-0.796588	0.42569	0.999825
MAP4K3	ENSG00000011566	370.666	-0.06188	0.0857997	-0.721214	0.470778	0.999825
ZBTB32	ENSG00000011590	31.2597	-0.0476187	0.206465	-0.230638	0.817596	0.999825
TYROBP	ENSG00000011600	6299.35	0.277702	0.118357	2.34631	0.0189601	0.999825
TMEM159	ENSG00000011638	261.188	-0.0358754	0.0628726	-0.570604	0.568268	0.999825
BRCA1	ENSG00000012048	350.426	-0.0268813	0.12643	-0.212619	0.831625	0.999825
ERCC1	ENSG00000012061	911.406	-0.00663089	0.0621593	-0.106676	0.915046	0.999825
CD22	ENSG00000012124	2257.7	-0.0873886	0.101828	-0.858195	0.390785	0.999825
SEMA3B	ENSG00000012171	12.9244	0.312097	0.250559	1.24561	0.212909	0.999825
LTF	ENSG00000012223	896.64	0.430352	0.286795	1.50055	0.133471	0.999825
EXTL3	ENSG00000012232	1729.28	-0.0285909	0.104897	-0.272561	0.785191	0.999825
ELOVL5	ENSG00000012660	8871.76	0.0905448	0.0852987	1.0615	0.288461	0.999825
ALOX5	ENSG00000012779	6797.8	0.177955	0.116783	1.52381	0.127556	0.999825
CALCOCO1	ENSG00000012822	3771.17	0.021663	0.0762181	0.284224	0.776239	0.999825
UBR7	ENSG00000012963	863.72	-0.0321473	0.039035	-0.823552	0.410194	0.999825
MAP4K5	ENSG00000012983	1397.27	-0.064367	0.0693049	-0.928752	0.353018	0.999825
EHD3	ENSG00000013016	616.443	-0.112128	0.0872281	-1.28546	0.198632	0.999825
PSMC4	ENSG00000013275	1003.84	-0.0138785	0.0451465	-0.307411	0.758531	0.999825
MAN2B2	ENSG00000013288	1966.99	-0.0119357	0.0615733	-0.193845	0.846297	0.999825
SLC25A39	ENSG00000013306	1723.82	-0.149443	0.123368	-1.21136	0.225757	0.999825
MVP	ENSG00000013364	6201.79	0.0961352	0.109067	0.881436	0.378082	0.999825
NUB1	ENSG00000013374	3230.94	0.0542234	0.122159	0.443874	0.657134	0.999825
PGM3	ENSG00000013375	581.373	0.0176236	0.0541393	0.325524	0.744784	0.999825
RWDD2A	ENSG00000013392	162.847	0.0742217	0.0873815	0.849397	0.39566	0.999825
CLK1	ENSG00000013441	15670.8	0.0761364	0.0699417	1.08857	0.276344	0.999825
POLR3B	ENSG00000013503	267.627	-0.0478495	0.0613555	-0.779874	0.435465	0.999825
ANGEL1	ENSG00000013523	460.559	-0.103484	0.0603207	-1.71556	0.086242	0.999825
RNF14	ENSG00000013561	985.902	-0.10847	0.0471948	-2.29835	0.0215421	0.999825
DDX11	ENSG00000013573	298.235	-0.0546781	0.087566	-0.624421	0.532351	0.999825
HEBP1	ENSG00000013583	327.241	0.0242495	0.0804703	0.301348	0.763149	0.999825
CD6	ENSG00000013725	2520.8	-0.0596684	0.0921159	-0.647753	0.517145	0.999825
TACC3	ENSG00000013810	2655.65	0.101639	0.0753363	1.34914	0.177292	0.999825
UFL1	ENSG00000014123	2168.73	-0.0121896	0.0821058	-0.148463	0.881978	0.999825
POLA2	ENSG00000014138	315.964	0.0420385	0.0619312	0.678794	0.497269	0.999825
ZC3H3	ENSG00000014164	455.064	0.058387	0.105064	0.555728	0.578397	0.999825
CAPN1	ENSG00000014216	2846.42	0.00624933	0.0621515	0.10055	0.919908	0.999825
ACPP	ENSG00000014257	819.049	-0.00364199	0.109762	-0.0331806	0.973531	0.999825
MDH1	ENSG00000014641	1700.16	-0.0368061	0.0585586	-0.628535	0.529653	0.999825
SLC30A9	ENSG00000014824	1365.29	-0.0148672	0.0646734	-0.229881	0.818184	0.999825
MTMR11	ENSG00000014914	565.756	0.0591373	0.119133	0.496396	0.619615	0.999825
COX15	ENSG00000014919	1130.69	0.00718724	0.0370247	0.19412	0.846082	0.999825
CCDC88C	ENSG00000015133	3113.1	-0.0595539	0.069039	-0.862613	0.38835	0.999825
YAF2	ENSG00000015153	654.585	0.0346639	0.0612466	0.565973	0.571412	0.999825
ZMYND11	ENSG00000015171	1982.99	-0.0884147	0.0746009	-1.18517	0.23595	0.999825
BID	ENSG00000015475	2736.62	0.152323	0.0880093	1.73075	0.0834955	0.999825
MATR3	ENSG00000015479	10178.5	-0.0518763	0.0543291	-0.954852	0.339653	0.999825
XYLT2	ENSG00000015532	416.652	0.0318282	0.0778367	0.40891	0.682606	0.999825
RGPD5	ENSG00000015568	42.8079	-0.0500063	0.144058	-0.347127	0.728496	0.999825
NUDCD3	ENSG00000015676	1254.86	-0.0879451	0.0457893	-1.92065	0.0547762	0.999825
CHDH	ENSG00000016391	11.203	0.0666453	0.214855	0.310188	0.756418	0.999825
GLT8D1	ENSG00000016864	820.317	0.0161554	0.0450342	0.358736	0.719792	0.999825
ATP2C1	ENSG00000017260	2003.16	-0.0213992	0.0435493	-0.491379	0.623158	0.999825
IGF1	ENSG00000017427	5.04084	0.492349	0.506301	0.972443	0.33083	0.999825
RALBP1	ENSG00000017797	4096.47	0.0347948	0.0955195	0.364269	0.715657	0.999825
RUFY3	ENSG00000018189	802.422	0.00326877	0.0745724	0.0438335	0.965037	0.999825
SLC11A1	ENSG00000018280	6271.73	0.176135	0.151721	1.16091	0.245678	0.999825
WWTR1	ENSG00000018408	6.18192	-0.0153902	0.266776	-0.0576896	0.953996	0.999825
AGPS	ENSG00000018510	1702.34	-0.0506146	0.0759623	-0.666312	0.505212	0.999825
TTC27	ENSG00000018699	383.973	-0.0205798	0.0554556	-0.371104	0.71056	0.999825
ZNF582	ENSG00000018869	151.125	-0.0146255	0.0676926	-0.216057	0.828943	0.999825
VSIG2	ENSG00000019102	4.36813	0.511775	0.442235	1.15725	0.247171	0.999825
PHLDB1	ENSG00000019144	7.47799	-0.074793	0.240826	-0.310569	0.756128	0.999825
MARCO	ENSG00000019169	192.618	0.257877	0.182666	1.41174	0.158026	0.999825
CYP24A1	ENSG00000019186	10.7576	-0.415868	0.300968	-1.38177	0.167043	0.999825
PRDM11	ENSG00000019485	58.9869	-0.231641	0.11082	-2.09025	0.0365951	0.999825
CD74	ENSG00000019582	35497.2	0.0280219	0.0624771	0.448515	0.653782	0.999825
HGF	ENSG00000019991	350.925	0.0869808	0.118107	0.736455	0.461454	0.999825
ZRANB1	ENSG00000019995	1563.32	0.0509373	0.0539647	0.9439	0.345221	0.999825
NCDN	ENSG00000020129	305.115	-0.0697613	0.0767681	-0.908728	0.363494	0.999825
GPR124	ENSG00000020181	82.7777	0.0782593	0.132371	0.591213	0.554378	0.999825
ZFP64	ENSG00000020256	189.713	-0.0855699	0.0734341	-1.16526	0.243913	0.999825
MNAT1	ENSG00000020426	176.522	0.040533	0.0796045	0.50918	0.610626	0.999825
SAMD4A	ENSG00000020577	273.75	-0.0764678	0.247496	-0.308966	0.757348	0.999825
RUNX3	ENSG00000020633	2413.73	-0.0878965	0.0737897	-1.19118	0.233584	0.999825
MRE11A	ENSG00000020922	1008.75	-0.0320393	0.0688647	-0.46525	0.641752	0.999825
PLEKHB1	ENSG00000021300	369.207	-0.00788033	0.12185	-0.0646725	0.948435	0.999825
SERPINB1	ENSG00000021355	6755.5	0.0972155	0.11519	0.843955	0.398695	0.999825
SLC7A9	ENSG00000021488	3.81768	-0.570383	0.402907	-1.41567	0.156872	0.999825
SPAST	ENSG00000021574	1874.39	0.000128956	0.0822513	0.00156782	0.998749	0.999993
OSBPL5	ENSG00000021762	522.518	0.0321437	0.119548	0.268877	0.788025	0.999825
AQR	ENSG00000021776	1967.58	0.0103601	0.0636043	0.162884	0.87061	0.999825
CPS1	ENSG00000021826	3.13752	-0.521413	0.34619	-1.50615	0.132029	0.999825
RTFDC1	ENSG00000022277	3482.81	0.0473309	0.0729538	0.64878	0.516481	0.999825
NLRP2	ENSG00000022556	196.011	0.0305004	0.094524	0.322673	0.746943	0.999825
SLC45A4	ENSG00000022567	2326.94	0.032646	0.127404	0.25624	0.797765	0.999825
RNF10	ENSG00000022840	4013.31	-0.0363602	0.0683166	-0.532231	0.594566	0.999825
ZNF839	ENSG00000022976	446.828	0.0723392	0.06216	1.16376	0.244522	0.999825
ZDHHC6	ENSG00000023041	1776.92	0.0853829	0.0398481	2.14271	0.0321365	0.999825
GRAMD1B	ENSG00000023171	470.841	-0.0649029	0.170202	-0.381328	0.70296	0.999825
RNH1	ENSG00000023191	1764.87	0.0732607	0.088839	0.824646	0.409572	0.999825
NDUFS1	ENSG00000023228	1830.31	-0.0410289	0.0415912	-0.986481	0.323897	0.999825
RB1CC1	ENSG00000023287	4447.74	0.00437563	0.102319	0.0427648	0.965889	0.999825
ERP44	ENSG00000023318	2563.69	0.128518	0.0751261	1.7107	0.0871362	0.999825
ALAS1	ENSG00000023330	941.934	0.0133098	0.0729044	0.182565	0.855139	0.999825
BIRC3	ENSG00000023445	9739.38	-0.0637385	0.0834883	-0.763442	0.4452	0.999825
AKAP11	ENSG00000023516	2311.67	-0.0190247	0.0985759	-0.192996	0.846962	0.999825
GLRX2	ENSG00000023572	106.127	0.0701416	0.0925312	0.758032	0.448432	0.999825
SNAPC1	ENSG00000023608	188.722	-0.0140724	0.077346	-0.181941	0.855629	0.999825
DERA	ENSG00000023697	548.674	0.0224166	0.0635175	0.35292	0.724149	0.999825
STRAP	ENSG00000023734	1638.63	-0.0370844	0.0422755	-0.877208	0.380374	0.999825
ABCC2	ENSG00000023839	129.533	0.0655695	0.0789655	0.830357	0.406337	0.999825
DEF6	ENSG00000023892	3638.9	0.0476906	0.0657281	0.725574	0.4681	0.999825
PLEKHO1	ENSG00000023902	3708.92	-0.0329816	0.0799981	-0.412279	0.680135	0.999825
GCLM	ENSG00000023909	558.699	0.0198172	0.0678167	0.292217	0.770121	0.999825
UBR2	ENSG00000024048	7132.22	0.0750424	0.108434	0.692053	0.488904	0.999825
EHD2	ENSG00000024422	7.91919	0.0288283	0.280327	0.102838	0.918091	0.999825
DEPDC1	ENSG00000024526	13.8486	-0.436272	0.353427	-1.2344	0.217053	0.999825
CCDC28A	ENSG00000024862	1084.6	0.0770222	0.0577137	1.33456	0.182021	0.999825
RRAGD	ENSG00000025039	815.583	0.102569	0.1108	0.925718	0.354593	0.999825
HSF2	ENSG00000025156	664.171	0.0316188	0.0790056	0.400209	0.689002	0.999825
PHF20	ENSG00000025293	2550.53	-0.0685153	0.0603459	-1.13537	0.256218	0.999825
HSD17B6	ENSG00000025423	7.41181	-0.163399	0.285436	-0.572454	0.567015	0.999825
NR1H3	ENSG00000025434	91.7924	0.0719708	0.100018	0.719579	0.471785	0.999825
TYMP	ENSG00000025708	3828.31	0.0864565	0.180183	0.479825	0.631352	0.999825
NCAPH2	ENSG00000025770	563.833	-0.0205714	0.0825983	-0.249054	0.803319	0.999825
TOMM34	ENSG00000025772	314.73	-0.014902	0.0569516	-0.261661	0.793583	0.999825
SEC63	ENSG00000025796	2497.97	0.0225265	0.0647607	0.347842	0.727959	0.999825
KPNA6	ENSG00000025800	1740.04	-0.124847	0.0393888	-3.16961	0.00152646	0.970611
VIM	ENSG00000026025	19859.1	0.134481	0.0646269	2.08088	0.0374447	0.999825
RTEL1-TNFRSF6B	ENSG00000026036	16.5126	-0.0946594	0.203533	-0.465082	0.641873	0.999825
FAS	ENSG00000026103	2460.38	0.197035	0.14807	1.33069	0.183292	0.999825
RNASET2	ENSG00000026297	4193.32	0.133997	0.0967796	1.38456	0.166186	0.999825
CD44	ENSG00000026508	14249.5	0.0241682	0.0658603	0.366962	0.713648	0.999825
KCNG1	ENSG00000026559	50.8972	-0.104075	0.188999	-0.550664	0.581864	0.999825
AGPAT4	ENSG00000026652	399.628	-0.0336561	0.0817838	-0.411525	0.680688	0.999825
SLAMF7	ENSG00000026751	2038.13	-0.0146366	0.118605	-0.123406	0.901786	0.999825
BTN3A1	ENSG00000026950	8129.79	0.00406213	0.0822703	0.0493754	0.96062	0.999825
MIPEP	ENSG00000027001	115.264	0.0280215	0.0869571	0.322245	0.747267	0.999825
PRKCH	ENSG00000027075	3069.68	-0.0522355	0.0640287	-0.815814	0.414607	0.999825
IFNGR1	ENSG00000027697	8347.14	0.158079	0.0964829	1.63842	0.101335	0.999825
B4GALT7	ENSG00000027847	239.33	0.0425588	0.0783183	0.543409	0.586848	0.999825
SH2D2A	ENSG00000027869	303.702	-0.162372	0.113452	-1.4312	0.152374	0.999825
VRK2	ENSG00000028116	687.134	-0.0606727	0.126931	-0.477996	0.632653	0.999825
TNFRSF1B	ENSG00000028137	12343	0.0187196	0.0917564	0.204014	0.838343	0.999825
VEZT	ENSG00000028203	1020.91	-0.0448878	0.0578501	-0.775933	0.437789	0.999825
POU2F2	ENSG00000028277	2621.85	0.0557004	0.0712027	0.782279	0.43405	0.999825
BRD9	ENSG00000028310	935.617	-0.000793348	0.0468444	-0.0169358	0.986488	0.999825
SNX1	ENSG00000028528	4774.64	0.0186129	0.038947	0.477904	0.632718	0.999825
TBPL1	ENSG00000028839	714.257	0.0405481	0.0566092	0.716282	0.473817	0.999825
ARNTL2	ENSG00000029153	45.9972	0.154572	0.208549	0.741179	0.458585	0.999825
BCLAF1	ENSG00000029363	11243.5	0.0522297	0.0670803	0.778615	0.436207	0.999825
SLC39A9	ENSG00000029364	1726.48	-0.0330795	0.0456484	-0.724657	0.468662	0.999825
ANK1	ENSG00000029534	278.019	-0.180072	0.0823106	-2.18771	0.0286909	0.999825
TFB1M	ENSG00000029639	203.031	0.027561	0.0709167	0.38864	0.697543	0.999825
RABEP1	ENSG00000029725	3042.76	0.00168931	0.0500099	0.0337796	0.973053	0.999825
NUP160	ENSG00000030066	1862.05	-0.0831058	0.0501881	-1.65589	0.097745	0.999825
BAK1	ENSG00000030110	843.878	-0.0478375	0.105731	-0.452447	0.650947	0.999825
IKZF2	ENSG00000030419	2199.21	-0.191089	0.1121	-1.70463	0.0882626	0.999825
GRN	ENSG00000030582	8173.58	0.200873	0.119705	1.67807	0.0933335	0.999825
FAM13B	ENSG00000031003	3090.29	-0.107368	0.0648688	-1.65516	0.0978924	0.999825
ARHGAP31	ENSG00000031081	491.217	-0.0795731	0.114488	-0.695033	0.487035	0.999825
CENPQ	ENSG00000031691	200.331	-0.0877894	0.095321	-0.920987	0.357057	0.999825
SARS	ENSG00000031698	2367.27	0.0140006	0.0296768	0.471769	0.637092	0.999825
RANBP3	ENSG00000031823	1129.98	0.0236611	0.0492825	0.480113	0.631147	0.999825
ARID4A	ENSG00000032219	3864.72	0.0439105	0.0986499	0.445114	0.656237	0.999825
TSSC1	ENSG00000032389	309.802	0.0987881	0.0631957	1.56321	0.118004	0.999825
PNPLA6	ENSG00000032444	1718.35	-0.160573	0.101865	-1.57633	0.11495	0.999825
IFT88	ENSG00000032742	395.795	0.0243778	0.0753311	0.323609	0.746234	0.999825
ALG1	ENSG00000033011	286.901	0.0245382	0.069974	0.350676	0.725831	0.999825
ZCCHC8	ENSG00000033030	1244.51	-0.00887282	0.0442872	-0.200347	0.841209	0.999825
ABCF2	ENSG00000033050	935.342	-0.0407093	0.0434544	-0.936827	0.348847	0.999825
CHPF2	ENSG00000033100	1474.09	0.0138165	0.0655807	0.210679	0.833137	0.999825
LRRC7	ENSG00000033122	9.83267	0.203272	0.280292	0.725213	0.468321	0.999825
FUT8	ENSG00000033170	506.125	-0.0832222	0.0666693	-1.24828	0.211927	0.999825
UBA6	ENSG00000033178	2184.02	-0.0191906	0.0700054	-0.27413	0.783984	0.999825
GAB2	ENSG00000033327	4099.66	0.100857	0.156497	0.644465	0.519274	0.999825
ATP6V0A1	ENSG00000033627	1101.74	0.020019	0.0708345	0.282617	0.777471	0.999825
PIAS1	ENSG00000033800	2521.84	0.0609658	0.100759	0.605065	0.545136	0.999825
SLC4A7	ENSG00000033867	1847.69	-0.0501871	0.107935	-0.464976	0.641949	0.999825
APBA2	ENSG00000034053	731.038	-0.0146984	0.119252	-0.123255	0.901905	0.999825
UHRF1	ENSG00000034063	49.024	-0.0913197	0.217671	-0.419532	0.674828	0.999825
MAP2K3	ENSG00000034152	2883.72	0.0542634	0.077392	0.70115	0.483209	0.999825
EFCAB1	ENSG00000034239	6.63136	-0.0610015	0.402115	-0.151702	0.879422	0.999825
TMSB10	ENSG00000034510	10210	0.0637076	0.0932186	0.683422	0.49434	0.999825
ASTE1	ENSG00000034533	665.738	-0.0490565	0.0476782	-1.02891	0.303523	0.999825
RNF19A	ENSG00000034677	3244.02	0.0148423	0.0639483	0.232099	0.816461	0.999825
PEX3	ENSG00000034693	310.4	0.00598667	0.0738646	0.0810493	0.935403	0.999825
GABARAPL2	ENSG00000034713	2512.8	0.140398	0.069738	2.01322	0.0440919	0.999825
SH3YL1	ENSG00000035115	906.503	0.00339852	0.083857	0.0405276	0.967672	0.999825
FAM136A	ENSG00000035141	918.519	0.0611491	0.0597355	1.02366	0.305994	0.999825
VCL	ENSG00000035403	6042.32	-0.0373311	0.0719382	-0.518932	0.603808	0.999825
DEPDC1B	ENSG00000035499	29.2187	-0.0547496	0.249656	-0.2193	0.826416	0.999825
DAPK2	ENSG00000035664	1435.42	-0.0551447	0.134522	-0.40993	0.681857	0.999825
NSMAF	ENSG00000035681	2174.05	0.151593	0.0600643	2.52385	0.0116078	0.999825
ADSS	ENSG00000035687	2157.74	0.0451192	0.0654972	0.688872	0.490904	0.999825
STAP1	ENSG00000035720	674.633	0.0806837	0.0970597	0.831279	0.405816	0.999825
TIMP2	ENSG00000035862	3594.21	0.0955628	0.0919495	1.0393	0.298667	0.999825
RFC1	ENSG00000035928	1774.15	-0.0269016	0.0528548	-0.508972	0.610772	0.999825
TBC1D23	ENSG00000036054	1891.7	0.00697732	0.0706502	0.0987588	0.92133	0.999825
CUL3	ENSG00000036257	3653.24	0.0442489	0.0682548	0.648289	0.516798	0.999825
MYOM2	ENSG00000036448	729.789	0.0602938	0.13381	0.450594	0.652282	0.999825
CYP46A1	ENSG00000036530	6.39763	0.361252	0.309806	1.16606	0.243591	0.999825
ZZZ3	ENSG00000036549	1457.94	-0.067613	0.071896	-0.940428	0.346998	0.999825
SLC18A1	ENSG00000036565	8.36174	-0.0851575	0.272744	-0.312225	0.754869	0.999825
TUBG2	ENSG00000037042	82.7487	-0.0310719	0.116479	-0.266759	0.789654	0.999825
RPL26L1	ENSG00000037241	122.245	0.0852822	0.0894712	0.95318	0.340499	0.999825
FLT4	ENSG00000037280	68.2381	-0.0997783	0.152033	-0.656295	0.511634	0.999825
NSUN2	ENSG00000037474	1883.32	0.024358	0.0381021	0.639282	0.522639	0.999825
FBXO42	ENSG00000037637	872.553	-0.00657083	0.0344859	-0.190537	0.848889	0.999825
MFAP3	ENSG00000037749	1732.57	-0.0770367	0.0745926	-1.03277	0.301714	0.999825
MRI1	ENSG00000037757	664.484	-0.0961932	0.0708462	-1.35778	0.174535	0.999825
METTL1	ENSG00000037897	66.5415	0.0163938	0.104276	0.157215	0.875075	0.999825
AGA	ENSG00000038002	596.798	-0.0296145	0.0496852	-0.596042	0.551147	0.999825
PI4K2B	ENSG00000038210	1199.13	0.0168179	0.123007	0.136724	0.891249	0.999825
BOD1L1	ENSG00000038219	7881.45	0.142733	0.127562	1.11893	0.26317	0.999825
MAT2B	ENSG00000038274	5918.33	-0.0142846	0.0573177	-0.249217	0.803193	0.999825
EDC4	ENSG00000038358	923.909	-0.0271305	0.0724369	-0.37454	0.708002	0.999825
TRIO	ENSG00000038382	873.703	0.0233795	0.0904637	0.25844	0.796067	0.999825
VCAN	ENSG00000038427	16503.7	0.35222	0.179035	1.96732	0.0491462	0.999825
CLEC16A	ENSG00000038532	667.083	-0.0540222	0.0597924	-0.903495	0.366263	0.999825
MSR1	ENSG00000038945	191.043	0.0771906	0.247238	0.312212	0.754879	0.999825
CDH1	ENSG00000039068	17.2375	-0.270093	0.205266	-1.31582	0.188236	0.999825
SKIV2L2	ENSG00000039123	2191.85	-0.0599226	0.0577581	-1.03747	0.299515	0.999825
ZFYVE16	ENSG00000039319	3495.18	0.0777409	0.115119	0.675309	0.499479	0.999825
FAM65A	ENSG00000039523	1222.5	0.0606255	0.0784945	0.772353	0.439905	0.999825
RAI14	ENSG00000039560	8.08908	0.374035	0.267267	1.39948	0.16167	0.999825
SOX30	ENSG00000039600	3.50197	-0.235668	0.390936	-0.60283	0.546622	0.999825
PNKP	ENSG00000039650	580.592	0.00157928	0.0846041	0.0186667	0.985107	0.999825
BEST2	ENSG00000039987	1.63757	0.677275	0.665644	1.01747	0.308929	0.999825
PHLPP2	ENSG00000040199	369.697	-0.0959132	0.0759002	-1.26368	0.206346	0.999825
SPDL1	ENSG00000040275	298.093	-0.032624	0.0841206	-0.387825	0.698146	0.999825
STAU2	ENSG00000040341	853.515	-0.0109206	0.0593535	-0.183992	0.85402	0.999825
PQLC2	ENSG00000040487	161.921	0.0712186	0.0898726	0.792439	0.428105	0.999825
CTNS	ENSG00000040531	373.782	-0.0824067	0.0608402	-1.35448	0.175584	0.999825
RTN4R	ENSG00000040608	14.923	0.0389484	0.267503	0.1456	0.884237	0.999825
PHF23	ENSG00000040633	1218.89	0.0459683	0.0625311	0.735126	0.462263	0.999825
INPP4A	ENSG00000040933	3602.76	-0.0469311	0.0514231	-0.912647	0.361428	0.999825
RAB27B	ENSG00000041353	1000.46	-0.133799	0.102365	-1.30708	0.191187	0.999825
PSMA4	ENSG00000041357	2956.48	0.0778388	0.0876055	0.888515	0.374264	0.999825
MYO16	ENSG00000041515	2.99145	0.224421	0.400079	0.560943	0.574837	0.999825
LSG1	ENSG00000041802	1164.89	-0.0383739	0.0422986	-0.907216	0.364293	0.999825
PARP3	ENSG00000041880	146.236	0.0696725	0.105793	0.658576	0.510168	0.999825
THAP3	ENSG00000041988	270.101	-0.0103469	0.0735644	-0.140651	0.888145	0.999825
FAM65C	ENSG00000042062	22.556	-0.29515	0.18131	-1.62788	0.10355	0.999825
TDP1	ENSG00000042088	654.738	-0.0433705	0.0556126	-0.779867	0.435469	0.999825
AIFM2	ENSG00000042286	92.5391	-0.0424072	0.102851	-0.412315	0.680108	0.999825
SPATA7	ENSG00000042317	59.4686	0.140679	0.113166	1.24312	0.213824	0.999825
MED17	ENSG00000042429	1150.59	-0.0101758	0.039544	-0.257329	0.796925	0.999825
RETSAT	ENSG00000042445	557.361	-0.0192269	0.0438516	-0.438454	0.661057	0.999825
CAPG	ENSG00000042493	1765.18	0.098106	0.0816994	1.20082	0.229823	0.999825
AP2S1	ENSG00000042753	791.8	0.0446095	0.0875946	0.509273	0.610561	0.999825
TG	ENSG00000042832	27.1935	-0.0170335	0.187978	-0.0906143	0.927799	0.999825
ADAM28	ENSG00000042980	1659.95	0.201704	0.0953936	2.11443	0.0344781	0.999825
DCUN1D1	ENSG00000043093	2111	-0.00945712	0.0802183	-0.117892	0.906153	0.999825
JADE2	ENSG00000043143	2611.22	-0.0646517	0.0692738	-0.933278	0.350676	0.999825
LCP2	ENSG00000043462	8046.04	0.0786586	0.0812551	0.968045	0.333022	0.999825
TRIT1	ENSG00000043514	447.995	0.0574379	0.064187	0.894853	0.370866	0.999825
ADRB1	ENSG00000043591	6.33566	0.096029	0.363886	0.263898	0.791858	0.999825
CUL7	ENSG00000044090	337.335	0.000509456	0.0617776	0.00824661	0.99342	0.999825
CTNNA1	ENSG00000044115	2272.15	0.0762853	0.093314	0.817512	0.413636	0.999825
CNTLN	ENSG00000044459	141.711	-0.00655333	0.137695	-0.0475932	0.96204	0.999825
HSPA5	ENSG00000044574	6515.65	0.0995369	0.0709165	1.40358	0.160444	0.999825
DSG2	ENSG00000046604	10.0884	-0.121422	0.264896	-0.458375	0.646683	0.999825
WDR37	ENSG00000047056	1507.66	-0.018504	0.0355216	-0.520924	0.60242	0.999825
YTHDC2	ENSG00000047188	2015.38	0.037495	0.0609618	0.615056	0.538517	0.999825
ATP6V1H	ENSG00000047249	662.208	0.0526605	0.0498436	1.05651	0.290733	0.999825
POLR2B	ENSG00000047315	5007.83	0.0241046	0.0467323	0.515801	0.605993	0.999825
FAM214A	ENSG00000047346	2139.44	-0.00567762	0.0709838	-0.0799847	0.936249	0.999825
ARAP2	ENSG00000047365	3163.64	-0.0377877	0.0924604	-0.408691	0.682766	0.999825
TPR	ENSG00000047410	9724.32	0.0606873	0.073509	0.825577	0.409044	0.999825
KIAA0556	ENSG00000047578	737.75	0.0129027	0.088352	0.146037	0.883892	0.999825
DTNBP1	ENSG00000047579	427.057	0.0432027	0.0740732	0.583243	0.55973	0.999825
ANO2	ENSG00000047617	5.78016	-0.189565	0.332817	-0.569577	0.568965	0.999825
C12orf4	ENSG00000047621	570.753	-0.00595111	0.0666591	-0.0892767	0.928862	0.999825
FAM184B	ENSG00000047662	3.58832	-0.115785	0.511681	-0.226284	0.82098	0.999825
MAP4	ENSG00000047849	1330.11	-0.0307039	0.0705426	-0.435253	0.663379	0.999825
GOPC	ENSG00000047932	2259.65	-0.0284609	0.0675801	-0.421143	0.673651	0.999825
USP28	ENSG00000048028	1138.72	-0.0875436	0.0660443	-1.32553	0.184996	0.999825
HDAC9	ENSG00000048052	1202.5	0.0741153	0.106622	0.695125	0.486977	0.999825
TSPAN17	ENSG00000048140	654.669	-0.0542124	0.0757744	-0.715445	0.474334	0.999825
NOP16	ENSG00000048162	279.325	0.0323107	0.068562	0.471262	0.637453	0.999825
CC2D2A	ENSG00000048342	15.9766	0.0721085	0.223704	0.322339	0.747196	0.999825
RRM2B	ENSG00000048392	3291.16	0.074371	0.110859	0.67086	0.50231	0.999825
ZNF800	ENSG00000048405	1595.74	-0.0129683	0.0729913	-0.177669	0.858983	0.999825
TNFRSF17	ENSG00000048462	158.227	0.109113	0.225953	0.482899	0.629167	0.999825
SNX29	ENSG00000048471	1243.67	-0.0878276	0.0697559	-1.25907	0.208005	0.999825
MRPS10	ENSG00000048544	874.672	-0.0432591	0.051778	-0.835473	0.403451	0.999825
RSF1	ENSG00000048649	2748.51	0.0170783	0.0784787	0.217617	0.827727	0.999825
VPS13D	ENSG00000048707	2221.23	-0.00601056	0.0842779	-0.0713184	0.943144	0.999825
CELF2	ENSG00000048740	13896.5	0.0779206	0.0805156	0.96777	0.333159	0.999825
FAM120A	ENSG00000048828	5096.21	0.0200301	0.0656577	0.305068	0.760314	0.999825
R3HDM1	ENSG00000048991	687.989	-0.0252778	0.0660175	-0.382895	0.701798	0.999825
COL9A2	ENSG00000049089	389.334	0.0309717	0.146967	0.210739	0.833091	0.999825
KITLG	ENSG00000049130	3.62423	-0.217753	0.366441	-0.594236	0.552354	0.999825
ERCC8	ENSG00000049167	216.782	-0.00859463	0.0691632	-0.124266	0.901105	0.999825
ADAMTS6	ENSG00000049192	52.9396	-0.0554651	0.135595	-0.409049	0.682504	0.999825
H6PD	ENSG00000049239	1736.47	-0.0230043	0.0655982	-0.350685	0.725824	0.999825
VAMP3	ENSG00000049245	2733.46	0.0889678	0.0880462	1.01047	0.312271	0.999825
PER3	ENSG00000049246	238.593	-0.00277283	0.0775352	-0.0357622	0.971472	0.999825
UTS2	ENSG00000049247	75.089	0.010285	0.122779	0.0837682	0.933241	0.999825
TNFRSF9	ENSG00000049249	112.408	0.0369968	0.184012	0.201057	0.840654	0.999825
LTBP1	ENSG00000049323	397.08	-0.0887361	0.113782	-0.779876	0.435464	0.999825
RCN1	ENSG00000049449	427.488	-0.0628712	0.0805965	-0.780074	0.435348	0.999825
RFC2	ENSG00000049541	461.633	0.0609172	0.0746315	0.81624	0.414363	0.999825
ARID1B	ENSG00000049618	1654.66	-0.0428438	0.06682	-0.641182	0.521404	0.999825
CLPTM1L	ENSG00000049656	1501.14	-0.00887703	0.0444374	-0.199765	0.841664	0.999825
NEDD4L	ENSG00000049759	68.4262	-0.0310262	0.10611	-0.292396	0.769984	0.999825
HEXB	ENSG00000049860	2591.62	0.125051	0.059255	2.11038	0.0348253	0.999825
PTCD2	ENSG00000049883	125.194	-0.143586	0.085586	-1.67769	0.0934082	0.999825
JKAMP	ENSG00000050130	1464.97	0.100439	0.0540386	1.85866	0.0630759	0.999825
DKK3	ENSG00000050165	22.4488	0.109565	0.235977	0.464304	0.64243	0.999825
ARHGEF5	ENSG00000050327	38.1615	0.0091341	0.148749	0.0614062	0.951036	0.999825
NFE2L3	ENSG00000050344	246.704	-0.0244388	0.108232	-0.2258	0.821357	0.999825
MCUR1	ENSG00000050393	567.356	-0.0138016	0.0721077	-0.191402	0.848211	0.999825
LIMA1	ENSG00000050405	459.155	-0.100986	0.0902069	-1.1195	0.262928	0.999825
LETMD1	ENSG00000050426	1063.42	-0.0130298	0.0542784	-0.240055	0.810288	0.999825
SLC4A8	ENSG00000050438	123.822	-0.211102	0.0995881	-2.11975	0.0340272	0.999825
LAMC3	ENSG00000050555	7.94375	0.308174	0.283253	1.08798	0.276603	0.999825
PTGER3	ENSG00000050628	21.4177	0.151901	0.205112	0.740575	0.458951	0.999825
TNIP3	ENSG00000050730	14.91	-0.321551	0.235194	-1.36718	0.17157	0.999825
MAPK9	ENSG00000050748	1003.76	0.0302719	0.0478539	0.63259	0.527002	0.999825
COL23A1	ENSG00000050767	4.74929	0.426467	0.379667	1.12326	0.261325	0.999825
FAM160A2	ENSG00000051009	1343.79	0.0228684	0.0786159	0.290888	0.771137	0.999825
HERPUD1	ENSG00000051108	2501.21	0.0268009	0.0417517	0.641911	0.520931	0.999825
HOMER3	ENSG00000051128	114.069	0.227542	0.122919	1.85116	0.0641467	0.999825
RAD51	ENSG00000051180	25.7574	-0.200106	0.21246	-0.941855	0.346267	0.999825
POLQ	ENSG00000051341	35.4425	-0.0285675	0.225745	-0.126548	0.899298	0.999825
PIK3CB	ENSG00000051382	1737.17	0.0377633	0.0695466	0.542992	0.587135	0.999825
CYBA	ENSG00000051523	5433.15	0.128115	0.112773	1.13603	0.255942	0.999825
THOC3	ENSG00000051596	168.369	-0.00063407	0.0785431	-0.0080729	0.993559	0.99986
HEBP2	ENSG00000051620	2190.82	0.061132	0.0785399	0.778356	0.436359	0.999825
MPHOSPH9	ENSG00000051825	1130.89	-0.137065	0.0703132	-1.94935	0.0512536	0.999825
PLEKHA5	ENSG00000052126	107.304	-0.0311169	0.102925	-0.302325	0.762404	0.999825
SIKE1	ENSG00000052723	1822.71	-0.067051	0.065956	-1.0166	0.309343	0.999825
RRP12	ENSG00000052749	1563.93	0.182292	0.0927894	1.96457	0.0494635	0.999825
FNIP2	ENSG00000052795	610.469	-0.002785	0.107071	-0.0260107	0.979249	0.999825
MSMO1	ENSG00000052802	560.651	-0.0894601	0.0679087	-1.31736	0.187718	0.999825
TTC17	ENSG00000052841	2591.96	0.0686359	0.0513901	1.33559	0.181685	0.999825
FSTL4	ENSG00000053108	10.0448	-0.306756	0.217971	-1.40732	0.159331	0.999825
FOXN3	ENSG00000053254	5262.11	-0.0118938	0.0724671	-0.164127	0.869631	0.999825
METTL24	ENSG00000053328	1.89545	-0.484635	0.490372	-0.988301	0.323005	0.999825
AKR7A2	ENSG00000053371	331.131	-0.0510704	0.0686679	-0.74373	0.45704	0.999825
MRTO4	ENSG00000053372	407.626	0.0140912	0.070374	0.200232	0.841299	0.999825
USE1	ENSG00000053501	225.007	0.0589049	0.0863984	0.681782	0.495377	0.999825
MCF2L2	ENSG00000053524	22.6402	0.0591559	0.155909	0.379425	0.704372	0.999825
AP5M1	ENSG00000053770	1602.12	-0.0458905	0.0644638	-0.71188	0.476539	0.999825
ANAPC4	ENSG00000053900	1801.39	0.0285599	0.0537533	0.531315	0.595201	0.999825
KCNQ1	ENSG00000053918	751.604	0.0822165	0.069627	1.18081	0.237677	0.999825
TRAPPC3	ENSG00000054116	1094.66	0.0537773	0.0500473	1.07453	0.282585	0.999825
THRAP3	ENSG00000054118	5772.5	0.0382458	0.0549698	0.69576	0.486579	0.999825
PHPT1	ENSG00000054148	233.849	0.118069	0.0962702	1.22643	0.220037	0.999825
ENTPD2	ENSG00000054179	26.6791	-0.267026	0.300772	-0.887802	0.374647	0.999825
LY75	ENSG00000054219	1392.88	0.180031	0.0773164	2.3285	0.0198857	0.999825
ARID4B	ENSG00000054267	5777.71	0.04678	0.0998658	0.468428	0.639478	0.999825
OPN3	ENSG00000054277	610.626	-0.0458461	0.0516014	-0.888466	0.37429	0.999825
SDCCAG8	ENSG00000054282	561.81	-0.0106883	0.0589934	-0.181178	0.856228	0.999825
PTPRN	ENSG00000054356	16.6961	0.259272	0.237893	1.08987	0.275772	0.999825
HHAT	ENSG00000054392	70.626	0.0040921	0.0996658	0.0410582	0.96725	0.999825
KIF1B	ENSG00000054523	1381.94	0.0662373	0.13259	0.499567	0.61738	0.999825
FOXC1	ENSG00000054598	3.50495	-0.181184	0.507578	-0.356958	0.721123	0.999825
TBC1D22A	ENSG00000054611	951.334	0.0356054	0.0537063	0.662965	0.507353	0.999825
SYNE2	ENSG00000054654	4976.93	0.0870621	0.123369	0.705706	0.480371	0.999825
PLEKHH1	ENSG00000054690	2.78377	-0.0451863	0.463683	-0.0974508	0.922368	0.999825
ATP9A	ENSG00000054793	301.106	-0.209661	0.103354	-2.02858	0.0425015	0.999825
FAM168A	ENSG00000054965	1309.04	-0.0719241	0.0503068	-1.42971	0.1528	0.999825
RELT	ENSG00000054967	1621.72	0.0202349	0.0926285	0.218452	0.827077	0.999825
GALC	ENSG00000054983	1819.15	0.057684	0.073989	0.779629	0.43561	0.999825
NOP58	ENSG00000055044	1842.16	0.0223412	0.0593049	0.376717	0.706384	0.999825
SZRD1	ENSG00000055070	3400.13	-0.0448755	0.0426271	-1.05275	0.292458	0.999825
KCNH2	ENSG00000055118	44.0956	-0.0593018	0.159933	-0.370792	0.710792	0.999825
CUL1	ENSG00000055130	1749.68	0.0176057	0.0871269	0.20207	0.839862	0.999825
FAM114A2	ENSG00000055147	761.451	-0.0625703	0.0499465	-1.25275	0.210298	0.999825
CYFIP2	ENSG00000055163	7389.36	-0.0570923	0.0523359	-1.09088	0.275324	0.999825
TAB2	ENSG00000055208	5146.61	0.0578062	0.0698103	0.828047	0.407644	0.999825
GINM1	ENSG00000055211	785.922	0.052668	0.0559213	0.941825	0.346282	0.999825
EIF2AK2	ENSG00000055332	4409.73	0.0453136	0.221925	0.204185	0.838209	0.999825
USP36	ENSG00000055483	1039.98	-0.0412703	0.057445	-0.718432	0.472491	0.999825
KMT2C	ENSG00000055609	4814.22	0.0321129	0.107957	0.29746	0.766116	0.999825
MCOLN3	ENSG00000055732	13.0572	0.107021	0.228435	0.468496	0.63943	0.999825
PUM2	ENSG00000055917	8064.94	0.0250513	0.0630533	0.397304	0.691143	0.999825
MRPL43	ENSG00000055950	462.504	0.0538278	0.0755642	0.712345	0.476251	0.999825
ITIH4	ENSG00000055955	11.2462	0.141608	0.197977	0.715274	0.474439	0.999825
ITIH1	ENSG00000055957	8.19773	-0.193448	0.277642	-0.696755	0.485956	0.999825
C4orf27	ENSG00000056050	364.13	0.0447941	0.0651275	0.68779	0.491585	0.999825
ZFR	ENSG00000056097	3145.5	-0.0160863	0.0592933	-0.2713	0.78616	0.999825
TRAF1	ENSG00000056558	2026.01	-0.0720342	0.0831914	-0.865885	0.386553	0.999825
RC3H2	ENSG00000056586	3297.31	-0.0169689	0.0726559	-0.233552	0.815333	0.999825
PCGF2	ENSG00000056661	2.22711	0.648045	0.549675	1.17896	0.238414	0.999825
IL17RB	ENSG00000056736	29.2617	-0.191332	0.155743	-1.22851	0.219255	0.999825
TRAF3IP2	ENSG00000056972	311.645	-0.0127849	0.0635389	-0.201214	0.840531	0.999825
DCBLD2	ENSG00000057019	49.7183	0.061559	0.120816	0.509526	0.610383	0.999825
SOAT1	ENSG00000057252	2578.98	0.0349906	0.0607242	0.576221	0.564466	0.999825
PKP2	ENSG00000057294	60.9362	-0.191284	0.152775	-1.25206	0.210547	0.999825
MSH4	ENSG00000057468	6.53412	-0.226056	0.282102	-0.801326	0.422943	0.999825
F7	ENSG00000057593	1.92972	0.349246	0.490144	0.712537	0.476132	0.999825
GDI2	ENSG00000057608	8291.42	0.00459878	0.0458723	0.100252	0.920144	0.999825
PRDM1	ENSG00000057657	1654.4	0.107894	0.105464	1.02304	0.306291	0.999825
ATG5	ENSG00000057663	1012.66	0.0628436	0.0450431	1.39519	0.162959	0.999825
TMCC3	ENSG00000057704	2185.7	0.0294347	0.142776	0.20616	0.836666	0.999825
PITHD1	ENSG00000057757	871.24	-0.000111136	0.056154	-0.00197913	0.998421	0.999993
MTA3	ENSG00000057935	362.996	-0.085314	0.0858741	-0.993478	0.320477	0.999825
USP13	ENSG00000058056	214.277	-0.0769197	0.0817239	-0.941213	0.346596	0.999825
ATP11B	ENSG00000058063	6675.47	0.0127536	0.087459	0.145823	0.884061	0.999825
CDK14	ENSG00000058091	684.681	0.00407406	0.0979432	0.0415961	0.966821	0.999825
SEC61A1	ENSG00000058262	3909.65	0.00097862	0.0441417	0.02217	0.982312	0.999825
PPP1R12A	ENSG00000058272	6466.98	0.0214135	0.0949158	0.225606	0.821508	0.999825
RASGRF1	ENSG00000058335	3.8327	-0.261623	0.391351	-0.668511	0.503808	0.999825
CROCC	ENSG00000058453	427.679	-0.0622465	0.115167	-0.540491	0.588858	0.999825
POLR3E	ENSG00000058600	847.858	-0.0341502	0.0596219	-0.572781	0.566793	0.999825
ATP2B4	ENSG00000058668	4074.25	0.0516508	0.101561	0.508571	0.611053	0.999825
ZC3H11A	ENSG00000058673	9410.38	0.049469	0.0578168	0.855616	0.39221	0.999825
RIOK2	ENSG00000058729	832.968	0.0031498	0.0543231	0.0579828	0.953762	0.999825
YIPF1	ENSG00000058799	870.321	0.184225	0.0959752	1.9195	0.0549209	0.999825
NDC1	ENSG00000058804	610.693	-0.0321731	0.0634655	-0.506939	0.612198	0.999825
DGKG	ENSG00000058866	271.893	-0.0499006	0.0892301	-0.559235	0.576001	0.999825
FLYWCH1	ENSG00000059122	552.275	-0.069063	0.0919615	-0.750999	0.452653	0.999825
UNKL	ENSG00000059145	846.432	0.135149	0.0846682	1.59622	0.110439	0.999825
TBXAS1	ENSG00000059377	4101.94	0.0683893	0.104278	0.655836	0.51193	0.999825
PARP12	ENSG00000059378	2229.01	0.0994892	0.166932	0.595985	0.551185	0.999825
ALDH18A1	ENSG00000059573	590.221	-0.05509	0.062265	-0.884767	0.376282	0.999825
TARBP1	ENSG00000059588	1420.43	0.0534101	0.0789492	0.676512	0.498716	0.999825
PET112	ENSG00000059691	236.609	0.0196158	0.0619158	0.316814	0.751384	0.999825
MXD1	ENSG00000059728	23266	0.164787	0.153523	1.07337	0.283104	0.999825
CDK17	ENSG00000059758	2108.36	0.032864	0.0951537	0.345378	0.72981	0.999825
DNAJC25	ENSG00000059769	211.141	0.0990053	0.0813816	1.21656	0.223773	0.999825
SLC2A3	ENSG00000059804	7039.77	0.178739	0.139234	1.28373	0.199237	0.999825
PSD	ENSG00000059915	32.4019	-0.0513652	0.205746	-0.249653	0.802856	0.999825
CTDP1	ENSG00000060069	777.022	-0.00960979	0.0926493	-0.103722	0.91739	0.999825
YBX3	ENSG00000060138	2182.18	0.0440725	0.0687022	0.641501	0.521197	0.999825
STYK1	ENSG00000060140	29.3231	-0.15839	0.179801	-0.880922	0.37836	0.999825
WNK1	ENSG00000060237	6499.3	-0.00850587	0.0924994	-0.091956	0.926733	0.999825
CCAR1	ENSG00000060339	2891.74	0.0268828	0.0633501	0.424353	0.671308	0.999825
OGFR	ENSG00000060491	2000.4	0.0288376	0.117492	0.245442	0.806114	0.999825
GNA15	ENSG00000060558	415.819	0.0368142	0.0865216	0.425491	0.670479	0.999825
CREB3L3	ENSG00000060566	2.21279	-0.362756	0.603951	-0.600638	0.548081	0.999825
PIGV	ENSG00000060642	370.065	-0.085266	0.0605607	-1.40794	0.159148	0.999825
PTPRU	ENSG00000060656	3.96554	-0.187056	0.489743	-0.381947	0.702501	0.999825
SNRNP40	ENSG00000060688	749.977	-0.0206529	0.0482053	-0.428436	0.668334	0.999825
RIMBP2	ENSG00000060709	13.1437	0.214355	0.339155	0.632026	0.52737	0.999825
QSER1	ENSG00000060749	742.001	0.0081312	0.102605	0.0792474	0.936836	0.999825
MPC1	ENSG00000060762	610.912	0.111226	0.0460094	2.41746	0.0156292	0.999825
ACAA1	ENSG00000060971	2501.99	0.0567233	0.0660821	0.858376	0.390685	0.999825
BCAT1	ENSG00000060982	323.561	-0.00606329	0.122574	-0.0494662	0.960548	0.999825
HDAC7	ENSG00000061273	3127.02	0.0876373	0.0704854	1.24334	0.213743	0.999825
LZTS1	ENSG00000061337	7.35821	0.30979	0.258538	1.19824	0.230824	0.999825
SPAG4	ENSG00000061656	2.31022	0.410931	0.443055	0.927494	0.35367	0.999825
NCKAP1	ENSG00000061676	270.141	-0.0561464	0.0936914	-0.59927	0.548993	0.999825
MRPS35	ENSG00000061794	857.067	-0.0280062	0.054872	-0.510393	0.609776	0.999825
GUCY1B3	ENSG00000061918	384.104	-0.0491121	0.105215	-0.466777	0.640659	0.999825
SFSWAP	ENSG00000061936	1357.11	0.0555949	0.0556984	0.998142	0.318211	0.999825
TNK2	ENSG00000061938	1841.54	0.0618176	0.10461	0.590936	0.554563	0.999825
MON2	ENSG00000061987	2615.04	0.0343641	0.0649026	0.529472	0.596478	0.999825
GPBP1	ENSG00000062194	5201.63	0.0952651	0.0644483	1.47816	0.139364	0.999825
DGAT2	ENSG00000062282	2843.49	0.174765	0.165606	1.05531	0.291284	0.999825
ZNF112	ENSG00000062370	41.4332	-0.0662516	0.165356	-0.40066	0.68867	0.999825
CS	ENSG00000062485	2849.09	-0.0733289	0.0463239	-1.58296	0.11343	0.999825
LTK	ENSG00000062524	191.067	0.0142631	0.135456	0.105296	0.916141	0.999825
MRPS24	ENSG00000062582	10.3447	0.187022	0.263344	0.71018	0.477592	0.999825
ELMO2	ENSG00000062598	1757.42	0.0410021	0.0882749	0.464482	0.642302	0.999825
WAPAL	ENSG00000062650	3937.34	-0.0250809	0.0680939	-0.368329	0.712628	0.999825
VMP1	ENSG00000062716	14420.8	0.181022	0.118979	1.52146	0.128145	0.999825
APPBP2	ENSG00000062725	1509.92	-0.0348102	0.0574118	-0.606325	0.544299	0.999825
POLD1	ENSG00000062822	218.563	-0.0375329	0.0979489	-0.383189	0.70158	0.999825
EIF4B	ENSG00000063046	16594	-0.073758	0.060747	-1.21418	0.224677	0.999825
SLC6A16	ENSG00000063127	120.711	-0.0944881	0.0850312	-1.11122	0.266475	0.999825
GLTSCR1	ENSG00000063169	269.704	-0.0336889	0.0975428	-0.345376	0.729812	0.999825
SPHK2	ENSG00000063176	199.703	0.0056724	0.096092	0.0590309	0.952927	0.999825
RPL18	ENSG00000063177	8516.54	0.0454076	0.105026	0.432345	0.665491	0.999825
CA11	ENSG00000063180	151.505	0.0775784	0.112129	0.691866	0.489021	0.999825
ISOC2	ENSG00000063241	104.203	0.0188198	0.124525	0.151132	0.879871	0.999825
U2AF2	ENSG00000063244	3078.76	-0.0326004	0.0492451	-0.662003	0.507969	0.999825
EPN1	ENSG00000063245	827.585	-0.00852216	0.111902	-0.0761572	0.939294	0.999825
MED29	ENSG00000063322	1298.67	-0.0230102	0.0330748	-0.695704	0.486614	0.999825
AHRR	ENSG00000063438	15.4372	-0.0338496	0.192081	-0.176226	0.860117	0.999825
GPC1	ENSG00000063660	7.25205	0.150198	0.325085	0.462026	0.644062	0.999825
ADCK1	ENSG00000063761	132.353	-0.045065	0.0815404	-0.55267	0.580489	0.999825
HAGH	ENSG00000063854	509.53	-0.0240608	0.07006	-0.343431	0.731274	0.999825
RNF4	ENSG00000063978	2395.98	-0.03239	0.030529	-1.06096	0.288709	0.999825
CASP8	ENSG00000064012	8694.69	0.0525116	0.079121	0.663687	0.506891	0.999825
LIMCH1	ENSG00000064042	4.88409	0.231524	0.332689	0.695917	0.486481	0.999825
ASUN	ENSG00000064102	644.099	0.0237866	0.0575045	0.413648	0.679132	0.999825
TM7SF3	ENSG00000064115	918.069	-0.106806	0.0437281	-2.4425	0.0145859	0.999825
SPA17	ENSG00000064199	29.7891	0.159802	0.156201	1.02306	0.306281	0.999825
TSPAN32	ENSG00000064201	1082.31	0.05762	0.0868399	0.66352	0.506997	0.999825
ST3GAL6	ENSG00000064225	1049.65	0.211524	0.0905814	2.33518	0.0195339	0.999825
ATP2C2	ENSG00000064270	8.71595	0.118648	0.350515	0.338495	0.73499	0.999825
NGFR	ENSG00000064300	8.43137	0.0569947	0.361584	0.157625	0.874752	0.999825
CDON	ENSG00000064309	21.2273	-0.125223	0.180594	-0.693396	0.488061	0.999825
TAF2	ENSG00000064313	1245.91	-0.0345661	0.0736012	-0.46964	0.638612	0.999825
HIPK2	ENSG00000064393	2099.89	-0.0446102	0.0944751	-0.472191	0.636791	0.999825
TNPO3	ENSG00000064419	1575.34	-0.016238	0.0663283	-0.244812	0.806602	0.999825
RFXANK	ENSG00000064490	601.775	0.0922599	0.0742079	1.24326	0.213771	0.999825
TMEM161A	ENSG00000064545	165.232	-0.0521276	0.109145	-0.477598	0.632936	0.999825
LPAR2	ENSG00000064547	1716.59	0.175069	0.12843	1.36315	0.172836	0.999825
CTSA	ENSG00000064601	4038.93	0.00605388	0.0714127	0.0847732	0.932442	0.999825
SUGP2	ENSG00000064607	2557.8	-0.0598735	0.0535821	-1.11742	0.263817	0.999825
SLC12A2	ENSG00000064651	437.009	-0.13262	0.0810311	-1.63665	0.101703	0.999825
SNX24	ENSG00000064652	79.4643	0.0962644	0.115127	0.836156	0.403067	0.999825
CNN2	ENSG00000064666	11333.5	0.00269342	0.0800432	0.0336496	0.973157	0.999825
ABCA7	ENSG00000064687	2896.24	0.0214949	0.105142	0.204437	0.838012	0.999825
DDX20	ENSG00000064703	898.771	0.0169112	0.0448232	0.377287	0.70596	0.999825
BTBD1	ENSG00000064726	2265.44	-0.0149675	0.0597486	-0.250507	0.802195	0.999825
FAR2	ENSG00000064763	1165.84	0.0889095	0.138137	0.643634	0.519813	0.999825
BCAS1	ENSG00000064787	6.05104	-0.292157	0.264047	-1.10646	0.268528	0.999825
CHI3L2	ENSG00000064886	629.694	-0.207062	0.106192	-1.94989	0.0511897	0.999825
SBNO2	ENSG00000064932	2878.97	0.0664023	0.167653	0.39607	0.692053	0.999825
PMS1	ENSG00000064933	753.124	0.0609707	0.0759906	0.802345	0.422354	0.999825
HMG20B	ENSG00000064961	578.031	0.0103999	0.0779832	0.133361	0.893908	0.999825
CALCRL	ENSG00000064989	130.616	0.0178989	0.129248	0.138484	0.889858	0.999825
TAF11	ENSG00000064995	891.885	0.0197829	0.0434487	0.455316	0.648882	0.999825
ANKS1A	ENSG00000064999	666.443	-0.0165768	0.093617	-0.17707	0.859453	0.999825
AP3D1	ENSG00000065000	1910.53	0.0214601	0.0537993	0.398891	0.689973	0.999825
ZNF76	ENSG00000065029	728.708	-0.0693708	0.0627219	-1.10601	0.268724	0.999825
SLC9A3R2	ENSG00000065054	19.8402	0.12281	0.19557	0.627958	0.530032	0.999825
NTHL1	ENSG00000065057	107.72	-0.0815123	0.116996	-0.696709	0.485985	0.999825
UHRF1BP1	ENSG00000065060	625.975	-0.0646373	0.0818214	-0.78998	0.42954	0.999825
GNAI3	ENSG00000065135	4357.51	0.0379607	0.0796262	0.476736	0.63355	0.999825
IPO5	ENSG00000065150	2181.09	-0.0829158	0.0545931	-1.5188	0.128814	0.999825
OAT	ENSG00000065154	1296.19	-0.0254904	0.0632291	-0.403143	0.686843	0.999825
WDR3	ENSG00000065183	1020.61	-0.0853139	0.0557427	-1.53049	0.125894	0.999825
PKN2	ENSG00000065243	5063.03	0.08864	0.103598	0.855613	0.392212	0.999825
WDR18	ENSG00000065268	177.79	-0.0465316	0.118515	-0.392624	0.694597	0.999825
TRAM2	ENSG00000065308	756.029	-0.096421	0.0762406	-1.26469	0.205981	0.999825
NTN1	ENSG00000065320	2.42882	-0.100697	0.426135	-0.236302	0.813198	0.999825
MCM10	ENSG00000065328	15.8617	-0.043976	0.371657	-0.118324	0.905811	0.999825
DGKA	ENSG00000065357	5384.7	0.0471045	0.075395	0.62477	0.532122	0.999825
ERBB3	ENSG00000065361	10.784	-0.228838	0.269371	-0.849525	0.395589	0.999825
ANKRD44	ENSG00000065413	4205.36	-0.0895769	0.106678	-0.839691	0.401081	0.999825
KARS	ENSG00000065427	2768.1	-0.0197247	0.0627683	-0.314246	0.753334	0.999825
ADAT1	ENSG00000065457	619.246	-0.128675	0.0629508	-2.04406	0.0409481	0.999825
PDIA5	ENSG00000065485	116.175	0.0644742	0.113123	0.569948	0.568713	0.999825
TBC1D22B	ENSG00000065491	375.965	-0.0920036	0.0596752	-1.54174	0.123137	0.999825
NDUFB4	ENSG00000065518	949.217	0.145504	0.0731507	1.9891	0.0466897	0.999825
SPEN	ENSG00000065526	3947.27	-0.0512578	0.0989032	-0.518262	0.604275	0.999825
MYLK	ENSG00000065534	738.821	-0.12191	0.114119	-1.06827	0.2854	0.999825
ZC3H15	ENSG00000065548	2206.03	-0.00864374	0.0573934	-0.150605	0.880287	0.999825
MAP2K4	ENSG00000065559	2149.57	0.0637271	0.0795855	0.800738	0.423284	0.999825
TMEM206	ENSG00000065600	287.8	-0.0817227	0.0609466	-1.34089	0.179956	0.999825
SLK	ENSG00000065613	4906.53	0.0240436	0.0958622	0.250814	0.801958	0.999825
CYB5R4	ENSG00000065615	4887.5	0.0455064	0.100908	0.450971	0.65201	0.999825
COL17A1	ENSG00000065618	15.8204	0.431144	0.360591	1.19566	0.23183	0.999825
GSTO2	ENSG00000065621	14.7276	0.0871261	0.183794	0.474041	0.63547	0.999825
SEC61A2	ENSG00000065665	202.584	0.12612	0.10526	1.19818	0.230846	0.999825
PRKCQ	ENSG00000065675	1086.45	-0.0451087	0.072536	-0.62188	0.534021	0.999825
TLE2	ENSG00000065717	85.9823	-0.0228205	0.136642	-0.16701	0.867362	0.999825
ASB1	ENSG00000065802	986.399	-0.0652292	0.0587729	-1.10985	0.267063	0.999825
FAM107B	ENSG00000065809	8563.93	-0.0975358	0.056272	-1.73329	0.0830437	0.999825
ME1	ENSG00000065833	61.9379	0.11971	0.146444	0.81745	0.413671	0.999825
TBC1D1	ENSG00000065882	3111.25	0.0726675	0.0785508	0.925102	0.354913	0.999825
CDK13	ENSG00000065883	2309.22	0.0204953	0.0554693	0.369488	0.711764	0.999825
MTHFD2	ENSG00000065911	1044.01	-0.0956691	0.123203	-0.776517	0.437444	0.999825
FOXJ2	ENSG00000065970	1326.02	-0.0108867	0.0605328	-0.179847	0.857273	0.999825
YBX1	ENSG00000065978	6726.89	-0.0606632	0.0411431	-1.47444	0.140363	0.999825
PDE4A	ENSG00000065989	253.299	-0.0437413	0.103633	-0.422079	0.672967	0.999825
PPP2R5A	ENSG00000066027	3904.28	0.0307701	0.0628365	0.489686	0.624356	0.999825
CTNNA2	ENSG00000066032	2.8724	-0.288986	0.434646	-0.664877	0.506129	0.999825
ELAVL1	ENSG00000066044	1091.27	-0.0687949	0.0342946	-2.006	0.0448567	0.999825
TIE1	ENSG00000066056	10.2838	0.251209	0.252439	0.995128	0.319674	0.999825
DIP2B	ENSG00000066084	3523.88	0.0448752	0.119437	0.375722	0.707123	0.999825
SMARCD1	ENSG00000066117	1103.06	-0.00591188	0.0458779	-0.128861	0.897467	0.999825
KDM4A	ENSG00000066135	1186.88	-0.0457348	0.0454548	-1.00616	0.314339	0.999825
NFYC	ENSG00000066136	1354.45	0.0914293	0.0695085	1.31537	0.188386	0.999825
ZMYND12	ENSG00000066185	19.7466	-0.012598	0.197612	-0.0637512	0.949168	0.999825
ASPM	ENSG00000066279	93.3867	-0.196659	0.274543	-0.716314	0.473798	0.999825
CD84	ENSG00000066294	2961	-0.118584	0.076346	-1.55325	0.120364	0.999825
ELOVL1	ENSG00000066322	1555.7	0.0338145	0.0492911	0.686017	0.492703	0.999825
SPI1	ENSG00000066336	7606.42	0.230907	0.13604	1.69735	0.0896307	0.999825
ZNRD1	ENSG00000066379	590.607	-0.010783	0.0896988	-0.120213	0.904314	0.999825
MPPED2	ENSG00000066382	16.2881	-0.223976	0.182013	-1.23055	0.21849	0.999825
ZBTB11	ENSG00000066422	2594.64	-0.0162323	0.0664088	-0.24443	0.806898	0.999825
ATXN3	ENSG00000066427	1128.7	-0.13362	0.0791729	-1.6877	0.0914693	0.999825
GOLGA5	ENSG00000066455	1216.54	0.0375123	0.057975	0.647043	0.517604	0.999825
FGFR2	ENSG00000066468	109.206	-0.314066	0.231559	-1.35631	0.175001	0.999825
LRRC40	ENSG00000066557	676.854	-0.0529714	0.08771	-0.603938	0.545885	0.999825
ISOC1	ENSG00000066583	390.884	-0.0142322	0.0533115	-0.266962	0.789498	0.999825
TRMT11	ENSG00000066651	411.314	0.0885349	0.0866886	1.0213	0.307113	0.999825
THUMPD1	ENSG00000066654	2937.66	-0.0690256	0.054142	-1.2749	0.202345	0.999825
MSANTD3	ENSG00000066697	216.64	0.00276362	0.0882131	0.0313289	0.975007	0.999825
KIF26A	ENSG00000066735	2.08425	-0.132907	0.498304	-0.266719	0.789685	0.999825
ATG2B	ENSG00000066739	1901.75	0.154923	0.0873425	1.77374	0.076106	0.999825
ARFGEF1	ENSG00000066777	3763.21	0.0345126	0.0750486	0.45987	0.645609	0.999825
ZFAT	ENSG00000066827	344.722	-0.0150538	0.0652252	-0.230798	0.817472	0.999825
MTFR1	ENSG00000066855	156.949	-0.1147	0.0723879	-1.58452	0.113076	0.999825
STAG3	ENSG00000066923	53.3914	0.190564	0.147886	1.28859	0.197541	0.999825
FECH	ENSG00000066926	451.146	-0.164667	0.0554038	-2.97212	0.00295755	0.970611
MYO9A	ENSG00000066933	1031.73	0.00712333	0.0889779	0.0800573	0.936192	0.999825
PFKP	ENSG00000067057	585.03	-0.0459724	0.0785029	-0.585614	0.558135	0.999825
IDI1	ENSG00000067064	2900.7	0.0653539	0.0867639	0.753238	0.451307	0.999825
SP100	ENSG00000067066	5846.91	0.101056	0.123987	0.815051	0.415043	0.999825
KLF6	ENSG00000067082	11971.5	0.0237813	0.100944	0.23559	0.813751	0.999825
PPAP2A	ENSG00000067113	74.1631	0.00497006	0.111689	0.0444991	0.964507	0.999825
NEO1	ENSG00000067141	173.896	0.118199	0.111176	1.06317	0.287703	0.999825
TRAM1	ENSG00000067167	6685.33	0.000997588	0.0709456	0.0140613	0.988781	0.999825
TNFRSF1A	ENSG00000067182	5406.27	0.0881521	0.125986	0.699695	0.484118	0.999825
CACNB1	ENSG00000067191	130.593	-0.0486892	0.0842972	-0.57759	0.563541	0.999825
EVI5	ENSG00000067208	706.025	-0.0531101	0.088018	-0.603401	0.546242	0.999825
STOML1	ENSG00000067221	124.144	0.0503307	0.135383	0.371765	0.710067	0.999825
PKM	ENSG00000067225	10005.8	0.0202832	0.0560933	0.361597	0.717653	0.999825
DHX29	ENSG00000067248	1043.26	-0.00158931	0.0591482	-0.02687	0.978563	0.999825
DNTTIP2	ENSG00000067334	1808.84	0.0310008	0.0488402	0.63474	0.525598	0.999825
METTL22	ENSG00000067365	285.986	-0.0199503	0.0657277	-0.303529	0.761487	0.999825
TP53BP1	ENSG00000067369	816.532	-0.0146335	0.0644486	-0.227058	0.820379	0.999825
RRP15	ENSG00000067533	572.995	-0.0265437	0.0722371	-0.367452	0.713282	0.999825
RHOA	ENSG00000067560	15904.1	0.0736603	0.0496282	1.48424	0.137745	0.999825
DHX8	ENSG00000067596	2115.16	0.0282165	0.0669511	0.42145	0.673427	0.999825
PMS2P4	ENSG00000067601	36.6107	-0.238382	0.115916	-2.05651	0.0397335	0.999825
PRKCZ	ENSG00000067606	327.292	0.115498	0.0975193	1.18436	0.23627	0.999825
IARS2	ENSG00000067704	2020.9	-0.0337231	0.0460642	-0.732089	0.464114	0.999825
SYT1	ENSG00000067715	3.24713	-0.502641	0.434246	-1.1575	0.247066	0.999825
NAV3	ENSG00000067798	12.545	0.0598092	0.311691	0.191887	0.847831	0.999825
ROGDI	ENSG00000067836	459.434	0.0533016	0.0871237	0.611792	0.540676	0.999825
ROCK1	ENSG00000067900	7461.83	0.0330859	0.100919	0.327847	0.743027	0.999825
CBFB	ENSG00000067955	2331.24	-0.0538908	0.0520214	-1.03593	0.300233	0.999825
HYAL2	ENSG00000068001	134.002	0.0309164	0.0926718	0.333612	0.738672	0.999825
HDAC4	ENSG00000068024	1348.72	0.0366591	0.0977485	0.375035	0.707634	0.999825
RASSF1	ENSG00000068028	1832.44	-0.0310634	0.0652345	-0.476181	0.633946	0.999825
IFI35	ENSG00000068079	1085.24	0.0188204	0.21653	0.0869182	0.930737	0.999825
HEATR6	ENSG00000068097	473.618	-0.0459136	0.0689713	-0.665691	0.505608	0.999825
COASY	ENSG00000068120	1075.7	0.039105	0.0625902	0.624778	0.532117	0.999825
PLEKHH3	ENSG00000068137	3.49752	0.194017	0.373661	0.519232	0.603599	0.999825
MEF2A	ENSG00000068305	2712.87	0.0510785	0.111032	0.460036	0.645491	0.999825
INPP5A	ENSG00000068383	687.698	0.0420984	0.0794387	0.529948	0.596148	0.999825
PRR11	ENSG00000068489	158.865	-0.106426	0.149761	-0.710638	0.477309	0.999825
REEP1	ENSG00000068615	46.0245	-0.052763	0.214585	-0.245883	0.805773	0.999825
ATP11A	ENSG00000068650	2383.77	0.0386741	0.121182	0.319142	0.749619	0.999825
POLR1A	ENSG00000068654	552.524	-0.106235	0.08248	-1.28801	0.197743	0.999825
LAPTM4A	ENSG00000068697	2765.99	0.119813	0.0693892	1.72668	0.0842255	0.999825
TTC7A	ENSG00000068724	1724.61	-0.0738767	0.0633181	-1.16675	0.24331	0.999825
IP6K2	ENSG00000068745	1571.83	0.0306511	0.0391436	0.783041	0.433603	0.999825
SRBD1	ENSG00000068784	877.108	-0.124654	0.104488	-1.193	0.232868	0.999825
CYFIP1	ENSG00000068793	742.572	0.17232	0.12148	1.41851	0.156043	0.999825
KIF2A	ENSG00000068796	2859.82	-0.0970723	0.0789176	-1.23005	0.21868	0.999825
RASGRP2	ENSG00000068831	5809.78	0.0246012	0.0741422	0.331812	0.740032	0.999825
PSME4	ENSG00000068878	2882.93	-0.00697412	0.0464833	-0.150035	0.880737	0.999825
IFT80	ENSG00000068885	617.176	-0.0282913	0.0772379	-0.366288	0.71415	0.999825
SIRT2	ENSG00000068903	1048.24	-0.046875	0.0592592	-0.791016	0.428935	0.999825
ERLEC1	ENSG00000068912	1188.91	0.0287802	0.0644295	0.446693	0.655097	0.999825
PPP2R5B	ENSG00000068971	359.191	-0.0954462	0.0863894	-1.10484	0.26923	0.999825
PYGM	ENSG00000068976	157.415	0.149924	0.0962578	1.55752	0.119346	0.999825
MAST4	ENSG00000069020	356.895	0.0582854	0.103935	0.560788	0.574942	0.999825
SDK2	ENSG00000069188	158.637	-0.101811	0.161048	-0.632182	0.527268	0.999825
NUP133	ENSG00000069248	1471.65	0.0320052	0.0363525	0.880412	0.378636	0.999825
NUCKS1	ENSG00000069275	4330.57	0.0209934	0.0746922	0.281066	0.77866	0.999825
VPS35	ENSG00000069329	3766.73	-0.0446495	0.0547226	-0.815924	0.414543	0.999825
DNAJA2	ENSG00000069345	1876.85	0.048417	0.0372557	1.29959	0.193743	0.999825
BCL3	ENSG00000069399	760.431	-0.0215203	0.170385	-0.126304	0.899491	0.999825
KCNAB2	ENSG00000069424	4024	-0.0472999	0.0545789	-0.866633	0.386143	0.999825
CLEC2D	ENSG00000069493	3534.79	-0.0469448	0.0792917	-0.592052	0.553816	0.999825
RORA	ENSG00000069667	4059.09	-0.0608018	0.10085	-0.602894	0.546579	0.999825
DRD4	ENSG00000069696	1.49851	0.0988641	0.570369	0.173334	0.862389	0.999825
TGFBR3	ENSG00000069702	1041.39	-0.0282071	0.114487	-0.246378	0.80539	0.999825
KIAA1107	ENSG00000069712	140.755	-0.0110143	0.0998289	-0.110332	0.912146	0.999825
ATP1B3	ENSG00000069849	1051.12	-0.0257507	0.0847086	-0.303992	0.761134	0.999825
NEDD4	ENSG00000069869	277.625	0.0542909	0.0998619	0.543659	0.586676	0.999825
PIGB	ENSG00000069943	1010.28	0.242922	0.0822904	2.952	0.00315721	0.970611
MAPK6	ENSG00000069956	950.265	-0.0503372	0.0757211	-0.664772	0.506197	0.999825
GNB5	ENSG00000069966	680.164	0.00175925	0.0655581	0.026835	0.978591	0.999825
RAB27A	ENSG00000069974	5554.31	0.0195996	0.079485	0.246582	0.805232	0.999825
CECR5	ENSG00000069998	571.92	-0.0380692	0.0670127	-0.568089	0.569974	0.999825
UFD1L	ENSG00000070010	1340.72	0.0620899	0.0530886	1.16955	0.242181	0.999825
LRP6	ENSG00000070018	122.596	0.108606	0.122811	0.884334	0.376516	0.999825
GUCY2C	ENSG00000070019	4.52419	0.290634	0.400806	0.725123	0.468376	0.999825
SCT	ENSG00000070031	2.49474	-0.582388	0.566774	-1.02755	0.304162	0.999825
PHRF1	ENSG00000070047	1043.06	-0.00935677	0.0826732	-0.113178	0.90989	0.999825
IKBKAP	ENSG00000070061	1559.42	0.033559	0.0484917	0.692057	0.488901	0.999825
NUCB2	ENSG00000070081	1957.61	0.0155276	0.0797843	0.194619	0.845691	0.999825
PFN2	ENSG00000070087	71.57	0.112769	0.138793	0.8125	0.416505	0.999825
PTPN3	ENSG00000070159	3.35047	0.1514	0.383725	0.394554	0.693172	0.999825
SPTB	ENSG00000070182	96.9983	-0.291678	0.149614	-1.94954	0.0512315	0.999825
DAPP1	ENSG00000070190	5916.96	0.0532182	0.112758	0.471966	0.636951	0.999825
SLC44A1	ENSG00000070214	1247.14	0.0425461	0.0716598	0.593724	0.552697	0.999825
TMEM260	ENSG00000070269	1038.37	0.0493993	0.0744475	0.663546	0.506981	0.999825
SMG6	ENSG00000070366	734.712	-0.0808471	0.0511759	-1.57979	0.114155	0.999825
EXOC5	ENSG00000070367	2247.17	-0.0660916	0.0872395	-0.757588	0.448697	0.999825
CLTCL1	ENSG00000070371	136.94	0.107098	0.114911	0.932005	0.351334	0.999825
FSTL3	ENSG00000070404	55.9563	0.097237	0.139896	0.695065	0.487014	0.999825
DGCR2	ENSG00000070413	2632.11	-0.00217362	0.0736521	-0.029512	0.976456	0.999825
RNF126	ENSG00000070423	389.818	-0.0125111	0.124822	-0.100232	0.92016	0.999825
MNT	ENSG00000070444	941.767	-0.0183265	0.0743751	-0.246406	0.805368	0.999825
ZXDC	ENSG00000070476	945.362	0.0553968	0.0491886	1.12621	0.260076	0.999825
JMJD6	ENSG00000070495	771.683	0.00855262	0.0677308	0.126274	0.899515	0.999825
POLB	ENSG00000070501	885.758	0.043015	0.102341	0.420309	0.67426	0.999825
ST6GALNAC1	ENSG00000070526	40.6594	-0.0126652	0.154798	-0.0818172	0.934792	0.999825
WIPI1	ENSG00000070540	633.277	-0.0213128	0.0733488	-0.290568	0.771382	0.999825
GBA2	ENSG00000070610	1779.95	-0.0165054	0.0594617	-0.27758	0.781335	0.999825
NDST1	ENSG00000070614	1866.73	-0.0739903	0.0997181	-0.741995	0.45809	0.999825
ASNS	ENSG00000070669	590.406	0.0821674	0.0743275	1.10548	0.268953	0.999825
AP3M2	ENSG00000070718	552.161	0.0329991	0.0633042	0.521278	0.602173	0.999825
ST6GALNAC2	ENSG00000070731	848.402	0.0288799	0.135063	0.213826	0.830683	0.999825
PABPC1	ENSG00000070756	30701.7	-0.0229396	0.0458887	-0.499897	0.617147	0.999825
TESK2	ENSG00000070759	426.611	0.0483391	0.0809687	0.59701	0.550501	0.999825
C16orf80	ENSG00000070761	383.127	0.08502	0.0572508	1.48504	0.137532	0.999825
CSNK2A2	ENSG00000070770	1170.48	-0.0235007	0.049526	-0.474512	0.635135	0.999825
EIF2B3	ENSG00000070785	252.31	-0.0363407	0.0721016	-0.504021	0.614247	0.999825
TCOF1	ENSG00000070814	964.957	-0.0363578	0.0566984	-0.641249	0.521361	0.999825
CDC42	ENSG00000070831	13147.6	0.0213088	0.0505969	0.421149	0.673646	0.999825
OSBPL3	ENSG00000070882	789.067	-0.0161613	0.0720815	-0.224209	0.822595	0.999825
SLC12A3	ENSG00000070915	18.2576	-0.200477	0.256867	-0.780471	0.435114	0.999825
RAD18	ENSG00000070950	377.062	-0.0358044	0.0758271	-0.472185	0.636795	0.999825
ATP2B1	ENSG00000070961	6311.1	0.0547221	0.0854619	0.64031	0.521971	0.999825
TRPM5	ENSG00000070985	1.93514	-0.4311	0.552184	-0.780717	0.434969	0.999825
NCK2	ENSG00000071051	1539.23	0.0386845	0.0844321	0.458173	0.646828	0.999825
MAP4K4	ENSG00000071054	5327.4	0.0680469	0.0866555	0.785257	0.432303	0.999825
MGAT4A	ENSG00000071073	5134.68	-0.0716637	0.0744926	-0.962024	0.336037	0.999825
RPL31	ENSG00000071082	9477.64	0.086322	0.0973162	0.887026	0.375065	0.999825
WDR1	ENSG00000071127	9321.32	-0.00530596	0.0446706	-0.11878	0.90545	0.999825
SNX13	ENSG00000071189	2551.44	0.0124729	0.0928367	0.134353	0.893123	0.999825
ARHGAP10	ENSG00000071205	183.293	-0.0779954	0.0868388	-0.898163	0.369099	0.999825
RPS6KA2	ENSG00000071242	354.787	-0.15218	0.116206	-1.30957	0.190341	0.999825
ING3	ENSG00000071243	1114.05	0.0631974	0.0603516	1.04715	0.295029	0.999825
VASH1	ENSG00000071246	592.092	-0.0884352	0.0746778	-1.18422	0.236325	0.999825
LMCD1	ENSG00000071282	4.07001	-0.745771	0.373297	-1.9978	0.0457388	0.999825
WBSCR22	ENSG00000071462	674.962	0.0371968	0.0648646	0.573453	0.566338	0.999825
SEL1L	ENSG00000071537	5203.06	0.11497	0.097925	1.17406	0.24037	0.999825
TRIP13	ENSG00000071539	17.7447	0.174027	0.252358	0.689602	0.490444	0.999825
TCF3	ENSG00000071564	1040.39	-0.0591926	0.0832064	-0.711394	0.47684	0.999825
TRIB2	ENSG00000071575	3223.88	-0.0480794	0.0791742	-0.607261	0.543677	0.999825
DAZAP1	ENSG00000071626	1574.82	0.00796224	0.0548842	0.145074	0.884653	0.999825
MBD3	ENSG00000071655	485.511	0.0330099	0.120657	0.273585	0.784403	0.999825
HLTF	ENSG00000071794	821.524	-0.0953007	0.0848291	-1.12344	0.261249	0.999825
CPSF1	ENSG00000071894	1373.74	0.010959	0.0673283	0.16277	0.8707	0.999825
MYO3B	ENSG00000071909	27.1369	-0.229172	0.206285	-1.11095	0.26659	0.999825
CYBRD1	ENSG00000071967	1257.08	-0.00904602	0.098702	-0.0916498	0.926976	0.999825
PDCD2	ENSG00000071994	1375.05	0.0293345	0.0410145	0.715223	0.474471	0.999825
RDH11	ENSG00000072042	1416.93	0.00499191	0.0457275	0.109167	0.91307	0.999825
PRKACA	ENSG00000072062	2162.01	-0.00325408	0.077855	-0.0417967	0.966661	0.999825
LPHN1	ENSG00000072071	227.527	-0.0422627	0.092102	-0.458868	0.646329	0.999825
ACTN1	ENSG00000072110	8145.4	0.0898051	0.104778	0.857098	0.391391	0.999825
ZFYVE26	ENSG00000072121	1065.78	-0.0209171	0.102932	-0.203213	0.838968	0.999825
EPN2	ENSG00000072134	438.828	-0.275908	0.153844	-1.79342	0.0729053	0.999825
PTPN18	ENSG00000072135	4081.8	-0.0471771	0.0524385	-0.899664	0.368299	0.999825
LIMS2	ENSG00000072163	97.2097	-0.0565635	0.133733	-0.422958	0.672326	0.999825
SPEG	ENSG00000072195	85.3866	-0.067507	0.146837	-0.459739	0.645703	0.999825
LNX1	ENSG00000072201	2.94528	0.310975	0.520273	0.597716	0.55003	0.999825
ALDH3A2	ENSG00000072210	968.178	-0.00596046	0.0404717	-0.147275	0.882915	0.999825
TFRC	ENSG00000072274	1404.26	-0.0302794	0.0669747	-0.452102	0.651195	0.999825
SREBF1	ENSG00000072310	631.094	0.0526113	0.0852447	0.61718	0.537116	0.999825
AFF4	ENSG00000072364	3377.19	0.0283707	0.0849817	0.333845	0.738497	0.999825
UBE2D1	ENSG00000072401	3333.24	0.205343	0.138271	1.48507	0.137524	0.999825
MPP5	ENSG00000072415	353.423	-0.0599296	0.0764424	-0.783984	0.43305	0.999825
RHOBTB1	ENSG00000072422	286.752	4.37905e-06	0.123177	3.5551e-05	0.999972	0.999993
MARK2	ENSG00000072518	2605.07	0.0219197	0.0925398	0.236868	0.812759	0.999825
HMMR	ENSG00000072571	48.882	-0.169043	0.25281	-0.668657	0.503715	0.999825
CHFR	ENSG00000072609	1640.13	0.0121538	0.0492337	0.246859	0.805017	0.999825
P4HA2	ENSG00000072682	17.012	0.466839	0.223589	2.08793	0.0368039	0.999825
FCGR2B	ENSG00000072694	1045.75	0.17331	0.109362	1.58474	0.113024	0.999825
NFATC3	ENSG00000072736	3017.93	-0.00709808	0.0575381	-0.123363	0.90182	0.999825
TRNT1	ENSG00000072756	802.256	-0.0478436	0.066628	-0.718071	0.472713	0.999825
ACADVL	ENSG00000072778	3220.84	0.0294039	0.068371	0.430064	0.667149	0.999825
STK10	ENSG00000072786	9355.19	0.039349	0.0639612	0.615201	0.538422	0.999825
FBXW11	ENSG00000072803	1739.53	-0.0198056	0.0426996	-0.463836	0.642765	0.999825
ACAP1	ENSG00000072818	4825.89	-0.0341318	0.067196	-0.507944	0.611492	0.999825
CRMP1	ENSG00000072832	1.93435	-0.592804	0.787186	-0.753067	0.45141	0.999825
EVC	ENSG00000072840	22.8673	-0.0780154	0.186195	-0.418998	0.675218	0.999825
DERL2	ENSG00000072849	1410.34	0.0964759	0.0417986	2.30811	0.0209928	0.999825
SIDT1	ENSG00000072858	756.139	-0.0658616	0.0581072	-1.13345	0.257026	0.999825
NDE1	ENSG00000072864	2225.18	-0.0993497	0.0968777	-1.02552	0.30512	0.999825
MRVI1	ENSG00000072952	1583.06	0.105916	0.183013	0.578731	0.562771	0.999825
TMEM38A	ENSG00000072954	96.5881	0.021502	0.0990591	0.217063	0.82816	0.999825
AP1M1	ENSG00000072958	1557.36	-0.00206239	0.0569596	-0.036208	0.971117	0.999825
PVR	ENSG00000073008	205.22	0.0949576	0.0928228	1.023	0.306309	0.999825
XRCC1	ENSG00000073050	555.354	-0.00390945	0.0563205	-0.0694143	0.94466	0.999825
SCARB1	ENSG00000073060	287.992	-0.0260417	0.0814014	-0.319917	0.749031	0.999825
MCM2	ENSG00000073111	242.868	-0.0943468	0.109381	-0.86255	0.388385	0.999825
MOV10L1	ENSG00000073146	1.69329	0.407653	0.532145	0.766055	0.443644	0.999825
PANX2	ENSG00000073150	292.807	0.129327	0.19864	0.651064	0.515005	0.999825
SELO	ENSG00000073169	458.601	0.0854965	0.0963122	0.887702	0.374701	0.999825
TP63	ENSG00000073282	13.0977	0.206683	0.250854	0.823914	0.409988	0.999825
ALPK1	ENSG00000073331	2741.68	0.230966	0.156659	1.47432	0.140396	0.999825
LLGL2	ENSG00000073350	420.53	-0.151507	0.0968141	-1.56493	0.1176	0.999825
PDE8A	ENSG00000073417	557.794	0.0097581	0.0731236	0.133447	0.89384	0.999825
NLE1	ENSG00000073536	255.613	-0.162185	0.0879314	-1.84445	0.0651174	0.999825
SDHA	ENSG00000073578	1401.81	-0.0052484	0.045091	-0.116396	0.907339	0.999825
SMARCE1	ENSG00000073584	1597.08	0.0531062	0.0431214	1.23155	0.218117	0.999825
GSDMB	ENSG00000073605	885.137	0.0374343	0.0725973	0.515643	0.606104	0.999825
KDM5A	ENSG00000073614	4653.68	0.031222	0.083768	0.37272	0.709357	0.999825
ADAM11	ENSG00000073670	5.14121	0.309638	0.307425	1.0072	0.31384	0.999825
PPP2R3A	ENSG00000073711	13.2735	0.0332355	0.231585	0.143513	0.885885	0.999825
FERMT2	ENSG00000073712	2.4858	-1.10235	0.446966	-2.46631	0.0136514	0.999825
DHRS9	ENSG00000073737	924.703	0.0090412	0.206843	0.0437105	0.965135	0.999825
PTGS2	ENSG00000073756	3029.23	0.344368	0.285213	1.20741	0.227275	0.999825
IGF2BP2	ENSG00000073792	216.003	-0.108055	0.0860895	-1.25515	0.209423	0.999825
MAP3K13	ENSG00000073803	333.813	-0.0189165	0.0820572	-0.230528	0.817681	0.999825
ST6GAL1	ENSG00000073849	5992.59	-0.0985597	0.0525706	-1.8748	0.0608196	0.999825
TBX21	ENSG00000073861	1021.62	-0.0482514	0.120631	-0.39999	0.689164	0.999825
FRY	ENSG00000073910	2527.67	0.0194981	0.124104	0.157111	0.875157	0.999825
PICALM	ENSG00000073921	14197.5	0.140483	0.1065	1.3191	0.187137	0.999825
NSF	ENSG00000073969	966.767	0.0632068	0.0645635	0.978986	0.327587	0.999825
CLASP1	ENSG00000074054	1514	-0.0183051	0.073623	-0.248633	0.803645	0.999825
MRPS34	ENSG00000074071	461.52	0.0654149	0.0919417	0.711482	0.476786	0.999825
NOTCH3	ENSG00000074181	3.67937	0.301755	0.344469	0.876001	0.38103	0.999825
CLNS1A	ENSG00000074201	1730.03	0.00242472	0.0499839	0.04851	0.96131	0.999825
TEAD2	ENSG00000074219	15.2797	-0.265991	0.229391	-1.15955	0.246232	0.999825
EED	ENSG00000074266	701.229	-0.0258011	0.0609219	-0.423511	0.671922	0.999825
CDHR2	ENSG00000074276	20.7925	-0.194327	0.154566	-1.25725	0.208664	0.999825
TSG101	ENSG00000074319	1525.05	0.0982714	0.0546291	1.79889	0.0720367	0.999825
C17orf85	ENSG00000074356	1380.58	-0.0695592	0.0503368	-1.38188	0.16701	0.999825
ATP2A3	ENSG00000074370	7163.77	-0.079486	0.0763905	-1.04052	0.298098	0.999825
MGLL	ENSG00000074416	527.693	-0.0748157	0.092555	-0.808338	0.418896	0.999825
NTN4	ENSG00000074527	11.5995	0.0818296	0.287231	0.284891	0.775728	0.999825
BCS1L	ENSG00000074582	339.287	0.052093	0.0755578	0.689445	0.490543	0.999825
NUAK1	ENSG00000074590	9.47682	-0.249742	0.37585	-0.664473	0.506388	0.999825
DPP8	ENSG00000074603	3043.21	-0.0355234	0.0668988	-0.531002	0.595417	0.999825
SLC24A1	ENSG00000074621	128.629	-0.0383048	0.0904583	-0.423452	0.671965	0.999825
ZNF532	ENSG00000074657	298.073	0.0875065	0.0827021	1.05809	0.290013	0.999825
SCARF1	ENSG00000074660	806.078	0.102545	0.175167	0.585413	0.55827	0.999825
LMAN1	ENSG00000074695	1913.54	0.0145596	0.0779266	0.186837	0.851788	0.999825
PTPLAD1	ENSG00000074696	737.183	-0.101567	0.0613177	-1.6564	0.0976403	0.999825
IPCEF1	ENSG00000074706	2686.56	-0.0320625	0.0583827	-0.549179	0.582883	0.999825
ZZEF1	ENSG00000074755	3165.15	-0.0287389	0.0794213	-0.361854	0.717461	0.999825
ENO1	ENSG00000074800	9372.72	0.0470836	0.0520293	0.904943	0.365495	0.999825
C19orf10	ENSG00000074842	500.021	-0.00269673	0.0926814	-0.0290968	0.976787	0.999825
ANO8	ENSG00000074855	165.825	-0.0385803	0.125449	-0.307537	0.758435	0.999825
TUBE1	ENSG00000074935	611.408	-0.109804	0.0716181	-1.53319	0.125229	0.999825
ARHGEF10L	ENSG00000074964	394.432	0.0731138	0.115949	0.630568	0.528323	0.999825
TXK	ENSG00000074966	1577	-0.091965	0.0916979	-1.00291	0.315903	0.999825
WSCD2	ENSG00000075035	2.27938	-0.214125	0.459542	-0.465952	0.64125	0.999825
ACTR6	ENSG00000075089	920.43	-0.00112065	0.0716157	-0.0156481	0.987515	0.999825
TIPIN	ENSG00000075131	91.1525	0.0341628	0.101987	0.334973	0.737645	0.999825
SRI	ENSG00000075142	1264.75	0.00700084	0.0514076	0.136183	0.891677	0.999825
EIF4G3	ENSG00000075151	1797.25	0.0840476	0.111928	0.750905	0.45271	0.999825
NUP37	ENSG00000075188	374.508	0.040647	0.0673884	0.603175	0.546392	0.999825
SEMA3A	ENSG00000075213	8.39704	-0.041539	0.293098	-0.141724	0.887298	0.999825
GTSE1	ENSG00000075218	17.6717	0.232163	0.281512	0.824699	0.409542	0.999825
SEMA3C	ENSG00000075223	318.767	0.0259389	0.114168	0.2272	0.820268	0.999825
TTC38	ENSG00000075234	834.443	-0.0381953	0.102895	-0.371209	0.710482	0.999825
ACAT1	ENSG00000075239	507.062	-0.000294579	0.0607478	-0.00484922	0.996131	0.999993
GRAMD4	ENSG00000075240	782.386	-0.102831	0.0625672	-1.64352	0.100275	0.999825
CELSR1	ENSG00000075275	146.422	0.0628811	0.107116	0.587037	0.557179	0.999825
WNT8B	ENSG00000075290	3.38225	0.018078	0.425771	0.0424593	0.966133	0.999825
ZNF638	ENSG00000075292	5227.09	0.0334195	0.0554076	0.603158	0.546404	0.999825
SLC25A40	ENSG00000075303	1399.69	-0.0250038	0.0802725	-0.311486	0.755431	0.999825
TIMM21	ENSG00000075336	344.231	0.0124026	0.0671028	0.18483	0.853362	0.999825
ADD2	ENSG00000075340	229.522	-0.137369	0.0882014	-1.55744	0.119366	0.999825
RASAL2	ENSG00000075391	19.8669	-0.219195	0.225544	-0.971849	0.331126	0.999825
VPS9D1	ENSG00000075399	468.03	0.00556349	0.15673	0.0354973	0.971683	0.999825
ZNF37A	ENSG00000075407	1105.67	-0.0595896	0.0833263	-0.715135	0.474526	0.999825
MARK3	ENSG00000075413	2569.18	0.0527288	0.0486308	1.08427	0.278246	0.999825
SLC25A3	ENSG00000075415	4695.03	0.00916689	0.0496243	0.184726	0.853444	0.999825
FNDC3B	ENSG00000075420	2644.44	0.106982	0.142318	0.751712	0.452224	0.999825
FOSL2	ENSG00000075426	4881.09	-0.0105896	0.143517	-0.0737863	0.94118	0.999825
FRYL	ENSG00000075539	3484.48	0.0445713	0.0855408	0.521054	0.602329	0.999825
TMEM131	ENSG00000075568	2178.82	0.0289105	0.0846883	0.341375	0.732821	0.999825
FSCN1	ENSG00000075618	66.9468	0.0287067	0.141694	0.202596	0.839451	0.999825
ACTB	ENSG00000075624	71408.4	0.0590361	0.0598009	0.987212	0.323539	0.999825
PLD1	ENSG00000075651	314.74	-0.01816	0.100165	-0.1813	0.856132	0.999825
WDR62	ENSG00000075702	23.3576	-0.263607	0.180083	-1.46381	0.143246	0.999825
DLG1	ENSG00000075711	1636.82	-0.00969491	0.0662406	-0.146359	0.883638	0.999825
RAB7A	ENSG00000075785	6246.59	0.0783456	0.0794437	0.986178	0.324046	0.999825
BCAP29	ENSG00000075790	906.499	0.0428451	0.065464	0.654483	0.512801	0.999825
SEC31B	ENSG00000075826	582.579	0.0883413	0.0808911	1.0921	0.274789	0.999825
SART3	ENSG00000075856	1555.09	0.0195024	0.0313171	0.622738	0.533457	0.999825
ARHGAP15	ENSG00000075884	3450.17	0.142374	0.0584779	2.43466	0.0149059	0.999825
EXOSC7	ENSG00000075914	346.327	-0.0755799	0.0749539	-1.00835	0.313286	0.999825
KIFAP3	ENSG00000075945	653.055	-0.0634087	0.064547	-0.982365	0.32592	0.999825
MKRN2	ENSG00000075975	938.332	0.0305656	0.039213	0.779476	0.435699	0.999825
MCM6	ENSG00000076003	713.719	-0.0491649	0.0771787	-0.637027	0.524107	0.999825
REXO2	ENSG00000076043	422.634	0.0093351	0.064415	0.144921	0.884773	0.999825
RBM7	ENSG00000076053	1083.05	-0.00199254	0.0812091	-0.0245359	0.980425	0.999825
RBMS2	ENSG00000076067	98.4188	0.0802642	0.128875	0.622808	0.533411	0.999825
BAZ2A	ENSG00000076108	5817.11	-0.0129068	0.09567	-0.134909	0.892683	0.999825
PTPN23	ENSG00000076201	538.279	-0.0647522	0.0769057	-0.841968	0.399806	0.999825
MLH1	ENSG00000076242	652.719	-0.0998087	0.0468415	-2.13078	0.0331076	0.999825
UNG	ENSG00000076248	261.017	-0.104614	0.078437	-1.33374	0.18229	0.999825
FMO4	ENSG00000076258	101.504	-0.0323003	0.0899155	-0.359229	0.719424	0.999825
KLHL20	ENSG00000076321	613.404	-0.118849	0.0644881	-1.84296	0.0653354	0.999825
SLC46A1	ENSG00000076351	122.209	0.0175001	0.110171	0.158845	0.873791	0.999825
PLXNA2	ENSG00000076356	124.728	0.0650847	0.144154	0.451494	0.651634	0.999825
SPAG5	ENSG00000076382	99.0429	0.0276824	0.127178	0.217667	0.827689	0.999825
ANKRD13A	ENSG00000076513	6821.02	0.0453465	0.0874852	0.518333	0.604226	0.999825
TPD52	ENSG00000076554	1035.97	0.0275484	0.093932	0.29328	0.769308	0.999825
ACACB	ENSG00000076555	439.63	-0.103591	0.0995605	-1.04049	0.298114	0.999825
TRAF4	ENSG00000076604	243.744	-0.0204359	0.0982904	-0.207914	0.835296	0.999825
PAG1	ENSG00000076641	4989.04	0.0346591	0.0857111	0.404371	0.68594	0.999825
GPATCH1	ENSG00000076650	400.575	0.0135709	0.0488545	0.277782	0.781179	0.999825
ICAM3	ENSG00000076662	11364.1	0.132704	0.111837	1.18659	0.23539	0.999825
NT5C2	ENSG00000076685	6030.89	0.0688627	0.108116	0.636933	0.524168	0.999825
MCAM	ENSG00000076706	3.53257	0.187399	0.421971	0.444103	0.656968	0.999825
CAMSAP3	ENSG00000076826	2.52187	0.441837	0.430863	1.02547	0.305141	0.999825
RAP1GAP	ENSG00000076864	7.96465	-0.00716563	0.289512	-0.0247507	0.980254	0.999825
XAB2	ENSG00000076924	1141.16	0.116473	0.0672588	1.73172	0.0833241	0.999825
ARHGEF1	ENSG00000076928	7808.39	0.0306128	0.0697017	0.439198	0.660518	0.999825
STXBP2	ENSG00000076944	2029.78	0.161421	0.101769	1.58614	0.112707	0.999825
MAP2K7	ENSG00000076984	1112.36	0.0263043	0.0719723	0.365477	0.714755	0.999825
DGKD	ENSG00000077044	3451.38	-0.0628364	0.0595718	-1.0548	0.291516	0.999825
CTTNBP2	ENSG00000077063	1.89117	-0.529572	0.577992	-0.916227	0.359548	0.999825
TOP2B	ENSG00000077097	7190.51	0.0105798	0.0636195	0.166298	0.867922	0.999825
TM9SF3	ENSG00000077147	5781.54	0.00341086	0.0655244	0.0520548	0.958485	0.999825
NFKB2	ENSG00000077150	2188.27	0.0697044	0.0814988	0.855281	0.392396	0.999825
UBE2T	ENSG00000077152	53.0468	-0.0399946	0.128874	-0.310338	0.756304	0.999825
PPP1R12B	ENSG00000077157	1931.71	-0.0171091	0.110915	-0.154255	0.877409	0.999825
DNAJC10	ENSG00000077232	4223.67	-0.00353988	0.0719932	-0.0491697	0.960784	0.999825
GTF3C1	ENSG00000077235	1231.24	-0.0059016	0.0750609	-0.0786241	0.937332	0.999825
IL4R	ENSG00000077238	6205.44	0.0478228	0.0933933	0.512059	0.60861	0.999825
USP33	ENSG00000077254	3342.18	-0.0285227	0.0636483	-0.44813	0.654059	0.999825
SNRPA	ENSG00000077312	651.288	0.0793901	0.0645266	1.23035	0.218567	0.999825
SPAG6	ENSG00000077327	4.2254	-0.202818	0.355634	-0.570299	0.568475	0.999825
EXOSC5	ENSG00000077348	203.342	-0.00479481	0.10108	-0.0474359	0.962166	0.999825
DYNC1I2	ENSG00000077380	1482.21	-0.0177672	0.0557919	-0.318455	0.75014	0.999825
APBB1IP	ENSG00000077420	6391.78	0.115921	0.102879	1.12678	0.259837	0.999825
LRCH4	ENSG00000077454	3484.01	0.0578867	0.106971	0.541146	0.588407	0.999825
FAM76B	ENSG00000077458	2095.62	0.0653746	0.0790021	0.827504	0.407951	0.999825
SIRT6	ENSG00000077463	285.809	0.11366	0.0980729	1.15893	0.246484	0.999825
POLD3	ENSG00000077514	809.496	0.000974865	0.0748515	0.013024	0.989609	0.999825
CAPZB	ENSG00000077549	7218.07	0.02036	0.0425461	0.478541	0.632265	0.999825
GPR137B	ENSG00000077585	463.683	-0.170711	0.0857718	-1.9903	0.0465581	0.999825
NAALAD2	ENSG00000077616	7.10313	-0.160882	0.295323	-0.544767	0.585913	0.999825
JADE1	ENSG00000077684	2090.49	0.0229276	0.0630283	0.363766	0.716033	0.999825
FGFR1	ENSG00000077782	96.0652	-0.143245	0.105558	-1.35703	0.174771	0.999825
GTF2I	ENSG00000077809	4293.88	0.0493769	0.0581324	0.849388	0.395665	0.999825
SMC1B	ENSG00000077935	1.50443	-0.640591	0.684961	-0.935222	0.349674	0.999825
ITGA8	ENSG00000077943	1.61032	1.29332	0.826647	1.56454	0.11769	0.999825
CST7	ENSG00000077984	1799.76	0.141627	0.140705	1.00655	0.314151	0.999825
MAP2	ENSG00000078018	16.9298	0.259926	0.20802	1.24952	0.211474	0.999825
PIAS2	ENSG00000078043	549.622	0.0879901	0.0536884	1.6389	0.101233	0.999825
AMPH	ENSG00000078053	2.66924	-0.248363	0.5541	-0.448228	0.653989	0.999825
MCCC1	ENSG00000078070	449.268	0.00677963	0.0519193	0.13058	0.896107	0.999825
LAMP3	ENSG00000078081	196.807	-0.0957514	0.305851	-0.313065	0.754231	0.999825
FAP	ENSG00000078098	4.78137	-0.135376	0.691774	-0.195694	0.844849	0.999825
NEBL	ENSG00000078114	227.505	0.0795518	0.175873	0.452325	0.651035	0.999825
ACER3	ENSG00000078124	1059.48	0.0099761	0.084684	0.117804	0.906223	0.999825
UBE2K	ENSG00000078140	2173.6	0.00115542	0.0549144	0.0210404	0.983213	0.999825
PIK3C3	ENSG00000078142	2153.35	0.0148877	0.0541098	0.27514	0.783209	0.999825
N4BP2	ENSG00000078177	1039.12	-0.0927224	0.0930704	-0.996261	0.319124	0.999825
C12orf5	ENSG00000078237	345.085	0.0488514	0.0653132	0.747957	0.454486	0.999825
TULP3	ENSG00000078246	124.247	-0.0412957	0.0809149	-0.51036	0.609799	0.999825
SYNJ2	ENSG00000078269	505.116	-0.0409026	0.0694579	-0.588883	0.55594	0.999825
PPP2R5C	ENSG00000078304	7141.08	0.039029	0.048014	0.812867	0.416295	0.999825
PMS2P1	ENSG00000078319	188.702	-0.1139	0.0720257	-1.58137	0.113792	0.999825
GNB1	ENSG00000078369	8973.59	0.0211676	0.0493299	0.429102	0.667849	0.999825
HOXA9	ENSG00000078399	9.87407	0.299707	0.250679	1.19558	0.231862	0.999825
EDN1	ENSG00000078401	32.5565	0.160951	0.149722	1.075	0.282375	0.999825
MLLT10	ENSG00000078403	1150.07	0.00264113	0.0637317	0.0414414	0.966944	0.999825
ZCWPW1	ENSG00000078487	258.501	0.00589513	0.0798396	0.0738371	0.94114	0.999825
NRD1	ENSG00000078618	7194.18	0.111535	0.078734	1.4166	0.1566	0.999825
VDAC3	ENSG00000078668	2425.46	0.0390027	0.0443974	0.878491	0.379677	0.999825
PCM1	ENSG00000078674	4707.43	-0.00978988	0.0554921	-0.176419	0.859964	0.999825
TNRC6C	ENSG00000078687	874.574	-0.142691	0.0923637	-1.54489	0.122374	0.999825
CBFA2T2	ENSG00000078699	896.581	-0.0550694	0.0464005	-1.18683	0.235296	0.999825
ITCH	ENSG00000078747	4524.23	-0.0239402	0.070294	-0.340573	0.733425	0.999825
TP53INP2	ENSG00000078804	591.255	-0.0547876	0.191892	-0.285512	0.775252	0.999825
SDF4	ENSG00000078808	1813.94	0.0490867	0.0553042	0.887576	0.374769	0.999825
MYH7B	ENSG00000078814	4.68813	0.354827	0.323831	1.09572	0.273203	0.999825
TP73	ENSG00000078900	4.67127	0.139952	0.387129	0.361512	0.717717	0.999825
TOLLIP	ENSG00000078902	1140.87	0.00467216	0.0685823	0.0681249	0.945686	0.999825
UBE2D4	ENSG00000078967	205.717	-0.153311	0.0645686	-2.3744	0.0175776	0.999825
THOC1	ENSG00000079134	1190.09	0.013639	0.0609824	0.223655	0.823026	0.999825
FKBP7	ENSG00000079150	27.5149	-0.038107	0.144558	-0.263611	0.79208	0.999825
OSBPL6	ENSG00000079156	13.5044	-0.123349	0.304115	-0.405601	0.685036	0.999825
SLC1A3	ENSG00000079215	29.3812	0.386342	0.277103	1.39422	0.163252	0.999825
XRCC5	ENSG00000079246	9216.8	0.0307629	0.0405873	0.757943	0.448485	0.999825
LXN	ENSG00000079257	285.465	0.12861	0.101085	1.2723	0.203268	0.999825
SP140	ENSG00000079263	1656.05	0.0117302	0.133761	0.0876952	0.930119	0.999825
MKNK1	ENSG00000079277	1918.55	0.11157	0.107581	1.03708	0.299697	0.999825
TNS1	ENSG00000079308	254.855	-0.340588	0.131507	-2.58987	0.00960111	0.999825
REXO1	ENSG00000079313	605.526	-0.0397534	0.0954723	-0.416387	0.677127	0.999825
SAR1A	ENSG00000079332	3387.67	-0.027748	0.0448461	-0.618739	0.536089	0.999825
CDC14A	ENSG00000079335	1477.45	0.0206168	0.0775625	0.265809	0.790386	0.999825
RAPGEF3	ENSG00000079337	10.9003	-0.0437179	0.244535	-0.17878	0.858111	0.999825
CEACAM1	ENSG00000079385	857.395	-0.0862463	0.248398	-0.347211	0.728433	0.999825
SENP1	ENSG00000079387	893.989	-0.0469731	0.0682064	-0.688691	0.491018	0.999825
DUSP13	ENSG00000079393	3.63697	0.362607	0.452503	0.801335	0.422938	0.999825
CIC	ENSG00000079432	1674.57	0.00442663	0.103854	0.0426237	0.966001	0.999825
LIPE	ENSG00000079435	99.5015	-0.0194886	0.113846	-0.171183	0.86408	0.999825
FDFT1	ENSG00000079459	1782.7	0.0277527	0.0363918	0.76261	0.445696	0.999825
PAFAH1B3	ENSG00000079462	131.957	0.0896357	0.105659	0.848353	0.396241	0.999825
KIF22	ENSG00000079616	1013.78	-0.0144632	0.0776639	-0.186228	0.852266	0.999825
LRRC16A	ENSG00000079691	169.388	-0.0477954	0.0877039	-0.544964	0.585779	0.999825
PGM1	ENSG00000079739	646.892	0.0654833	0.0614571	1.06551	0.286644	0.999825
DDX1	ENSG00000079785	1790.55	-0.0393836	0.0462167	-0.85215	0.394131	0.999825
DNM2	ENSG00000079805	4870.14	0.0180779	0.0595534	0.303558	0.761465	0.999825
EPB41L2	ENSG00000079819	464.639	0.0273264	0.096954	0.281849	0.778059	0.999825
MOXD1	ENSG00000079931	27.1654	-0.0292884	0.196277	-0.14922	0.88138	0.999825
STX7	ENSG00000079950	7019.98	0.0862156	0.0652184	1.32195	0.186184	0.999825
RABL2B	ENSG00000079974	432.864	-0.0871309	0.0634714	-1.37276	0.169828	0.999825
KEAP1	ENSG00000079999	589.377	-0.00523501	0.0583318	-0.0897455	0.928489	0.999825
DDX43	ENSG00000080007	64.8678	-0.0992685	0.127693	-0.777398	0.436924	0.999825
DCT	ENSG00000080166	11.3536	0.314293	0.246858	1.27317	0.202958	0.999825
SLC35C2	ENSG00000080189	1341.23	0.00676323	0.0489576	0.138145	0.890126	0.999825
CRYBG3	ENSG00000080200	424.285	0.0602396	0.0985859	0.611037	0.541175	0.999825
RFX3	ENSG00000080298	866.383	-0.0251376	0.0724482	-0.346974	0.728611	0.999825
RIF1	ENSG00000080345	3207.49	0.048889	0.102903	0.475097	0.634718	0.999825
RAB21	ENSG00000080371	2692.51	0.0123409	0.0714846	0.172637	0.862937	0.999825
SLC4A4	ENSG00000080493	82.3304	0.189635	0.154575	1.22682	0.219891	0.999825
SMARCA2	ENSG00000080503	3828.73	0.0056256	0.0633311	0.0888284	0.929218	0.999825
SESN1	ENSG00000080546	1510.56	0.0305587	0.112673	0.271216	0.786225	0.999825
COL5A3	ENSG00000080573	83.2606	-0.0796813	0.175519	-0.453977	0.649846	0.999825
SRCAP	ENSG00000080603	3316.23	-0.116337	0.0771284	-1.50836	0.131463	0.999825
KIAA0020	ENSG00000080608	676.55	-0.00170788	0.0645003	-0.0264786	0.978876	0.999825
CNOT4	ENSG00000080802	748.121	0.035912	0.0716157	0.501455	0.616051	0.999825
PSEN1	ENSG00000080815	4516.14	0.069057	0.0790342	0.873761	0.382249	0.999825
CPOX	ENSG00000080819	707.051	-0.0499053	0.0617014	-0.808819	0.41862	0.999825
CLDND1	ENSG00000080822	2095.66	0.102746	0.0534957	1.92064	0.0547769	0.999825
MOK	ENSG00000080823	49.3317	0.0104484	0.151048	0.0691729	0.944852	0.999825
HSP90AA1	ENSG00000080824	15156.6	-0.095768	0.0848985	-1.12803	0.259308	0.999825
RBL1	ENSG00000080839	529.846	-0.0484348	0.0805124	-0.601582	0.547453	0.999825
DLGAP4	ENSG00000080845	862.339	-0.0386823	0.0705143	-0.548574	0.583298	0.999825
IGSF9B	ENSG00000080854	45.5247	-0.204382	0.155398	-1.31521	0.188439	0.999825
CROCCP3	ENSG00000080947	146.928	-0.0016311	0.0834699	-0.0195412	0.984409	0.999825
NDC80	ENSG00000080986	174.358	0.144012	0.140691	1.0236	0.306022	0.999825
AP4E1	ENSG00000081014	843.507	-0.0271389	0.0612065	-0.443399	0.657477	0.999825
RSBN1	ENSG00000081019	2043	-0.0420715	0.0667861	-0.629945	0.528731	0.999825
MAGI3	ENSG00000081026	64.1283	-0.0548033	0.123344	-0.444312	0.656817	0.999825
CXCL2	ENSG00000081041	5.42634	0.0209139	0.409708	0.051046	0.959289	0.999825
COL4A4	ENSG00000081052	44.5285	0.191072	0.190198	1.00459	0.315093	0.999825
TCF7	ENSG00000081059	6161.92	-0.0708643	0.105555	-0.671348	0.501999	0.999825
OSTM1	ENSG00000081087	2670.33	0.00167445	0.0774099	0.021631	0.982742	0.999825
IMPG2	ENSG00000081148	35.2028	-0.246255	0.138531	-1.77762	0.0754663	0.999825
PCNP	ENSG00000081154	4489.94	0.0102155	0.063054	0.162011	0.871297	0.999825
EXD2	ENSG00000081177	201.761	-0.0854933	0.0640493	-1.3348	0.18194	0.999825
ARG2	ENSG00000081181	51.5077	-0.303631	0.13787	-2.20231	0.0276437	0.999825
MEF2C	ENSG00000081189	3035.84	0.102086	0.064534	1.58189	0.113675	0.999825
PTPRC	ENSG00000081237	75029.8	0.0649715	0.093015	0.698506	0.484861	0.999825
UBA5	ENSG00000081307	922.767	0.0536297	0.07453	0.719571	0.471789	0.999825
STK17B	ENSG00000081320	15073.6	-0.00316071	0.0752114	-0.0420243	0.966479	0.999825
CDC14B	ENSG00000081377	591.787	-0.0616808	0.0963583	-0.640119	0.522095	0.999825
ZNF510	ENSG00000081386	722.83	-0.115299	0.0738191	-1.56191	0.118309	0.999825
ZNF506	ENSG00000081665	1073.1	-0.0226387	0.0567754	-0.398741	0.690084	0.999825
JMJD4	ENSG00000081692	202.51	-0.0825691	0.0960718	-0.859451	0.390091	0.999825
DUSP12	ENSG00000081721	451.879	0.0682712	0.0580911	1.17524	0.239897	0.999825
AACS	ENSG00000081760	253.512	-0.0607287	0.063933	-0.94988	0.342173	0.999825
KIAA0141	ENSG00000081791	1711.6	-0.000294681	0.0358877	-0.0082112	0.993448	0.999825
HSPB11	ENSG00000081870	690.317	0.0634386	0.0599786	1.05769	0.290198	0.999825
PHLPP1	ENSG00000081913	329.927	-0.000270594	0.124132	-0.00217989	0.998261	0.999993
IL12RB2	ENSG00000081985	112.525	-0.218035	0.123169	-1.7702	0.0766938	0.999825
SMARCD3	ENSG00000082014	414.806	0.191922	0.113921	1.6847	0.0920465	0.999825
WDR70	ENSG00000082068	650.721	0.0307721	0.0492392	0.624951	0.532003	0.999825
FYB	ENSG00000082074	23278.9	0.0512923	0.108938	0.470838	0.637756	0.999825
STRADB	ENSG00000082146	615.68	-0.0644895	0.0726034	-0.888243	0.37441	0.999825
BZW1	ENSG00000082153	4740.07	-0.0135481	0.0574723	-0.235732	0.813641	0.999825
C1QTNF3	ENSG00000082196	58.3091	0.221412	0.135413	1.63508	0.102031	0.999825
ME2	ENSG00000082212	2287.14	0.00695373	0.0691157	0.10061	0.91986	0.999825
C5orf22	ENSG00000082213	726.637	-0.0803933	0.0621969	-1.29256	0.196163	0.999825
CCNT2	ENSG00000082258	3961.53	-0.0117946	0.0628405	-0.187691	0.851119	0.999825
FAM135A	ENSG00000082269	442.007	0.0481742	0.109004	0.441949	0.658526	0.999825
COL19A1	ENSG00000082293	252.973	0.037313	0.139061	0.268321	0.788452	0.999825
EPB41L3	ENSG00000082397	853.294	0.0532511	0.158725	0.335493	0.737253	0.999825
COBLL1	ENSG00000082438	456.392	0.0667383	0.119592	0.558051	0.576809	0.999825
TRAF5	ENSG00000082512	2390.55	-0.0334144	0.0708423	-0.471673	0.63716	0.999825
MRPL22	ENSG00000082515	299.035	0.105073	0.0706025	1.48824	0.136688	0.999825
GEMIN5	ENSG00000082516	503.931	-0.0174696	0.0688314	-0.253803	0.799648	0.999825
NFE2L1	ENSG00000082641	2427.03	0.000281566	0.0628489	0.00448005	0.996425	0.999993
GSK3B	ENSG00000082701	2837.26	0.00584107	0.0765468	0.0763071	0.939175	0.999825
ITGB5	ENSG00000082781	566.526	-0.0561433	0.115998	-0.484	0.628386	0.999825
ERC1	ENSG00000082805	577.369	-0.153064	0.0820233	-1.86611	0.0620261	0.999825
XPO1	ENSG00000082898	5619.57	-0.0452384	0.0788525	-0.573709	0.566165	0.999825
RNF13	ENSG00000082996	4728.29	0.148514	0.114324	1.29907	0.19392	0.999825
PALB2	ENSG00000083093	341.655	-0.0286631	0.0691697	-0.414388	0.67859	0.999825
DOPEY1	ENSG00000083097	1660.27	0.00146083	0.0729926	0.0200134	0.984033	0.999825
LYRM2	ENSG00000083099	929.962	-0.0634151	0.0513786	-1.23427	0.217102	0.999825
BCKDHB	ENSG00000083123	247.255	-0.0208614	0.081167	-0.257018	0.797165	0.999825
KAT6A	ENSG00000083168	5650.26	0.0136277	0.102089	0.133488	0.893808	0.999825
ZCCHC6	ENSG00000083223	7390.64	0.138587	0.130197	1.06444	0.28713	0.999825
ULK2	ENSG00000083290	674.87	-0.0986293	0.079509	-1.24048	0.214798	0.999825
TNPO1	ENSG00000083312	5367.16	-0.00285958	0.0900277	-0.0317633	0.974661	0.999825
PLOD1	ENSG00000083444	883.66	0.0509783	0.0997428	0.511098	0.609283	0.999825
P2RX5	ENSG00000083454	456.805	-0.0542831	0.109605	-0.495261	0.620416	0.999825
ITGAE	ENSG00000083457	459.694	0.0525766	0.0800384	0.656892	0.51125	0.999825
DIS3	ENSG00000083520	2202.23	-0.00390813	0.0575187	-0.0679453	0.945829	0.999825
PIBF1	ENSG00000083535	582.13	0.00694282	0.076041	0.0913035	0.927251	0.999825
TDRD3	ENSG00000083544	518.23	0.0124059	0.0633768	0.195747	0.844808	0.999825
NUFIP1	ENSG00000083635	138.234	0.0106084	0.0803089	0.132095	0.894909	0.999825
PDS5B	ENSG00000083642	2095.13	0.015283	0.0657648	0.232389	0.816236	0.999825
OXCT1	ENSG00000083720	917.718	-0.115583	0.0729423	-1.58458	0.113061	0.999825
CYLD	ENSG00000083799	10853.1	-0.0234168	0.0563318	-0.415694	0.677634	0.999825
SLC27A5	ENSG00000083807	39.9492	0.200556	0.169485	1.18333	0.236678	0.999825
ZNF324	ENSG00000083812	192.016	-0.111562	0.0697394	-1.59969	0.109666	0.999825
ZNF671	ENSG00000083814	650.443	-0.0620924	0.0444234	-1.39774	0.162191	0.999825
ZNF416	ENSG00000083817	151.047	-0.0423078	0.0784621	-0.539213	0.58974	0.999825
ZNF586	ENSG00000083828	908.439	-0.0132739	0.0623111	-0.213026	0.831306	0.999825
ZNF446	ENSG00000083838	234.31	-0.0612456	0.0810844	-0.755331	0.45005	0.999825
ZNF264	ENSG00000083844	354.707	-0.217453	0.0904855	-2.40318	0.0162533	0.999825
RPS5	ENSG00000083845	7363.47	0.0105261	0.106484	0.0988514	0.921256	0.999825
YTHDC1	ENSG00000083896	5198.41	0.0651072	0.0456263	1.42697	0.153589	0.999825
CHMP2B	ENSG00000083937	1810.38	0.0834824	0.0740325	1.12765	0.25947	0.999825
SMAP2	ENSG00000084070	18144	0.106554	0.124294	0.857279	0.391291	0.999825
PPIE	ENSG00000084072	957.348	0.00727324	0.0605602	0.120099	0.904405	0.999825
ZMPSTE24	ENSG00000084073	1900.44	0.00102509	0.086504	0.0118502	0.990545	0.999825
STARD7	ENSG00000084090	3286.38	-0.0155424	0.0402593	-0.386057	0.699454	0.999825
NOA1	ENSG00000084092	601.654	-9.69957e-05	0.0402049	-0.00241254	0.998075	0.999993
REST	ENSG00000084093	2392.43	-0.0608763	0.0696462	-0.874079	0.382075	0.999825
HAL	ENSG00000084110	2108.47	0.198572	0.143152	1.38714	0.1654	0.999825
SSH1	ENSG00000084112	1799.38	-0.0973829	0.0810849	-1.201	0.229751	0.999825
GSTP1	ENSG00000084207	1772.71	0.0872217	0.0803521	1.08549	0.277703	0.999825
APLP2	ENSG00000084234	11638.2	0.14697	0.0776363	1.89306	0.0583503	0.999825
KIAA1467	ENSG00000084444	139.088	0.0483449	0.0834789	0.579126	0.562504	0.999825
WBP11	ENSG00000084463	1734.26	0.0378329	0.0469352	0.806067	0.420204	0.999825
EIF3I	ENSG00000084623	1958.13	-0.0326069	0.0541832	-0.601789	0.547314	0.999825
TXLNA	ENSG00000084652	1327.36	-0.0830945	0.0419039	-1.98298	0.0473701	0.999825
NCOA1	ENSG00000084676	4668.59	0.0973242	0.110335	0.882076	0.377736	0.999825
AGBL5	ENSG00000084693	199.136	-0.122039	0.0675803	-1.80584	0.0709439	0.999825
KIF3C	ENSG00000084731	324.78	0.0197511	0.0854799	0.231061	0.817267	0.999825
RAB10	ENSG00000084733	4374.97	0.0338832	0.0825512	0.410451	0.681475	0.999825
HADHA	ENSG00000084754	5283.8	-0.0304362	0.0383422	-0.793803	0.42731	0.999825
MAPRE3	ENSG00000084764	160.975	0.344525	0.124903	2.75835	0.00580937	0.999825
CAD	ENSG00000084774	641.631	-0.0659663	0.0755664	-0.872959	0.382685	0.999825
CD59	ENSG00000085063	1642.28	0.0455009	0.126795	0.358855	0.719703	0.999825
CD82	ENSG00000085117	2265.03	0.0973467	0.0998439	0.974989	0.329566	0.999825
TAF9	ENSG00000085231	1404.68	0.0361799	0.045456	0.795933	0.426071	0.999825
FCN1	ENSG00000085265	13737.8	0.153141	0.113888	1.34467	0.178733	0.999825
MYNN	ENSG00000085274	1094.75	-0.0110909	0.0502996	-0.220497	0.825484	0.999825
MECOM	ENSG00000085276	3.79592	0.0543387	0.323742	0.167845	0.866705	0.999825
SCAMP1	ENSG00000085365	1137.46	-0.00858777	0.0842161	-0.101973	0.918778	0.999825
PREP	ENSG00000085377	823.761	-0.0585148	0.0464025	-1.26103	0.207299	0.999825
HACE1	ENSG00000085382	339.792	-0.119756	0.0775637	-1.54397	0.122596	0.999825
SEH1L	ENSG00000085415	767.44	-0.0273847	0.0641287	-0.427027	0.66936	0.999825
WDR47	ENSG00000085433	675.093	-0.015115	0.066728	-0.226517	0.820799	0.999825
WDFY1	ENSG00000085449	2491.82	-0.0310144	0.128281	-0.241769	0.808959	0.999825
OVGP1	ENSG00000085465	92.0877	0.192993	0.161273	1.19668	0.23143	0.999825
SLC25A24	ENSG00000085491	1351.7	-0.00907878	0.106146	-0.0855312	0.931839	0.999825
MAP3K4	ENSG00000085511	1025.97	0.0522191	0.053955	0.967828	0.33313	0.999825
PILRA	ENSG00000085514	3027.5	0.15018	0.131659	1.14068	0.254004	0.999825
ABCB1	ENSG00000085563	643.321	-0.147548	0.0820329	-1.79865	0.0720744	0.999825
ZNF213	ENSG00000085644	263.883	-0.0149355	0.099505	-0.150098	0.880687	0.999825
AKR1B1	ENSG00000085662	860.296	-0.0718839	0.0899779	-0.798906	0.424345	0.999825
CPNE3	ENSG00000085719	3338.35	0.0158104	0.066684	0.237094	0.812584	0.999825
RRN3	ENSG00000085721	1286.21	-0.0342909	0.0475546	-0.721084	0.470858	0.999825
CTTN	ENSG00000085733	833.355	-0.117469	0.116417	-1.00903	0.312958	0.999825
WNT11	ENSG00000085741	7.72719	-0.244432	0.333489	-0.732954	0.463586	0.999825
MTIF2	ENSG00000085760	1039	0.00719236	0.0504604	0.142535	0.886658	0.999825
DDHD2	ENSG00000085788	1455.7	-0.0296824	0.0806485	-0.368047	0.712838	0.999825
TTC39A	ENSG00000085831	11.474	-0.458783	0.254953	-1.79948	0.0719429	0.999825
EPS15	ENSG00000085832	3762.59	0.0288753	0.0653746	0.44169	0.658713	0.999825
ORC1	ENSG00000085840	32.464	-0.122114	0.210969	-0.578825	0.562707	0.999825
MGST2	ENSG00000085871	287.792	0.191284	0.0846381	2.26003	0.0238197	0.999825
CHERP	ENSG00000085872	759.104	0.0400527	0.0766116	0.522802	0.601112	0.999825
ATG16L1	ENSG00000085978	1117.35	0.00741302	0.0418868	0.176978	0.859526	0.999825
USP40	ENSG00000085982	386.191	0.0506443	0.0719897	0.703493	0.481748	0.999825
POMGNT1	ENSG00000085998	504.732	-0.0866494	0.0612436	-1.41483	0.157118	0.999825
RAD54L	ENSG00000085999	10.6658	-0.0630815	0.331039	-0.190556	0.848873	0.999825
MAST2	ENSG00000086015	217.77	-0.236053	0.0718883	-3.2836	0.00102489	0.892906
DNAJA1	ENSG00000086061	5268.28	0.023165	0.0970902	0.238592	0.811422	0.999825
B4GALT1	ENSG00000086062	3637.33	-0.00432092	0.0581424	-0.0743161	0.940759	0.999825
CHMP5	ENSG00000086065	2381.15	0.129021	0.141196	0.913777	0.360834	0.999825
NFX1	ENSG00000086102	1523.55	-0.0682889	0.0480826	-1.42024	0.155537	0.999825
DIMT1	ENSG00000086189	449.159	-0.0154805	0.0634967	-0.2438	0.807386	0.999825
IPO11	ENSG00000086200	465.247	-0.0285432	0.0698939	-0.408379	0.682996	0.999825
EIF2AK1	ENSG00000086232	3340.17	0.0210636	0.0448267	0.469889	0.638434	0.999825
NME8	ENSG00000086288	155.271	0.32765	0.135628	2.4158	0.0157007	0.999825
EPDR1	ENSG00000086289	24.5973	-0.170748	0.185028	-0.922823	0.3561	0.999825
SNX10	ENSG00000086300	4907.25	0.15658	0.131115	1.19423	0.232389	0.999825
SEPHS1	ENSG00000086475	742.103	0.000780693	0.0514633	0.0151699	0.987897	0.999825
MRPL28	ENSG00000086504	778.673	0.0793311	0.0827263	0.958958	0.33758	0.999825
HBQ1	ENSG00000086506	21.6523	-0.20805	0.345448	-0.602259	0.547002	0.999825
ITPKC	ENSG00000086544	323.081	-0.0359701	0.0884906	-0.406486	0.684386	0.999825
CEACAM6	ENSG00000086548	35.2818	0.618793	0.369679	1.67387	0.0941567	0.999825
RBM22	ENSG00000086589	1940.75	0.0655926	0.0430781	1.52264	0.127848	0.999825
TMED2	ENSG00000086598	3755.04	0.0108839	0.0425294	0.255916	0.798016	0.999825
ERO1LB	ENSG00000086619	893.682	-0.0300244	0.0590274	-0.508652	0.610996	0.999825
ZFAND6	ENSG00000086666	2373.41	0.105409	0.0480361	2.19437	0.0282085	0.999825
LAT2	ENSG00000086730	4295.1	0.116332	0.0982791	1.18369	0.236537	0.999825
ZW10	ENSG00000086827	467.388	-0.0624828	0.0507874	-1.23028	0.218592	0.999825
ALG9	ENSG00000086848	115.444	0.0104304	0.0876726	0.11897	0.905299	0.999825
MYBPC2	ENSG00000086967	7.96275	-0.120363	0.268206	-0.448771	0.653597	0.999825
ACOX3	ENSG00000087008	190.101	-0.0524446	0.06854	-0.765167	0.444172	0.999825
MTMR2	ENSG00000087053	507.021	-0.0693799	0.0630945	-1.09962	0.271498	0.999825
PPP1R15A	ENSG00000087074	2808.19	0.113969	0.135919	0.838503	0.401748	0.999825
HSD17B14	ENSG00000087076	3.3189	-0.685888	0.471062	-1.45605	0.14538	0.999825
TRIP6	ENSG00000087077	99.8782	0.263034	0.122034	2.15541	0.0311297	0.999825
FTL	ENSG00000087086	36873.4	0.146957	0.0769809	1.909	0.056262	0.999825
SRRT	ENSG00000087087	1601.34	0.00835955	0.0556548	0.150204	0.880604	0.999825
BAX	ENSG00000087088	962.388	0.073701	0.0717846	1.0267	0.304564	0.999825
NLK	ENSG00000087095	779.527	-0.0254278	0.0539914	-0.470961	0.637669	0.999825
PIGS	ENSG00000087111	1220.65	-0.0644081	0.0452912	-1.42209	0.155	0.999825
TMPRSS11E	ENSG00000087128	1.50685	0.892437	0.575532	1.55063	0.12099	0.999825
ATXN7L3	ENSG00000087152	2583.32	-0.0370207	0.0523888	-0.706652	0.479783	0.999825
PGS1	ENSG00000087157	1909.94	0.0297639	0.135151	0.220227	0.825695	0.999825
PSMC5	ENSG00000087191	1902.48	0.0356291	0.0485718	0.733535	0.463232	0.999825
UIMC1	ENSG00000087206	1941.44	0.10033	0.0669278	1.49907	0.133855	0.999825
CETP	ENSG00000087237	26.6952	-0.0323932	0.198461	-0.163222	0.870344	0.999825
LPCAT2	ENSG00000087253	4654.92	-0.00966708	0.13982	-0.0691394	0.944879	0.999825
GNAO1	ENSG00000087258	55.2097	-0.185777	0.146212	-1.27061	0.203869	0.999825
OGFOD1	ENSG00000087263	742.054	-0.0524646	0.0446054	-1.17619	0.239517	0.999825
SH3BP2	ENSG00000087266	5438.84	-0.00671256	0.0838927	-0.0800137	0.936226	0.999825
NOP14	ENSG00000087269	879.769	-0.0407106	0.0593291	-0.686183	0.492598	0.999825
ADD1	ENSG00000087274	5710.21	-0.0211653	0.0449884	-0.470461	0.638026	0.999825
L2HGDH	ENSG00000087299	76.1528	-0.0432202	0.122005	-0.354248	0.723153	0.999825
TXNDC16	ENSG00000087301	439.204	0.0347645	0.0837509	0.415094	0.678073	0.999825
C14orf166	ENSG00000087302	1745.25	0.0804867	0.0489217	1.64521	0.0999255	0.999825
NID2	ENSG00000087303	7.80543	-0.183213	0.25778	-0.710734	0.477249	0.999825
GMCL1	ENSG00000087338	2025.31	-0.0214635	0.0820089	-0.261721	0.793536	0.999825
SF3B2	ENSG00000087365	4985.33	0.0407891	0.0446172	0.9142	0.360612	0.999825
KLHL42	ENSG00000087448	720.107	-0.0466049	0.0631671	-0.737804	0.460634	0.999825
GNAS	ENSG00000087460	12824.1	0.0447487	0.0459877	0.973058	0.330524	0.999825
DNM1L	ENSG00000087470	1715.47	-0.0237985	0.057126	-0.416597	0.676973	0.999825
PHACTR3	ENSG00000087495	7.74558	-0.215263	0.261795	-0.822259	0.41093	0.999825
ERGIC2	ENSG00000087502	1499.57	0.0511558	0.0781644	0.654464	0.512813	0.999825
AURKA	ENSG00000087586	68.1332	0.0925341	0.134803	0.686441	0.492435	0.999825
CASS4	ENSG00000087589	1372.44	-0.0253599	0.165776	-0.152977	0.878416	0.999825
AAMDC	ENSG00000087884	70.2787	-0.0576501	0.117065	-0.492463	0.622392	0.999825
RFX2	ENSG00000087903	503.504	0.193892	0.189023	1.02576	0.305007	0.999825
METTL2A	ENSG00000087995	177.299	-0.168363	0.0744279	-2.26209	0.0236919	0.999825
ALG6	ENSG00000088035	789.576	0.076167	0.0505802	1.50587	0.132101	0.999825
CNOT3	ENSG00000088038	911.33	0.0481466	0.0867237	0.555172	0.578777	0.999825
GP6	ENSG00000088053	109.894	-0.148469	0.108105	-1.37338	0.169636	0.999825
PTPN4	ENSG00000088179	3559.03	-0.0945696	0.0843685	-1.12091	0.262326	0.999825
DDX18	ENSG00000088205	3089	-0.0304459	0.0521082	-0.584283	0.55903	0.999825
KHSRP	ENSG00000088247	1495.92	-0.0504826	0.0570136	-0.885449	0.375915	0.999825
GNA11	ENSG00000088256	72.6131	-0.129016	0.127141	-1.01474	0.310228	0.999825
ASAP3	ENSG00000088280	18.9092	0.1711	0.188979	0.905392	0.365258	0.999825
EDEM2	ENSG00000088298	1026.31	0.0678231	0.077098	0.879699	0.379022	0.999825
DNMT3B	ENSG00000088305	17.6832	-0.336623	0.160784	-2.09364	0.0362919	0.999825
TPX2	ENSG00000088325	67.945	-0.0762815	0.225126	-0.338838	0.734732	0.999825
FER1L4	ENSG00000088340	2.53214	-0.438457	0.485894	-0.902372	0.366859	0.999825
PDRG1	ENSG00000088356	362.472	-0.0450243	0.0736191	-0.611584	0.540813	0.999825
EPB41L1	ENSG00000088367	2.89188	-0.40439	0.389063	-1.03939	0.298621	0.999825
DOCK9	ENSG00000088387	1204.56	-0.00104278	0.0921594	-0.0113149	0.990972	0.999825
ANKRD10	ENSG00000088448	2390.45	0.0521007	0.0419694	1.2414	0.214458	0.999825
TGDS	ENSG00000088451	518.986	0.0060429	0.0700891	0.0862173	0.931294	0.999825
DOCK3	ENSG00000088538	39.8458	0.138643	0.154099	0.899705	0.368277	0.999825
C3orf18	ENSG00000088543	217.645	-0.0457804	0.0959694	-0.477031	0.63334	0.999825
COQ9	ENSG00000088682	425.57	-0.0025121	0.0556296	-0.0451576	0.963982	0.999825
TMEM40	ENSG00000088726	382.39	-0.0912925	0.13643	-0.669151	0.503399	0.999825
KIF9	ENSG00000088727	28.6479	-0.107492	0.141597	-0.759136	0.447771	0.999825
CRLS1	ENSG00000088766	576.983	0.0164214	0.0703982	0.233264	0.815556	0.999825
PPP1R13B	ENSG00000088808	209.958	-0.0569157	0.0906057	-0.62817	0.529893	0.999825
ATRN	ENSG00000088812	867.391	0.0434139	0.0735639	0.590153	0.555088	0.999825
SMOX	ENSG00000088826	616.461	-0.00567071	0.130943	-0.0433065	0.965457	0.999825
SIGLEC1	ENSG00000088827	498.745	-0.0314709	0.365829	-0.0860265	0.931445	0.999825
FKBP1A	ENSG00000088832	5268.17	0.0240525	0.0598456	0.40191	0.68775	0.999825
NSFL1C	ENSG00000088833	2197.71	0.106216	0.079233	1.34055	0.180067	0.999825
SLC4A11	ENSG00000088836	3.32245	0.570792	0.371117	1.53804	0.124039	0.999825
C20orf194	ENSG00000088854	303.105	-0.0745098	0.0860144	-0.866249	0.386354	0.999825
ZNF343	ENSG00000088876	272.409	-0.045912	0.0622948	-0.737012	0.461115	0.999825
EBF4	ENSG00000088881	18.3427	-0.0282414	0.239784	-0.117778	0.906243	0.999825
CPXM1	ENSG00000088882	9.91333	0.244565	0.281749	0.868025	0.385381	0.999825
MAVS	ENSG00000088888	1007.32	-0.274823	0.100355	-2.7385	0.006172	0.999825
LZTS3	ENSG00000088899	31.0423	-0.0807455	0.174698	-0.4622	0.643938	0.999825
XRN2	ENSG00000088930	5268.19	0.0659591	0.0743968	0.886585	0.375302	0.999825
PLK1S1	ENSG00000088970	740.898	0.0968975	0.0518069	1.87036	0.0614337	0.999825
DYNLL1	ENSG00000088986	1840.94	0.0100307	0.0718702	0.139566	0.889003	0.999825
TESC	ENSG00000088992	265.432	-0.0426924	0.0984759	-0.433531	0.664629	0.999825
SNX5	ENSG00000089006	2484.92	-0.0294931	0.0424599	-0.694609	0.4873	0.999825
RPL6	ENSG00000089009	11821.3	0.0271652	0.0721002	0.37677	0.706345	0.999825
SIRPG	ENSG00000089012	585.419	-0.088165	0.093405	-0.9439	0.345221	0.999825
MAPKAPK5	ENSG00000089022	590.526	-0.039115	0.0559387	-0.699248	0.484397	0.999825
P2RX7	ENSG00000089041	492.736	-0.103632	0.172761	-0.599857	0.548601	0.999825
ESF1	ENSG00000089048	722.541	-0.040381	0.0969693	-0.416431	0.677095	0.999825
RBBP9	ENSG00000089050	392.553	-0.0915738	0.0619665	-1.47779	0.139463	0.999825
ANAPC5	ENSG00000089053	3250.83	0.0224045	0.0330082	0.678756	0.497292	0.999825
SLC23A2	ENSG00000089057	1223.31	-0.00517984	0.0617997	-0.0838166	0.933202	0.999825
SLC8B1	ENSG00000089060	1502.71	0.0444353	0.0591564	0.75115	0.452563	0.999825
TMEM230	ENSG00000089063	1846.89	0.0148981	0.0394252	0.377883	0.705518	0.999825
DZANK1	ENSG00000089091	51.704	-0.117255	0.128996	-0.90898	0.363361	0.999825
KDM2B	ENSG00000089094	1135.01	-0.0411867	0.051497	-0.799788	0.423834	0.999825
TASP1	ENSG00000089123	208.205	-0.128294	0.0731459	-1.75395	0.0794388	0.999825
OAS1	ENSG00000089127	3079.19	0.00215855	0.253851	0.00850321	0.993216	0.999825
GCN1L1	ENSG00000089154	1744.84	-0.0500229	0.0679012	-0.7367	0.461305	0.999825
RPLP0	ENSG00000089157	12088.9	-0.00806006	0.0836171	-0.0963926	0.923209	0.999825
PXN	ENSG00000089159	9657.37	0.0693438	0.0988736	0.701338	0.483092	0.999825
SIRT4	ENSG00000089163	20.952	-0.406514	0.185618	-2.19006	0.0285198	0.999825
RPH3A	ENSG00000089169	182.045	0.158698	0.160571	0.988339	0.322986	0.999825
KIF16B	ENSG00000089177	305.144	-0.0146333	0.0854104	-0.171329	0.863965	0.999825
TRMT6	ENSG00000089195	533.87	-0.0327667	0.0549734	-0.596046	0.551145	0.999825
CHGB	ENSG00000089199	4.00037	0.156565	0.395975	0.395392	0.692554	0.999825
PEBP1	ENSG00000089220	1460.74	0.0123451	0.0895217	0.1379	0.890319	0.999825
BRAP	ENSG00000089234	968.787	0.0404017	0.0513961	0.786084	0.431818	0.999825
ERP29	ENSG00000089248	4541.25	0.0275937	0.0625111	0.441421	0.658909	0.999825
FUS	ENSG00000089280	8903.23	0.097786	0.0425306	2.29919	0.0214942	0.999825
FXYD5	ENSG00000089327	3550.29	0.132178	0.0687698	1.92203	0.0546021	0.999825
ZNF302	ENSG00000089335	1512.43	-0.0122431	0.077937	-0.15709	0.875174	0.999825
GRAMD1A	ENSG00000089351	1867	0.0785408	0.102211	0.768421	0.442237	0.999825
CDIP1	ENSG00000089486	687.039	-0.160056	0.0767906	-2.08432	0.0371314	0.999825
CMTM1	ENSG00000089505	73.4593	-0.0920436	0.195644	-0.470464	0.638023	0.999825
GANAB	ENSG00000089597	5295.88	-0.00145279	0.0473117	-0.0307069	0.975503	0.999825
GMIP	ENSG00000089639	4108.14	0.0102416	0.101662	0.100742	0.919756	0.999825
BIRC5	ENSG00000089685	36.6384	-0.0404543	0.284786	-0.142052	0.887039	0.999825
LAG3	ENSG00000089692	90.8012	-0.058603	0.168273	-0.348263	0.727643	0.999825
MLF2	ENSG00000089693	1987.74	0.0598695	0.0828935	0.722246	0.470144	0.999825
OTUB2	ENSG00000089723	10.8886	-0.214466	0.235016	-0.912558	0.361475	0.999825
DDX24	ENSG00000089737	3760.21	0.0045827	0.0484379	0.0946099	0.924625	0.999825
ZBTB25	ENSG00000089775	1320.37	-0.0409292	0.0784128	-0.521971	0.60169	0.999825
NECAP1	ENSG00000089818	1670.31	0.0153773	0.0501325	0.306733	0.759047	0.999825
ANKRD24	ENSG00000089847	10.4572	0.100053	0.253681	0.394403	0.693284	0.999825
DHX32	ENSG00000089876	328.773	0.0691454	0.0581894	1.18828	0.234722	0.999825
RCOR1	ENSG00000089902	2738.34	0.0559937	0.0959183	0.583764	0.559379	0.999825
GPATCH2L	ENSG00000089916	2803.58	0.011086	0.0648838	0.170859	0.864335	0.999825
LTBP4	ENSG00000090006	350.057	0.0709758	0.104262	0.680747	0.496032	0.999825
BLVRB	ENSG00000090013	654.577	0.10199	0.107511	0.948648	0.3428	0.999825
SLC9A1	ENSG00000090020	787.843	0.0777831	0.0912152	0.852744	0.393802	0.999825
SPTLC1	ENSG00000090054	1523.47	0.00417624	0.0797717	0.0523524	0.958248	0.999825
PAPOLA	ENSG00000090060	8796.41	0.0347409	0.0609219	0.570254	0.568506	0.999825
CCNK	ENSG00000090061	1529.45	0.0609708	0.0626929	0.97253	0.330787	0.999825
PCBP4	ENSG00000090097	113.842	0.0154986	0.122091	0.126943	0.898986	0.999825
RGS1	ENSG00000090104	135.788	-0.140301	0.216709	-0.647418	0.517361	0.999825
YPEL3	ENSG00000090238	4307.45	0.142778	0.108634	1.3143	0.188744	0.999825
MRPS33	ENSG00000090263	418	0.000310677	0.0730428	0.00425335	0.996606	0.999993
NDUFB2	ENSG00000090266	569.638	0.0404603	0.102487	0.394783	0.693003	0.999825
NUDC	ENSG00000090273	1088.99	0.0215177	0.0627431	0.342949	0.731637	0.999825
MAEA	ENSG00000090316	1891.64	0.119823	0.0876116	1.36766	0.171419	0.999825
ICAM1	ENSG00000090339	1108.06	0.0687664	0.131704	0.522129	0.601581	0.999825
STRN4	ENSG00000090372	1616.2	0.0757776	0.087299	0.868024	0.385381	0.999825
IRAK3	ENSG00000090376	3448.55	0.119459	0.131659	0.907337	0.364229	0.999825
LYZ	ENSG00000090382	66228.3	0.0632251	0.0916122	0.690138	0.490107	0.999825
MUL1	ENSG00000090432	526.011	-0.0031587	0.0514981	-0.0613361	0.951092	0.999825
TFAP4	ENSG00000090447	219.728	-0.0917865	0.0954441	-0.961679	0.336211	0.999825
PDCD7	ENSG00000090470	610.833	-0.0523583	0.0426467	-1.22772	0.219552	0.999825
SPG21	ENSG00000090487	2554.24	0.0926082	0.0529723	1.74824	0.0804226	0.999825
DNAJB11	ENSG00000090520	1433.65	0.0467899	0.0493093	0.948907	0.342668	0.999825
LEPREL1	ENSG00000090530	23.0877	0.257082	0.229045	1.12241	0.261688	0.999825
FLT3LG	ENSG00000090554	65.3614	-0.00841922	0.141604	-0.0594563	0.952589	0.999825
RAB11FIP3	ENSG00000090565	361.25	-0.157591	0.0732413	-2.15167	0.0314232	0.999825
GNPTG	ENSG00000090581	755.988	0.0496187	0.0519099	0.955863	0.339141	0.999825
ZNF268	ENSG00000090612	590.189	-0.114366	0.0669139	-1.70915	0.0874229	0.999825
GOLGA3	ENSG00000090615	1491.61	-0.0661375	0.0572059	-1.15613	0.247628	0.999825
PABPC4	ENSG00000090621	2418.17	-0.0625297	0.0455851	-1.37171	0.170153	0.999825
CD209	ENSG00000090659	14.0423	-0.29695	0.261606	-1.1351	0.256333	0.999825
CERS4	ENSG00000090661	368.38	0.000113141	0.0924334	0.00122403	0.999023	0.999993
MCOLN1	ENSG00000090674	345.378	-0.0819746	0.0926525	-0.884753	0.37629	0.999825
USP48	ENSG00000090686	2703.76	0.0334581	0.0432972	0.772755	0.439668	0.999825
PDPR	ENSG00000090857	1561.07	-0.162423	0.093831	-1.73102	0.0834486	0.999825
AARS	ENSG00000090861	955.472	0.010511	0.0625426	0.168062	0.866535	0.999825
GLG1	ENSG00000090863	3804.35	0.0242251	0.059811	0.405028	0.685457	0.999825
TNRC6A	ENSG00000090905	2013.61	0.019512	0.05545	0.351885	0.724925	0.999825
FCGBP	ENSG00000090920	329.798	0.0494337	0.149567	0.330511	0.741014	0.999825
PLEKHG2	ENSG00000090924	385.937	-0.15686	0.0843618	-1.85938	0.0629735	0.999825
NAT14	ENSG00000090971	39.2939	-0.040856	0.169059	-0.241667	0.809038	0.999825
PITPNM2	ENSG00000090975	554.716	-0.109954	0.0776468	-1.41607	0.156754	0.999825
EXOC1	ENSG00000090989	2163.14	0.115083	0.0606559	1.8973	0.0577877	0.999825
RBM27	ENSG00000091009	2035.36	-0.0242615	0.0721091	-0.336456	0.736527	0.999825
OSBPL8	ENSG00000091039	12502.5	0.0321548	0.119723	0.268578	0.788255	0.999825
DTX2	ENSG00000091073	438.269	0.0920234	0.0920354	0.999869	0.317374	0.999825
NLRC4	ENSG00000091106	1372.09	0.103264	0.141326	0.730683	0.464973	0.999825
PUS7	ENSG00000091127	162.149	-0.0735512	0.0849859	-0.865452	0.386791	0.999825
NRCAM	ENSG00000091129	222.584	0.220404	0.217248	1.01453	0.31033	0.999825
SLC26A4	ENSG00000091137	4.37536	-0.481943	0.310759	-1.55085	0.120936	0.999825
DLD	ENSG00000091140	1992.74	0.00277802	0.0457582	0.0607109	0.951589	0.999825
WDR7	ENSG00000091157	920.097	-0.0637466	0.0723301	-0.881329	0.37814	0.999825
TXNL1	ENSG00000091164	1212.82	0.0377542	0.0470864	0.801807	0.422665	0.999825
IL5RA	ENSG00000091181	805.143	-0.387141	0.240078	-1.61256	0.10684	0.999825
ABCC6	ENSG00000091262	40.324	0.145981	0.148464	0.983275	0.325472	0.999825
CMTM6	ENSG00000091317	14152.9	0.0348412	0.102328	0.340484	0.733492	0.999825
ITGA6	ENSG00000091409	3195.02	0.000366515	0.10152	0.00361029	0.997119	0.999993
RAPGEF4	ENSG00000091428	5.87623	-0.0212999	0.309659	-0.0687849	0.945161	0.999825
MLTK	ENSG00000091436	565.491	0.00475237	0.120446	0.0394564	0.968527	0.999825
FH	ENSG00000091483	627.613	0.0550295	0.0552052	0.996817	0.318854	0.999825
SEL1L3	ENSG00000091490	2243.88	0.0762675	0.0740284	1.03025	0.302894	0.999825
TF	ENSG00000091513	4.60335	0.190071	0.362845	0.523835	0.600393	0.999825
CDV3	ENSG00000091527	7506.65	0.00396446	0.0375411	0.105603	0.915897	0.999825
MYO15A	ENSG00000091536	7.55558	0.09318	0.280587	0.332089	0.739822	0.999825
ALKBH5	ENSG00000091542	1714.87	-0.0320459	0.0443875	-0.721957	0.470321	0.999825
NLRP1	ENSG00000091592	9256.28	0.0236378	0.0656934	0.35982	0.718982	0.999825
PITPNM3	ENSG00000091622	10.2433	0.421197	0.232142	1.81439	0.0696178	0.999825
SPAG7	ENSG00000091640	829.374	0.0546235	0.0526345	1.03779	0.299368	0.999825
ORC6	ENSG00000091651	45.4449	-0.175537	0.16422	-1.06892	0.285107	0.999825
ZC3HC1	ENSG00000091732	221.012	-0.0187626	0.0765497	-0.245103	0.806377	0.999825
ESR1	ENSG00000091831	35.2617	0.048005	0.151909	0.316011	0.751994	0.999825
RGS17	ENSG00000091844	9.23662	0.579088	0.278577	2.07873	0.0376419	0.999825
TMEM101	ENSG00000091947	473.08	0.0250614	0.0710682	0.352639	0.724359	0.999825
CD200	ENSG00000091972	348.568	0.0778313	0.125181	0.621752	0.534105	0.999825
PSME1	ENSG00000092010	5936.6	0.0405231	0.0878993	0.461017	0.644786	0.999825
PPP2R3C	ENSG00000092020	1698.49	0.102772	0.0783618	1.3115	0.189689	0.999825
HAUS4	ENSG00000092036	622.302	0.120197	0.126894	0.947223	0.343525	0.999825
JPH4	ENSG00000092051	14.2029	-0.230867	0.274968	-0.839613	0.401125	0.999825
CEBPE	ENSG00000092067	292.465	-0.200212	0.183808	-1.08925	0.276046	0.999825
SLC7A8	ENSG00000092068	87.6189	-0.38549	0.183529	-2.10044	0.0356905	0.999825
OSGEP	ENSG00000092094	1569.41	0.0291638	0.0597422	0.488161	0.625436	0.999825
SLC22A17	ENSG00000092096	48.6679	0.233253	0.160587	1.4525	0.146363	0.999825
RNF31	ENSG00000092098	616.236	-0.0224234	0.10844	-0.206782	0.83618	0.999825
SCFD1	ENSG00000092108	1349.01	0.0445088	0.0572313	0.7777	0.436746	0.999825
G2E3	ENSG00000092140	1232.73	-0.053937	0.0825473	-0.653408	0.513494	0.999825
HECTD1	ENSG00000092148	3612.3	-0.000991753	0.0673819	-0.0147184	0.988257	0.999825
HNRNPC	ENSG00000092199	13129.5	0.0344878	0.0417257	0.826536	0.4085	0.999825
RPGRIP1	ENSG00000092200	382.071	0.227145	0.133212	1.70514	0.0881678	0.999825
SUPT16H	ENSG00000092201	3627.07	-0.0194775	0.0372067	-0.523494	0.600631	0.999825
TOX4	ENSG00000092203	2327.89	-0.00232816	0.0540257	-0.0430936	0.965627	0.999825
GEMIN2	ENSG00000092208	189.801	0.0039388	0.0682833	0.0576832	0.954001	0.999825
TGM1	ENSG00000092295	42.8113	0.30055	0.176454	1.70328	0.0885152	0.999825
TINF2	ENSG00000092330	2231.81	-0.0178284	0.0477775	-0.373155	0.709033	0.999825
DAZL	ENSG00000092345	5.49752	-0.484667	0.369675	-1.31106	0.189837	0.999825
SEMA6A	ENSG00000092421	3.13181	0.0395546	0.671577	0.0588981	0.953033	0.999825
TRPM7	ENSG00000092439	2847.06	-0.0263768	0.0807409	-0.326685	0.743906	0.999825
WDR76	ENSG00000092470	244.478	-0.06024	0.0795671	-0.757097	0.448991	0.999825
CAPN3	ENSG00000092529	49.499	-0.110331	0.126094	-0.87499	0.381579	0.999825
SNAP23	ENSG00000092531	7956.58	-0.0250017	0.0705252	-0.354508	0.722958	0.999825
PHGDH	ENSG00000092621	96.6882	-0.193233	0.126059	-1.53288	0.125305	0.999825
COL9A3	ENSG00000092758	126.333	0.148284	0.163594	0.906411	0.364718	0.999825
EZR	ENSG00000092820	4866.76	-0.0185564	0.0435806	-0.425795	0.670257	0.999825
MYL6	ENSG00000092841	8189.19	0.096802	0.0842365	1.14917	0.250486	0.999825
AGO1	ENSG00000092847	2132.62	-0.0474101	0.0522404	-0.907537	0.364123	0.999825
TEKT2	ENSG00000092850	5.11765	-0.0742424	0.442044	-0.167953	0.86662	0.999825
CLSPN	ENSG00000092853	47.1279	-0.161861	0.235296	-0.687902	0.491514	0.999825
RFFL	ENSG00000092871	1944.39	0.0315152	0.0729953	0.431743	0.665928	0.999825
UNC13D	ENSG00000092929	4274.55	0.024452	0.0857832	0.285044	0.77561	0.999825
MFSD11	ENSG00000092931	371.511	-0.00850108	0.0559999	-0.151805	0.879341	0.999825
DPYSL2	ENSG00000092964	1439.65	0.030941	0.103886	0.297838	0.765827	0.999825
TGFB2	ENSG00000092969	12.7181	0.0647494	0.248809	0.260237	0.794681	0.999825
GPATCH2	ENSG00000092978	466.092	-0.0607394	0.0649707	-0.934874	0.349853	0.999825
NUP50	ENSG00000093000	6101.75	0.0214516	0.0532617	0.402758	0.687126	0.999825
CDC45	ENSG00000093009	15.1648	0.205325	0.31071	0.660823	0.508726	0.999825
COMT	ENSG00000093010	569.031	0.0786066	0.0754236	1.0422	0.297319	0.999825
CECR1	ENSG00000093072	5507.95	0.0539332	0.104319	0.517004	0.605153	0.999825
VNN3	ENSG00000093134	1871.34	0.274961	0.15372	1.78871	0.0736614	0.999825
ECHDC1	ENSG00000093144	2137.34	0.0368944	0.0533385	0.691703	0.489124	0.999825
LRRFIP2	ENSG00000093167	1389.63	0.00633265	0.0725654	0.0872681	0.930458	0.999825
SEC22C	ENSG00000093183	1169.13	-0.101859	0.0450623	-2.26041	0.0237957	0.999825
XYLB	ENSG00000093217	20.8645	-0.276623	0.201352	-1.37383	0.169495	0.999825
CDC6	ENSG00000094804	35.8616	0.0876546	0.249355	0.351525	0.725195	0.999825
CDC23	ENSG00000094880	873.697	-0.0234326	0.0449521	-0.52128	0.602172	0.999825
AAAS	ENSG00000094914	617.37	0.00284805	0.060477	0.047093	0.962439	0.999825
CBX5	ENSG00000094916	2159.35	-0.0580222	0.0732555	-0.792052	0.42833	0.999825
SUCO	ENSG00000094975	1908.4	-0.0417627	0.0625277	-0.667908	0.504192	0.999825
MSH2	ENSG00000095002	840.61	-0.0686974	0.0672118	-1.0221	0.306732	0.999825
MAP3K1	ENSG00000095015	8237.92	0.0334358	0.0867899	0.38525	0.700053	0.999825
DHPS	ENSG00000095059	875.054	0.02197	0.0700078	0.313822	0.753656	0.999825
HOOK2	ENSG00000095066	162.322	0.154777	0.0861738	1.7961	0.0724779	0.999825
ARCN1	ENSG00000095139	4091.86	-0.0031303	0.0552651	-0.0566416	0.954831	0.999825
TMEM38B	ENSG00000095209	285.714	-0.0153657	0.0845844	-0.181662	0.855848	0.999825
PSMD5	ENSG00000095261	967.064	-0.031273	0.0423058	-0.739215	0.459776	0.999825
PTGS1	ENSG00000095303	4534.96	-0.0778135	0.0994868	-0.782149	0.434127	0.999825
NUP188	ENSG00000095319	870.76	-0.0299759	0.0630267	-0.475606	0.634355	0.999825
CRAT	ENSG00000095321	361.739	-0.058932	0.0713745	-0.825673	0.40899	0.999825
SH2D3C	ENSG00000095370	2482.46	0.0564673	0.0925486	0.610136	0.541772	0.999825
NANS	ENSG00000095380	397.585	0.0892454	0.0883441	1.0102	0.312398	0.999825
TBC1D2	ENSG00000095383	528.026	0.066712	0.0925246	0.721019	0.470898	0.999825
DFNB31	ENSG00000095397	50.3021	0.206625	0.133611	1.54647	0.121992	0.999825
CWF19L1	ENSG00000095485	1200.76	0.016782	0.0397028	0.422689	0.672522	0.999825
SEMA4G	ENSG00000095539	5.6457	0.0369106	0.302533	0.122005	0.902895	0.999825
BTAF1	ENSG00000095564	6116.95	0.0401428	0.0855921	0.469001	0.639069	0.999825
IKZF5	ENSG00000095574	1585.15	0.019514	0.0574139	0.339884	0.733944	0.999825
BLNK	ENSG00000095585	497.244	0.0767431	0.0779338	0.984722	0.324761	0.999825
TDRD1	ENSG00000095627	5.31434	-0.00701421	0.314302	-0.0223168	0.982195	0.999825
SORBS1	ENSG00000095637	22.8175	-0.398261	0.198662	-2.00472	0.0449933	0.999825
BAMBI	ENSG00000095739	23.9444	-0.133013	0.210714	-0.631248	0.527878	0.999825
MYO3A	ENSG00000095777	2.36169	-0.684039	0.512893	-1.33369	0.182307	0.999825
WAC	ENSG00000095787	7749.95	0.0729525	0.0680629	1.07184	0.283792	0.999825
CREM	ENSG00000095794	249.498	0.0707227	0.0918039	0.770368	0.441082	0.999825
NUBP2	ENSG00000095906	435.457	0.00804797	0.112371	0.0716195	0.942905	0.999825
C19orf77	ENSG00000095932	16.7025	0.205028	0.274546	0.746791	0.45519	0.999825
HIVEP1	ENSG00000095951	1149.65	0.0666002	0.11125	0.598653	0.549404	0.999825
CRISP3	ENSG00000096006	168.271	0.245783	0.279089	0.880663	0.3785	0.999825
FKBP5	ENSG00000096060	4874.93	0.266064	0.165032	1.6122	0.106919	0.999825
SRPK1	ENSG00000096063	2742.22	0.0874837	0.107906	0.810737	0.417517	0.999825
BRPF3	ENSG00000096070	1119.2	-0.113257	0.0846037	-1.33868	0.180674	0.999825
MRPS18A	ENSG00000096080	297.352	0.0161026	0.0714613	0.225333	0.821721	0.999825
TMEM14A	ENSG00000096092	129.145	0.0201531	0.110186	0.182901	0.854876	0.999825
EFHC1	ENSG00000096093	383.309	0.100245	0.0849913	1.17947	0.238212	0.999825
HSP90AB1	ENSG00000096384	9714.34	-0.0434495	0.0670267	-0.648242	0.516828	0.999825
CDC5L	ENSG00000096401	2046.09	0.00665884	0.0574894	0.115827	0.907789	0.999825
ITPR3	ENSG00000096433	1176.15	-0.0383795	0.0844802	-0.454302	0.649612	0.999825
ZNF184	ENSG00000096654	477.616	-0.0558613	0.0723801	-0.771777	0.440247	0.999825
DSP	ENSG00000096696	96.1912	0.260444	0.253715	1.02652	0.304647	0.999825
SIRT1	ENSG00000096717	1644.88	-0.0195109	0.0670322	-0.291067	0.771	0.999825
HNRNPH3	ENSG00000096746	7247.21	0.108662	0.0561994	1.9335	0.0531746	0.999825
IFT74	ENSG00000096872	235.59	0.177464	0.0921939	1.9249	0.0542416	0.999825
JAK2	ENSG00000096968	4187.28	0.00256843	0.137736	0.0186475	0.985122	0.999825
IL12RB1	ENSG00000096996	701.934	-0.160162	0.0866735	-1.84788	0.0646204	0.999825
ABL1	ENSG00000097007	627.174	-0.0940009	0.0660166	-1.4239	0.154476	0.999825
ACOT7	ENSG00000097021	96.4262	-0.119474	0.108502	-1.10112	0.270844	0.999825
SH3GLB1	ENSG00000097033	5778.64	0.136287	0.0936682	1.45499	0.145671	0.999825
CDC7	ENSG00000097046	311.444	-0.00790903	0.0827899	-0.0955313	0.923893	0.999825
SYDE2	ENSG00000097096	35.9925	0.0429296	0.197848	0.216982	0.828222	0.999825
PCSK5	ENSG00000099139	409.892	0.0024533	0.0670179	0.0366067	0.970799	0.999825
SCD	ENSG00000099194	134.037	-0.0392589	0.105687	-0.371462	0.710293	0.999825
TMED1	ENSG00000099203	232.973	0.0966779	0.0864018	1.11893	0.263168	0.999825
ABLIM1	ENSG00000099204	6012.92	-0.136946	0.0874359	-1.56624	0.117292	0.999825
ERMP1	ENSG00000099219	748.757	-0.12743	0.0631296	-2.01855	0.0435341	0.999825
RAB18	ENSG00000099246	3389.55	0.07543	0.0706471	1.0677	0.285655	0.999825
NRP1	ENSG00000099250	55.4294	0.0858399	0.179873	0.477225	0.633202	0.999825
HSD17B7P2	ENSG00000099251	170.666	0.0346909	0.0708988	0.489301	0.624628	0.999825
PRTFDC1	ENSG00000099256	52.3959	0.0161224	0.13828	0.116593	0.907183	0.999825
TSPAN15	ENSG00000099282	26.9238	-0.123859	0.180319	-0.686889	0.492152	0.999825
H2AFY2	ENSG00000099284	88.5129	-0.121857	0.113044	-1.07796	0.28105	0.999825
FAM21A	ENSG00000099290	474.725	-0.00127983	0.0993445	-0.0128828	0.989721	0.999825
MAST3	ENSG00000099308	3006	0.0230777	0.10182	0.226651	0.820695	0.999825
MZF1	ENSG00000099326	419.798	-0.1019	0.0647713	-1.57323	0.115666	0.999825
OCEL1	ENSG00000099330	191.246	0.108348	0.0911759	1.18834	0.234701	0.999825
MYO9B	ENSG00000099331	6565.88	-0.0207427	0.0810397	-0.255958	0.797983	0.999825
KCNK6	ENSG00000099337	425.563	-0.0872643	0.0637266	-1.36935	0.170888	0.999825
CATSPERG	ENSG00000099338	43.8098	-0.0487784	0.137133	-0.3557	0.722065	0.999825
PSMD8	ENSG00000099341	1266.37	0.0546696	0.0504997	1.08257	0.278998	0.999825
FBXL19	ENSG00000099364	227.955	-0.0333818	0.0954163	-0.349854	0.726448	0.999825
STX1B	ENSG00000099365	14.4308	-0.267039	0.229004	-1.16609	0.24358	0.999825
HSD3B7	ENSG00000099377	74.6049	-0.461448	0.151402	-3.04783	0.002305	0.970611
SETD1A	ENSG00000099381	562.764	-0.0427909	0.0814462	-0.525388	0.599313	0.999825
BCL7C	ENSG00000099385	324.677	0.0583688	0.100561	0.58043	0.561625	0.999825
CIRBP	ENSG00000099622	6567.38	0.0312908	0.0763729	0.40971	0.682018	0.999825
ATP5D	ENSG00000099624	280.707	0.147885	0.148329	0.997004	0.318763	0.999825
HNRNPM	ENSG00000099783	3759.05	0.000710476	0.0417289	0.017026	0.986416	0.999825
2022-03-02	ENSG00000099785	1318.3	-0.00910722	0.0893846	-0.101888	0.918846	0.999825
NDUFB7	ENSG00000099795	431.968	0.204941	0.118638	1.72744	0.0840883	0.999825
TECR	ENSG00000099797	622.321	0.0705356	0.0819898	0.860297	0.389625	0.999825
TIMM13	ENSG00000099800	318.782	0.0507044	0.0988209	0.513093	0.607886	0.999825
CDC34	ENSG00000099804	590.696	0.0213299	0.105571	0.202043	0.839883	0.999825
MTAP	ENSG00000099810	541.031	-0.0705321	0.0624942	-1.12862	0.25906	0.999825
CEP170B	ENSG00000099814	17.7317	-0.0138108	0.215855	-0.0639817	0.948985	0.999825
POLR2E	ENSG00000099817	1082.16	0.0314966	0.070493	0.446805	0.655016	0.999825
POLRMT	ENSG00000099821	550.044	0.0496881	0.100177	0.496002	0.619893	0.999825
HCN2	ENSG00000099822	17.47	-0.222027	0.199197	-1.11461	0.265016	0.999825
CDHR5	ENSG00000099834	2.07755	0.241025	0.496938	0.485019	0.627663	0.999825
IZUMO4	ENSG00000099840	90.4802	0.0161426	0.13719	0.117666	0.906332	0.999825
RASSF7	ENSG00000099849	322.548	0.0474938	0.123223	0.385429	0.699919	0.999825
GADD45B	ENSG00000099860	1089.47	0.0665524	0.138088	0.481955	0.629838	0.999825
PALM	ENSG00000099864	2.2335	-0.199412	0.433464	-0.460042	0.645486	0.999825
MADCAM1	ENSG00000099866	8.25531	0.435939	0.325555	1.33906	0.18055	0.999825
MKNK2	ENSG00000099875	5473.78	-0.0190601	0.100355	-0.189928	0.849366	0.999825
ARVCF	ENSG00000099889	53.0997	0.0757777	0.178712	0.424022	0.67155	0.999825
TRMT2A	ENSG00000099899	730.092	-0.0267324	0.0729793	-0.366301	0.71414	0.999825
RANBP1	ENSG00000099901	504.754	0.054692	0.0665898	0.821327	0.41146	0.999825
ZDHHC8	ENSG00000099904	370.241	-0.0684261	0.0972799	-0.703394	0.48181	0.999825
KLHL22	ENSG00000099910	633.496	0.0137499	0.0733005	0.187582	0.851204	0.999825
MED15	ENSG00000099917	1805.95	0.0562672	0.0682297	0.824672	0.409558	0.999825
SNAP29	ENSG00000099940	1286.11	-0.0564229	0.0512532	-1.10086	0.270956	0.999825
CRKL	ENSG00000099942	3416.39	-0.0434439	0.042365	-1.02547	0.305143	0.999825
LZTR1	ENSG00000099949	913.169	-0.125129	0.0674661	-1.85469	0.0636399	0.999825
MMP11	ENSG00000099953	48.0435	0.106342	0.154951	0.686294	0.492528	0.999825
CECR2	ENSG00000099954	11.7207	0.146508	0.232026	0.63143	0.52776	0.999825
SMARCB1	ENSG00000099956	660.611	-0.0222236	0.0628261	-0.353732	0.72354	0.999825
P2RX6	ENSG00000099957	12.9532	0.0208969	0.264268	0.0790746	0.936973	0.999825
DERL3	ENSG00000099958	212.993	0.117257	0.13855	0.846314	0.397378	0.999825
BCL2L13	ENSG00000099968	1291.74	-0.0791235	0.0523155	-1.51243	0.130425	0.999825
DDTL	ENSG00000099974	28.2734	-0.0586038	0.142838	-0.410283	0.681599	0.999825
DDT	ENSG00000099977	235.073	0.0281889	0.112175	0.251294	0.801587	0.999825
OSM	ENSG00000099985	193.666	0.0369315	0.290291	0.127222	0.898765	0.999825
CABIN1	ENSG00000099991	2265.2	-0.00806278	0.113136	-0.071266	0.943186	0.999825
TBC1D10A	ENSG00000099992	359.621	-0.0995294	0.0839112	-1.18613	0.235572	0.999825
SUSD2	ENSG00000099994	23.1259	-0.244718	0.232726	-1.05153	0.293016	0.999825
SF3A1	ENSG00000099995	3535.03	-0.0141186	0.0613656	-0.230073	0.818035	0.999825
GGT5	ENSG00000099998	29.8789	-0.215177	0.296837	-0.724901	0.468513	0.999825
RNF215	ENSG00000099999	79.5656	-0.175817	0.110695	-1.58829	0.11222	0.999825
SEC14L2	ENSG00000100003	29.3532	0.132005	0.161942	0.815141	0.414992	0.999825
SPECC1L	ENSG00000100014	484.143	-0.00483996	0.0647405	-0.0747594	0.940406	0.999825
PPIL2	ENSG00000100023	1403.57	-0.0370757	0.0442378	-0.838101	0.401974	0.999825
UPB1	ENSG00000100024	69.9843	0.175784	0.148309	1.18525	0.235917	0.999825
YPEL1	ENSG00000100027	557.965	-0.167633	0.0864976	-1.93801	0.0526223	0.999825
SNRPD3	ENSG00000100028	1630.55	0.0426832	0.0392639	1.08708	0.277	0.999825
PES1	ENSG00000100029	790.028	-0.0398852	0.0594043	-0.67142	0.501953	0.999825
MAPK1	ENSG00000100030	8616.43	0.0437771	0.0720712	0.607415	0.543575	0.999825
GGT1	ENSG00000100031	284.675	0.133753	0.0946567	1.41303	0.157646	0.999825
PRODH	ENSG00000100033	1.71647	0.638715	0.565613	1.12924	0.258795	0.999825
PPM1F	ENSG00000100034	4791.37	0.0540244	0.101473	0.532402	0.594448	0.999825
SLC35E4	ENSG00000100036	20.8332	-0.232741	0.203548	-1.14342	0.252863	0.999825
TOP3B	ENSG00000100038	465.063	-0.0869499	0.0592741	-1.46691	0.1424	0.999825
CYTH4	ENSG00000100055	9773.85	0.0864608	0.0959367	0.901227	0.367468	0.999825
DGCR14	ENSG00000100056	450.073	-0.0274644	0.0611358	-0.449236	0.653261	0.999825
CRYBB2P1	ENSG00000100058	206.808	0.125076	0.0760082	1.64556	0.0998545	0.999825
MFNG	ENSG00000100060	2586.94	-0.0470602	0.0633786	-0.742525	0.45777	0.999825
LRP5L	ENSG00000100068	124.199	-0.13522	0.101728	-1.32923	0.183772	0.999825
SLC25A1	ENSG00000100075	368.803	-0.00911512	0.0834569	-0.109219	0.913028	0.999825
ADRBK2	ENSG00000100077	2513.93	-0.0192905	0.0820119	-0.235216	0.814041	0.999825
LGALS2	ENSG00000100079	784.157	0.0975399	0.127281	0.766337	0.443476	0.999825
GGA1	ENSG00000100083	1061.33	0.0391181	0.0560936	0.697372	0.48557	0.999825
HIRA	ENSG00000100084	285.549	0.0827662	0.0794657	1.04153	0.297628	0.999825
SH3BP1	ENSG00000100092	2173.63	-0.0406704	0.058065	-0.700428	0.48366	0.999825
SEZ6L	ENSG00000100095	35.9071	-0.128037	0.161337	-0.793601	0.427428	0.999825
LGALS1	ENSG00000100097	1665.28	0.135815	0.104055	1.30522	0.191818	0.999825
HPS4	ENSG00000100099	886.453	-0.0607993	0.0516344	-1.1775	0.238998	0.999825
PIK3IP1	ENSG00000100100	4926.15	-0.0679565	0.11599	-0.585883	0.557954	0.999825
NOL12	ENSG00000100101	626.205	0.00398003	0.0686263	0.0579958	0.953752	0.999825
SRRD	ENSG00000100104	455.119	-0.0803165	0.0492097	-1.63213	0.102653	0.999825
PATZ1	ENSG00000100105	862.303	-0.0658074	0.0559756	-1.17564	0.239737	0.999825
TRIOBP	ENSG00000100106	356.228	0.0806029	0.0769932	1.04688	0.295153	0.999825
TFIP11	ENSG00000100109	1398.61	0.0214147	0.0451509	0.474292	0.635291	0.999825
GCAT	ENSG00000100116	15.5717	0.0142546	0.237313	0.0600667	0.952102	0.999825
CRYBB1	ENSG00000100122	2.16741	0.496501	0.538018	0.922833	0.356094	0.999825
ANKRD54	ENSG00000100124	225.633	-0.0371505	0.070105	-0.529926	0.596163	0.999825
EIF3L	ENSG00000100129	8562.58	-0.0605875	0.0744839	-0.813432	0.415971	0.999825
NHP2L1	ENSG00000100138	1594.41	0.00287128	0.0566302	0.0507023	0.959563	0.999825
MICALL1	ENSG00000100139	361.687	-0.0919775	0.0759876	-1.21043	0.226115	0.999825
POLR2F	ENSG00000100142	386.89	0.113976	0.0753441	1.51274	0.130346	0.999825
CCDC134	ENSG00000100147	94.3878	-0.237049	0.107013	-2.21514	0.0267502	0.999825
DEPDC5	ENSG00000100150	561.575	-0.192164	0.0649671	-2.95786	0.00309783	0.970611
PICK1	ENSG00000100151	294.2	0.0889986	0.0724876	1.22778	0.219531	0.999825
TTC28	ENSG00000100154	71.5681	0.0999866	0.139494	0.716783	0.473508	0.999825
CENPM	ENSG00000100162	21.6612	-0.0706033	0.257008	-0.274713	0.783537	0.999825
2022-09-03	ENSG00000100167	5.42952	0.17033	0.338098	0.50379	0.614409	0.999825
TPTEP1	ENSG00000100181	964.445	-0.00290751	0.101705	-0.0285876	0.977193	0.999825
CYP2D6	ENSG00000100197	19.703	0.118569	0.181522	0.653194	0.513631	0.999825
DDX17	ENSG00000100201	32496	0.0203682	0.0424523	0.47979	0.631377	0.999825
DMC1	ENSG00000100206	3.78245	0.00653215	0.459379	0.0142195	0.988655	0.999825
TCF20	ENSG00000100207	2361.9	-0.0734791	0.0658321	-1.11616	0.264354	0.999825
HSCB	ENSG00000100209	152.296	0.0365381	0.0911054	0.401054	0.688381	0.999825
CBY1	ENSG00000100211	172.753	0.0350731	0.0806785	0.434726	0.663761	0.999825
TOMM22	ENSG00000100216	1076.91	-0.0124541	0.0594904	-0.209346	0.834178	0.999825
RTDR1	ENSG00000100218	11.5616	0.235708	0.343565	0.686063	0.492673	0.999825
XBP1	ENSG00000100219	2829.53	0.0102847	0.0678025	0.151685	0.879435	0.999825
RTCB	ENSG00000100220	1303.19	0.00351421	0.0746858	0.0470532	0.962471	0.999825
JOSD1	ENSG00000100221	1369.35	-0.129521	0.0399385	-3.24302	0.00118269	0.892906
FBXO7	ENSG00000100225	3553.24	-0.0726502	0.065306	-1.11246	0.265941	0.999825
GTPBP1	ENSG00000100226	1326.97	-0.0666471	0.138402	-0.481549	0.630127	0.999825
POLDIP3	ENSG00000100227	2584.08	-0.0610313	0.0511516	-1.19315	0.232812	0.999825
RAB36	ENSG00000100228	72.1078	0.230171	0.204225	1.12704	0.259724	0.999825
TIMP3	ENSG00000100234	2.25526	0.314186	0.419702	0.748594	0.454102	0.999825
PPP6R2	ENSG00000100239	1426.99	0.0352614	0.0595118	0.592512	0.553508	0.999825
SBF1	ENSG00000100241	2756.43	-0.0955014	0.071492	-1.33583	0.181604	0.999825
SUN2	ENSG00000100242	10942.4	-0.0222173	0.0560392	-0.39646	0.691765	0.999825
CYB5R3	ENSG00000100243	1410.28	-0.0146006	0.0654217	-0.223177	0.823398	0.999825
DNAL4	ENSG00000100246	221.499	-0.0373919	0.0735867	-0.508134	0.611359	0.999825
LMF2	ENSG00000100258	1245.09	0.0915556	0.104761	0.873944	0.382149	0.999825
RHBDD3	ENSG00000100263	123.176	0.0498052	0.0961024	0.518251	0.604283	0.999825
PACSIN2	ENSG00000100266	4481.94	0.118741	0.0944079	1.25774	0.208484	0.999825
TTLL1	ENSG00000100271	105.315	-0.00869586	0.0882893	-0.0984927	0.921541	0.999825
RASL10A	ENSG00000100276	3.16378	0.133161	0.428981	0.310411	0.756248	0.999825
AP1B1	ENSG00000100280	1708.97	0.0034578	0.0593039	0.0583064	0.953505	0.999825
HMGXB4	ENSG00000100281	595.934	-0.0170551	0.0607872	-0.280571	0.779039	0.999825
TOM1	ENSG00000100284	1288.47	0.148751	0.0932665	1.5949	0.110734	0.999825
NEFH	ENSG00000100285	44.0075	-0.0306067	0.156415	-0.195677	0.844863	0.999825
CHKB	ENSG00000100288	56.3539	0.018848	0.114608	0.164456	0.869372	0.999825
BIK	ENSG00000100290	32.4163	0.0844333	0.170679	0.494691	0.620818	0.999825
HMOX1	ENSG00000100292	1342.66	-0.00192044	0.119346	-0.0160913	0.987162	0.999825
MCAT	ENSG00000100294	66.2258	-0.123255	0.101655	-1.21248	0.225327	0.999825
THOC5	ENSG00000100296	1152.82	0.077456	0.0885024	0.875185	0.381473	0.999825
MCM5	ENSG00000100297	1030.66	0.0194264	0.0575169	0.337751	0.735551	0.999825
APOBEC3H	ENSG00000100298	40.4013	-0.0205386	0.17095	-0.120144	0.904369	0.999825
ARSA	ENSG00000100299	960.753	0.143751	0.117189	1.22666	0.219951	0.999825
TSPO	ENSG00000100300	1359.8	0.251457	0.16889	1.48888	0.13652	0.999825
TTLL12	ENSG00000100304	470.574	-0.0557584	0.0697745	-0.799123	0.424219	0.999825
CBX7	ENSG00000100307	2643.06	-0.0574952	0.0795142	-0.723081	0.46963	0.999825
PDGFB	ENSG00000100311	58.2071	-0.298713	0.116324	-2.56794	0.0102306	0.999825
RPL3	ENSG00000100316	31593.4	-0.0207544	0.0916361	-0.226487	0.820822	0.999825
ZMAT5	ENSG00000100319	271.609	0.0391226	0.0820783	0.47665	0.633611	0.999825
RBFOX2	ENSG00000100320	17.8471	-0.0245616	0.208187	-0.117979	0.906084	0.999825
SYNGR1	ENSG00000100321	118.737	0.0449993	0.102947	0.437113	0.662029	0.999825
TAB1	ENSG00000100324	618.508	-0.0422724	0.0626241	-0.675018	0.499664	0.999825
ASCC2	ENSG00000100325	1443.31	-0.0133995	0.0486477	-0.275439	0.782979	0.999825
MTMR3	ENSG00000100330	4969.41	0.00395749	0.100043	0.0395581	0.968445	0.999825
MIEF1	ENSG00000100335	1200.52	-0.0984231	0.0450439	-2.18505	0.0288852	0.999825
APOL4	ENSG00000100336	30.2309	0.255796	0.373471	0.684916	0.493397	0.999825
APOL1	ENSG00000100342	1622.19	0.0311221	0.190115	0.163701	0.869966	0.999825
MYH9	ENSG00000100345	30563.7	0.00424202	0.08893	0.0477007	0.961955	0.999825
CACNA1I	ENSG00000100346	205.613	0.276719	0.133764	2.06871	0.0385736	0.999825
SAMM50	ENSG00000100347	595.237	0.0163491	0.0521293	0.313626	0.753805	0.999825
TXN2	ENSG00000100348	925.904	0.00123282	0.0560751	0.0219851	0.98246	0.999825
FOXRED2	ENSG00000100350	54.1789	0.0619913	0.127096	0.487751	0.625726	0.999825
GRAP2	ENSG00000100351	4624.2	-0.0559475	0.077475	-0.722136	0.470211	0.999825
EIF3D	ENSG00000100353	4989.28	0.0188241	0.0434439	0.433296	0.6648	0.999825
TNRC6B	ENSG00000100354	2934.87	-0.0177218	0.0806672	-0.21969	0.826112	0.999825
SGSM3	ENSG00000100359	1294.87	-0.0315869	0.0817094	-0.386576	0.69907	0.999825
IFT27	ENSG00000100360	320.272	-0.0106871	0.0709697	-0.150587	0.880302	0.999825
PVALB	ENSG00000100362	31.5565	0.346953	0.234176	1.48159	0.138449	0.999825
KIAA0930	ENSG00000100364	2236.23	-0.0320797	0.0637183	-0.503461	0.61464	0.999825
NCF4	ENSG00000100365	5958.25	0.205446	0.123654	1.66146	0.096621	0.999825
CSF2RB	ENSG00000100368	20708.6	0.0368877	0.150639	0.244876	0.806553	0.999825
SLC25A17	ENSG00000100372	334.232	0.00605671	0.0713174	0.084926	0.93232	0.999825
UPK3A	ENSG00000100373	37.8451	0.18515	0.162878	1.13675	0.255645	0.999825
FAM118A	ENSG00000100376	813.262	-0.0613798	0.0606344	-1.01229	0.311398	0.999825
KCTD17	ENSG00000100379	179.142	-0.0675534	0.0939105	-0.719338	0.471933	0.999825
ST13	ENSG00000100380	4023.66	-0.0313106	0.0420655	-0.74433	0.456677	0.999825
IL2RB	ENSG00000100385	3514.89	-0.0869813	0.106438	-0.817198	0.413815	0.999825
RBX1	ENSG00000100387	514.693	0.192458	0.092684	2.07649	0.0378484	0.999825
EP300	ENSG00000100393	3934.75	-0.0174038	0.12133	-0.143442	0.885941	0.999825
L3MBTL2	ENSG00000100395	739.249	-0.0615974	0.0466244	-1.32114	0.186455	0.999825
CHADL	ENSG00000100399	3.86684	0.0890143	0.366444	0.242914	0.808072	0.999825
RANGAP1	ENSG00000100401	1152.47	-0.0230141	0.0774108	-0.297299	0.766239	0.999825
ZC3H7B	ENSG00000100403	1421.86	-0.0753738	0.0534468	-1.41026	0.158464	0.999825
PHF5A	ENSG00000100410	716.528	0.0305326	0.047672	0.640471	0.521866	0.999825
ACO2	ENSG00000100412	1617.74	-0.0491702	0.0416228	-1.18133	0.237472	0.999825
POLR3H	ENSG00000100413	437.367	-0.103089	0.0612534	-1.68299	0.0923762	0.999825
TRMU	ENSG00000100416	605.412	0.0124648	0.0738911	0.168691	0.866039	0.999825
PMM1	ENSG00000100417	307.086	0.00474219	0.0889664	0.0533031	0.95749	0.999825
DESI1	ENSG00000100418	950.404	-0.0507401	0.0493705	-1.02774	0.304072	0.999825
CERK	ENSG00000100422	3434.89	-0.0352323	0.0491636	-0.716634	0.4736	0.999825
BRD1	ENSG00000100425	1426.74	0.0655368	0.0628971	1.04197	0.297427	0.999825
ZBED4	ENSG00000100426	803.631	-0.0425708	0.0571572	-0.744802	0.456391	0.999825
MLC1	ENSG00000100427	348.916	-0.0147759	0.11215	-0.131751	0.895181	0.999825
HDAC10	ENSG00000100429	55.6219	0.0046136	0.127026	0.0363201	0.971027	0.999825
KCNK10	ENSG00000100433	10.3096	-0.200483	0.282953	-0.708537	0.478612	0.999825
ABHD4	ENSG00000100439	942.032	0.0227609	0.0887619	0.256427	0.797622	0.999825
KHNYN	ENSG00000100441	4228.97	-0.0438278	0.0473928	-0.924778	0.355081	0.999825
FKBP3	ENSG00000100442	1045.08	0.077362	0.0657115	1.1773	0.239076	0.999825
SDR39U1	ENSG00000100445	978.539	-0.0169669	0.0780425	-0.217406	0.827892	0.999825
CTSG	ENSG00000100448	26.764	0.419226	0.357969	1.17112	0.241549	0.999825
GZMH	ENSG00000100450	1157.08	0.015158	0.146025	0.103804	0.917325	0.999825
GZMB	ENSG00000100453	1588.96	-0.110536	0.143748	-0.768953	0.441921	0.999825
RBM23	ENSG00000100461	2817.96	0.055313	0.0795664	0.69518	0.486942	0.999825
PRMT5	ENSG00000100462	674.561	0.0797016	0.0736331	1.08242	0.279068	0.999825
COCH	ENSG00000100473	93.5568	0.111158	0.16025	0.693651	0.487901	0.999825
AP4S1	ENSG00000100478	206.855	0.0339041	0.0756759	0.448018	0.65414	0.999825
POLE2	ENSG00000100479	25.111	-0.0150507	0.20514	-0.0733682	0.941513	0.999825
VCPKMT	ENSG00000100483	877.811	0.200597	0.0773774	2.59245	0.00952952	0.999825
SOS2	ENSG00000100485	4155.28	0.106665	0.114509	0.931497	0.351596	0.999825
CDKL1	ENSG00000100490	139.983	-0.086676	0.096781	-0.895589	0.370472	0.999825
NIN	ENSG00000100503	12087.8	0.00599706	0.0812073	0.0738487	0.941131	0.999825
PYGL	ENSG00000100504	7214.87	0.147024	0.131989	1.11391	0.265316	0.999825
TRIM9	ENSG00000100505	48.8801	0.346115	0.21994	1.57368	0.115561	0.999825
PSMC6	ENSG00000100519	2692.45	0.0188307	0.0477774	0.394134	0.693482	0.999825
GNPNAT1	ENSG00000100522	460.265	-0.114171	0.0733653	-1.5562	0.119661	0.999825
DDHD1	ENSG00000100523	871.569	-0.0845595	0.0816999	-1.035	0.300668	0.999825
CDKN3	ENSG00000100526	25.6065	-0.330103	0.216126	-1.52736	0.126671	0.999825
CNIH1	ENSG00000100528	1199	-0.0277427	0.0585024	-0.474215	0.635347	0.999825
CGRRF1	ENSG00000100532	398.32	0.0503468	0.055716	0.903633	0.36619	0.999825
ATP6V1D	ENSG00000100554	1248.36	0.0265562	0.0579906	0.45794	0.646996	0.999825
PLEK2	ENSG00000100558	8.81301	-0.137438	0.278225	-0.493982	0.621319	0.999825
PIGH	ENSG00000100564	454.522	0.0593749	0.0509313	1.16578	0.243702	0.999825
PSMA3	ENSG00000100567	1287.55	0.0754751	0.071898	1.04975	0.293831	0.999825
VTI1B	ENSG00000100568	1800.92	-0.0241341	0.039124	-0.616862	0.537326	0.999825
TIMM9	ENSG00000100575	365.665	0.108965	0.0694455	1.56907	0.116631	0.999825
GSTZ1	ENSG00000100577	128.376	0.0270698	0.0954164	0.283702	0.776639	0.999825
KIAA0586	ENSG00000100578	701.004	-0.0121352	0.0815799	-0.148753	0.881749	0.999825
TMED8	ENSG00000100580	1753.69	-0.0681567	0.0771583	-0.883337	0.377054	0.999825
SAMD15	ENSG00000100583	7.74662	-0.0658345	0.308396	-0.213474	0.830957	0.999825
AHSA1	ENSG00000100591	1514.28	-0.0244596	0.0593347	-0.412232	0.68017	0.999825
DAAM1	ENSG00000100592	435.867	-0.0418655	0.0672922	-0.622144	0.533847	0.999825
SPTLC2	ENSG00000100596	4790.55	0.0615309	0.117894	0.521917	0.601728	0.999825
RIN3	ENSG00000100599	3198.44	0.00807028	0.0832977	0.0968848	0.922818	0.999825
LGMN	ENSG00000100600	152.153	0.0504797	0.0832817	0.606132	0.544427	0.999825
ALKBH1	ENSG00000100601	298.893	-0.0303412	0.0534603	-0.567546	0.570343	0.999825
SNW1	ENSG00000100603	2409.96	0.0896057	0.0459804	1.94878	0.0513216	0.999825
ITPK1	ENSG00000100605	3606.59	0.034805	0.121592	0.286243	0.774692	0.999825
DHRS7	ENSG00000100612	2778.29	0.167275	0.0837172	1.9981	0.0457058	0.999825
PPM1A	ENSG00000100614	4228.85	0.0515365	0.0709711	0.726162	0.46774	0.999825
ASB2	ENSG00000100628	137.388	-0.257208	0.18081	-1.42253	0.154871	0.999825
CEP128	ENSG00000100629	175.575	0.00891287	0.10681	0.0834463	0.933497	0.999825
ERH	ENSG00000100632	1588.97	-0.00161704	0.0655464	-0.0246701	0.980318	0.999825
HIF1A	ENSG00000100644	5826.46	0.0137407	0.110046	0.124864	0.900631	0.999825
KIAA0247	ENSG00000100647	5765.03	-0.00114203	0.104738	-0.0109037	0.9913	0.999825
SRSF5	ENSG00000100650	15802.8	0.126432	0.0503882	2.50917	0.0121015	0.999825
EIF5	ENSG00000100664	6610.38	-0.0359917	0.0361297	-0.996181	0.319162	0.999825
SLC8A3	ENSG00000100678	33.721	-0.0787223	0.197183	-0.399234	0.689721	0.999825
DICER1	ENSG00000100697	7426.25	0.0828486	0.116489	0.711214	0.476952	0.999825
ZFYVE21	ENSG00000100711	352.456	-0.0285261	0.0566286	-0.503741	0.614443	0.999825
MTHFD1	ENSG00000100714	581.832	-0.0439292	0.0601247	-0.730635	0.465002	0.999825
TCL1A	ENSG00000100721	1875.66	0.0363781	0.119268	0.305012	0.760357	0.999825
ZC3H14	ENSG00000100722	1040.29	-0.0512655	0.0481189	-1.06539	0.286698	0.999825
TELO2	ENSG00000100726	383.522	0.0558126	0.126957	0.43962	0.660212	0.999825
PCNX	ENSG00000100731	5271.65	0.142368	0.0990565	1.43724	0.150649	0.999825
GSKIP	ENSG00000100744	838.314	0.0206399	0.0570181	0.361988	0.717361	0.999825
VRK1	ENSG00000100749	504.676	0.0351695	0.0707463	0.497122	0.619103	0.999825
PSMC1	ENSG00000100764	1060.31	0.0887091	0.0617028	1.43768	0.150524	0.999825
PAPLN	ENSG00000100767	30.9107	-0.0327265	0.196712	-0.166367	0.867868	0.999825
RPS6KA5	ENSG00000100784	1212.5	0.00878878	0.118029	0.0744629	0.940642	0.999825
SMEK1	ENSG00000100796	5204.44	0.0365221	0.0452745	0.806681	0.41985	0.999825
C14orf93	ENSG00000100802	352.995	0.0811702	0.0645964	1.25657	0.208908	0.999825
PSMB5	ENSG00000100804	368.213	0.0115504	0.0718583	0.160739	0.872299	0.999825
YY1	ENSG00000100811	4172.81	0.0241074	0.0398967	0.604246	0.54568	0.999825
ACIN1	ENSG00000100813	6256.96	-0.0325485	0.0484847	-0.671313	0.502021	0.999825
CCNB1IP1	ENSG00000100814	525.715	-0.0451311	0.0778272	-0.579888	0.56199	0.999825
TRIP11	ENSG00000100815	1917.02	-0.00880477	0.0693257	-0.127006	0.898936	0.999825
APEX1	ENSG00000100823	2182.38	0.0453037	0.0650125	0.696847	0.485898	0.999825
PABPN1	ENSG00000100836	1588.15	0.0415384	0.0750204	0.553694	0.579788	0.999825
ARHGAP5	ENSG00000100852	1479.76	-0.0205435	0.0900122	-0.22823	0.819467	0.999825
CINP	ENSG00000100865	467.831	0.0340649	0.055605	0.612623	0.540126	0.999825
SRP54	ENSG00000100883	1712.65	0.0299815	0.0545882	0.54923	0.582848	0.999825
CHD8	ENSG00000100888	2814.03	-0.0190903	0.0719864	-0.265193	0.790861	0.999825
PCK2	ENSG00000100889	435.51	-0.00383239	0.0643824	-0.0595255	0.952534	0.999825
KIAA0391	ENSG00000100890	31.1861	-0.119535	0.110782	-1.07902	0.28058	0.999825
DCAF11	ENSG00000100897	2391.88	-0.0724573	0.053834	-1.34594	0.178322	0.999825
PSMA6	ENSG00000100902	344.894	0.00441619	0.0917928	0.0481104	0.961628	0.999825
NFKBIA	ENSG00000100906	3634.41	0.142098	0.0975638	1.45646	0.145265	0.999825
EMC9	ENSG00000100908	79.6067	0.0870441	0.124719	0.69792	0.485227	0.999825
PSME2	ENSG00000100911	3231.72	0.0515516	0.135522	0.380393	0.703654	0.999825
BRMS1L	ENSG00000100916	143.289	-0.0449204	0.0859884	-0.522401	0.601391	0.999825
REC8	ENSG00000100918	427.096	-0.0217383	0.106018	-0.205045	0.837537	0.999825
TM9SF1	ENSG00000100926	55.1007	0.0112352	0.119045	0.0943775	0.924809	0.999825
SEC23A	ENSG00000100934	1705.74	-0.0332194	0.0697863	-0.476016	0.634063	0.999825
GMPR2	ENSG00000100938	2024.96	0.129079	0.0760052	1.69829	0.0894533	0.999825
PNN	ENSG00000100941	6398.2	0.125193	0.0542092	2.30945	0.0209188	0.999825
RABGGTA	ENSG00000100949	431.662	0.0455073	0.0800534	0.568462	0.569722	0.999825
NFATC4	ENSG00000100968	3.53369	-0.465997	0.428549	-1.08738	0.276867	0.999825
PLTP	ENSG00000100979	40.4545	-0.0913897	0.132364	-0.690445	0.489914	0.999825
PCIF1	ENSG00000100982	1157.55	0.0198428	0.0552849	0.358919	0.719655	0.999825
GSS	ENSG00000100983	476.193	-0.0211578	0.0596191	-0.354883	0.722677	0.999825
MMP9	ENSG00000100985	1240.82	0.205875	0.239662	0.859023	0.390328	0.999825
TRPC4AP	ENSG00000100991	2753.99	-0.0010715	0.0622015	-0.0172263	0.986256	0.999825
PYGB	ENSG00000100994	1496.32	-0.0446275	0.0547861	-0.814577	0.415314	0.999825
ABHD12	ENSG00000100997	309.041	-0.00490833	0.0593748	-0.0826668	0.934116	0.999825
PROCR	ENSG00000101000	25.94	0.0878135	0.159778	0.549596	0.582597	0.999825
GINS1	ENSG00000101003	32.3509	-0.372424	0.204047	-1.82519	0.067973	0.999825
NINL	ENSG00000101004	28.2859	-0.0344335	0.182878	-0.188287	0.850652	0.999825
CD40	ENSG00000101017	426.178	0.103199	0.103078	1.00117	0.316743	0.999825
UQCC1	ENSG00000101019	829.086	0.0286934	0.0556171	0.51591	0.605917	0.999825
ZMYND8	ENSG00000101040	1260.59	0.00640375	0.063157	0.101394	0.919238	0.999825
SGK2	ENSG00000101049	3.90145	-0.25677	0.333428	-0.770091	0.441246	0.999825
IFT52	ENSG00000101052	386.767	-0.0132128	0.0572611	-0.230747	0.817511	0.999825
MYBL2	ENSG00000101057	153.563	-0.21249	0.167284	-1.27024	0.204001	0.999825
NDRG3	ENSG00000101079	1191.96	-0.0265893	0.0483354	-0.550101	0.58225	0.999825
SLA2	ENSG00000101082	1214.81	-0.11457	0.0656357	-1.74555	0.0808894	0.999825
C20orf24	ENSG00000101084	165.054	0.0718128	0.155345	0.462279	0.643881	0.999825
NFATC2	ENSG00000101096	1687.95	-0.123004	0.0954968	-1.28804	0.197733	0.999825
PABPC1L	ENSG00000101104	575.526	0.0510683	0.0779896	0.654809	0.512591	0.999825
STK4	ENSG00000101109	12764.7	-0.0369718	0.0668005	-0.553466	0.579944	0.999825
ADNP	ENSG00000101126	3011.95	0.0216557	0.0518593	0.417587	0.676249	0.999825
PFDN4	ENSG00000101132	346.779	0.130913	0.100159	1.30705	0.191195	0.999825
CSTF1	ENSG00000101138	623.476	0.00220077	0.0446857	0.04925	0.96072	0.999825
[truncated: 17,359 more rows]
