# Supplementary material for: Analysis of transcriptional changes in the immune system associated with pubertal development in a longitudinal cohort of children with asthma
Source: Nat Commun. 2023 Jan 16;14:230. doi: 10.1038/s41467-022-35742-z (PMC9842661; doi:10.1038/s41467-022-35742-z)
Supplement: Supplementary file 12 — Supplementary Data 9 [file 41467_2022_35742_MOESM12_ESM.xlsx]

## Sheet: S9_cgpd_stats_cs
gene_symbol	ENSGene	baseMean	log2FoldChange	lfcSE	stat	pvalue	padj
DPM1	ENSG00000000419	1340.07	-0.000310118	0.0331838	-0.00934545	0.992544	0.999894
SCYL3	ENSG00000000457	986.307	-0.0384968	0.0445062	-0.864977	0.387052	0.999894
C1orf112	ENSG00000000460	205.793	-0.0488559	0.0418184	-1.16829	0.242691	0.999894
FGR	ENSG00000000938	15605.1	-0.0440002	0.0633051	-0.695049	0.487025	0.999894
CFH	ENSG00000000971	77.9226	0.243183	0.136319	1.78393	0.0744356	0.999894
FUCA2	ENSG00000001036	581.948	0.0309596	0.0470807	0.657586	0.510804	0.999894
GCLC	ENSG00000001084	785.688	-0.0115107	0.0316351	-0.36386	0.715963	0.999894
NFYA	ENSG00000001167	1834.14	-0.0284696	0.0393905	-0.722752	0.469832	0.999894
STPG1	ENSG00000001460	66.8017	-0.0362613	0.0569963	-0.636205	0.524643	0.999894
NIPAL3	ENSG00000001461	1102.13	-0.00818988	0.0386249	-0.212036	0.832079	0.999894
ENPP4	ENSG00000001561	998.627	-0.0404064	0.0541359	-0.746388	0.455433	0.999894
ANKIB1	ENSG00000001629	1479.07	0.00209155	0.0296622	0.0705124	0.943786	0.999894
CYP51A1	ENSG00000001630	18.1023	0.0440707	0.106126	0.415266	0.677947	0.999894
KRIT1	ENSG00000001631	1396.63	0.0221225	0.0307488	0.719457	0.47186	0.999894
RAD52	ENSG00000002016	279.84	0.00957804	0.0375044	0.255385	0.798426	0.999894
BAD	ENSG00000002330	208.344	0.0212401	0.0570445	0.372342	0.709638	0.999894
LAP3	ENSG00000002549	2497.5	-0.0124544	0.146692	-0.0849018	0.932339	0.999894
HS3ST1	ENSG00000002587	46.6729	-0.26122	0.110634	-2.36112	0.0182198	0.999894
AOC1	ENSG00000002726	103.558	-0.0487761	0.262404	-0.185882	0.852537	0.999894
WNT16	ENSG00000002745	27.4668	-0.109029	0.131864	-0.82683	0.408333	0.999894
MAD1L1	ENSG00000002822	552.061	0.0587815	0.0624916	0.940631	0.346894	0.999894
LASP1	ENSG00000002834	12068.8	-0.0646444	0.0557461	-1.15962	0.246203	0.999894
SNX11	ENSG00000002919	1493.26	-0.00964624	0.0552453	-0.174608	0.861388	0.999894
TMEM176A	ENSG00000002933	191.965	-0.143131	0.279041	-0.51294	0.607993	0.999894
M6PR	ENSG00000003056	5165.71	0.0203355	0.0233203	0.872008	0.383204	0.999894
CYP26B1	ENSG00000003137	11.6901	-0.80963	1.2692	-0.637905	0.523535	0.999894
ICA1	ENSG00000003147	88.9862	0.0799606	0.0750161	1.06591	0.286463	0.999894
DBNDD1	ENSG00000003249	61.962	0.0158239	0.118712	0.133297	0.893958	0.999894
ALS2	ENSG00000003393	623.295	-0.057042	0.0558653	-1.02106	0.307224	0.999894
CASP10	ENSG00000003400	1724.93	0.00864816	0.0403335	0.214416	0.830222	0.999894
CFLAR	ENSG00000003402	18759.8	-0.0737722	0.0788708	-0.935355	0.349605	0.999894
TFPI	ENSG00000003436	37.1122	0.0791835	0.109348	0.724144	0.468977	0.999894
NDUFAF7	ENSG00000003509	665.355	-0.00689158	0.0361729	-0.190518	0.848903	0.999894
RBM5	ENSG00000003756	8391.52	-0.0111765	0.0282853	-0.395134	0.692744	0.999894
ARF5	ENSG00000004059	2015.42	-0.0150314	0.0355154	-0.423236	0.672123	0.999894
SARM1	ENSG00000004139	380.774	0.0160946	0.0398169	0.404214	0.686055	0.999894
POLDIP2	ENSG00000004142	880.199	0.0374507	0.0231329	1.61894	0.105461	0.999894
PLXND1	ENSG00000004399	925.112	-0.0137783	0.0646516	-0.213116	0.831237	0.999894
AK2	ENSG00000004455	2635.14	-0.00601537	0.0197315	-0.304862	0.760471	0.999894
CD38	ENSG00000004468	869.171	-0.0973613	0.0785519	-1.23945	0.215178	0.999894
FKBP4	ENSG00000004478	771.561	-0.0978283	0.0611844	-1.59891	0.109841	0.999894
KDM1A	ENSG00000004487	1080.46	0.0123269	0.0321966	0.382863	0.701822	0.999894
RBM6	ENSG00000004534	4230.18	-0.0154413	0.036508	-0.422958	0.672326	0.999894
CAMKK1	ENSG00000004660	514.051	0.104805	0.0762882	1.3738	0.169502	0.999894
RECQL	ENSG00000004700	2748.32	0.00824007	0.0309458	0.266274	0.790028	0.999894
CCDC132	ENSG00000004766	982.059	0.00418091	0.031574	0.132416	0.894655	0.999894
ARHGAP33	ENSG00000004777	55.512	0.160232	0.0869962	1.84183	0.0655005	0.999894
NDUFAB1	ENSG00000004779	465.484	0.0453609	0.0513605	0.883187	0.377135	0.999894
PDK4	ENSG00000004799	955.261	-0.146996	0.0867252	-1.69496	0.0900823	0.999894
SLC22A16	ENSG00000004809	42.4212	0.0707507	0.180816	0.391286	0.695586	0.999894
ZMYND10	ENSG00000004838	38.6461	-0.0458666	0.0879261	-0.52165	0.601914	0.999894
SLC25A13	ENSG00000004864	296.173	0.0332677	0.0312305	1.06523	0.286771	0.999894
ST7	ENSG00000004866	159.637	-0.0136622	0.0521618	-0.26192	0.793383	0.999894
CDC27	ENSG00000004897	1896.13	0.00308094	0.0280176	0.109964	0.912438	0.999894
SLC4A1	ENSG00000004939	153.119	0.1378	0.207131	0.665276	0.505874	0.999894
DVL2	ENSG00000004975	475.858	-0.00518248	0.0323655	-0.160124	0.872784	0.999894
PRSS22	ENSG00000005001	3.78389	0.180386	0.26588	0.678448	0.497488	0.999894
UPF1	ENSG00000005007	3202.21	0.00582776	0.0477749	0.121984	0.902912	0.999894
SKAP2	ENSG00000005020	6201.18	-0.156581	0.087316	-1.79327	0.0729305	0.999894
CCDC109B	ENSG00000005059	1762.81	0.0271214	0.0362983	0.747181	0.454955	0.999894
POLR2J	ENSG00000005075	481.453	0.0269775	0.0477391	0.565103	0.572004	0.999894
DHX33	ENSG00000005100	445.746	-0.00641294	0.0214702	-0.29869	0.765176	0.999894
MEOX1	ENSG00000005102	29.6781	0.0160122	0.112728	0.142043	0.887046	0.999894
THSD7A	ENSG00000005108	10.2892	0.133636	0.178393	0.749108	0.453792	0.999894
LIG3	ENSG00000005156	406.277	-0.0139552	0.0353412	-0.394869	0.692939	0.999894
RPAP3	ENSG00000005175	1773.83	0.0182273	0.043021	0.423683	0.671797	0.999894
ACSM3	ENSG00000005187	180.619	-0.0147138	0.0692832	-0.212372	0.831817	0.999894
AC004381.6	ENSG00000005189	40.5488	0.0553779	0.0899421	0.615706	0.538089	0.999894
CIAPIN1	ENSG00000005194	600.748	0.0459048	0.0342486	1.34034	0.180134	0.999894
SPPL2B	ENSG00000005206	737.278	0.00577782	0.0563348	0.102562	0.91831	0.999894
FAM214B	ENSG00000005238	2394.41	-0.0667798	0.0698825	-0.955602	0.339273	0.999894
COPZ2	ENSG00000005243	15.6543	-0.0260919	0.131358	-0.198632	0.84255	0.999894
PRKAR2B	ENSG00000005249	3865.6	-0.0372201	0.0763605	-0.487427	0.625956	0.999894
CREBBP	ENSG00000005339	4917.33	-0.0651554	0.0615048	-1.05935	0.289438	0.999894
BZRAP1	ENSG00000005379	444.089	0.000931865	0.0871987	0.0106867	0.991473	0.999894
MPO	ENSG00000005381	73.4503	0.0219863	0.121959	0.180277	0.856935	0.999894
GCFC2	ENSG00000005436	479.982	-0.00944335	0.0409713	-0.230487	0.817713	0.999894
WDR54	ENSG00000005448	170.417	0.0582065	0.0651224	0.893802	0.371428	0.999894
CROT	ENSG00000005469	361.235	0.00948183	0.038201	0.248209	0.803973	0.999894
ABCB4	ENSG00000005471	140.528	-0.129869	0.0980846	-1.32405	0.185485	0.999894
KMT2E	ENSG00000005483	5283.31	-0.0391811	0.049654	-0.789083	0.430064	0.999894
RHBDD2	ENSG00000005486	733.644	-0.0056208	0.0501274	-0.11213	0.91072	0.999894
SOX8	ENSG00000005513	22.3208	0.271842	0.134829	2.0162	0.0437788	0.999894
IBTK	ENSG00000005700	1958.52	-0.00674343	0.0288384	-0.233835	0.815113	0.999894
ZNF195	ENSG00000005801	602.503	0.00568049	0.034395	0.165155	0.868822	0.999894
MYCBP2	ENSG00000005810	5421.96	-0.0273773	0.0510165	-0.536636	0.591519	0.999894
FBXL3	ENSG00000005812	4384.85	-0.0088698	0.0416339	-0.213043	0.831294	0.999894
ITGAL	ENSG00000005844	9616.52	-0.0109264	0.0315154	-0.346702	0.728816	0.999894
PDK2	ENSG00000005882	292.752	-0.00323147	0.0417033	-0.0774871	0.938236	0.999894
ITGA3	ENSG00000005884	60.4772	0.11397	0.0854981	1.33302	0.182526	0.999894
GGNBP2	ENSG00000005955	3355.21	-0.00250157	0.0232822	-0.107446	0.914436	0.999894
ITGA2B	ENSG00000005961	2320.04	-0.0461761	0.107865	-0.428093	0.668583	0.999894
GDE1	ENSG00000006007	1794.3	-0.0310126	0.0572728	-0.541489	0.588171	0.999894
C19orf60	ENSG00000006015	299.344	0.0723688	0.101634	0.712052	0.476432	0.999894
OSBPL7	ENSG00000006025	313.278	0.00616701	0.0547688	0.112601	0.910347	0.999894
MAP3K14	ENSG00000006062	912.55	-0.00765596	0.0239754	-0.319326	0.749479	0.999894
CCL3	ENSG00000006075	111.5	-0.272405	0.151945	-1.79278	0.0730075	0.999894
SYNRG	ENSG00000006114	3104.59	-0.00402865	0.0285878	-0.140922	0.887932	0.999894
AP2B1	ENSG00000006125	4002.45	0.0045668	0.023535	0.194043	0.846142	0.999894
ZNF263	ENSG00000006194	1252.36	-0.000304765	0.0205027	-0.0148646	0.98814	0.999894
SPATA20	ENSG00000006282	228.67	-0.0505908	0.139126	-0.363633	0.716132	0.999894
TNFRSF12A	ENSG00000006327	77.3317	-0.0273354	0.0898897	-0.3041	0.761052	0.999894
MAP3K9	ENSG00000006432	156.035	0.00570702	0.06755	0.0844858	0.93267	0.999894
RALA	ENSG00000006451	1349.7	-0.00747634	0.0284707	-0.262598	0.792861	0.999894
BAIAP2L1	ENSG00000006453	7.59982	0.0805219	0.15373	0.523786	0.600427	0.999894
KDM7A	ENSG00000006459	5432.82	-0.0678356	0.0525854	-1.29001	0.197048	0.999894
AGK	ENSG00000006530	545.868	0.0190874	0.0342816	0.556784	0.577675	0.999894
ALDH3B1	ENSG00000006534	942.718	0.00209817	0.0700741	0.0299422	0.976113	0.999894
TTC22	ENSG00000006555	194.712	0.0541556	0.0513597	1.05444	0.291683	0.999894
PHTF2	ENSG00000006576	1598.02	-0.00228562	0.0316441	-0.072229	0.94242	0.999894
FARP2	ENSG00000006607	420.732	-0.0675421	0.0442909	-1.52497	0.127268	0.999894
GGCT	ENSG00000006625	344.945	0.0244461	0.0368724	0.662992	0.507335	0.999894
DBF4	ENSG00000006634	451.928	0.0315889	0.0377928	0.835843	0.403243	0.999894
TBXA2R	ENSG00000006638	60.774	-0.0876188	0.0765981	-1.14388	0.252675	0.999894
IFRD1	ENSG00000006652	3465.17	-0.0245037	0.0720685	-0.340005	0.733853	0.999894
COX10	ENSG00000006695	240.631	-0.0162156	0.0380802	-0.425827	0.670234	0.999894
GTF2IRD1	ENSG00000006704	2.56852	-0.268777	0.21035	-1.27776	0.201334	0.999894
PAF1	ENSG00000006712	1206.58	-0.0635234	0.0576095	-1.10265	0.270177	0.999894
VPS41	ENSG00000006715	2446.97	-0.0202452	0.0334671	-0.604927	0.545227	0.999894
ELAC2	ENSG00000006744	765.136	0.0025874	0.0318256	0.0812993	0.935204	0.999894
SCIN	ENSG00000006747	4.69216	0.334393	0.262241	1.27514	0.202261	0.999894
ADIPOR2	ENSG00000006831	2171.11	-0.0195278	0.0221252	-0.882607	0.377448	0.999894
CDKL3	ENSG00000006837	8.25629	-0.185179	0.116868	-1.58451	0.113078	0.999894
PRSS21	ENSG00000007038	27.5021	-0.172999	0.18847	-0.917917	0.358662	0.999894
MARK4	ENSG00000007047	423.565	-0.070513	0.0497681	-1.41683	0.156532	0.999894
PROM1	ENSG00000007062	3.90609	-0.121649	0.244395	-0.497756	0.618656	0.999894
CCDC124	ENSG00000007080	315.228	0.0470678	0.0472901	0.995298	0.319591	0.999894
CEACAM21	ENSG00000007129	418.837	0.00830435	0.0660945	0.125644	0.900014	0.999894
PAFAH1B1	ENSG00000007168	5166.94	-0.0286373	0.028129	-1.01807	0.308645	0.999894
KIAA0100	ENSG00000007202	3713.71	-0.025361	0.026839	-0.944931	0.344694	0.999894
GAS7	ENSG00000007237	4352.82	-0.0836489	0.103978	-0.804485	0.421117	0.999894
TRAPPC6A	ENSG00000007255	315.35	0.0107235	0.0605309	0.177158	0.859385	0.999894
MATK	ENSG00000007264	636.274	-0.0243891	0.0888944	-0.27436	0.783808	0.999894
CD79B	ENSG00000007312	2021.99	-0.156704	0.0760861	-2.05956	0.0394409	0.999894
SCN4A	ENSG00000007314	7.61445	-0.343337	0.166736	-2.05917	0.0394776	0.999894
ST7L	ENSG00000007341	227.658	0.0213142	0.036049	0.591258	0.554348	0.999894
RPUSD1	ENSG00000007376	229.739	0.00576888	0.0574602	0.100398	0.920028	0.999894
LUC7L	ENSG00000007392	1811.5	-0.0146794	0.0409035	-0.358878	0.719686	0.999894
CACNA2D2	ENSG00000007402	134.451	-0.149114	0.105772	-1.40976	0.158609	0.999894
BAIAP3	ENSG00000007516	360.868	-0.112912	0.114336	-0.987544	0.323376	0.999894
TSR3	ENSG00000007520	394.224	-0.00450321	0.0466948	-0.096439	0.923172	0.999894
PIGQ	ENSG00000007541	303.831	-0.0358792	0.0559241	-0.64157	0.521153	0.999894
CRAMP1L	ENSG00000007545	352.193	-0.00828423	0.0295345	-0.280493	0.779099	0.999894
TEAD3	ENSG00000007866	5.08839	-0.258027	0.309273	-0.8343	0.404112	0.999894
DNAJC11	ENSG00000007923	564.354	0.00947062	0.0317785	0.298019	0.765688	0.999894
MYLIP	ENSG00000007944	2543.61	-0.0154223	0.0515291	-0.299293	0.764716	0.999894
E2F2	ENSG00000007968	213.945	0.0149496	0.0692029	0.216026	0.828968	0.999894
PSMB1	ENSG00000008018	2482.72	0.0141689	0.0318892	0.444315	0.656815	0.999894
JARID2	ENSG00000008083	2759.67	-0.038392	0.0471977	-0.813429	0.415972	0.999894
CDK11A	ENSG00000008128	124.576	0.0310563	0.0738583	0.420484	0.674132	0.999894
NADK	ENSG00000008130	10845.2	-0.00426876	0.072876	-0.0585757	0.95329	0.999894
DLEC1	ENSG00000008226	119.9	-0.0143178	0.0699924	-0.204562	0.837914	0.999894
CYTH3	ENSG00000008256	304.289	-0.0532925	0.0415763	-1.2818	0.199913	0.999894
ADAM22	ENSG00000008277	112.549	-0.0712149	0.0815906	-0.872832	0.382755	0.999894
SYPL1	ENSG00000008282	2096.64	-0.012102	0.0290671	-0.416345	0.677157	0.999894
CYB561	ENSG00000008283	458.317	0.175076	0.0622063	2.81445	0.00488611	0.999894
SPAG9	ENSG00000008294	5074.87	-0.0413943	0.063071	-0.656312	0.511623	0.999894
CELSR3	ENSG00000008300	61.9364	-0.132057	0.10496	-1.25816	0.208333	0.999894
AASS	ENSG00000008311	75.4109	0.072592	0.119347	0.608244	0.543026	0.999894
SS18L2	ENSG00000008324	585.919	0.0579046	0.0368358	1.57196	0.115959	0.999894
MPND	ENSG00000008382	235.533	0.014148	0.044774	0.315986	0.752013	0.999894
MGST1	ENSG00000008394	296.619	-0.0352222	0.0740023	-0.47596	0.634103	0.999894
CRY1	ENSG00000008405	581.863	0.0272051	0.0336441	0.808616	0.418736	0.999894
PGLYRP1	ENSG00000008438	406.156	-0.168434	0.128059	-1.31529	0.188414	0.999894
NFIX	ENSG00000008441	92.4481	0.156884	0.0756082	2.07496	0.03799	0.999894
ST3GAL1	ENSG00000008513	3835.38	-0.0026096	0.0320277	-0.0814794	0.935061	0.999894
MMP25	ENSG00000008516	11532.1	-0.118627	0.0951093	-1.24727	0.212297	0.999894
IL32	ENSG00000008517	2880.05	0.00224175	0.0601322	0.0372803	0.970262	0.999894
PKD1	ENSG00000008710	544.144	0.0312016	0.0610436	0.511136	0.609256	0.999894
MAPK8IP2	ENSG00000008735	3.11452	0.219492	0.190492	1.15223	0.249225	0.999894
MED24	ENSG00000008838	659.246	0.000225032	0.0380035	0.00592136	0.995275	0.999894
RHOBTB2	ENSG00000008853	325.212	-0.084268	0.0502964	-1.67543	0.0938505	0.999894
HEATR5B	ENSG00000008869	2326.74	-0.0313551	0.0318589	-0.984186	0.325024	0.999894
SEC62	ENSG00000008952	4672.82	-0.0220596	0.0292862	-0.753242	0.451304	0.999894
RPS20	ENSG00000008988	11769.5	0.010208	0.0397163	0.257023	0.797161	0.999894
CSDE1	ENSG00000009307	17297.4	0.00692603	0.0252995	0.273761	0.784268	0.999894
UBE3C	ENSG00000009335	1742.63	-0.000401188	0.0261226	-0.0153579	0.987747	0.999894
REV3L	ENSG00000009413	1537.91	-0.0351306	0.043988	-0.798642	0.424498	0.999894
FAM76A	ENSG00000009780	427.479	0.0444486	0.0291073	1.52706	0.126745	0.999894
TRAF3IP3	ENSG00000009790	10568.2	0.00908659	0.0297056	0.305888	0.75969	0.999894
POMT2	ENSG00000009830	110.143	-0.0639268	0.0509114	-1.25565	0.209243	0.999894
VTA1	ENSG00000009844	1528.67	-0.00487519	0.0342509	-0.142338	0.886813	0.999894
BAZ1B	ENSG00000009954	2423.59	-0.0185049	0.0308173	-0.600472	0.548192	0.999894
RANBP9	ENSG00000010017	1307.03	-0.0211335	0.0262302	-0.805694	0.42042	0.999894
ETV7	ENSG00000010030	175.388	0.0497236	0.268917	0.184903	0.853305	0.999894
SPRTN	ENSG00000010072	458.41	0.00150988	0.0309437	0.0487946	0.961083	0.999894
METTL13	ENSG00000010165	664.044	-0.00681325	0.0245081	-0.278	0.781013	0.999894
DYRK4	ENSG00000010219	198.339	-0.0345104	0.0486233	-0.70975	0.477859	0.999894
ZNF207	ENSG00000010244	5525.63	-0.00468535	0.0212333	-0.220661	0.825357	0.999894
UQCRC1	ENSG00000010256	1377.12	0.027816	0.0310784	0.895026	0.370773	0.999894
STARD3NL	ENSG00000010270	1018.17	-0.0491712	0.048395	-1.01604	0.309611	0.999894
CD9	ENSG00000010278	1053.86	0.0135223	0.095816	0.141128	0.887769	0.999894
NCAPD2	ENSG00000010292	1436.02	-0.0284224	0.0304997	-0.931893	0.351392	0.999894
IFFO1	ENSG00000010295	1048.06	0.0246963	0.0406847	0.607018	0.543839	0.999894
GIPR	ENSG00000010310	105.194	-0.0755563	0.0984139	-0.76774	0.442641	0.999894
PHF7	ENSG00000010318	94.0387	0.0509841	0.046424	1.09823	0.272106	0.999894
SEMA3G	ENSG00000010319	15.8086	0.0731225	0.127331	0.574269	0.565786	0.999894
NISCH	ENSG00000010322	1900.21	0.0022423	0.0269791	0.0831126	0.933762	0.999894
STAB1	ENSG00000010327	1221.88	-0.0079342	0.0821688	-0.0965598	0.923076	0.999894
FUZ	ENSG00000010361	305.279	-3.01202e-05	0.0528964	-0.000569418	0.999546	0.999894
SLC6A13	ENSG00000010379	3.97517	-0.0850238	0.173236	-0.490797	0.62357	0.999894
ZNF200	ENSG00000010539	1318.3	-0.0697552	0.0800701	-0.871176	0.383658	0.999894
CD4	ENSG00000010610	4737.81	0.0284942	0.039677	0.718153	0.472663	0.999894
LRRC23	ENSG00000010626	95.8124	0.0736532	0.0572069	1.28749	0.197925	0.999894
HFE	ENSG00000010704	176.385	0.00244512	0.0738354	0.0331158	0.973582	0.999894
SCMH1	ENSG00000010803	244.089	0.0490363	0.0438179	1.11909	0.2631	0.999894
FYN	ENSG00000010810	3887.75	0.0320678	0.0332075	0.965678	0.334205	0.999894
HIVEP2	ENSG00000010818	3056.28	-0.0253238	0.0600333	-0.421829	0.67315	0.999894
FMO1	ENSG00000010932	2.16949	-0.168709	0.289255	-0.583254	0.559723	0.999894
TCEB3	ENSG00000011007	1170.95	0.0102513	0.0233804	0.438457	0.661055	0.999894
LYPLA2	ENSG00000011009	1072.01	-0.00876655	0.0374297	-0.234214	0.814819	0.999894
CLCN6	ENSG00000011021	413.743	-0.0364269	0.0387602	-0.9398	0.34732	0.999894
MRC2	ENSG00000011028	32.3993	0.0400297	0.118544	0.337679	0.735605	0.999894
TSPAN9	ENSG00000011105	258.468	0.0334717	0.0905601	0.369608	0.711675	0.999894
BTBD7	ENSG00000011114	1036.99	0.000726764	0.0380159	0.0191174	0.984747	0.999894
APBA3	ENSG00000011132	435.918	-0.00545255	0.0431112	-0.126476	0.899355	0.999894
MKS1	ENSG00000011143	157.901	0.00998115	0.0488892	0.204159	0.83823	0.999894
ABHD5	ENSG00000011198	2017.74	-0.0540241	0.0936902	-0.576625	0.564193	0.999894
AKAP8L	ENSG00000011243	1562.28	0.000799257	0.0317721	0.025156	0.979931	0.999894
MBTD1	ENSG00000011258	1672.92	-0.00802405	0.0270253	-0.296909	0.766536	0.999894
UTP18	ENSG00000011260	930.447	0.0206283	0.0285715	0.721987	0.470302	0.999894
RNF216	ENSG00000011275	2449.8	0.00552563	0.0254645	0.216994	0.828213	0.999894
TTC19	ENSG00000011295	584.817	0.0110644	0.0392718	0.281739	0.778143	0.999894
PTBP1	ENSG00000011304	3551.95	0.0030891	0.024844	0.12434	0.901046	0.999894
LARS2	ENSG00000011376	327.574	-0.0121022	0.0403217	-0.30014	0.76407	0.999894
PIK3C2A	ENSG00000011405	1780.51	-0.00404815	0.0387855	-0.104373	0.916874	0.999894
PLAUR	ENSG00000011422	1639.01	-0.0914968	0.0822913	-1.11186	0.266196	0.999894
ANLN	ENSG00000011426	28.9839	0.0295046	0.144888	0.203638	0.838637	0.999894
WIZ	ENSG00000011451	383.675	-0.000939003	0.0429914	-0.0218417	0.982574	0.999894
RABGAP1	ENSG00000011454	1226.57	-0.0185877	0.0215489	-0.862586	0.388365	0.999894
DCN	ENSG00000011465	2.93956	0.280194	0.27809	1.00757	0.313662	0.999894
QPCTL	ENSG00000011478	69.5361	-0.101322	0.0808311	-1.2535	0.210024	0.999894
PPP5C	ENSG00000011485	619.907	-0.0446095	0.0387872	-1.15011	0.250099	0.999894
CEP68	ENSG00000011523	847.215	0.0213185	0.0444071	0.48007	0.631178	0.999894
MAP4K3	ENSG00000011566	343.27	0.0110924	0.0412346	0.269006	0.787925	0.999894
ZBTB32	ENSG00000011590	32.5895	-0.172032	0.119084	-1.44463	0.148562	0.999894
TYROBP	ENSG00000011600	7340.05	-0.0483361	0.066103	-0.731224	0.464642	0.999894
TMEM159	ENSG00000011638	252.831	0.0670957	0.0368334	1.8216	0.0685153	0.999894
BRCA1	ENSG00000012048	347.506	0.0393308	0.0697876	0.563578	0.573041	0.999894
ERCC1	ENSG00000012061	854.876	0.0103521	0.0369468	0.280191	0.779331	0.999894
CD22	ENSG00000012124	1947.76	-0.185199	0.0805441	-2.29934	0.0214854	0.999894
SEMA3B	ENSG00000012171	14.7181	-0.0802517	0.140559	-0.570947	0.568036	0.999894
LTF	ENSG00000012223	1066.53	0.0412613	0.211117	0.195442	0.845047	0.999894
EXTL3	ENSG00000012232	1731.08	-0.0852638	0.0628399	-1.35684	0.174831	0.999894
ELOVL5	ENSG00000012660	10188.5	-0.0729697	0.0662521	-1.10139	0.270725	0.999894
ALOX5	ENSG00000012779	7778.59	-0.12827	0.0900867	-1.42385	0.15449	0.999894
CALCOCO1	ENSG00000012822	3785.57	-0.0293954	0.042253	-0.695701	0.486616	0.999894
UBR7	ENSG00000012963	831.221	-0.0280593	0.0175909	-1.59511	0.110688	0.999894
MAP4K5	ENSG00000012983	1290.06	0.00329996	0.0397213	0.0830779	0.93379	0.999894
EHD3	ENSG00000013016	563.69	-0.0485222	0.0682104	-0.711361	0.47686	0.999894
PSMC4	ENSG00000013275	964.44	0.0030892	0.02219	0.139216	0.88928	0.999894
MAN2B2	ENSG00000013288	1918.47	-0.0290274	0.0373746	-0.77666	0.43736	0.999894
SLC25A39	ENSG00000013306	1674.06	0.0792291	0.0747954	1.05928	0.289473	0.999894
MVP	ENSG00000013364	7140.71	-0.0780239	0.0803127	-0.971501	0.331299	0.999894
NUB1	ENSG00000013374	3294.58	0.0416345	0.0655631	0.63503	0.525409	0.999894
PGM3	ENSG00000013375	540.91	-0.000658926	0.0309801	-0.0212693	0.983031	0.999894
RWDD2A	ENSG00000013392	153.453	-0.0117475	0.0621343	-0.189067	0.850041	0.999894
CLK1	ENSG00000013441	16085.7	0.00245031	0.041998	0.0583434	0.953475	0.999894
POLR3B	ENSG00000013503	255.317	-0.0323869	0.0361785	-0.895196	0.370682	0.999894
ANGEL1	ENSG00000013523	422.181	0.0142298	0.0392855	0.362215	0.717191	0.999894
RNF14	ENSG00000013561	904.925	-0.0127062	0.0229302	-0.554127	0.579492	0.999894
DDX11	ENSG00000013573	283.246	0.0845789	0.147704	0.572625	0.566899	0.999894
HEBP1	ENSG00000013583	319.723	0.038648	0.0488787	0.790691	0.429124	0.999894
CD6	ENSG00000013725	2425.76	0.0242849	0.0602029	0.403384	0.686666	0.999894
TACC3	ENSG00000013810	2819.3	-0.0230556	0.0540077	-0.426894	0.669457	0.999894
UFL1	ENSG00000014123	1976.96	0.00489047	0.0319198	0.153211	0.878232	0.999894
POLA2	ENSG00000014138	301.247	0.0168672	0.030938	0.545195	0.58562	0.999894
ZC3H3	ENSG00000014164	473.158	-0.0446524	0.0640195	-0.697482	0.485501	0.999894
CAPN1	ENSG00000014216	2870.22	-0.0563899	0.0381332	-1.47876	0.139204	0.999894
ACPP	ENSG00000014257	794.773	-0.0652045	0.0749512	-0.86996	0.384322	0.999894
MDH1	ENSG00000014641	1674.27	0.0201345	0.0306903	0.656054	0.511789	0.999894
SLC30A9	ENSG00000014824	1277.1	0.00948473	0.0272867	0.347595	0.728144	0.999894
MTMR11	ENSG00000014914	483.642	-0.0329219	0.0759834	-0.433277	0.664813	0.999894
COX15	ENSG00000014919	1094.33	0.0148833	0.0256348	0.580591	0.561516	0.999894
CCDC88C	ENSG00000015133	2797.8	0.0175749	0.0360394	0.487659	0.625791	0.999894
YAF2	ENSG00000015153	659.645	-0.00649054	0.0338545	-0.191719	0.847962	0.999894
ZMYND11	ENSG00000015171	1813.81	0.0142464	0.0390725	0.364615	0.715399	0.999894
BID	ENSG00000015475	3141.19	-0.00366269	0.0588303	-0.0622586	0.950357	0.999894
MATR3	ENSG00000015479	9790.96	0.0173343	0.0239226	0.7246	0.468697	0.999894
XYLT2	ENSG00000015532	391.1	0.0455878	0.0378926	1.20308	0.228945	0.999894
RGPD5	ENSG00000015568	36.8318	-0.026544	0.0820313	-0.323584	0.746253	0.999894
NUDCD3	ENSG00000015676	1183.75	0.0134807	0.0284131	0.474455	0.635175	0.999894
CHDH	ENSG00000016391	9.66709	-0.0848249	0.13572	-0.625	0.531971	0.999894
GLT8D1	ENSG00000016864	814.175	-0.00618688	0.0230485	-0.268429	0.788369	0.999894
ATP2C1	ENSG00000017260	1903.48	-0.00282463	0.0223226	-0.126537	0.899307	0.999894
IGF1	ENSG00000017427	6.43772	-0.00971179	0.271317	-0.035795	0.971446	0.999894
RALBP1	ENSG00000017797	4459.15	-0.0248816	0.0683914	-0.363813	0.715998	0.999894
RUFY3	ENSG00000018189	704.874	0.0157217	0.0391789	0.40128	0.688214	0.999894
SLC11A1	ENSG00000018280	7225.08	-0.0705191	0.108284	-0.651239	0.514892	0.999894
WWTR1	ENSG00000018408	5.82594	-0.0709458	0.148931	-0.476368	0.633812	0.999894
AGPS	ENSG00000018510	1590.87	0.00228702	0.0364285	0.062781	0.949941	0.999894
TTC27	ENSG00000018699	371.402	0.00893517	0.0409732	0.218074	0.827372	0.999894
ZNF582	ENSG00000018869	143.358	-0.00630229	0.0423574	-0.148789	0.88172	0.999894
VSIG2	ENSG00000019102	4.97681	-0.0611391	0.216003	-0.283047	0.777141	0.999894
PHLDB1	ENSG00000019144	7.34088	0.236288	0.136723	1.72822	0.0839488	0.999894
MARCO	ENSG00000019169	183.84	-0.008731	0.162583	-0.0537017	0.957173	0.999894
CYP24A1	ENSG00000019186	11.2932	-0.329401	0.195275	-1.68685	0.0916316	0.999894
PRDM11	ENSG00000019485	52.1694	-0.039242	0.0724063	-0.541969	0.58784	0.999894
CD74	ENSG00000019582	31216.2	-0.0321816	0.0394158	-0.816465	0.414234	0.999894
HGF	ENSG00000019991	351.293	-0.0889364	0.0888089	-1.00144	0.316616	0.999894
ZRANB1	ENSG00000019995	1585.53	-0.0279932	0.0309783	-0.903639	0.366187	0.999894
NCDN	ENSG00000020129	291.341	-0.00984121	0.0452524	-0.217474	0.827839	0.999894
GPR124	ENSG00000020181	73.4382	-0.0180518	0.0871603	-0.207111	0.835924	0.999894
ZFP64	ENSG00000020256	176.338	-0.0282249	0.0464042	-0.60824	0.543028	0.999894
MNAT1	ENSG00000020426	169.108	-0.029117	0.0440013	-0.66173	0.508144	0.999894
SAMD4A	ENSG00000020577	201.032	0.132823	0.122426	1.08493	0.277954	0.999894
RUNX3	ENSG00000020633	2330.46	0.00125109	0.0468169	0.026723	0.978681	0.999894
MRE11A	ENSG00000020922	916.158	0.0136089	0.0410412	0.331591	0.740198	0.999894
PLEKHB1	ENSG00000021300	389.765	0.0567588	0.0683801	0.830048	0.406511	0.999894
SERPINB1	ENSG00000021355	7938.45	-0.0461579	0.0906137	-0.509392	0.610477	0.999894
SLC7A9	ENSG00000021488	3.82485	-0.163903	0.190041	-0.862464	0.388432	0.999894
SPAST	ENSG00000021574	1931.42	-0.0168433	0.0524776	-0.320961	0.74824	0.999894
OSBPL5	ENSG00000021762	441.4	-0.000305039	0.0740721	-0.00411813	0.996714	0.999894
AQR	ENSG00000021776	1820.94	-0.0349137	0.0297152	-1.17495	0.240016	0.999894
RTFDC1	ENSG00000022277	3789.96	-0.0302981	0.0536945	-0.564268	0.572572	0.999894
NLRP2	ENSG00000022556	273.526	-0.0419593	0.15237	-0.275379	0.783025	0.999894
SLC45A4	ENSG00000022567	2636.47	-0.140495	0.0795023	-1.76718	0.0771974	0.999894
RNF10	ENSG00000022840	4439.09	-0.0626872	0.0698074	-0.898002	0.369184	0.999894
ZNF839	ENSG00000022976	445.424	0.0144798	0.0323208	0.448003	0.654151	0.999894
ZDHHC6	ENSG00000023041	1731.48	0.00643911	0.017866	0.360411	0.718539	0.999894
GRAMD1B	ENSG00000023171	416.152	0.135307	0.0891183	1.51828	0.128944	0.999894
RNH1	ENSG00000023191	1708.39	0.00452111	0.0431484	0.10478	0.91655	0.999894
NDUFS1	ENSG00000023228	1737.03	-0.0105445	0.0220525	-0.478153	0.632541	0.999894
RB1CC1	ENSG00000023287	4635.81	-0.0467132	0.0590411	-0.791199	0.428828	0.999894
ERP44	ENSG00000023318	2661.03	-0.0190124	0.0489649	-0.388286	0.697804	0.999894
ALAS1	ENSG00000023330	1035.25	-0.0353447	0.0562548	-0.628297	0.52981	0.999894
BIRC3	ENSG00000023445	9100.44	-0.0234362	0.0504073	-0.464937	0.641977	0.999894
AKAP11	ENSG00000023516	2068.63	-0.0186901	0.0435916	-0.428755	0.668101	0.999894
GLRX2	ENSG00000023572	107.556	0.0381227	0.0445817	0.85512	0.392485	0.999894
SNAPC1	ENSG00000023608	196.468	-0.00347558	0.0795992	-0.0436635	0.965173	0.999894
DERA	ENSG00000023697	544.902	0.00865353	0.0380476	0.227439	0.820082	0.999894
STRAP	ENSG00000023734	1597.01	-0.00743084	0.0225835	-0.329039	0.742126	0.999894
ABCC2	ENSG00000023839	131.804	-0.0316202	0.0516254	-0.612492	0.540212	0.999894
DEF6	ENSG00000023892	3760.24	-0.00836104	0.0353785	-0.236331	0.813176	0.999894
PLEKHO1	ENSG00000023902	3760.89	0.0426385	0.0427341	0.997763	0.318394	0.999894
GCLM	ENSG00000023909	603.651	-0.0968453	0.0760357	-1.27368	0.202776	0.999894
UBR2	ENSG00000024048	7952.24	-0.0635457	0.0661226	-0.961029	0.336537	0.999894
EHD2	ENSG00000024422	7.48597	0.097397	0.179398	0.542909	0.587192	0.999894
DEPDC1	ENSG00000024526	14.1329	0.121021	0.201123	0.601725	0.547357	0.999894
CCDC28A	ENSG00000024862	1148.35	-0.0036396	0.0348474	-0.104444	0.916817	0.999894
RRAGD	ENSG00000025039	891.875	0.0241256	0.0710082	0.339758	0.734039	0.999894
HSF2	ENSG00000025156	660.274	0.0155302	0.0472789	0.32848	0.742549	0.999894
PHF20	ENSG00000025293	2533.13	-0.0188042	0.0351035	-0.535678	0.592181	0.999894
HSD17B6	ENSG00000025423	7.3485	-0.0172986	0.156995	-0.110186	0.912262	0.999894
NR1H3	ENSG00000025434	85.4008	-0.00650774	0.0637925	-0.102014	0.918746	0.999894
TYMP	ENSG00000025708	4116.74	0.0789357	0.105381	0.749047	0.453829	0.999894
NCAPH2	ENSG00000025770	571.094	0.0579169	0.0419387	1.38099	0.167282	0.999894
TOMM34	ENSG00000025772	302.1	0.0126403	0.033313	0.379441	0.70436	0.999894
SEC63	ENSG00000025796	2364.82	-0.0224156	0.022505	-0.996028	0.319237	0.999894
KPNA6	ENSG00000025800	1626.53	0.00500252	0.0222912	0.224417	0.822433	0.999894
VIM	ENSG00000026025	20959.7	-0.0356997	0.0469889	-0.759747	0.447406	0.999894
RTEL1-TNFRSF6B	ENSG00000026036	14.3455	0.163305	0.110378	1.47951	0.139003	0.999894
FAS	ENSG00000026103	3219.74	-0.0186659	0.107341	-0.173894	0.861949	0.999894
RNASET2	ENSG00000026297	4678.37	-0.0417556	0.077294	-0.540218	0.589046	0.999894
CD44	ENSG00000026508	15067.8	-0.0552778	0.0615909	-0.8975	0.369452	0.999894
KCNG1	ENSG00000026559	43.8065	-0.28559	0.129688	-2.20213	0.0276561	0.999894
AGPAT4	ENSG00000026652	354.943	0.00511427	0.0588731	0.0868694	0.930775	0.999894
SLAMF7	ENSG00000026751	1898.77	-0.00754013	0.081286	-0.0927604	0.926094	0.999894
BTN3A1	ENSG00000026950	7915.37	0.0327094	0.0461682	0.708484	0.478645	0.999894
MIPEP	ENSG00000027001	108.622	0.00292926	0.0505337	0.0579664	0.953775	0.999894
PRKCH	ENSG00000027075	3044.79	-0.00413374	0.03852	-0.107314	0.91454	0.999894
IFNGR1	ENSG00000027697	9325.28	-0.0195004	0.063942	-0.30497	0.760389	0.999894
B4GALT7	ENSG00000027847	227.928	0.0142462	0.0442678	0.321819	0.74759	0.999894
SH2D2A	ENSG00000027869	288.254	0.0694726	0.0678176	1.0244	0.305645	0.999894
VRK2	ENSG00000028116	662.506	0.0182873	0.0630457	0.290064	0.771767	0.999894
TNFRSF1B	ENSG00000028137	13127.6	0.00857944	0.055493	0.154604	0.877134	0.999894
VEZT	ENSG00000028203	963.632	0.00321927	0.0285417	0.112792	0.910196	0.999894
POU2F2	ENSG00000028277	2450.15	-0.0470013	0.0415984	-1.12988	0.258526	0.999894
BRD9	ENSG00000028310	859.39	-0.0167742	0.0272295	-0.616031	0.537874	0.999894
SNX1	ENSG00000028528	4743.83	-0.0347984	0.0375265	-0.927302	0.35377	0.999894
TBPL1	ENSG00000028839	730.319	-0.0381304	0.02979	-1.27997	0.200555	0.999894
ARNTL2	ENSG00000029153	42.4384	0.155124	0.152274	1.01872	0.308336	0.999894
BCLAF1	ENSG00000029363	11069.2	-0.0189662	0.036456	-0.520249	0.60289	0.999894
SLC39A9	ENSG00000029364	1632.27	-0.0023396	0.025576	-0.0914763	0.927114	0.999894
ANK1	ENSG00000029534	266.232	-0.0827969	0.0652029	-1.26984	0.204143	0.999894
TFB1M	ENSG00000029639	196.878	-0.0523739	0.0414853	-1.26247	0.20678	0.999894
RABEP1	ENSG00000029725	2810.27	-0.0122329	0.0232975	-0.525075	0.599531	0.999894
NUP160	ENSG00000030066	1748.6	-0.0100416	0.0258924	-0.387819	0.69815	0.999894
BAK1	ENSG00000030110	847.421	0.0699469	0.0654286	1.06906	0.285044	0.999894
IKZF2	ENSG00000030419	1917.24	-0.103564	0.0688691	-1.50379	0.132636	0.999894
GRN	ENSG00000030582	7716.81	-0.0691291	0.0648889	-1.06535	0.286719	0.999894
FAM13B	ENSG00000031003	3037.56	-0.0214177	0.0325887	-0.657214	0.511043	0.999894
ARHGAP31	ENSG00000031081	429.164	-0.0289154	0.0575292	-0.502621	0.615231	0.999894
CENPQ	ENSG00000031691	195.857	-0.00597765	0.0468385	-0.127623	0.898448	0.999894
SARS	ENSG00000031698	2371.52	-0.00573486	0.0173588	-0.330372	0.741119	0.999894
RANBP3	ENSG00000031823	1117.17	-0.0130565	0.022961	-0.568636	0.569603	0.999894
ARID4A	ENSG00000032219	3937.63	-0.0146509	0.0540336	-0.271145	0.78628	0.999894
TSSC1	ENSG00000032389	306.434	0.00217215	0.0394818	0.0550165	0.956125	0.999894
PNPLA6	ENSG00000032444	1775	0.00271036	0.0707538	0.038307	0.969443	0.999894
IFT88	ENSG00000032742	361.03	-0.0458852	0.0474783	-0.966445	0.333821	0.999894
ALG1	ENSG00000033011	274.064	0.0278896	0.037622	0.741311	0.458505	0.999894
ZCCHC8	ENSG00000033030	1182.71	0.00219271	0.0197368	0.111098	0.911539	0.999894
ABCF2	ENSG00000033050	866.416	0.0255436	0.0270781	0.94333	0.345512	0.999894
CHPF2	ENSG00000033100	1500.59	-0.0168901	0.0348125	-0.485173	0.627554	0.999894
LRRC7	ENSG00000033122	6.99136	-0.0617573	0.267398	-0.230957	0.817348	0.999894
FUT8	ENSG00000033170	493.363	-0.0483756	0.0444019	-1.08949	0.275936	0.999894
UBA6	ENSG00000033178	2156.38	-0.029851	0.0407258	-0.732974	0.463574	0.999894
GAB2	ENSG00000033327	4703.93	-0.0543227	0.0888243	-0.611575	0.540819	0.999894
ATP6V0A1	ENSG00000033627	1079.85	-0.0703559	0.0483193	-1.45606	0.145375	0.999894
PIAS1	ENSG00000033800	2541.76	-0.0423383	0.0546092	-0.775296	0.438165	0.999894
SLC4A7	ENSG00000033867	1708.01	-0.0225122	0.0461618	-0.487681	0.625776	0.999894
APBA2	ENSG00000034053	738.502	0.0831921	0.0694295	1.19822	0.23083	0.999894
UHRF1	ENSG00000034063	45.626	-0.0253477	0.124204	-0.204081	0.83829	0.999894
MAP2K3	ENSG00000034152	3111.44	-0.0251923	0.0533259	-0.472421	0.636627	0.999894
EFCAB1	ENSG00000034239	8.00603	0.0946803	0.233058	0.406252	0.684557	0.999894
TMSB10	ENSG00000034510	10381.9	0.0239518	0.041327	0.579567	0.562206	0.999894
ASTE1	ENSG00000034533	627.043	-0.0101852	0.0327123	-0.311355	0.755531	0.999894
RNF19A	ENSG00000034677	3183.01	-0.0201479	0.0351981	-0.572415	0.567041	0.999894
PEX3	ENSG00000034693	303.608	0.0128516	0.0370873	0.346523	0.72895	0.999894
GABARAPL2	ENSG00000034713	2841.63	-0.0321828	0.046129	-0.69767	0.485384	0.999894
SH3YL1	ENSG00000035115	887.412	0.0708268	0.0621838	1.13899	0.254707	0.999894
FAM136A	ENSG00000035141	867.895	-0.00564945	0.0407265	-0.138717	0.889674	0.999894
VCL	ENSG00000035403	5864.11	-0.0362916	0.0551299	-0.658293	0.51035	0.999894
DEPDC1B	ENSG00000035499	29.4976	-0.0510279	0.142831	-0.357262	0.720896	0.999894
DAPK2	ENSG00000035664	1462.22	-0.0310234	0.0896315	-0.346121	0.729251	0.999894
NSMAF	ENSG00000035681	2298.41	0.0392398	0.0459071	0.854767	0.39268	0.999894
ADSS	ENSG00000035687	2090.07	-0.0307156	0.0294691	-1.0423	0.297272	0.999894
STAP1	ENSG00000035720	592.977	-0.0750571	0.0651084	-1.1528	0.248991	0.999894
TIMP2	ENSG00000035862	4022.39	-0.0151744	0.068283	-0.222227	0.824137	0.999894
RFC1	ENSG00000035928	1663.86	-0.0110106	0.0279199	-0.394363	0.693313	0.999894
TBC1D23	ENSG00000036054	1888.49	0.00847789	0.0393572	0.215409	0.829448	0.999894
CUL3	ENSG00000036257	3870.28	-0.0447678	0.0420183	-1.06544	0.286678	0.999894
MYOM2	ENSG00000036448	971.216	-0.0779885	0.285944	-0.272741	0.785053	0.999894
CYP46A1	ENSG00000036530	4.4212	-0.0118937	0.192147	-0.0618988	0.950643	0.999894
ZZZ3	ENSG00000036549	1390.07	0.0204686	0.0362277	0.564999	0.572074	0.999894
SLC18A1	ENSG00000036565	6.6677	0.0480114	0.183793	0.261225	0.793919	0.999894
TUBG2	ENSG00000037042	81.8632	0.0918406	0.0714988	1.28451	0.198965	0.999894
RPL26L1	ENSG00000037241	128.627	-0.0619759	0.0465612	-1.33106	0.183168	0.999894
FLT4	ENSG00000037280	65.0496	0.0948303	0.139988	0.677419	0.49814	0.999894
NSUN2	ENSG00000037474	1736.25	0.0596076	0.0298165	1.99915	0.0455924	0.999894
FBXO42	ENSG00000037637	848.454	-0.00889167	0.023344	-0.380897	0.703279	0.999894
MFAP3	ENSG00000037749	1763.24	-0.0386735	0.0436729	-0.885526	0.375873	0.999894
MRI1	ENSG00000037757	654.597	0.024092	0.0528502	0.455855	0.648494	0.999894
METTL1	ENSG00000037897	63.5708	0.0406314	0.0640642	0.634229	0.525931	0.999894
AGA	ENSG00000038002	595.123	0.0101433	0.035054	0.289361	0.772305	0.999894
PI4K2B	ENSG00000038210	1069.52	0.0494419	0.0467605	1.05734	0.290355	0.999894
BOD1L1	ENSG00000038219	8303.15	-0.0736792	0.0713173	-1.03312	0.301549	0.999894
MAT2B	ENSG00000038274	6173.85	-0.0216122	0.037917	-0.569987	0.568687	0.999894
EDC4	ENSG00000038358	869.054	0.00127498	0.029135	0.0437611	0.965095	0.999894
TRIO	ENSG00000038382	745.799	-0.0845533	0.0518341	-1.63123	0.102842	0.999894
VCAN	ENSG00000038427	14674.9	-0.0731302	0.0983089	-0.743882	0.456948	0.999894
CLEC16A	ENSG00000038532	619.862	-0.0433302	0.029816	-1.45326	0.146153	0.999894
MSR1	ENSG00000038945	157.21	0.02884	0.166534	0.173178	0.862511	0.999894
CDH1	ENSG00000039068	13.4914	-0.198109	0.148961	-1.32994	0.183539	0.999894
SKIV2L2	ENSG00000039123	2068.42	-0.00730835	0.0225917	-0.323497	0.746319	0.999894
ZFYVE16	ENSG00000039319	3707.95	-0.0484489	0.0728992	-0.664601	0.506306	0.999894
FAM65A	ENSG00000039523	1242.29	-0.0247852	0.0442659	-0.559916	0.575537	0.999894
RAI14	ENSG00000039560	6.59249	0.173548	0.168943	1.02726	0.304298	0.999894
SOX30	ENSG00000039600	3.34905	0.455092	0.275904	1.64946	0.099054	0.999894
PNKP	ENSG00000039650	593.444	0.0179917	0.0424756	0.423578	0.671874	0.999894
PHLPP2	ENSG00000040199	331.466	-0.0156573	0.0445114	-0.35176	0.725019	0.999894
SPDL1	ENSG00000040275	270.669	0.0472256	0.0468202	1.00866	0.313139	0.999894
STAU2	ENSG00000040341	820.466	-0.0135992	0.0330839	-0.411052	0.681034	0.999894
PQLC2	ENSG00000040487	148.692	0.00643839	0.0509201	0.126441	0.899383	0.999894
CTNS	ENSG00000040531	362.005	-0.0255795	0.0472723	-0.541108	0.588433	0.999894
RTN4R	ENSG00000040608	15.5861	-0.0759482	0.143972	-0.527522	0.597831	0.999894
PHF23	ENSG00000040633	1298.88	-0.0474375	0.0433315	-1.09476	0.273623	0.999894
INPP4A	ENSG00000040933	3464.57	-0.024531	0.0304112	-0.806644	0.419871	0.999894
RAB27B	ENSG00000041353	881.744	-0.0564629	0.0730844	-0.772571	0.439776	0.999894
PSMA4	ENSG00000041357	2931.69	0.00894581	0.0548478	0.163103	0.870438	0.999894
MYO16	ENSG00000041515	1.91676	0.470005	0.308803	1.52202	0.128003	0.999894
LSG1	ENSG00000041802	1074.05	0.0115794	0.0360268	0.321411	0.747899	0.999894
PARP3	ENSG00000041880	132.698	0.0310611	0.0664215	0.467636	0.640045	0.999894
THAP3	ENSG00000041988	270.001	-0.000243178	0.0349601	-0.00695587	0.99445	0.999894
FAM65C	ENSG00000042062	19.0434	0.15259	0.120784	1.26333	0.20647	0.999894
TDP1	ENSG00000042088	610.803	0.00987028	0.0372264	0.265142	0.7909	0.999894
AIFM2	ENSG00000042286	83.308	0.0207527	0.063708	0.325747	0.744616	0.999894
SPATA7	ENSG00000042317	54.0944	-0.0384962	0.0756021	-0.509195	0.610616	0.999894
MED17	ENSG00000042429	1146.67	-0.0154365	0.0208466	-0.740481	0.459008	0.999894
RETSAT	ENSG00000042445	556.474	-0.0188662	0.0341759	-0.552031	0.580927	0.999894
CAPG	ENSG00000042493	1727.4	-0.0400714	0.0600831	-0.666933	0.504815	0.999894
AP2S1	ENSG00000042753	775.219	0.0301853	0.0418838	0.720692	0.471099	0.999894
TG	ENSG00000042832	32.5998	-0.166851	0.125451	-1.33002	0.183513	0.999894
ADAM28	ENSG00000042980	1355.12	-0.146515	0.0764784	-1.91577	0.0553942	0.999894
DCUN1D1	ENSG00000043093	2115.22	-0.00240536	0.0477694	-0.0503535	0.959841	0.999894
JADE2	ENSG00000043143	2436.65	0.0155132	0.030031	0.516572	0.605455	0.999894
LCP2	ENSG00000043462	8684.49	-0.0438348	0.0636936	-0.688213	0.491319	0.999894
TRIT1	ENSG00000043514	410.045	0.0131673	0.0370683	0.355218	0.722426	0.999894
ADRB1	ENSG00000043591	6.83021	0.316539	0.210173	1.50609	0.132045	0.999894
CUL7	ENSG00000044090	308.949	-0.00643135	0.0394942	-0.162843	0.870642	0.999894
CTNNA1	ENSG00000044115	2312.63	-0.0358327	0.0711507	-0.503617	0.614531	0.999894
CNTLN	ENSG00000044459	123.992	-0.0376893	0.0852397	-0.442157	0.658376	0.999894
HSPA5	ENSG00000044574	7183.54	-0.0485342	0.0571851	-0.848721	0.396036	0.999894
DSG2	ENSG00000046604	7.75778	-0.232587	0.160316	-1.4508	0.146835	0.999894
WDR37	ENSG00000047056	1463.79	-0.022978	0.0248062	-0.926301	0.35429	0.999894
YTHDC2	ENSG00000047188	1878.12	0.00457	0.0250785	0.182228	0.855404	0.999894
ATP6V1H	ENSG00000047249	675.28	-0.0131499	0.0243762	-0.539456	0.589572	0.999894
POLR2B	ENSG00000047315	4917.47	-0.0193187	0.0208767	-0.925374	0.354771	0.999894
FAM214A	ENSG00000047346	2082.29	-0.0371708	0.035544	-1.04577	0.295668	0.999894
ARAP2	ENSG00000047365	2842.47	-0.0557239	0.0495442	-1.12473	0.260703	0.999894
TPR	ENSG00000047410	9729.02	-0.0309299	0.041035	-0.753745	0.451002	0.999894
KIAA0556	ENSG00000047578	740.648	-0.0917737	0.0630863	-1.45473	0.145744	0.999894
DTNBP1	ENSG00000047579	444.703	-0.00801389	0.0607034	-0.132017	0.894971	0.999894
ANO2	ENSG00000047617	4.31779	0.175239	0.215872	0.811774	0.416921	0.999894
C12orf4	ENSG00000047621	560.941	-0.0224478	0.0686266	-0.3271	0.743592	0.999894
FAM184B	ENSG00000047662	5.08254	-0.0876858	0.180158	-0.486715	0.62646	0.999894
MAP4	ENSG00000047849	1201.64	0.00995699	0.0321824	0.309393	0.757023	0.999894
GOPC	ENSG00000047932	2134.64	-0.0182589	0.0240652	-0.758727	0.448016	0.999894
USP28	ENSG00000048028	1016.97	-0.0329396	0.0396916	-0.829889	0.406602	0.999894
HDAC9	ENSG00000048052	1025.19	-0.025162	0.0432866	-0.581288	0.561046	0.999894
TSPAN17	ENSG00000048140	646.526	-0.0459262	0.0635287	-0.72292	0.469729	0.999894
NOP16	ENSG00000048162	276.04	0.0376438	0.0439019	0.857452	0.391195	0.999894
CC2D2A	ENSG00000048342	13.6225	0.0438479	0.148586	0.295101	0.767917	0.999894
RRM2B	ENSG00000048392	3559.48	-0.00930674	0.070443	-0.132117	0.894891	0.999894
ZNF800	ENSG00000048405	1489.8	-0.0174937	0.0296029	-0.590947	0.554556	0.999894
TNFRSF17	ENSG00000048462	177.596	-0.139269	0.139596	-0.997658	0.318445	0.999894
SNX29	ENSG00000048471	1115.91	-0.0477841	0.0420285	-1.13694	0.255562	0.999894
MRPS10	ENSG00000048544	847.457	0.0131466	0.0305704	0.430045	0.667163	0.999894
RSF1	ENSG00000048649	2678.26	-0.0142552	0.0368056	-0.38731	0.698527	0.999894
VPS13D	ENSG00000048707	2026.2	-0.0361283	0.0420086	-0.860022	0.389777	0.999894
CELF2	ENSG00000048740	14056.8	-0.0200313	0.0448451	-0.446677	0.655108	0.999894
FAM120A	ENSG00000048828	5132.81	-0.0282441	0.0398935	-0.707988	0.478953	0.999894
R3HDM1	ENSG00000048991	620.914	0.00591494	0.0292619	0.202138	0.839809	0.999894
COL9A2	ENSG00000049089	352.033	-0.00763397	0.0885409	-0.0862197	0.931292	0.999894
KITLG	ENSG00000049130	3.64655	-0.208227	0.20042	-1.03895	0.298828	0.999894
ERCC8	ENSG00000049167	203.638	-0.0121918	0.0368678	-0.33069	0.740878	0.999894
ADAMTS6	ENSG00000049192	45.6431	-0.135025	0.103336	-1.30666	0.191327	0.999894
H6PD	ENSG00000049239	1652.19	-0.0862831	0.0572546	-1.50701	0.131808	0.999894
VAMP3	ENSG00000049245	2857.94	-0.0570406	0.065166	-0.875311	0.381405	0.999894
PER3	ENSG00000049246	175.424	0.0616296	0.0654454	0.941694	0.346349	0.999894
UTS2	ENSG00000049247	82.4386	-0.393355	0.262619	-1.49782	0.13418	0.999894
TNFRSF9	ENSG00000049249	116.616	-0.117588	0.134569	-0.873807	0.382223	0.999894
LTBP1	ENSG00000049323	377.746	-0.0494486	0.0876492	-0.564165	0.572642	0.999894
RCN1	ENSG00000049449	383.797	0.0654334	0.0609938	1.07279	0.283367	0.999894
RFC2	ENSG00000049541	450.27	0.00161858	0.0354053	0.0457157	0.963537	0.999894
ARID1B	ENSG00000049618	1511.33	-0.0381406	0.0325261	-1.17261	0.240951	0.999894
CLPTM1L	ENSG00000049656	1493.97	-0.011709	0.0243451	-0.48096	0.630545	0.999894
NEDD4L	ENSG00000049759	57.6904	-0.0165357	0.0732544	-0.22573	0.821412	0.999894
HEXB	ENSG00000049860	2543.41	-0.0113956	0.0413522	-0.275575	0.782875	0.999894
PTCD2	ENSG00000049883	113.634	-0.022004	0.0497947	-0.441895	0.658565	0.999894
JKAMP	ENSG00000050130	1513.74	0.00938746	0.0373129	0.251588	0.80136	0.999894
DKK3	ENSG00000050165	23.0148	-0.120373	0.171522	-0.701793	0.482808	0.999894
ARHGEF5	ENSG00000050327	38.4734	0.0160231	0.0897814	0.178467	0.858356	0.999894
NFE2L3	ENSG00000050344	218.379	0.0634138	0.0842893	0.752336	0.451849	0.999894
MCUR1	ENSG00000050393	515.233	-0.00920461	0.0553793	-0.16621	0.867991	0.999894
LIMA1	ENSG00000050405	432.901	0.00609969	0.0443733	0.137463	0.890665	0.999894
LETMD1	ENSG00000050426	1017.7	0.0438405	0.0368345	1.1902	0.233967	0.999894
SLC4A8	ENSG00000050438	110.397	-0.0602452	0.0749728	-0.803562	0.42165	0.999894
LAMC3	ENSG00000050555	4.71629	0.209993	0.236821	0.886716	0.375232	0.999894
PTGER3	ENSG00000050628	21.1041	0.0222769	0.120327	0.185136	0.853122	0.999894
TNIP3	ENSG00000050730	16.6833	-0.101685	0.116464	-0.873105	0.382606	0.999894
MAPK9	ENSG00000050748	937.568	-0.0063786	0.0285176	-0.223672	0.823012	0.999894
COL23A1	ENSG00000050767	4.57556	0.136936	0.226849	0.603645	0.54608	0.999894
FAM160A2	ENSG00000051009	1402.45	-0.0316555	0.0567097	-0.558202	0.576706	0.999894
HERPUD1	ENSG00000051108	2508.15	-0.0412576	0.0335084	-1.23126	0.218225	0.999894
HOMER3	ENSG00000051128	107.047	-0.0428835	0.076093	-0.563567	0.573049	0.999894
RAD51	ENSG00000051180	24.3243	0.142499	0.138746	1.02705	0.304396	0.999894
POLQ	ENSG00000051341	29.2943	-0.00166784	0.132068	-0.0126286	0.989924	0.999894
PIK3CB	ENSG00000051382	1707.97	-0.0376022	0.0475146	-0.791382	0.428721	0.999894
CYBA	ENSG00000051523	5982.41	-0.0293238	0.0575162	-0.509836	0.610166	0.999894
THOC3	ENSG00000051596	163.813	0.10583	0.0629602	1.68091	0.092781	0.999894
HEBP2	ENSG00000051620	2267.5	0.0605487	0.0793805	0.762765	0.445603	0.999894
MPHOSPH9	ENSG00000051825	1026.83	-0.0101631	0.0414137	-0.245404	0.806143	0.999894
PLEKHA5	ENSG00000052126	102.412	0.0999945	0.0813064	1.22985	0.218754	0.999894
SIKE1	ENSG00000052723	1740.54	0.0300006	0.028565	1.05026	0.2936	0.999894
RRP12	ENSG00000052749	1771.5	-0.152155	0.0743764	-2.04574	0.0407822	0.999894
FNIP2	ENSG00000052795	522.912	0.0130311	0.0504154	0.258475	0.79604	0.999894
MSMO1	ENSG00000052802	543.405	-0.00542471	0.0380729	-0.142482	0.886699	0.999894
TTC17	ENSG00000052841	2384.38	-0.0134491	0.0194517	-0.69141	0.489308	0.999894
FSTL4	ENSG00000053108	9.67443	0.201184	0.172053	1.16931	0.242278	0.999894
FOXN3	ENSG00000053254	5101.57	-0.0230545	0.0407913	-0.565181	0.571951	0.999894
AKR7A2	ENSG00000053371	313.734	0.0245369	0.0591031	0.415154	0.678029	0.999894
MRTO4	ENSG00000053372	393.292	0.0551601	0.0456504	1.20832	0.226925	0.999894
USE1	ENSG00000053501	225.103	-0.00850791	0.0464819	-0.183037	0.854769	0.999894
MCF2L2	ENSG00000053524	20.948	-0.0278918	0.108501	-0.257064	0.797129	0.999894
AP5M1	ENSG00000053770	1588.78	-0.0102406	0.0336918	-0.303948	0.761168	0.999894
ANAPC4	ENSG00000053900	1727.9	0.0153586	0.0246099	0.624084	0.532572	0.999894
KCNQ1	ENSG00000053918	748.461	0.0140264	0.0391567	0.358211	0.720186	0.999894
TRAPPC3	ENSG00000054116	1138.65	0.00413027	0.0278863	0.148111	0.882255	0.999894
THRAP3	ENSG00000054118	5719.21	-0.0274442	0.0323705	-0.847814	0.396541	0.999894
PHPT1	ENSG00000054148	227.824	0.00135192	0.0537746	0.0251406	0.979943	0.999894
ENTPD2	ENSG00000054179	32.1199	-0.270388	0.183479	-1.47367	0.14057	0.999894
LY75	ENSG00000054219	1456.95	0.0356945	0.0483624	0.738064	0.460476	0.999894
ARID4B	ENSG00000054267	6087.61	-0.0419608	0.0569502	-0.736798	0.461245	0.999894
OPN3	ENSG00000054277	561.225	-0.0533093	0.037332	-1.42798	0.153298	0.999894
SDCCAG8	ENSG00000054282	523.038	-0.00209658	0.0313053	-0.0669721	0.946604	0.999894
PTPRN	ENSG00000054356	17.2725	-0.0482705	0.156409	-0.308617	0.757613	0.999894
HHAT	ENSG00000054392	67.6824	-0.0455129	0.0668407	-0.680916	0.495925	0.999894
KIF1B	ENSG00000054523	1588.27	-0.15341	0.100532	-1.52598	0.127015	0.999894
FOXC1	ENSG00000054598	2.62772	-0.268962	0.239829	-1.12147	0.262087	0.999894
TBC1D22A	ENSG00000054611	952.687	-0.0136761	0.0285939	-0.478289	0.632445	0.999894
SYNE2	ENSG00000054654	4771.56	-0.0282912	0.0659504	-0.428977	0.66794	0.999894
ATP9A	ENSG00000054793	295.098	-0.225562	0.114542	-1.96925	0.0489243	0.999894
FAM168A	ENSG00000054965	1264.13	-0.0121833	0.0270124	-0.451026	0.651971	0.999894
RELT	ENSG00000054967	1751.81	-0.0405529	0.0547447	-0.740765	0.458836	0.999894
GALC	ENSG00000054983	1924.6	-0.008806	0.0526742	-0.167179	0.867229	0.999894
NOP58	ENSG00000055044	1773.92	0.0474478	0.033332	1.42349	0.154594	0.999894
SZRD1	ENSG00000055070	3372.44	-0.00241796	0.0240053	-0.100726	0.919768	0.999894
KCNH2	ENSG00000055118	43.0841	0.0138863	0.0948329	0.146429	0.883583	0.999894
CUL1	ENSG00000055130	1676.3	0.0337433	0.0425393	0.793227	0.427646	0.999894
FAM114A2	ENSG00000055147	740.792	-0.0361378	0.0285083	-1.26763	0.204932	0.999894
CYFIP2	ENSG00000055163	7226.68	-0.0376621	0.0289642	-1.3003	0.193498	0.999894
TAB2	ENSG00000055208	5526.26	-0.0302004	0.0470433	-0.641971	0.520892	0.999894
GINM1	ENSG00000055211	817.64	0.0359548	0.0407735	0.881818	0.377875	0.999894
EIF2AK2	ENSG00000055332	4534.8	0.105731	0.132549	0.797676	0.425059	0.999894
USP36	ENSG00000055483	974.4	0.0172956	0.0391444	0.441841	0.658604	0.999894
KMT2C	ENSG00000055609	4679.45	-0.0489744	0.0572223	-0.855862	0.392074	0.999894
MCOLN3	ENSG00000055732	15.8801	0.173708	0.179969	0.965211	0.334439	0.999894
PUM2	ENSG00000055917	8164.66	-0.0157282	0.0351886	-0.446968	0.654898	0.999894
MRPL43	ENSG00000055950	470.531	-0.00869552	0.0358553	-0.242517	0.808379	0.999894
ITIH4	ENSG00000055955	9.9487	0.0580915	0.106853	0.543658	0.586677	0.999894
ITIH1	ENSG00000055957	8.02572	-0.0235258	0.147543	-0.15945	0.873314	0.999894
C4orf27	ENSG00000056050	360.564	0.0297608	0.0411158	0.723829	0.469171	0.999894
ZFR	ENSG00000056097	2988.24	-0.0253318	0.0265404	-0.954461	0.33985	0.999894
TRAF1	ENSG00000056558	1934.21	0.0324917	0.0542877	0.598509	0.5495	0.999894
RC3H2	ENSG00000056586	3141.62	-0.00216514	0.0357819	-0.0605092	0.95175	0.999894
IL17RB	ENSG00000056736	22.2588	-0.0281803	0.138019	-0.204177	0.838215	0.999894
TRAF3IP2	ENSG00000056972	301.698	-0.0145094	0.0364262	-0.398323	0.690392	0.999894
DCBLD2	ENSG00000057019	44.6899	-0.0621639	0.0932903	-0.666349	0.505188	0.999894
SOAT1	ENSG00000057252	2693.13	-0.014109	0.0433074	-0.325786	0.744586	0.999894
PKP2	ENSG00000057294	60.0079	0.0818124	0.125689	0.650911	0.515104	0.999894
MSH4	ENSG00000057468	6.20401	-0.265894	0.151371	-1.75657	0.0789916	0.999894
GDI2	ENSG00000057608	8225.04	-0.00382157	0.036251	-0.10542	0.916043	0.999894
PRDM1	ENSG00000057657	1918.92	-0.025052	0.0796688	-0.314452	0.753178	0.999894
ATG5	ENSG00000057663	1013.9	-0.0062779	0.0231063	-0.271696	0.785856	0.999894
TMCC3	ENSG00000057704	2438.45	-0.0573905	0.0842687	-0.681042	0.495845	0.999894
PITHD1	ENSG00000057757	863.821	0.0469902	0.0281088	1.67173	0.0945779	0.999894
MTA3	ENSG00000057935	348.011	-0.0311934	0.0526873	-0.592048	0.553818	0.999894
USP13	ENSG00000058056	186.733	-0.00345371	0.0563403	-0.061301	0.95112	0.999894
ATP11B	ENSG00000058063	7284.33	-0.0636276	0.0702261	-0.906039	0.364915	0.999894
CDK14	ENSG00000058091	745.216	-0.118483	0.0676135	-1.75235	0.0797132	0.999894
SEC61A1	ENSG00000058262	3719.5	-0.00133878	0.0247599	-0.0540704	0.956879	0.999894
PPP1R12A	ENSG00000058272	6721.01	-0.0358073	0.0568935	-0.629374	0.529104	0.999894
RASGRF1	ENSG00000058335	3.67211	0.00512104	0.195662	0.0261729	0.979119	0.999894
CROCC	ENSG00000058453	435.956	0.0521564	0.0652385	0.799473	0.424016	0.999894
POLR3E	ENSG00000058600	782.957	0.00778249	0.0411509	0.189121	0.849998	0.999894
ATP2B4	ENSG00000058668	4039.8	-0.0671504	0.0695732	-0.965176	0.334456	0.999894
ZC3H11A	ENSG00000058673	9431.2	-0.0331457	0.0411125	-0.80622	0.420116	0.999894
RIOK2	ENSG00000058729	798.844	0.0171992	0.0284891	0.603712	0.546035	0.999894
YIPF1	ENSG00000058799	1004.95	-0.0657506	0.0733751	-0.896089	0.370205	0.999894
NDC1	ENSG00000058804	579.823	0.0523188	0.0334842	1.56249	0.118172	0.999894
DGKG	ENSG00000058866	241.705	-0.00483764	0.0645244	-0.0749738	0.940236	0.999894
FLYWCH1	ENSG00000059122	579.197	0.15955	0.0798723	1.99757	0.0457635	0.999894
UNKL	ENSG00000059145	886.774	0.00321043	0.0454462	0.0706425	0.943682	0.999894
TBXAS1	ENSG00000059377	4336.32	-0.0380654	0.0664005	-0.57327	0.566462	0.999894
PARP12	ENSG00000059378	2019.92	0.117607	0.0823296	1.42849	0.153152	0.999894
ALDH18A1	ENSG00000059573	577.291	0.00983754	0.0392617	0.250563	0.802152	0.999894
TARBP1	ENSG00000059588	1234.84	0.0319917	0.0497194	0.643446	0.519935	0.999894
PET112	ENSG00000059691	216.553	-0.00514182	0.038524	-0.133471	0.893821	0.999894
MXD1	ENSG00000059728	27538.6	-0.0540145	0.0917219	-0.588894	0.555933	0.999894
CDK17	ENSG00000059758	2020.41	0.0103997	0.0344612	0.301782	0.762819	0.999894
DNAJC25	ENSG00000059769	219.495	0.00151559	0.0427663	0.0354389	0.97173	0.999894
SLC2A3	ENSG00000059804	8906.14	-0.199233	0.105883	-1.88163	0.0598858	0.999894
PSD	ENSG00000059915	32.1351	-0.0444871	0.114279	-0.389284	0.697066	0.999894
CTDP1	ENSG00000060069	835.219	-0.00848392	0.0466912	-0.181703	0.855816	0.999894
YBX3	ENSG00000060138	1996.82	0.0374384	0.0665425	0.562624	0.573691	0.999894
STYK1	ENSG00000060140	29.6987	-0.169035	0.130815	-1.29217	0.196299	0.999894
WNK1	ENSG00000060237	6270.11	-0.0548607	0.0492333	-1.1143	0.26515	0.999894
CCAR1	ENSG00000060339	2682.67	0.00873598	0.0222136	0.393272	0.694119	0.999894
OGFR	ENSG00000060491	2204.11	0.0292426	0.060154	0.48613	0.626875	0.999894
GNA15	ENSG00000060558	409.55	-0.0122234	0.0558606	-0.218819	0.826791	0.999894
CREB3L3	ENSG00000060566	2.27585	-0.369643	0.370074	-0.998836	0.317874	0.999894
PIGV	ENSG00000060642	367.071	-0.0550337	0.0317075	-1.73567	0.0826225	0.999894
PTPRU	ENSG00000060656	3.17905	0.653046	0.336091	1.94306	0.0520084	0.999894
SNRNP40	ENSG00000060688	722.015	0.0438546	0.0284713	1.54031	0.123485	0.999894
RIMBP2	ENSG00000060709	8.78165	0.234533	0.732916	0.32	0.748968	0.999894
QSER1	ENSG00000060749	649.955	-0.00443832	0.0490996	-0.0903942	0.927974	0.999894
MPC1	ENSG00000060762	605.272	0.0180391	0.0314645	0.573316	0.566431	0.999894
ACAA1	ENSG00000060971	2626.44	-0.00741343	0.045683	-0.16228	0.871085	0.999894
BCAT1	ENSG00000060982	300.986	0.0681046	0.135719	0.501805	0.615805	0.999894
HDAC7	ENSG00000061273	3298.27	-0.0141616	0.0467413	-0.302978	0.761907	0.999894
LZTS1	ENSG00000061337	7.85757	0.486966	0.186997	2.60413	0.00921068	0.999894
SPAG4	ENSG00000061656	2.67514	0.120718	0.225455	0.53544	0.592345	0.999894
NCKAP1	ENSG00000061676	250.865	0.113876	0.0665042	1.71231	0.0868399	0.999894
MRPS35	ENSG00000061794	815.132	0.00577156	0.028169	0.204891	0.837658	0.999894
GUCY1B3	ENSG00000061918	349.654	-0.0313504	0.0814765	-0.384779	0.700401	0.999894
SFSWAP	ENSG00000061936	1271.27	-0.00227025	0.0248893	-0.0912139	0.927323	0.999894
TNK2	ENSG00000061938	1850.04	0.0661017	0.042297	1.5628	0.1181	0.999894
MON2	ENSG00000061987	2493.1	-0.0458536	0.0276472	-1.65853	0.097211	0.999894
GPBP1	ENSG00000062194	5396.97	-0.0133281	0.0412377	-0.323202	0.746542	0.999894
DGAT2	ENSG00000062282	3795.11	-0.0797207	0.0945779	-0.84291	0.399279	0.999894
ZNF112	ENSG00000062370	35.149	-0.222796	0.107144	-2.0794	0.0375805	0.999894
CS	ENSG00000062485	2741.61	0.0117925	0.0351287	0.335694	0.737102	0.999894
LTK	ENSG00000062524	185.517	0.125878	0.11306	1.11337	0.26555	0.999894
MRPS24	ENSG00000062582	10.13	0.00758462	0.127164	0.0596443	0.952439	0.999894
ELMO2	ENSG00000062598	1686.95	-0.0103241	0.0453629	-0.227589	0.819966	0.999894
WAPAL	ENSG00000062650	3924.7	-0.023856	0.0386681	-0.616942	0.537273	0.999894
VMP1	ENSG00000062716	15407.6	-0.0255411	0.0780507	-0.327237	0.743489	0.999894
APPBP2	ENSG00000062725	1461.96	0.00495022	0.0276711	0.178895	0.85802	0.999894
POLD1	ENSG00000062822	222.797	0.0264681	0.0522727	0.506345	0.612614	0.999894
EIF4B	ENSG00000063046	15739.8	0.0364851	0.0345613	1.05566	0.291122	0.999894
SLC6A16	ENSG00000063127	112.846	-0.0272343	0.0492581	-0.55289	0.580338	0.999894
GLTSCR1	ENSG00000063169	276.728	0.0332471	0.0458325	0.725404	0.468204	0.999894
SPHK2	ENSG00000063176	191.593	-0.00561748	0.0475926	-0.118033	0.906042	0.999894
RPL18	ENSG00000063177	9110.62	0.0230366	0.0504459	0.456659	0.647916	0.999894
CA11	ENSG00000063180	150.878	-0.060248	0.0656821	-0.917268	0.359002	0.999894
ISOC2	ENSG00000063241	114.233	0.07905	0.0735516	1.07476	0.282484	0.999894
U2AF2	ENSG00000063244	3076.52	0.000275988	0.0246277	0.0112064	0.991059	0.999894
EPN1	ENSG00000063245	866.651	-0.00425202	0.0558959	-0.0760703	0.939363	0.999894
MED29	ENSG00000063322	1236.89	0.010671	0.0186923	0.570874	0.568085	0.999894
AHRR	ENSG00000063438	13.5638	-0.0263416	0.123647	-0.213038	0.831297	0.999894
GPC1	ENSG00000063660	6.4334	-0.0573532	0.14038	-0.408558	0.682864	0.999894
ADCK1	ENSG00000063761	118.241	-0.0182075	0.0600158	-0.303378	0.761601	0.999894
HAGH	ENSG00000063854	508.403	0.0667407	0.0350843	1.9023	0.0571323	0.999894
RNF4	ENSG00000063978	2383.61	-0.0114402	0.0162482	-0.704089	0.481377	0.999894
CASP8	ENSG00000064012	8900.66	-0.0551018	0.0484737	-1.13674	0.255649	0.999894
LIMCH1	ENSG00000064042	4.16074	0.0606203	0.17395	0.348492	0.727471	0.999894
ASUN	ENSG00000064102	628.553	0.0532189	0.0270689	1.96605	0.0492928	0.999894
TM7SF3	ENSG00000064115	874.868	-0.000417455	0.0263996	-0.0158129	0.987384	0.999894
SPA17	ENSG00000064199	25.1837	0.0614271	0.0848537	0.723917	0.469117	0.999894
TSPAN32	ENSG00000064201	1023.66	0.0620576	0.062834	0.987644	0.323327	0.999894
ST3GAL6	ENSG00000064225	1104.16	-0.0161452	0.0623581	-0.258911	0.795704	0.999894
ATP2C2	ENSG00000064270	10.7486	-0.415307	0.281463	-1.47553	0.14007	0.999894
NGFR	ENSG00000064300	7.49321	0.185219	0.187878	0.985848	0.324208	0.999894
CDON	ENSG00000064309	19.5205	-0.00762283	0.133762	-0.0569882	0.954555	0.999894
TAF2	ENSG00000064313	1154.02	0.00336546	0.0291782	0.115341	0.908175	0.999894
HIPK2	ENSG00000064393	1847.45	0.0189501	0.0538928	0.351626	0.725119	0.999894
TNPO3	ENSG00000064419	1577.66	-0.0362597	0.0392859	-0.92297	0.356023	0.999894
RFXANK	ENSG00000064490	603.407	-0.00891061	0.0375792	-0.237115	0.812567	0.999894
TMEM161A	ENSG00000064545	162.88	0.0125567	0.0573477	0.218956	0.826684	0.999894
LPAR2	ENSG00000064547	2016.5	-0.0719821	0.0840467	-0.856454	0.391747	0.999894
CTSA	ENSG00000064601	4117.36	-0.0109286	0.059168	-0.184705	0.85346	0.999894
SUGP2	ENSG00000064607	2324.22	-0.00494627	0.0267684	-0.18478	0.853402	0.999894
SLC12A2	ENSG00000064651	390.841	-0.0349188	0.0414176	-0.843092	0.399177	0.999894
SNX24	ENSG00000064652	74.4908	0.0213845	0.0596054	0.358768	0.719769	0.999894
CNN2	ENSG00000064666	12251.6	-0.0526884	0.0652625	-0.80733	0.419477	0.999894
ABCA7	ENSG00000064687	2848.36	-0.0653296	0.0814636	-0.801949	0.422583	0.999894
DDX20	ENSG00000064703	870.044	0.0118004	0.0281859	0.418663	0.675463	0.999894
BTBD1	ENSG00000064726	2172.23	1.85333e-05	0.0327552	0.000565814	0.999549	0.999894
FAR2	ENSG00000064763	1160.34	-0.0222677	0.0879526	-0.253178	0.80013	0.999894
BCAS1	ENSG00000064787	5.78698	-0.0124986	0.180478	-0.0692524	0.944789	0.999894
CHI3L2	ENSG00000064886	576.806	-0.121874	0.0831235	-1.46618	0.142599	0.999894
SBNO2	ENSG00000064932	3819.32	-0.119188	0.105968	-1.12475	0.260694	0.999894
PMS1	ENSG00000064933	697.769	0.00194548	0.0362353	0.0536903	0.957182	0.999894
HMG20B	ENSG00000064961	596.778	-0.000276018	0.0443288	-0.00622662	0.995032	0.999894
CALCRL	ENSG00000064989	117.257	-0.00808435	0.092426	-0.0874683	0.930299	0.999894
TAF11	ENSG00000064995	859.57	0.0262079	0.0250626	1.0457	0.2957	0.999894
ANKS1A	ENSG00000064999	688.742	-0.0043605	0.0603076	-0.0723042	0.94236	0.999894
AP3D1	ENSG00000065000	1865.26	-0.0482683	0.028781	-1.67709	0.0935253	0.999894
ZNF76	ENSG00000065029	674.075	0.0356513	0.0403616	0.883296	0.377076	0.999894
SLC9A3R2	ENSG00000065054	18.7275	-0.043907	0.12614	-0.34808	0.72778	0.999894
NTHL1	ENSG00000065057	105.494	-0.0379722	0.0643014	-0.590535	0.554832	0.999894
UHRF1BP1	ENSG00000065060	564.453	0.0705204	0.0551469	1.27877	0.200977	0.999894
GNAI3	ENSG00000065135	4666.99	-0.0244241	0.0549141	-0.44477	0.656486	0.999894
IPO5	ENSG00000065150	2015.23	0.017646	0.0296757	0.594627	0.552093	0.999894
OAT	ENSG00000065154	1384.92	-0.00432873	0.0577365	-0.0749739	0.940235	0.999894
WDR3	ENSG00000065183	961.117	0.00854894	0.0336257	0.254239	0.799311	0.999894
PKN2	ENSG00000065243	5163.64	-0.0178685	0.0565119	-0.31619	0.751858	0.999894
WDR18	ENSG00000065268	174.747	0.031656	0.0673894	0.469747	0.638536	0.999894
TRAM2	ENSG00000065308	712.922	-0.0399114	0.0394881	-1.01072	0.31215	0.999894
NTN1	ENSG00000065320	2.41964	0.0603522	0.226302	0.266688	0.789709	0.999894
MCM10	ENSG00000065328	14.8082	0.0150952	0.203239	0.074273	0.940793	0.999894
DGKA	ENSG00000065357	5321.43	0.0268782	0.048386	0.555496	0.578556	0.999894
ERBB3	ENSG00000065361	11.5467	-0.0450147	0.153474	-0.293305	0.769289	0.999894
ANKRD44	ENSG00000065413	4123.37	-0.0169077	0.0622251	-0.271718	0.785838	0.999894
KARS	ENSG00000065427	2784.99	-0.030115	0.0537002	-0.560798	0.574935	0.999894
ADAT1	ENSG00000065457	585.228	0.0486674	0.0404889	1.20199	0.229366	0.999894
PDIA5	ENSG00000065485	108.007	0.0138362	0.0601784	0.22992	0.818154	0.999894
TBC1D22B	ENSG00000065491	354.715	0.00404083	0.0274108	0.147418	0.882802	0.999894
NDUFB4	ENSG00000065518	991.669	-0.0163997	0.0326224	-0.502712	0.615167	0.999894
SPEN	ENSG00000065526	3668.86	-0.0406355	0.0496119	-0.819067	0.412748	0.999894
MYLK	ENSG00000065534	649.925	0.051011	0.086176	0.59194	0.553891	0.999894
ZC3H15	ENSG00000065548	2169.3	0.00441069	0.0258223	0.170809	0.864374	0.999894
MAP2K4	ENSG00000065559	2347.35	-0.0484352	0.0553118	-0.875676	0.381206	0.999894
TMEM206	ENSG00000065600	271.808	-0.00801513	0.0343189	-0.233548	0.815336	0.999894
SLK	ENSG00000065613	5212.61	-0.0289816	0.0722719	-0.401007	0.688415	0.999894
CYB5R4	ENSG00000065615	5469.45	-0.0366642	0.0707823	-0.517985	0.604469	0.999894
COL17A1	ENSG00000065618	17.0499	-0.0766382	0.25294	-0.30299	0.761897	0.999894
GSTO2	ENSG00000065621	14.9118	-0.0233096	0.0942546	-0.247304	0.804673	0.999894
SEC61A2	ENSG00000065665	213.251	0.0184598	0.0600455	0.30743	0.758516	0.999894
PRKCQ	ENSG00000065675	1067.36	0.0130265	0.0469055	0.277718	0.781229	0.999894
TLE2	ENSG00000065717	88.3202	0.0265603	0.0836861	0.31738	0.750956	0.999894
ASB1	ENSG00000065802	931.1	-0.0149648	0.0304377	-0.491654	0.622964	0.999894
FAM107B	ENSG00000065809	8666.67	-0.0525486	0.033917	-1.54933	0.121303	0.999894
ME1	ENSG00000065833	70.2211	0.000918429	0.106107	0.00865566	0.993094	0.999894
TBC1D1	ENSG00000065882	3213.03	-0.0418281	0.0492792	-0.848799	0.395993	0.999894
CDK13	ENSG00000065883	2214.25	-0.0390638	0.0264085	-1.47921	0.139084	0.999894
MTHFD2	ENSG00000065911	1028.24	0.00468124	0.0694768	0.0673785	0.94628	0.999894
FOXJ2	ENSG00000065970	1281.11	-0.0195198	0.0342556	-0.569826	0.568795	0.999894
YBX1	ENSG00000065978	6453.91	0.0283119	0.0247201	1.1453	0.252086	0.999894
PDE4A	ENSG00000065989	229.472	0.0386348	0.0656991	0.588058	0.556494	0.999894
PPP2R5A	ENSG00000066027	4048.2	-0.0333677	0.0475183	-0.702208	0.482549	0.999894
CTNNA2	ENSG00000066032	3.18843	-0.220742	0.418218	-0.527816	0.597627	0.999894
ELAVL1	ENSG00000066044	1040.39	-0.00210783	0.0208044	-0.101316	0.919299	0.999894
TIE1	ENSG00000066056	8.94919	0.379701	0.159158	2.38569	0.0170472	0.999894
DIP2B	ENSG00000066084	3754.29	-0.0430014	0.0704549	-0.61034	0.541637	0.999894
SMARCD1	ENSG00000066117	1022.4	-0.0192225	0.0206732	-0.929826	0.352461	0.999894
KDM4A	ENSG00000066135	1146.44	-0.0376814	0.0244196	-1.54308	0.122812	0.999894
NFYC	ENSG00000066136	1470.84	-0.0344111	0.0432325	-0.795956	0.426058	0.999894
ZMYND12	ENSG00000066185	15.8321	-0.0960385	0.13706	-0.700706	0.483487	0.999894
ASPM	ENSG00000066279	83.6385	-0.0283863	0.153619	-0.184784	0.853399	0.999894
CD84	ENSG00000066294	2773.18	-0.0472017	0.0512316	-0.921338	0.356874	0.999894
ELOVL1	ENSG00000066322	1548.14	-0.0211922	0.0285444	-0.742427	0.457829	0.999894
SPI1	ENSG00000066336	9042.44	-0.0841909	0.0811801	-1.03709	0.299695	0.999894
ZNRD1	ENSG00000066379	607.918	-0.0146885	0.0405668	-0.362081	0.717291	0.999894
MPPED2	ENSG00000066382	14.505	-0.0221575	0.172371	-0.128545	0.897718	0.999894
ZBTB11	ENSG00000066422	2487.46	-0.0170581	0.0261382	-0.652612	0.514006	0.999894
ATXN3	ENSG00000066427	1046.37	-0.0224018	0.0425396	-0.526611	0.598464	0.999894
GOLGA5	ENSG00000066455	1174.24	-0.00355864	0.0305358	-0.11654	0.907225	0.999894
FGFR2	ENSG00000066468	100.933	-0.145217	0.22522	-0.644781	0.519069	0.999894
LRRC40	ENSG00000066557	617.111	0.00276174	0.0375723	0.0735046	0.941405	0.999894
ISOC1	ENSG00000066583	411.204	-0.013967	0.0460858	-0.303064	0.761841	0.999894
TRMT11	ENSG00000066651	390.531	0.000340067	0.0466128	0.00729556	0.994179	0.999894
THUMPD1	ENSG00000066654	2811.22	0.0075318	0.0283065	0.26608	0.790177	0.999894
MSANTD3	ENSG00000066697	196.909	-0.00372716	0.0572853	-0.0650631	0.948124	0.999894
ATG2B	ENSG00000066739	1770.53	-0.0531803	0.0422127	-1.25982	0.207735	0.999894
ARFGEF1	ENSG00000066777	3755.14	-0.0445612	0.0381375	-1.16844	0.242631	0.999894
ZFAT	ENSG00000066827	398.454	0.0275875	0.102856	0.268215	0.788534	0.999894
MTFR1	ENSG00000066855	149.005	0.0162549	0.0386791	0.42025	0.674303	0.999894
STAG3	ENSG00000066923	48.3771	0.207545	0.0780707	2.65842	0.00785076	0.999894
FECH	ENSG00000066926	435.925	-0.0162739	0.0386072	-0.421525	0.673372	0.999894
MYO9A	ENSG00000066933	904.27	-0.0498679	0.0469598	-1.06193	0.288269	0.999894
PFKP	ENSG00000067057	519.612	0.0249398	0.0504241	0.4946	0.620882	0.999894
IDI1	ENSG00000067064	3374.56	-0.0822473	0.100693	-0.816812	0.414036	0.999894
SP100	ENSG00000067066	6183.83	-0.00924992	0.0770828	-0.12	0.904483	0.999894
KLF6	ENSG00000067082	13272	-0.0656012	0.0630083	-1.04115	0.297805	0.999894
PPAP2A	ENSG00000067113	75.9092	0.0443014	0.0685127	0.646617	0.51788	0.999894
NEO1	ENSG00000067141	157.171	0.091699	0.0776882	1.18035	0.237862	0.999894
TRAM1	ENSG00000067167	6253.19	-0.0040613	0.0312097	-0.130129	0.896464	0.999894
TNFRSF1A	ENSG00000067182	6428.3	-0.082067	0.0881009	-0.931511	0.351589	0.999894
CACNB1	ENSG00000067191	115.412	0.103442	0.0614635	1.68299	0.0923779	0.999894
EVI5	ENSG00000067208	691.124	0.00104105	0.0611413	0.017027	0.986415	0.999894
STOML1	ENSG00000067221	116.372	0.0535509	0.0598082	0.895379	0.370585	0.999894
PKM	ENSG00000067225	9435.56	-0.0547439	0.0386821	-1.41523	0.157002	0.999894
DHX29	ENSG00000067248	986.262	0.0191777	0.0222657	0.861308	0.389068	0.999894
DNTTIP2	ENSG00000067334	1818.07	-0.00971463	0.025829	-0.376114	0.706832	0.999894
METTL22	ENSG00000067365	280.743	-0.0647353	0.0376853	-1.71779	0.0858358	0.999894
TP53BP1	ENSG00000067369	795.01	-0.0445315	0.0354432	-1.25642	0.208964	0.999894
RRP15	ENSG00000067533	544.299	0.027686	0.0428734	0.645761	0.518434	0.999894
RHOA	ENSG00000067560	16390.4	-0.0438821	0.0383675	-1.14373	0.252735	0.999894
DHX8	ENSG00000067596	2134.98	-0.0200022	0.0400416	-0.499536	0.617402	0.999894
PMS2P4	ENSG00000067601	33.0734	-0.000747674	0.076648	-0.00975465	0.992217	0.999894
PRKCZ	ENSG00000067606	338.487	0.0213786	0.0511326	0.418102	0.675872	0.999894
IARS2	ENSG00000067704	1961.4	-0.009686	0.0182647	-0.530314	0.595894	0.999894
SYT1	ENSG00000067715	3.75501	-0.0277011	0.254366	-0.108903	0.91328	0.999894
NAV3	ENSG00000067798	16.4333	-0.154738	0.198356	-0.780101	0.435331	0.999894
ROGDI	ENSG00000067836	425.732	-0.00721737	0.0702357	-0.102759	0.918154	0.999894
ROCK1	ENSG00000067900	7697.87	-0.0486762	0.0588751	-0.82677	0.408367	0.999894
CBFB	ENSG00000067955	2285.02	0.00583866	0.0279194	0.209126	0.83435	0.999894
HYAL2	ENSG00000068001	140.967	-0.110208	0.0567929	-1.94053	0.0523151	0.999894
HDAC4	ENSG00000068024	1572.24	-0.0641143	0.0878964	-0.729431	0.465738	0.999894
RASSF1	ENSG00000068028	1824.2	0.0345412	0.0454803	0.759477	0.447567	0.999894
IFI35	ENSG00000068079	1086.53	0.0256998	0.131579	0.195319	0.845143	0.999894
HEATR6	ENSG00000068097	437.631	-0.0617885	0.0487112	-1.26847	0.204631	0.999894
COASY	ENSG00000068120	1068.04	-0.032164	0.03682	-0.873546	0.382366	0.999894
PLEKHH3	ENSG00000068137	3.13278	-0.0551457	0.200469	-0.275084	0.783252	0.999894
MEF2A	ENSG00000068305	2857.55	-0.033543	0.0669471	-0.501037	0.616345	0.999894
INPP5A	ENSG00000068383	719.28	0.0173242	0.0532521	0.325324	0.744936	0.999894
PRR11	ENSG00000068489	154.737	0.0268865	0.0793234	0.338948	0.734649	0.999894
REEP1	ENSG00000068615	35.8579	0.319372	0.212618	1.50209	0.133073	0.999894
ATP11A	ENSG00000068650	2445.62	-0.0790651	0.0723176	-1.0933	0.27426	0.999894
POLR1A	ENSG00000068654	483.976	-0.00868967	0.0454527	-0.191181	0.848384	0.999894
LAPTM4A	ENSG00000068697	2844.6	-0.0111323	0.043058	-0.258542	0.795989	0.999894
TTC7A	ENSG00000068724	1564.19	-0.019743	0.0359831	-0.548674	0.583229	0.999894
IP6K2	ENSG00000068745	1557.63	-0.0183688	0.0299299	-0.613728	0.539395	0.999894
SRBD1	ENSG00000068784	911.939	0.0195837	0.0576396	0.339761	0.734036	0.999894
CYFIP1	ENSG00000068793	683.183	0.022472	0.0697422	0.322215	0.74729	0.999894
KIF2A	ENSG00000068796	2732.04	-0.0110012	0.0406832	-0.270412	0.786844	0.999894
RASGRP2	ENSG00000068831	5945.82	0.0195353	0.0382661	0.51051	0.609694	0.999894
PSME4	ENSG00000068878	2755.64	-0.0161162	0.025952	-0.621001	0.534599	0.999894
IFT80	ENSG00000068885	579.33	-0.0146096	0.0397675	-0.367375	0.713339	0.999894
SIRT2	ENSG00000068903	1068.58	0.0204552	0.0316326	0.646649	0.517859	0.999894
ERLEC1	ENSG00000068912	1160.98	-0.00886914	0.0268475	-0.330352	0.741134	0.999894
PPP2R5B	ENSG00000068971	346.927	-0.0254996	0.0597006	-0.427125	0.669288	0.999894
PYGM	ENSG00000068976	181.542	0.0197947	0.066016	0.299847	0.764293	0.999894
MAST4	ENSG00000069020	353.982	-0.0106287	0.0644974	-0.164792	0.869108	0.999894
SDK2	ENSG00000069188	120.811	-0.0743454	0.12636	-0.588363	0.556289	0.999894
NUP133	ENSG00000069248	1403.98	0.00781618	0.0207312	0.377025	0.706155	0.999894
NUCKS1	ENSG00000069275	4031.59	-0.00363172	0.0380897	-0.0953465	0.92404	0.999894
VPS35	ENSG00000069329	3839.01	0.000696208	0.0370826	0.0187745	0.985021	0.999894
DNAJA2	ENSG00000069345	1919.94	-0.0093623	0.021927	-0.426977	0.669396	0.999894
BCL3	ENSG00000069399	994.693	-0.0523153	0.107512	-0.486601	0.626541	0.999894
KCNAB2	ENSG00000069424	3883.75	0.0100794	0.0336832	0.299242	0.764755	0.999894
CLEC2D	ENSG00000069493	3217.46	-0.0702667	0.048542	-1.44754	0.147745	0.999894
RORA	ENSG00000069667	3654.21	0.0513586	0.0553141	0.92849	0.353154	0.999894
TGFBR3	ENSG00000069702	906.224	0.0117652	0.085442	0.137698	0.890479	0.999894
KIAA1107	ENSG00000069712	143.927	0.0749636	0.0606075	1.23687	0.216135	0.999894
ATP1B3	ENSG00000069849	1034.78	0.00230286	0.0508199	0.0453141	0.963857	0.999894
NEDD4	ENSG00000069869	302.811	-0.165739	0.0863462	-1.91947	0.054925	0.999894
PIGB	ENSG00000069943	1116.79	-0.0245765	0.0628126	-0.391267	0.6956	0.999894
MAPK6	ENSG00000069956	912.33	0.0136147	0.0302744	0.449709	0.65292	0.999894
GNB5	ENSG00000069966	664.837	0.00176875	0.043393	0.0407611	0.967486	0.999894
RAB27A	ENSG00000069974	6189.06	-0.0851428	0.0667342	-1.27585	0.202009	0.999894
CECR5	ENSG00000069998	544.099	0.0288529	0.034573	0.83455	0.403971	0.999894
UFD1L	ENSG00000070010	1326.66	0.00311339	0.0258534	0.120425	0.904147	0.999894
LRP6	ENSG00000070018	99.8941	-0.0683265	0.131688	-0.51885	0.603865	0.999894
GUCY2C	ENSG00000070019	4.98558	0.111501	0.20662	0.53964	0.589445	0.999894
SCT	ENSG00000070031	2.80205	0.130441	0.295837	0.440921	0.65927	0.999894
PHRF1	ENSG00000070047	1024.08	-0.00812253	0.0335282	-0.24226	0.808579	0.999894
IKBKAP	ENSG00000070061	1507.88	-0.0134104	0.0311968	-0.429863	0.667295	0.999894
NUCB2	ENSG00000070081	1912.56	-0.0450123	0.0448797	-1.00295	0.315883	0.999894
PFN2	ENSG00000070087	73.1843	0.145431	0.0846077	1.71889	0.0856351	0.999894
PTPN3	ENSG00000070159	3.26258	-0.246334	0.220576	-1.11678	0.26409	0.999894
SPTB	ENSG00000070182	100.912	-0.00529957	0.107122	-0.0494722	0.960543	0.999894
DAPP1	ENSG00000070190	6690.43	-0.00150251	0.0833466	-0.0180273	0.985617	0.999894
SLC44A1	ENSG00000070214	1199.62	-0.033684	0.0395243	-0.852236	0.394083	0.999894
TMEM260	ENSG00000070269	1134.75	-0.0395021	0.0631056	-0.625969	0.531335	0.999894
SMG6	ENSG00000070366	685.638	0.0103467	0.0309732	0.334052	0.73834	0.999894
EXOC5	ENSG00000070367	2148.95	-0.0103341	0.0368754	-0.280243	0.779291	0.999894
CLTCL1	ENSG00000070371	128.65	-0.039376	0.082217	-0.478928	0.63199	0.999894
FSTL3	ENSG00000070404	57.6496	-0.0783416	0.0723335	-1.08306	0.278781	0.999894
DGCR2	ENSG00000070413	2818.13	-0.0403848	0.0449649	-0.898142	0.36911	0.999894
RNF126	ENSG00000070423	408.019	0.0777807	0.0719935	1.08039	0.279971	0.999894
MNT	ENSG00000070444	980.586	-0.021705	0.0457438	-0.474491	0.635149	0.999894
ZXDC	ENSG00000070476	931.51	-0.00739602	0.0263044	-0.28117	0.77858	0.999894
JMJD6	ENSG00000070495	818.328	-0.0441943	0.0496083	-0.890865	0.373001	0.999894
POLB	ENSG00000070501	997.984	0.0270305	0.0705732	0.383013	0.70171	0.999894
ST6GALNAC1	ENSG00000070526	44.9078	-0.0064926	0.17018	-0.0381514	0.969567	0.999894
WIPI1	ENSG00000070540	704.539	0.0110669	0.0702997	0.157425	0.87491	0.999894
GBA2	ENSG00000070610	1745.56	0.0125497	0.0346191	0.362509	0.716972	0.999894
NDST1	ENSG00000070614	1792.57	-0.0474704	0.0667558	-0.711105	0.477019	0.999894
ASNS	ENSG00000070669	590.392	-0.0194897	0.0527456	-0.369504	0.711752	0.999894
AP3M2	ENSG00000070718	549.527	-0.0318152	0.0436597	-0.728709	0.46618	0.999894
ST6GALNAC2	ENSG00000070731	1058.56	-0.0189208	0.104955	-0.180276	0.856936	0.999894
PABPC1	ENSG00000070756	29628.3	0.0145815	0.0223623	0.652057	0.514365	0.999894
TESK2	ENSG00000070759	459.856	0.0570229	0.0629482	0.90587	0.365004	0.999894
C16orf80	ENSG00000070761	377.407	-0.0118553	0.0251057	-0.472217	0.636772	0.999894
CSNK2A2	ENSG00000070770	1089.62	-0.0232036	0.0258751	-0.896751	0.369852	0.999894
EIF2B3	ENSG00000070785	235.944	-0.0071532	0.0404102	-0.177014	0.859497	0.999894
TCOF1	ENSG00000070814	919.748	0.0101702	0.0329642	0.308523	0.757685	0.999894
CDC42	ENSG00000070831	13739.2	-0.0233325	0.0386234	-0.604101	0.545776	0.999894
OSBPL3	ENSG00000070882	746.015	0.00258311	0.0426092	0.0606231	0.951659	0.999894
SLC12A3	ENSG00000070915	16.0343	0.0302161	0.152537	0.19809	0.842975	0.999894
RAD18	ENSG00000070950	360.212	-0.0365328	0.0456711	-0.79991	0.423763	0.999894
ATP2B1	ENSG00000070961	6508.07	-0.00107586	0.0482638	-0.0222912	0.982216	0.999894
NCK2	ENSG00000071051	1605.07	-0.010355	0.0419484	-0.246852	0.805023	0.999894
MAP4K4	ENSG00000071054	5834.7	-0.102807	0.0674713	-1.52371	0.127581	0.999894
MGAT4A	ENSG00000071073	5125.39	0.00603017	0.0425386	0.141757	0.887272	0.999894
RPL31	ENSG00000071082	10097.4	0.0183822	0.0430043	0.42745	0.669052	0.999894
WDR1	ENSG00000071127	9462.26	-0.0341012	0.0266322	-1.28045	0.200387	0.999894
SNX13	ENSG00000071189	2679.69	-0.0235569	0.0562999	-0.418418	0.675641	0.999894
ARHGAP10	ENSG00000071205	187.456	0.0617303	0.0627087	0.984398	0.32492	0.999894
RPS6KA2	ENSG00000071242	327.254	-0.0538485	0.0918519	-0.586254	0.557705	0.999894
ING3	ENSG00000071243	1126.46	-0.017324	0.033373	-0.519101	0.603691	0.999894
VASH1	ENSG00000071246	527.798	-0.133258	0.106062	-1.25641	0.208967	0.999894
LMCD1	ENSG00000071282	3.47008	0.00444603	0.216777	0.0205097	0.983637	0.999894
WBSCR22	ENSG00000071462	641.695	0.0211809	0.0383003	0.553021	0.580249	0.999894
SEL1L	ENSG00000071537	5324.59	-0.0611763	0.0530553	-1.15307	0.248882	0.999894
TRIP13	ENSG00000071539	16.3386	-0.0527331	0.135971	-0.387825	0.698145	0.999894
TCF3	ENSG00000071564	1005.74	-0.0621991	0.0516623	-1.20395	0.228607	0.999894
TRIB2	ENSG00000071575	3016.3	0.00193127	0.0463635	0.0416549	0.966774	0.999894
DAZAP1	ENSG00000071626	1510.06	0.00375632	0.0341376	0.110035	0.912382	0.999894
MBD3	ENSG00000071655	474.519	0.034454	0.0546047	0.630971	0.528059	0.999894
HLTF	ENSG00000071794	774.421	-0.0180295	0.0418547	-0.430764	0.66664	0.999894
CPSF1	ENSG00000071894	1250.38	0.0530035	0.0668587	0.792769	0.427913	0.999894
MYO3B	ENSG00000071909	30.5549	0.0480508	0.167446	0.286963	0.774141	0.999894
CYBRD1	ENSG00000071967	1185.42	0.0674035	0.0761799	0.884793	0.376268	0.999894
PDCD2	ENSG00000071994	1338.42	-0.000379255	0.0219818	-0.0172531	0.986235	0.999894
RDH11	ENSG00000072042	1340.39	0.00655746	0.0275755	0.2378	0.812036	0.999894
PRKACA	ENSG00000072062	2117.38	-0.0499348	0.0529368	-0.94329	0.345532	0.999894
LPHN1	ENSG00000072071	199.207	0.0452452	0.0677738	0.667591	0.504394	0.999894
ACTN1	ENSG00000072110	9260.76	-0.084939	0.0715329	-1.18741	0.235066	0.999894
ZFYVE26	ENSG00000072121	932.014	0.00491608	0.0355281	0.138371	0.889947	0.999894
EPN2	ENSG00000072134	438.758	0.0357212	0.104769	0.340952	0.73314	0.999894
PTPN18	ENSG00000072135	3729.09	0.013957	0.0344533	0.405099	0.685405	0.999894
LIMS2	ENSG00000072163	100.662	-0.182837	0.112694	-1.62242	0.104714	0.999894
SPEG	ENSG00000072195	89.2874	0.164397	0.104989	1.56584	0.117386	0.999894
LNX1	ENSG00000072201	4.85982	-0.330099	0.204615	-1.61327	0.106686	0.999894
ALDH3A2	ENSG00000072210	888.514	0.0357837	0.0290788	1.23058	0.218482	0.999894
TFRC	ENSG00000072274	1335.48	0.0177355	0.0381292	0.465142	0.64183	0.999894
SREBF1	ENSG00000072310	647.237	0.0135839	0.0522909	0.259775	0.795037	0.999894
AFF4	ENSG00000072364	3137.7	-0.0188539	0.0353422	-0.533467	0.59371	0.999894
UBE2D1	ENSG00000072401	4089.16	-0.0657868	0.110788	-0.59381	0.552639	0.999894
MPP5	ENSG00000072415	343.188	-0.0119745	0.0404876	-0.295756	0.767416	0.999894
RHOBTB1	ENSG00000072422	275.939	0.136943	0.091888	1.49033	0.136138	0.999894
MARK2	ENSG00000072518	2817.29	-0.0521745	0.0600893	-0.868282	0.38524	0.999894
HMMR	ENSG00000072571	43.8312	0.0715902	0.142273	0.50319	0.61483	0.999894
CHFR	ENSG00000072609	1652.89	-0.0220868	0.0322641	-0.684562	0.49362	0.999894
P4HA2	ENSG00000072682	22.491	-0.108588	0.147302	-0.737182	0.461012	0.999894
FCGR2B	ENSG00000072694	1178.82	0.0218261	0.087764	0.248691	0.8036	0.999894
NFATC3	ENSG00000072736	2795.29	-0.0270677	0.0309066	-0.87579	0.381144	0.999894
TRNT1	ENSG00000072756	768.64	0.0564292	0.0337227	1.67333	0.0942618	0.999894
ACADVL	ENSG00000072778	3141.2	-0.0108802	0.0388912	-0.27976	0.779661	0.999894
STK10	ENSG00000072786	9654.04	-0.0401239	0.0400038	-1.003	0.315859	0.999894
FBXW11	ENSG00000072803	1689.7	-0.0316235	0.0227442	-1.3904	0.164407	0.999894
ACAP1	ENSG00000072818	5117.07	-0.00769748	0.0453925	-0.169576	0.865344	0.999894
EVC	ENSG00000072840	15.0453	-0.0892301	0.145518	-0.613191	0.53975	0.999894
DERL2	ENSG00000072849	1418.8	-0.00217874	0.0276824	-0.0787047	0.937268	0.999894
SIDT1	ENSG00000072858	699.955	-0.0042273	0.0422627	-0.100024	0.920325	0.999894
NDE1	ENSG00000072864	2325.14	-0.033746	0.064726	-0.521367	0.602111	0.999894
MRVI1	ENSG00000072952	2151.64	-0.0629425	0.123468	-0.50979	0.610199	0.999894
TMEM38A	ENSG00000072954	106.137	-0.0447147	0.0862428	-0.518475	0.604127	0.999894
AP1M1	ENSG00000072958	1535.06	-0.0165188	0.031352	-0.526883	0.598275	0.999894
PVR	ENSG00000073008	171.047	-0.00259106	0.0706192	-0.0366906	0.970732	0.999894
XRCC1	ENSG00000073050	555.261	0.00185334	0.0281264	0.0658932	0.947463	0.999894
SCARB1	ENSG00000073060	226.669	-0.0933601	0.0587836	-1.5882	0.112241	0.999894
MCM2	ENSG00000073111	219.273	-0.00801515	0.0624439	-0.128358	0.897866	0.999894
PANX2	ENSG00000073150	380.549	-0.101068	0.108249	-0.933669	0.350475	0.999894
SELO	ENSG00000073169	479.538	-0.0198613	0.047345	-0.4195	0.674851	0.999894
TP63	ENSG00000073282	13.5654	0.137753	0.167441	0.822693	0.410682	0.999894
ALPK1	ENSG00000073331	3607.09	0.0156034	0.104024	0.149999	0.880766	0.999894
LLGL2	ENSG00000073350	416.031	0.0270317	0.0607622	0.444877	0.656409	0.999894
PDE8A	ENSG00000073417	509.856	-0.0139004	0.0337702	-0.411616	0.680621	0.999894
NLE1	ENSG00000073536	250.433	0.0401921	0.056507	0.711277	0.476912	0.999894
SDHA	ENSG00000073578	1334.26	0.00985236	0.0309562	0.318267	0.750282	0.999894
SMARCE1	ENSG00000073584	1507.48	0.00750247	0.0300289	0.249842	0.80271	0.999894
GSDMB	ENSG00000073605	842.693	0.0271961	0.0507516	0.535866	0.592051	0.999894
KDM5A	ENSG00000073614	4573.97	-0.0235745	0.0466815	-0.505008	0.613553	0.999894
ADAM11	ENSG00000073670	4.33436	0.0453457	0.17729	0.255771	0.798128	0.999894
PPP2R3A	ENSG00000073711	13.1008	0.0732983	0.129953	0.564038	0.572728	0.999894
FERMT2	ENSG00000073712	2.28769	0.125258	0.245507	0.5102	0.609911	0.999894
DHRS9	ENSG00000073737	1045	0.0891323	0.125415	0.710701	0.47727	0.999894
PTGS2	ENSG00000073756	3398.91	-0.17359	0.163469	-1.06191	0.288275	0.999894
IGF2BP2	ENSG00000073792	201.427	0.0276525	0.0642759	0.430216	0.667038	0.999894
MAP3K13	ENSG00000073803	320.407	0.0133532	0.0691211	0.193185	0.846814	0.999894
ST6GAL1	ENSG00000073849	5732.26	-0.0555379	0.0375631	-1.47852	0.139268	0.999894
TBX21	ENSG00000073861	909.872	0.0191844	0.0914566	0.209765	0.833851	0.999894
FRY	ENSG00000073910	2639.77	-0.0497384	0.0793477	-0.626841	0.530763	0.999894
PICALM	ENSG00000073921	15794.9	-0.0645952	0.0740051	-0.872847	0.382746	0.999894
NSF	ENSG00000073969	949.015	-0.0139426	0.0269462	-0.517423	0.604861	0.999894
CLASP1	ENSG00000074054	1479.84	-0.0356549	0.0461498	-0.772589	0.439765	0.999894
MRPS34	ENSG00000074071	482.534	0.0160066	0.0529422	0.302342	0.762391	0.999894
NOTCH3	ENSG00000074181	2.80706	-0.0281705	0.23139	-0.121745	0.903101	0.999894
CLNS1A	ENSG00000074201	1647.07	-0.00191284	0.0285703	-0.0669523	0.94662	0.999894
TEAD2	ENSG00000074219	12.6125	-0.0710741	0.203909	-0.348557	0.727422	0.999894
EED	ENSG00000074266	715.706	0.00488859	0.0293615	0.166497	0.867766	0.999894
CDHR2	ENSG00000074276	20.6046	-0.0659615	0.0801728	-0.822742	0.410655	0.999894
TSG101	ENSG00000074319	1583.57	-0.035045	0.036558	-0.958613	0.337754	0.999894
C17orf85	ENSG00000074356	1325.92	-0.0186104	0.0331179	-0.561945	0.574153	0.999894
ATP2A3	ENSG00000074370	7363.04	-0.0257611	0.0416129	-0.619064	0.535874	0.999894
MGLL	ENSG00000074416	544.177	-0.0592492	0.0791147	-0.748902	0.453916	0.999894
NTN4	ENSG00000074527	9.58624	0.19719	0.225233	0.875495	0.381304	0.999894
BCS1L	ENSG00000074582	324.83	0.0173424	0.0456978	0.379502	0.704315	0.999894
NUAK1	ENSG00000074590	7.3511	-0.119543	0.240698	-0.496652	0.619435	0.999894
DPP8	ENSG00000074603	2968.9	-0.0228858	0.033331	-0.686623	0.49232	0.999894
SLC24A1	ENSG00000074621	113.378	-0.0180943	0.0504883	-0.358387	0.720054	0.999894
ZNF532	ENSG00000074657	250.559	0.0437809	0.0590531	0.741382	0.458462	0.999894
SCARF1	ENSG00000074660	994.055	-0.00986826	0.130407	-0.0756725	0.93968	0.999894
LMAN1	ENSG00000074695	1802.57	0.0145691	0.0414606	0.351397	0.72529	0.999894
PTPLAD1	ENSG00000074696	693.814	0.0210953	0.0379547	0.555802	0.578346	0.999894
IPCEF1	ENSG00000074706	2703.7	-0.0250207	0.033012	-0.757927	0.448495	0.999894
ZZEF1	ENSG00000074755	3109.97	-0.0342788	0.0424262	-0.807962	0.419112	0.999894
ENO1	ENSG00000074800	9302.07	-0.0232828	0.036743	-0.633665	0.5263	0.999894
C19orf10	ENSG00000074842	497.981	0.0401109	0.0583852	0.687005	0.492079	0.999894
ANO8	ENSG00000074855	162.037	0.0247015	0.0554341	0.445601	0.655886	0.999894
TUBE1	ENSG00000074935	587.826	0.0488	0.0433518	1.12567	0.260303	0.999894
ARHGEF10L	ENSG00000074964	349.653	-0.0123901	0.0715226	-0.173234	0.862468	0.999894
TXK	ENSG00000074966	1464.16	0.0133893	0.061004	0.219483	0.826274	0.999894
ACTR6	ENSG00000075089	908.36	0.00455265	0.0346351	0.131446	0.895422	0.999894
TIPIN	ENSG00000075131	84.2873	0.0517791	0.0516565	1.00237	0.316163	0.999894
SRI	ENSG00000075142	1305.33	-0.000769193	0.0397588	-0.0193465	0.984565	0.999894
EIF4G3	ENSG00000075151	1823.62	-0.0911074	0.0753768	-1.20869	0.22678	0.999894
NUP37	ENSG00000075188	357.515	0.0479837	0.0358722	1.33763	0.181018	0.999894
SEMA3A	ENSG00000075213	8.02663	0.0301312	0.196283	0.153509	0.877997	0.999894
GTSE1	ENSG00000075218	17.6313	-0.0153784	0.160232	-0.0959762	0.923539	0.999894
SEMA3C	ENSG00000075223	313.167	-0.0439547	0.0786432	-0.558913	0.576221	0.999894
TTC38	ENSG00000075234	700.958	-0.0591815	0.0856814	-0.690715	0.489745	0.999894
ACAT1	ENSG00000075239	485.058	0.0376678	0.0377682	0.997342	0.318598	0.999894
GRAMD4	ENSG00000075240	759.044	-0.00679646	0.0393455	-0.172738	0.862857	0.999894
CELSR1	ENSG00000075275	140.407	-0.175682	0.100685	-1.74487	0.0810077	0.999894
WNT8B	ENSG00000075290	3.1086	0.374723	0.248399	1.50855	0.131413	0.999894
ZNF638	ENSG00000075292	5179.66	-0.0240227	0.034678	-0.692737	0.488475	0.999894
SLC25A40	ENSG00000075303	1381.04	-0.0306647	0.0435257	-0.704519	0.48111	0.999894
TIMM21	ENSG00000075336	325.955	0.0338043	0.0349123	0.968264	0.332913	0.999894
ADD2	ENSG00000075340	207.254	-0.144741	0.0794136	-1.82263	0.0683597	0.999894
RASAL2	ENSG00000075391	15.8779	-0.0922845	0.122056	-0.756083	0.449599	0.999894
VPS9D1	ENSG00000075399	643.466	-0.128771	0.140921	-0.913781	0.360832	0.999894
ZNF37A	ENSG00000075407	969.977	-0.00440674	0.0334817	-0.131616	0.895288	0.999894
MARK3	ENSG00000075413	2661.68	-0.0306	0.0406225	-0.753278	0.451283	0.999894
SLC25A3	ENSG00000075415	4665.07	0.00460622	0.0230107	0.200178	0.841342	0.999894
FNDC3B	ENSG00000075420	3092.73	-0.102773	0.10299	-0.997886	0.318335	0.999894
FOSL2	ENSG00000075426	5621.95	-0.11501	0.102705	-1.11981	0.262794	0.999894
FRYL	ENSG00000075539	3313.38	-0.0336287	0.040786	-0.824514	0.409647	0.999894
TMEM131	ENSG00000075568	2065.56	-0.0401268	0.0426816	-0.940143	0.347144	0.999894
FSCN1	ENSG00000075618	71.3391	0.0893638	0.097365	0.917823	0.358712	0.999894
ACTB	ENSG00000075624	76077.6	-0.0317023	0.0420551	-0.753827	0.450953	0.999894
PLD1	ENSG00000075651	301.223	0.0206134	0.0719321	0.286567	0.774444	0.999894
WDR62	ENSG00000075702	19.8616	-0.0348579	0.110266	-0.316125	0.751908	0.999894
DLG1	ENSG00000075711	1534.07	0.00156598	0.0267139	0.0586205	0.953254	0.999894
RAB7A	ENSG00000075785	6834.56	-0.0495528	0.0545873	-0.907771	0.363999	0.999894
BCAP29	ENSG00000075790	835.771	-0.0186849	0.0381573	-0.489681	0.62436	0.999894
SEC31B	ENSG00000075826	530.251	0.0639073	0.0590848	1.08162	0.279421	0.999894
SART3	ENSG00000075856	1491.23	-0.00203526	0.0197131	-0.103244	0.917769	0.999894
ARHGAP15	ENSG00000075884	3923.73	0.0004145	0.0496895	0.00834181	0.993344	0.999894
EXOSC7	ENSG00000075914	339.17	0.0158512	0.0417846	0.379354	0.704425	0.999894
KIFAP3	ENSG00000075945	619.655	-0.0424995	0.0376762	-1.12802	0.259312	0.999894
MKRN2	ENSG00000075975	929.059	-0.0181062	0.0216994	-0.83441	0.40405	0.999894
MCM6	ENSG00000076003	706.262	0.0808295	0.0468175	1.72648	0.0842609	0.999894
REXO2	ENSG00000076043	430.6	-0.0206395	0.0391952	-0.526582	0.598484	0.999894
RBM7	ENSG00000076053	1105.73	0.026254	0.0468344	0.560571	0.57509	0.999894
RBMS2	ENSG00000076067	92.7188	-0.0285664	0.0815411	-0.350331	0.726091	0.999894
BAZ2A	ENSG00000076108	5931.68	-0.0509375	0.0602823	-0.844983	0.39812	0.999894
PTPN23	ENSG00000076201	517.822	-0.000421181	0.0339254	-0.0124149	0.990095	0.999894
MLH1	ENSG00000076242	622.106	-0.0458896	0.0239448	-1.91647	0.0553051	0.999894
UNG	ENSG00000076248	252.223	-0.014784	0.054055	-0.273499	0.784469	0.999894
FMO4	ENSG00000076258	94.6616	0.0729855	0.0507493	1.43816	0.150389	0.999894
KLHL20	ENSG00000076321	582.086	0.0401082	0.0297493	1.3482	0.177593	0.999894
SLC46A1	ENSG00000076351	107.404	0.0910046	0.0677649	1.34294	0.17929	0.999894
PLXNA2	ENSG00000076356	120.316	-0.0291891	0.10123	-0.288344	0.773083	0.999894
SPAG5	ENSG00000076382	95.4121	0.0535467	0.0755503	0.708756	0.478476	0.999894
ANKRD13A	ENSG00000076513	7349.25	-0.0250302	0.055689	-0.449464	0.653097	0.999894
TPD52	ENSG00000076554	986.029	-0.0721488	0.053895	-1.33869	0.180671	0.999894
ACACB	ENSG00000076555	395.089	0.0155919	0.0696996	0.223702	0.82299	0.999894
TRAF4	ENSG00000076604	227.55	-0.0725768	0.0574291	-1.26376	0.206315	0.999894
PAG1	ENSG00000076641	5183.96	-0.00667266	0.0511046	-0.130569	0.896116	0.999894
GPATCH1	ENSG00000076650	378.249	-0.0114478	0.0275661	-0.415288	0.677931	0.999894
ICAM3	ENSG00000076662	13500.9	-0.0945183	0.0655895	-1.44106	0.149568	0.999894
NT5C2	ENSG00000076685	6242.69	-0.0632153	0.0695412	-0.909033	0.363333	0.999894
MCAM	ENSG00000076706	2.73204	0.361686	0.189393	1.90971	0.0561705	0.999894
CAMSAP3	ENSG00000076826	2.61883	0.379372	0.237	1.60073	0.109437	0.999894
RAP1GAP	ENSG00000076864	12.5113	-0.0793404	0.173113	-0.458317	0.646725	0.999894
XAB2	ENSG00000076924	1127.1	0.0221205	0.0315931	0.700168	0.483822	0.999894
ARHGEF1	ENSG00000076928	8065.99	0.0168887	0.0360928	0.467924	0.639839	0.999894
STXBP2	ENSG00000076944	2129.67	-0.0568959	0.062158	-0.915342	0.360012	0.999894
MAP2K7	ENSG00000076984	1140.96	-0.0168672	0.0351858	-0.479375	0.631672	0.999894
DGKD	ENSG00000077044	3250	-0.0181641	0.0333927	-0.543955	0.586473	0.999894
TOP2B	ENSG00000077097	6793.65	-0.0218052	0.0283039	-0.770398	0.441064	0.999894
TM9SF3	ENSG00000077147	5526.77	-0.0150405	0.0255643	-0.58834	0.556304	0.999894
NFKB2	ENSG00000077150	2484.99	-0.0205963	0.0546993	-0.376536	0.706518	0.999894
UBE2T	ENSG00000077152	57.4815	0.0459999	0.0682649	0.673845	0.50041	0.999894
PPP1R12B	ENSG00000077157	1928.07	-0.159544	0.0782643	-2.03853	0.0414974	0.999894
DNAJC10	ENSG00000077232	3805.16	-0.0140205	0.0341147	-0.41098	0.681087	0.999894
GTF3C1	ENSG00000077235	1128.78	-0.0506346	0.0326746	-1.54967	0.121222	0.999894
IL4R	ENSG00000077238	6892.67	-0.136736	0.0782718	-1.74694	0.0806484	0.999894
USP33	ENSG00000077254	3291.3	0.019563	0.0330607	0.591731	0.554031	0.999894
SNRPA	ENSG00000077312	612.812	0.0134291	0.0423726	0.31693	0.751297	0.999894
SPAG6	ENSG00000077327	5.62663	0.300619	0.182696	1.64546	0.0998747	0.999894
EXOSC5	ENSG00000077348	206.735	-0.0129704	0.049454	-0.262273	0.793111	0.999894
DYNC1I2	ENSG00000077380	1376.37	-0.00943949	0.0285259	-0.33091	0.740713	0.999894
APBB1IP	ENSG00000077420	7616.53	-0.0656835	0.07678	-0.855476	0.392287	0.999894
LRCH4	ENSG00000077454	3690.04	-0.0092505	0.0525181	-0.176139	0.860185	0.999894
FAM76B	ENSG00000077458	1987.47	-0.0140926	0.0373999	-0.376808	0.706317	0.999894
SIRT6	ENSG00000077463	296.946	0.0298519	0.0481644	0.619791	0.535395	0.999894
POLD3	ENSG00000077514	848.003	-0.0289615	0.0581055	-0.49843	0.618181	0.999894
CAPZB	ENSG00000077549	7624.55	-0.0383397	0.0351994	-1.08922	0.276058	0.999894
GPR137B	ENSG00000077585	435.192	-0.020388	0.0625134	-0.326139	0.744319	0.999894
NAALAD2	ENSG00000077616	4.27062	-0.275552	0.251996	-1.09348	0.274183	0.999894
JADE1	ENSG00000077684	2158.14	0.00735735	0.0345272	0.213089	0.831258	0.999894
FGFR1	ENSG00000077782	108.984	0.0358659	0.0842108	0.425907	0.670176	0.999894
GTF2I	ENSG00000077809	4376.48	0.0290451	0.0435543	0.666873	0.504854	0.999894
CST7	ENSG00000077984	2327.41	-0.125373	0.116732	-1.07403	0.282811	0.999894
MAP2	ENSG00000078018	14.6379	-0.20952	0.149011	-1.40607	0.159704	0.999894
PIAS2	ENSG00000078043	518.093	0.0324505	0.0366312	0.88587	0.375688	0.999894
AMPH	ENSG00000078053	3.51664	0.25428	0.312475	0.813762	0.415781	0.999894
MCCC1	ENSG00000078070	430.688	0.00420482	0.0308918	0.136114	0.891731	0.999894
LAMP3	ENSG00000078081	156.863	0.199294	0.179354	1.11118	0.266491	0.999894
FAP	ENSG00000078098	3.52647	0.442153	0.361896	1.22177	0.221796	0.999894
NEBL	ENSG00000078114	285.156	-0.551619	0.334194	-1.6506	0.0988213	0.999894
ACER3	ENSG00000078124	1010.98	-0.0562166	0.0651945	-0.86229	0.388528	0.999894
UBE2K	ENSG00000078140	2119.3	-0.0142811	0.0252172	-0.566324	0.571174	0.999894
PIK3C3	ENSG00000078142	2130.52	-0.0164196	0.0317869	-0.516553	0.605468	0.999894
N4BP2	ENSG00000078177	918.72	-0.0392619	0.0451516	-0.869557	0.384543	0.999894
C12orf5	ENSG00000078237	332.58	-0.00284698	0.0457427	-0.0622391	0.950372	0.999894
TULP3	ENSG00000078246	111.769	-0.0201955	0.0488984	-0.413009	0.6796	0.999894
SYNJ2	ENSG00000078269	488.011	-0.0216919	0.0543787	-0.398904	0.689964	0.999894
PPP2R5C	ENSG00000078304	7323.59	0.00377385	0.0301456	0.125188	0.900375	0.999894
PMS2P1	ENSG00000078319	178.638	-0.0381859	0.0430333	-0.887356	0.374887	0.999894
GNB1	ENSG00000078369	9091.18	-0.0316959	0.0336361	-0.942318	0.34603	0.999894
HOXA9	ENSG00000078399	12.6486	-0.147114	0.148768	-0.988883	0.32272	0.999894
EDN1	ENSG00000078401	34.229	0.150143	0.0946103	1.58696	0.112522	0.999894
MLLT10	ENSG00000078403	1074.47	-0.0185961	0.0241455	-0.770171	0.441199	0.999894
ZCWPW1	ENSG00000078487	258.469	-0.00705846	0.0412027	-0.171311	0.86398	0.999894
NRD1	ENSG00000078618	7950.08	-0.0603916	0.0574846	-1.05057	0.293456	0.999894
VDAC3	ENSG00000078668	2347.18	0.0286256	0.0226333	1.26476	0.205959	0.999894
PCM1	ENSG00000078674	4372.19	-0.0106837	0.0268792	-0.397473	0.691019	0.999894
TNRC6C	ENSG00000078687	822.31	0.0334704	0.0464481	0.720599	0.471157	0.999894
CBFA2T2	ENSG00000078699	827.368	-0.02339	0.0262448	-0.891226	0.372808	0.999894
ITCH	ENSG00000078747	4714.27	-0.0182704	0.0455544	-0.401067	0.688371	0.999894
TP53INP2	ENSG00000078804	547.821	-0.0843746	0.0897975	-0.93961	0.347418	0.999894
SDF4	ENSG00000078808	1811.56	0.00826394	0.028593	0.28902	0.772566	0.999894
MYH7B	ENSG00000078814	4.40107	0.0947078	0.198439	0.477263	0.633175	0.999894
TP73	ENSG00000078900	4.48414	0.264708	0.273306	0.968541	0.332774	0.999894
TOLLIP	ENSG00000078902	1156.25	-0.00802948	0.0348046	-0.230702	0.817546	0.999894
UBE2D4	ENSG00000078967	195.114	0.0318066	0.0388658	0.818372	0.413145	0.999894
THOC1	ENSG00000079134	1090.75	0.0108009	0.0292705	0.369003	0.712126	0.999894
FKBP7	ENSG00000079150	24.6622	0.0494397	0.0868649	0.569156	0.56925	0.999894
OSBPL6	ENSG00000079156	10.8577	0.213728	0.175452	1.21815	0.223166	0.999894
SLC1A3	ENSG00000079215	47.506	-0.261867	0.21217	-1.23423	0.217116	0.999894
XRCC5	ENSG00000079246	9370.54	-0.0179895	0.0262869	-0.684352	0.493753	0.999894
LXN	ENSG00000079257	290.131	-0.00916475	0.056424	-0.162427	0.87097	0.999894
SP140	ENSG00000079263	1655.67	-0.0105085	0.0704662	-0.149128	0.881452	0.999894
MKNK1	ENSG00000079277	2113.34	-0.116925	0.0876018	-1.33473	0.181963	0.999894
TNS1	ENSG00000079308	206.155	0.165901	0.105191	1.57715	0.114762	0.999894
REXO1	ENSG00000079313	607.52	0.0273584	0.0440491	0.62109	0.53454	0.999894
SAR1A	ENSG00000079332	3408.75	0.0100907	0.0255397	0.395096	0.692772	0.999894
CDC14A	ENSG00000079335	1454.33	0.0236796	0.0386877	0.612069	0.540492	0.999894
RAPGEF3	ENSG00000079337	10.2814	0.257312	0.143995	1.78695	0.0739462	0.999894
CEACAM1	ENSG00000079385	1250.17	-0.187132	0.18755	-0.997775	0.318388	0.999894
SENP1	ENSG00000079387	860.721	-0.00418525	0.0321477	-0.130188	0.896418	0.999894
DUSP13	ENSG00000079393	3.87832	0.200193	0.25066	0.798663	0.424486	0.999894
CIC	ENSG00000079432	1867.86	-0.0141004	0.0561501	-0.25112	0.801721	0.999894
LIPE	ENSG00000079435	105.984	0.033557	0.0594442	0.564512	0.572406	0.999894
FDFT1	ENSG00000079459	1842.19	0.0128801	0.0252051	0.511013	0.609342	0.999894
PAFAH1B3	ENSG00000079462	142.307	-0.024868	0.0538312	-0.461962	0.644108	0.999894
KIF22	ENSG00000079616	974.558	-0.000517493	0.0391359	-0.013223	0.98945	0.999894
LRRC16A	ENSG00000079691	151.534	-0.0307831	0.0785267	-0.392008	0.695052	0.999894
PGM1	ENSG00000079739	664.793	-0.0628214	0.0557282	-1.12728	0.259623	0.999894
DDX1	ENSG00000079785	1714.66	0.00204942	0.0233714	0.0876891	0.930124	0.999894
DNM2	ENSG00000079805	5019.62	-0.0415506	0.0375066	-1.10782	0.267939	0.999894
EPB41L2	ENSG00000079819	410.191	-0.026618	0.0539861	-0.493053	0.621975	0.999894
MOXD1	ENSG00000079931	27.9906	-0.0760675	0.117336	-0.648287	0.5168	0.999894
STX7	ENSG00000079950	6939.04	-0.0405564	0.0468738	-0.865226	0.386915	0.999894
RABL2B	ENSG00000079974	411.915	0.0454048	0.0403543	1.12516	0.260523	0.999894
KEAP1	ENSG00000079999	586.319	0.0390605	0.0312524	1.24984	0.211358	0.999894
DDX43	ENSG00000080007	37.8672	0.0108688	0.188668	0.0576081	0.954061	0.999894
DCT	ENSG00000080166	9.6532	0.00929759	0.15283	0.0608362	0.95149	0.999894
SLC35C2	ENSG00000080189	1303.97	0.00288797	0.0235248	0.122763	0.902295	0.999894
CRYBG3	ENSG00000080200	374.716	-0.0575512	0.0581839	-0.989126	0.322601	0.999894
RFX3	ENSG00000080298	827.02	-0.0127581	0.0418977	-0.304505	0.760743	0.999894
RIF1	ENSG00000080345	2993.15	-0.0113984	0.051204	-0.222608	0.823841	0.999894
RAB21	ENSG00000080371	2810.87	-0.0206353	0.0486151	-0.424462	0.671229	0.999894
SLC4A4	ENSG00000080493	78.1375	-0.0711345	0.116654	-0.609793	0.541999	0.999894
SMARCA2	ENSG00000080503	3796.83	-0.0202399	0.0315383	-0.641756	0.521032	0.999894
SESN1	ENSG00000080546	1474.57	0.0256094	0.0595986	0.429698	0.667415	0.999894
COL5A3	ENSG00000080573	83.2958	0.0986325	0.192062	0.513544	0.607571	0.999894
SRCAP	ENSG00000080603	3059.69	-0.0346654	0.0357537	-0.969561	0.332266	0.999894
KIAA0020	ENSG00000080608	649.034	0.0202834	0.032278	0.628396	0.529744	0.999894
CNOT4	ENSG00000080802	708.227	-0.00968747	0.0328638	-0.294777	0.768164	0.999894
PSEN1	ENSG00000080815	4589.29	-0.0430873	0.052861	-0.815106	0.415012	0.999894
CPOX	ENSG00000080819	683.159	0.0499085	0.0319517	1.562	0.118288	0.999894
CLDND1	ENSG00000080822	2085.53	-0.00126082	0.027433	-0.0459599	0.963342	0.999894
MOK	ENSG00000080823	45.505	0.0112317	0.098439	0.114099	0.90916	0.999894
HSP90AA1	ENSG00000080824	15337.5	-0.0534876	0.0597749	-0.894817	0.370885	0.999894
RBL1	ENSG00000080839	496.039	0.00202951	0.0410936	0.0493874	0.960611	0.999894
DLGAP4	ENSG00000080845	850.7	-0.000685986	0.0324874	-0.0211155	0.983154	0.999894
IGSF9B	ENSG00000080854	40.8404	-0.0874674	0.0942405	-0.928131	0.35334	0.999894
CROCCP3	ENSG00000080947	138.836	-0.0288794	0.0566586	-0.509709	0.610255	0.999894
NDC80	ENSG00000080986	177.386	0.0648858	0.065073	0.997124	0.318704	0.999894
AP4E1	ENSG00000081014	767.191	-0.0165154	0.0320313	-0.515603	0.606132	0.999894
RSBN1	ENSG00000081019	2080.44	-0.0416552	0.0491304	-0.847849	0.396522	0.999894
MAGI3	ENSG00000081026	61.3552	-0.0129698	0.0802238	-0.161671	0.871565	0.999894
CXCL2	ENSG00000081041	4.78192	-0.12673	0.225121	-0.562941	0.573475	0.999894
COL4A4	ENSG00000081052	48.9168	-0.092263	0.117029	-0.788374	0.430478	0.999894
TCF7	ENSG00000081059	6029.27	0.00522406	0.063317	0.0825064	0.934244	0.999894
OSTM1	ENSG00000081087	2692.14	0.000836554	0.0460333	0.0181728	0.985501	0.999894
IMPG2	ENSG00000081148	33.8783	0.0786873	0.0682901	1.15225	0.249218	0.999894
PCNP	ENSG00000081154	4303.01	0.000398162	0.0296074	0.0134481	0.98927	0.999894
EXD2	ENSG00000081177	195.475	-0.000366678	0.039672	-0.00924274	0.992625	0.999894
ARG2	ENSG00000081181	53.753	-0.0038688	0.0935178	-0.0413696	0.967001	0.999894
MEF2C	ENSG00000081189	2475.42	-0.0575781	0.0474748	-1.21281	0.225201	0.999894
PTPRC	ENSG00000081237	79679.3	-0.042921	0.0576729	-0.744214	0.456747	0.999894
UBA5	ENSG00000081307	852.408	-0.00358282	0.0318579	-0.112463	0.910457	0.999894
STK17B	ENSG00000081320	15132.5	-0.0166244	0.0447609	-0.371403	0.710337	0.999894
CDC14B	ENSG00000081377	572.128	0.0240594	0.0641495	0.375052	0.707622	0.999894
ZNF510	ENSG00000081386	664.086	-0.00528246	0.0395072	-0.133709	0.893633	0.999894
ZNF506	ENSG00000081665	993.486	-0.0334145	0.0403327	-0.82847	0.407404	0.999894
JMJD4	ENSG00000081692	195.158	0.0319911	0.0559454	0.571827	0.567439	0.999894
DUSP12	ENSG00000081721	445.872	-0.0105948	0.028113	-0.376867	0.706273	0.999894
AACS	ENSG00000081760	239.591	0.00302537	0.0407697	0.0742064	0.940846	0.999894
KIAA0141	ENSG00000081791	1603.63	0.0125801	0.0236654	0.53158	0.595017	0.999894
HSPB11	ENSG00000081870	652.656	0.021846	0.0361604	0.604143	0.545749	0.999894
PHLPP1	ENSG00000081913	351.777	-0.00702325	0.0802316	-0.0875372	0.930245	0.999894
IL12RB2	ENSG00000081985	100.916	-0.0278509	0.110895	-0.251146	0.801701	0.999894
SMARCD3	ENSG00000082014	422.999	0.04862	0.0769231	0.63206	0.527348	0.999894
WDR70	ENSG00000082068	604.265	0.0115801	0.0247418	0.468037	0.639758	0.999894
FYB	ENSG00000082074	25919.2	-0.0302184	0.0726793	-0.415778	0.677572	0.999894
STRADB	ENSG00000082146	608.581	0.0531344	0.0477385	1.11303	0.265696	0.999894
BZW1	ENSG00000082153	4710.32	-0.00840789	0.0315906	-0.266152	0.790123	0.999894
C1QTNF3	ENSG00000082196	51.9585	-0.0112111	0.0688775	-0.162768	0.870701	0.999894
ME2	ENSG00000082212	2261.24	-0.0480292	0.0478622	-1.00349	0.315625	0.999894
C5orf22	ENSG00000082213	692.329	0.0048914	0.0280353	0.174473	0.861494	0.999894
CCNT2	ENSG00000082258	3832.26	-0.00250567	0.0317189	-0.0789959	0.937036	0.999894
FAM135A	ENSG00000082269	377.265	-0.0707344	0.0443312	-1.59559	0.110581	0.999894
COL19A1	ENSG00000082293	188.476	-0.169898	0.109213	-1.55566	0.11979	0.999894
EPB41L3	ENSG00000082397	733.589	0.111173	0.0957284	1.16134	0.245504	0.999894
COBLL1	ENSG00000082438	417.105	-0.12811	0.0692676	-1.84949	0.0643869	0.999894
TRAF5	ENSG00000082512	2214.3	-0.0150214	0.0432016	-0.347705	0.728062	0.999894
MRPL22	ENSG00000082515	301.307	0.0182832	0.0405494	0.450888	0.65207	0.999894
GEMIN5	ENSG00000082516	466.131	-0.0332318	0.0355896	-0.933749	0.350434	0.999894
NFE2L1	ENSG00000082641	2323.67	-0.0233079	0.0304609	-0.765173	0.444168	0.999894
GSK3B	ENSG00000082701	2980.44	-0.058492	0.0501044	-1.1674	0.243048	0.999894
ITGB5	ENSG00000082781	549.484	0.0102862	0.0807446	0.127392	0.89863	0.999894
ERC1	ENSG00000082805	514.421	-0.0445008	0.0413434	-1.07637	0.281762	0.999894
XPO1	ENSG00000082898	5333.7	-7.27145e-05	0.0331985	-0.0021903	0.998252	0.999894
RNF13	ENSG00000082996	5561.98	-0.00571043	0.0786604	-0.0725959	0.942128	0.999894
PALB2	ENSG00000083093	311.41	0.00549919	0.0341163	0.161189	0.871944	0.999894
DOPEY1	ENSG00000083097	1505.43	-0.0108979	0.0381837	-0.285407	0.775332	0.999894
LYRM2	ENSG00000083099	869.021	-0.00860296	0.030291	-0.284011	0.776402	0.999894
BCKDHB	ENSG00000083123	242.033	0.0232789	0.045954	0.506569	0.612457	0.999894
KAT6A	ENSG00000083168	5914.67	-0.0668168	0.0616573	-1.08368	0.278507	0.999894
ZCCHC6	ENSG00000083223	8430.8	-0.0315146	0.0821678	-0.383539	0.70132	0.999894
ULK2	ENSG00000083290	597.979	0.0276095	0.0434649	0.635215	0.525288	0.999894
TNPO1	ENSG00000083312	5414.49	-0.0255837	0.0451117	-0.567119	0.570633	0.999894
PLOD1	ENSG00000083444	858.246	-0.0610426	0.0678547	-0.899608	0.368329	0.999894
P2RX5	ENSG00000083454	418.36	-0.0565324	0.0737878	-0.766148	0.443588	0.999894
ITGAE	ENSG00000083457	482.999	0.0152028	0.039939	0.380651	0.703462	0.999894
DIS3	ENSG00000083520	2085.6	0.00104112	0.0237142	0.0439029	0.964982	0.999894
PIBF1	ENSG00000083535	544.174	-0.00259074	0.0323533	-0.0800766	0.936176	0.999894
TDRD3	ENSG00000083544	476.751	0.0213958	0.0316383	0.676262	0.498874	0.999894
NUFIP1	ENSG00000083635	129.014	-0.00324353	0.0452379	-0.0716995	0.942841	0.999894
PDS5B	ENSG00000083642	2064.1	0.00729752	0.0318931	0.228812	0.819015	0.999894
OXCT1	ENSG00000083720	889.166	0.0243736	0.0359128	0.67869	0.497334	0.999894
CYLD	ENSG00000083799	10975.3	-0.021288	0.0381048	-0.558671	0.576386	0.999894
SLC27A5	ENSG00000083807	44.4229	0.0682125	0.0827225	0.824595	0.409601	0.999894
ZNF324	ENSG00000083812	188.594	-0.0204883	0.0365631	-0.560355	0.575237	0.999894
ZNF671	ENSG00000083814	647.023	-0.0198038	0.0300395	-0.659258	0.50973	0.999894
ZNF416	ENSG00000083817	141.886	-0.0130164	0.0485488	-0.268109	0.788616	0.999894
ZNF586	ENSG00000083828	962.627	-0.0238701	0.0419419	-0.569123	0.569273	0.999894
ZNF446	ENSG00000083838	217.504	-0.010157	0.0401455	-0.253004	0.800265	0.999894
ZNF264	ENSG00000083844	327.031	-0.0201971	0.0536474	-0.376479	0.706561	0.999894
RPS5	ENSG00000083845	7872.19	0.0183026	0.0524443	0.348992	0.727095	0.999894
YTHDC1	ENSG00000083896	5211.27	-0.0245112	0.0252128	-0.972172	0.330965	0.999894
CHMP2B	ENSG00000083937	1890.37	-0.0320456	0.0566956	-0.565223	0.571922	0.999894
SMAP2	ENSG00000084070	19547.1	0.0105833	0.0779221	0.135819	0.891965	0.999894
PPIE	ENSG00000084072	889.802	-0.0799988	0.0640341	-1.24932	0.21155	0.999894
ZMPSTE24	ENSG00000084073	1903.63	-0.018811	0.0542353	-0.346841	0.728711	0.999894
STARD7	ENSG00000084090	3072.06	0.0132978	0.019577	0.679254	0.496977	0.999894
NOA1	ENSG00000084092	598.233	0.0352111	0.0258406	1.36263	0.173	0.999894
REST	ENSG00000084093	2281.77	-0.0231429	0.0322999	-0.716502	0.473681	0.999894
HAL	ENSG00000084110	2519.11	-0.0949667	0.105827	-0.897377	0.369518	0.999894
SSH1	ENSG00000084112	1862.74	-0.0820272	0.0582354	-1.40854	0.15897	0.999894
GSTP1	ENSG00000084207	1718.41	0.0139631	0.0439333	0.317824	0.750619	0.999894
APLP2	ENSG00000084234	11208	-0.0458666	0.0523744	-0.875744	0.381169	0.999894
KIAA1467	ENSG00000084444	123.767	-0.0247731	0.0490197	-0.50537	0.613299	0.999894
WBP11	ENSG00000084463	1599.37	0.00893658	0.0216902	0.412011	0.680332	0.999894
EIF3I	ENSG00000084623	1898.17	0.0105332	0.0305007	0.345343	0.729837	0.999894
TXLNA	ENSG00000084652	1255.09	0.00801653	0.0206866	0.387523	0.698369	0.999894
NCOA1	ENSG00000084676	4934.1	-0.077511	0.0698544	-1.10961	0.267168	0.999894
AGBL5	ENSG00000084693	191.519	0.0481598	0.044561	1.08076	0.279803	0.999894
KIF3C	ENSG00000084731	363.175	-0.066108	0.0685738	-0.964041	0.335025	0.999894
RAB10	ENSG00000084733	4370.21	-0.0307589	0.0460442	-0.66803	0.504115	0.999894
HADHA	ENSG00000084754	5026.81	0.00251096	0.0213087	0.117838	0.906196	0.999894
MAPRE3	ENSG00000084764	167.583	-0.0684268	0.0723329	-0.945999	0.344149	0.999894
CAD	ENSG00000084774	598.497	-0.0347142	0.0424968	-0.816865	0.414006	0.999894
CD59	ENSG00000085063	2077.83	-0.13833	0.122715	-1.12724	0.259639	0.999894
CD82	ENSG00000085117	2590.71	-0.0627646	0.0631335	-0.994157	0.320146	0.999894
TAF9	ENSG00000085231	1380.74	0.00210809	0.0234275	0.0899836	0.9283	0.999894
FCN1	ENSG00000085265	13082.3	-0.0596688	0.0725206	-0.822784	0.410631	0.999894
MYNN	ENSG00000085274	1059.61	0.00191755	0.027705	0.0692131	0.94482	0.999894
MECOM	ENSG00000085276	3.93244	-0.136143	0.213743	-0.636946	0.52416	0.999894
SCAMP1	ENSG00000085365	1097.35	-0.027013	0.0424417	-0.636474	0.524468	0.999894
PREP	ENSG00000085377	772.999	-0.0033744	0.0282275	-0.119543	0.904845	0.999894
HACE1	ENSG00000085382	314.004	-0.000268388	0.0354716	-0.00756627	0.993963	0.999894
SEH1L	ENSG00000085415	707.568	0.016589	0.032869	0.504701	0.613769	0.999894
WDR47	ENSG00000085433	674.497	-0.0140346	0.0379138	-0.370172	0.711255	0.999894
WDFY1	ENSG00000085449	2267.78	0.0427298	0.0644625	0.662863	0.507418	0.999894
OVGP1	ENSG00000085465	78.7241	0.0474392	0.102576	0.46248	0.643737	0.999894
SLC25A24	ENSG00000085491	1269.97	-0.0257471	0.0560765	-0.459142	0.646132	0.999894
MAP3K4	ENSG00000085511	964.966	0.0103048	0.0340158	0.302941	0.761935	0.999894
PILRA	ENSG00000085514	3395.95	-0.0606338	0.0693918	-0.87379	0.382233	0.999894
ABCB1	ENSG00000085563	632.368	-0.0112353	0.0614471	-0.182845	0.85492	0.999894
ZNF213	ENSG00000085644	264.701	-0.0256929	0.0555829	-0.462244	0.643906	0.999894
AKR1B1	ENSG00000085662	866.978	0.0316578	0.0583375	0.542667	0.587359	0.999894
CPNE3	ENSG00000085719	3206.53	-0.0172189	0.0377425	-0.456219	0.648232	0.999894
RRN3	ENSG00000085721	1232.15	0.0216346	0.030087	0.719068	0.472099	0.999894
CTTN	ENSG00000085733	760.16	0.0495065	0.0776943	0.637196	0.523997	0.999894
WNT11	ENSG00000085741	8.04645	0.0538984	0.188144	0.286474	0.774515	0.999894
MTIF2	ENSG00000085760	957.534	0.0630856	0.0334587	1.88548	0.0593656	0.999894
DDHD2	ENSG00000085788	1314	-0.0174115	0.0407139	-0.427654	0.668903	0.999894
TTC39A	ENSG00000085831	8.6358	0.133839	0.172389	0.776377	0.437526	0.999894
EPS15	ENSG00000085832	3640.45	-0.010435	0.0327747	-0.318385	0.750193	0.999894
ORC1	ENSG00000085840	32.0026	0.0311989	0.114256	0.273062	0.784806	0.999894
MGST2	ENSG00000085871	276.788	-0.0179036	0.058439	-0.306365	0.759327	0.999894
CHERP	ENSG00000085872	762.157	-0.00794621	0.0312415	-0.254348	0.799227	0.999894
ATG16L1	ENSG00000085978	1110.1	0.00851929	0.0224483	0.379508	0.704311	0.999894
USP40	ENSG00000085982	342.934	-0.000387362	0.0411212	-0.00942001	0.992484	0.999894
POMGNT1	ENSG00000085998	457.147	0.0143576	0.0390956	0.367244	0.713437	0.999894
RAD54L	ENSG00000085999	9.43211	-0.057615	0.16861	-0.341706	0.732572	0.999894
MAST2	ENSG00000086015	203.532	-0.0077392	0.0417643	-0.185307	0.852988	0.999894
DNAJA1	ENSG00000086061	5782.02	-0.0584043	0.0746276	-0.78261	0.433856	0.999894
B4GALT1	ENSG00000086062	3664.12	-0.0326628	0.0305231	-1.0701	0.284575	0.999894
CHMP5	ENSG00000086065	2625.15	0.0345371	0.0873467	0.395402	0.692546	0.999894
NFX1	ENSG00000086102	1408.65	-0.0188391	0.0249088	-0.756323	0.449455	0.999894
DIMT1	ENSG00000086189	432.101	-0.0102513	0.0353217	-0.290227	0.771643	0.999894
IPO11	ENSG00000086200	454.468	-0.0139301	0.0385355	-0.361488	0.717735	0.999894
EIF2AK1	ENSG00000086232	3205.64	0.0292863	0.0289887	1.01027	0.312367	0.999894
NME8	ENSG00000086288	152.271	-0.20694	0.116503	-1.77627	0.0756892	0.999894
EPDR1	ENSG00000086289	22.4214	-0.15424	0.0962122	-1.60313	0.108907	0.999894
SNX10	ENSG00000086300	5750.97	-0.0517853	0.0975103	-0.531075	0.595367	0.999894
SEPHS1	ENSG00000086475	681.439	-0.0121465	0.0313745	-0.387145	0.698649	0.999894
MRPL28	ENSG00000086504	777.683	-0.0238706	0.040345	-0.591662	0.554077	0.999894
HBQ1	ENSG00000086506	17.3156	-0.0704403	0.173065	-0.407017	0.683996	0.999894
ITPKC	ENSG00000086544	309.976	-0.00234666	0.03641	-0.0644509	0.948611	0.999894
CEACAM6	ENSG00000086548	37.1575	-0.0474419	0.219839	-0.215803	0.829141	0.999894
RBM22	ENSG00000086589	1930.84	-0.0341304	0.0295501	-1.155	0.248089	0.999894
TMED2	ENSG00000086598	3709.01	-0.00950325	0.0262283	-0.362327	0.717107	0.999894
ERO1LB	ENSG00000086619	866.73	0.0475588	0.0314921	1.51018	0.130998	0.999894
ZFAND6	ENSG00000086666	2511.77	-0.0281636	0.0335612	-0.83917	0.401374	0.999894
LAT2	ENSG00000086730	4426.68	-0.115334	0.0731627	-1.57641	0.114932	0.999894
ZW10	ENSG00000086827	439.308	0.0271516	0.0266551	1.01863	0.30838	0.999894
ALG9	ENSG00000086848	101.786	0.0975953	0.0515942	1.89159	0.058545	0.999894
MYBPC2	ENSG00000086967	5.34319	-0.101348	0.213017	-0.475776	0.634234	0.999894
ACOX3	ENSG00000087008	176.375	0.0270816	0.0423846	0.638949	0.522856	0.999894
MTMR2	ENSG00000087053	470.551	0.00910478	0.0371539	0.245056	0.806413	0.999894
PPP1R15A	ENSG00000087074	3338.77	-0.070751	0.0897834	-0.788018	0.430686	0.999894
HSD17B14	ENSG00000087076	3.66031	0.0285251	0.24818	0.114937	0.908495	0.999894
TRIP6	ENSG00000087077	109.167	-0.0395451	0.0695513	-0.568575	0.569645	0.999894
FTL	ENSG00000087086	39421.3	-0.0069889	0.0457015	-0.152925	0.878458	0.999894
SRRT	ENSG00000087087	1545.3	0.0183354	0.0276044	0.664219	0.50655	0.999894
BAX	ENSG00000087088	974.415	-0.00650688	0.0368842	-0.176414	0.859969	0.999894
NLK	ENSG00000087095	759.031	-0.0214753	0.0281	-0.764245	0.444721	0.999894
PIGS	ENSG00000087111	1164.5	-0.0209642	0.0251779	-0.83264	0.405048	0.999894
ATXN7L3	ENSG00000087152	2629.89	-0.0138796	0.0330815	-0.419557	0.674809	0.999894
PGS1	ENSG00000087157	2419.88	-0.0724014	0.103128	-0.702052	0.482647	0.999894
PSMC5	ENSG00000087191	1854.02	0.0128582	0.0316034	0.406863	0.684109	0.999894
UIMC1	ENSG00000087206	2185.69	-0.0527533	0.0555368	-0.949881	0.342173	0.999894
CETP	ENSG00000087237	27.3194	-0.0630213	0.113938	-0.553118	0.580183	0.999894
LPCAT2	ENSG00000087253	6055	-0.0773084	0.12151	-0.636229	0.524627	0.999894
GNAO1	ENSG00000087258	52.9621	0.161677	0.101517	1.5926	0.11125	0.999894
OGFOD1	ENSG00000087263	710.078	0.0307616	0.0287057	1.07162	0.283892	0.999894
SH3BP2	ENSG00000087266	5498.25	-0.0440601	0.0600106	-0.734206	0.462823	0.999894
NOP14	ENSG00000087269	835.611	0.0117126	0.0354626	0.330281	0.741187	0.999894
ADD1	ENSG00000087274	5514.58	-0.0456287	0.0257719	-1.77048	0.0766464	0.999894
L2HGDH	ENSG00000087299	73.951	0.051251	0.0632214	0.810658	0.417562	0.999894
TXNDC16	ENSG00000087301	415.396	0.013179	0.0386364	0.341104	0.733025	0.999894
C14orf166	ENSG00000087302	1695.2	0.0214036	0.0259725	0.824089	0.409889	0.999894
NID2	ENSG00000087303	6.30269	-0.0682838	0.155436	-0.439304	0.660441	0.999894
GMCL1	ENSG00000087338	2044.86	-0.0106493	0.0440162	-0.241941	0.808826	0.999894
SF3B2	ENSG00000087365	4848.45	-0.0082423	0.023526	-0.350349	0.726077	0.999894
KLHL42	ENSG00000087448	641.203	-0.0324893	0.0386856	-0.839828	0.401005	0.999894
GNAS	ENSG00000087460	12871.6	-0.000248768	0.027747	-0.00896556	0.992847	0.999894
DNM1L	ENSG00000087470	1550.11	0.00287263	0.0272595	0.105381	0.916074	0.999894
PHACTR3	ENSG00000087495	7.41189	0.0621268	0.176331	0.35233	0.724591	0.999894
ERGIC2	ENSG00000087502	1629.07	-0.0276136	0.0488576	-0.565186	0.571947	0.999894
AURKA	ENSG00000087586	66.3237	-0.00924139	0.0727332	-0.127059	0.898894	0.999894
CASS4	ENSG00000087589	1540.6	-0.0374362	0.0858663	-0.435983	0.662849	0.999894
AAMDC	ENSG00000087884	73.3834	0.0635873	0.0589296	1.07904	0.280571	0.999894
RFX2	ENSG00000087903	641.342	-0.181376	0.11161	-1.62509	0.104144	0.999894
METTL2A	ENSG00000087995	167.862	0.0466481	0.0410711	1.13579	0.256045	0.999894
ALG6	ENSG00000088035	764.763	0.00496791	0.023649	0.210069	0.833614	0.999894
CNOT3	ENSG00000088038	955.417	-0.0254385	0.0490544	-0.518578	0.604055	0.999894
GP6	ENSG00000088053	111.552	-0.0482099	0.0928222	-0.519379	0.603497	0.999894
PTPN4	ENSG00000088179	3326.4	0.0106058	0.0482174	0.219958	0.825904	0.999894
DDX18	ENSG00000088205	2966.99	0.0180969	0.026649	0.679084	0.497084	0.999894
KHSRP	ENSG00000088247	1441.58	0.0109329	0.0274197	0.398724	0.690096	0.999894
GNA11	ENSG00000088256	73.6197	0.0110684	0.0789202	0.140248	0.888464	0.999894
ASAP3	ENSG00000088280	19.9193	0.179712	0.144028	1.24776	0.212118	0.999894
EDEM2	ENSG00000088298	1085.56	-0.0529539	0.0601613	-0.880199	0.378752	0.999894
DNMT3B	ENSG00000088305	15.119	0.0160535	0.112861	0.142241	0.88689	0.999894
TPX2	ENSG00000088325	63.8623	0.0217361	0.131055	0.165855	0.868271	0.999894
FER1L4	ENSG00000088340	2.41957	-0.116592	0.269537	-0.432564	0.665332	0.999894
PDRG1	ENSG00000088356	370.82	0.0370176	0.035605	1.03968	0.298491	0.999894
EPB41L1	ENSG00000088367	2.54725	0.27187	0.231494	1.17441	0.24023	0.999894
DOCK9	ENSG00000088387	1141.27	0.0326113	0.0568084	0.574058	0.565929	0.999894
ANKRD10	ENSG00000088448	2307.7	-0.00955739	0.0262733	-0.363769	0.716031	0.999894
TGDS	ENSG00000088451	508.404	0.0282063	0.0311728	0.904838	0.365551	0.999894
DOCK3	ENSG00000088538	30.7252	0.139837	0.110422	1.26638	0.205375	0.999894
C3orf18	ENSG00000088543	206.052	0.021401	0.0498205	0.429563	0.667514	0.999894
COQ9	ENSG00000088682	407.727	0.00105907	0.0311599	0.0339882	0.972887	0.999894
TMEM40	ENSG00000088726	362.938	0.0397589	0.0888869	0.447298	0.65466	0.999894
KIF9	ENSG00000088727	27.524	0.0257956	0.0695167	0.37107	0.710585	0.999894
CRLS1	ENSG00000088766	551.502	0.0186197	0.0329643	0.564844	0.57218	0.999894
PPP1R13B	ENSG00000088808	201.284	0.0202233	0.0479934	0.421377	0.67348	0.999894
ATRN	ENSG00000088812	776.178	-0.0174839	0.0390795	-0.447393	0.654591	0.999894
SMOX	ENSG00000088826	561.962	0.0157963	0.0799253	0.197638	0.843328	0.999894
SIGLEC1	ENSG00000088827	248.228	0.300923	0.216393	1.39063	0.164337	0.999894
FKBP1A	ENSG00000088832	5712.22	-0.0694899	0.0541301	-1.28376	0.199227	0.999894
NSFL1C	ENSG00000088833	2281.47	-0.0328126	0.0555554	-0.590628	0.55477	0.999894
SLC4A11	ENSG00000088836	3.44011	0.10033	0.210189	0.477334	0.633124	0.999894
C20orf194	ENSG00000088854	265.667	0.0249766	0.0467467	0.534296	0.593136	0.999894
ZNF343	ENSG00000088876	250.355	-0.00453349	0.0334284	-0.135618	0.892123	0.999894
EBF4	ENSG00000088881	23.5141	0.0984785	0.147358	0.668295	0.503946	0.999894
CPXM1	ENSG00000088882	8.25438	-0.125196	0.172842	-0.724337	0.468859	0.999894
MAVS	ENSG00000088888	913.711	-0.00337573	0.0544098	-0.0620428	0.950529	0.999894
LZTS3	ENSG00000088899	31.5109	0.0454311	0.119272	0.380903	0.703275	0.999894
XRN2	ENSG00000088930	5592.76	-0.038349	0.0489554	-0.783346	0.433424	0.999894
PLK1S1	ENSG00000088970	707.834	-0.0174471	0.0311928	-0.559331	0.575936	0.999894
DYNLL1	ENSG00000088986	1804.81	-0.0382165	0.0366199	-1.0436	0.29667	0.999894
TESC	ENSG00000088992	255.256	-0.0221734	0.0633289	-0.350131	0.72624	0.999894
SNX5	ENSG00000089006	2328.72	0.00735323	0.0245353	0.299701	0.764406	0.999894
RPL6	ENSG00000089009	12313.4	0.0152654	0.0337736	0.451994	0.651273	0.999894
SIRPG	ENSG00000089012	601.564	0.0224543	0.0630733	0.356004	0.721838	0.999894
MAPKAPK5	ENSG00000089022	557.146	0.0329766	0.0227588	1.44896	0.147349	0.999894
P2RX7	ENSG00000089041	427.727	-0.0407392	0.0839367	-0.485357	0.627423	0.999894
ESF1	ENSG00000089048	659.073	0.000662716	0.042151	0.0157224	0.987456	0.999894
RBBP9	ENSG00000089050	362.285	0.00104881	0.0402029	0.0260878	0.979187	0.999894
ANAPC5	ENSG00000089053	3074.99	0.0145716	0.0206947	0.704125	0.481355	0.999894
SLC23A2	ENSG00000089057	1105.48	-0.0168892	0.0329367	-0.512779	0.608106	0.999894
SLC8B1	ENSG00000089060	1536.65	-0.0020504	0.0390519	-0.0525044	0.958127	0.999894
TMEM230	ENSG00000089063	1805.18	0.0108101	0.0248047	0.435811	0.662974	0.999894
DZANK1	ENSG00000089091	46.3831	-0.00323189	0.0718562	-0.0449772	0.964125	0.999894
KDM2B	ENSG00000089094	1043.48	0.00316595	0.0320547	0.0987671	0.921323	0.999894
TASP1	ENSG00000089123	195.75	0.0494484	0.0414577	1.19274	0.23297	0.999894
OAS1	ENSG00000089127	2412.25	0.199401	0.136481	1.46102	0.144009	0.999894
GCN1L1	ENSG00000089154	1591.58	-0.0116833	0.0398251	-0.293366	0.769243	0.999894
RPLP0	ENSG00000089157	12368.6	0.0321209	0.0403131	0.796786	0.425575	0.999894
PXN	ENSG00000089159	10726.1	-0.0608942	0.0675637	-0.901286	0.367436	0.999894
SIRT4	ENSG00000089163	22.0579	0.0169689	0.100025	0.169646	0.865289	0.999894
RPH3A	ENSG00000089169	224.104	-0.207981	0.152807	-1.36107	0.173493	0.999894
KIF16B	ENSG00000089177	291.62	0.058709	0.0719743	0.815693	0.414675	0.999894
TRMT6	ENSG00000089195	506.572	0.00182202	0.031928	0.0570666	0.954492	0.999894
CHGB	ENSG00000089199	4.13019	0.305878	0.287947	1.06227	0.288112	0.999894
PEBP1	ENSG00000089220	1458.75	0.0631531	0.0486707	1.29756	0.194439	0.999894
BRAP	ENSG00000089234	983.286	-0.0127785	0.0311863	-0.409748	0.681991	0.999894
ERP29	ENSG00000089248	4401.79	-0.00339912	0.0246076	-0.138133	0.890135	0.999894
FUS	ENSG00000089280	8525.08	0.0224169	0.0259197	0.86486	0.387116	0.999894
FXYD5	ENSG00000089327	3505.37	-4.66507e-05	0.0412307	-0.00113146	0.999097	0.999894
ZNF302	ENSG00000089335	1369.08	0.0171184	0.0416963	0.41055	0.681403	0.999894
GRAMD1A	ENSG00000089351	2128.75	-0.115596	0.0792188	-1.4592	0.14451	0.999894
CDIP1	ENSG00000089486	662.474	0.0258804	0.0387305	0.668217	0.503995	0.999894
CMTM1	ENSG00000089505	89.0334	-0.0592539	0.115464	-0.513181	0.607824	0.999894
GANAB	ENSG00000089597	5029.66	-0.0200004	0.0282826	-0.707163	0.479465	0.999894
GMIP	ENSG00000089639	4546.07	-0.0370539	0.0619293	-0.598327	0.549622	0.999894
BIRC5	ENSG00000089685	39.7891	0.125854	0.177284	0.709901	0.477765	0.999894
LAG3	ENSG00000089692	82.2795	0.113772	0.105684	1.07653	0.281692	0.999894
MLF2	ENSG00000089693	2123.43	-0.00363922	0.0472886	-0.0769576	0.938657	0.999894
OTUB2	ENSG00000089723	10.5686	0.014776	0.139855	0.105652	0.915858	0.999894
DDX24	ENSG00000089737	3552.51	0.00829253	0.0329797	0.251444	0.801471	0.999894
ZBTB25	ENSG00000089775	1225.29	0.0498203	0.0450981	1.10471	0.269286	0.999894
NECAP1	ENSG00000089818	1690.03	0.00164885	0.0325245	0.0506955	0.959568	0.999894
ANKRD24	ENSG00000089847	9.11231	0.0438885	0.143635	0.305557	0.759942	0.999894
DHX32	ENSG00000089876	287.806	-0.0416571	0.0443312	-0.939678	0.347383	0.999894
RCOR1	ENSG00000089902	2864.01	-0.0633451	0.0650814	-0.973321	0.330394	0.999894
GPATCH2L	ENSG00000089916	2644.99	-0.0149758	0.0358945	-0.417217	0.676519	0.999894
LTBP4	ENSG00000090006	352.974	0.0628205	0.0630551	0.996279	0.319114	0.999894
BLVRB	ENSG00000090013	671.188	0.0416144	0.0618103	0.67326	0.500782	0.999894
SLC9A1	ENSG00000090020	842.625	-0.0557664	0.0519598	-1.07326	0.283155	0.999894
SPTLC1	ENSG00000090054	1512.41	-0.0170263	0.0487718	-0.349102	0.727013	0.999894
PAPOLA	ENSG00000090060	9000.03	-0.0381002	0.0419507	-0.908213	0.363766	0.999894
CCNK	ENSG00000090061	1502.68	0.000899408	0.0310705	0.0289474	0.976907	0.999894
PCBP4	ENSG00000090097	109.251	0.0344054	0.0664813	0.51752	0.604794	0.999894
RGS1	ENSG00000090104	126.353	-0.0493702	0.114445	-0.431389	0.666186	0.999894
YPEL3	ENSG00000090238	4994.29	0.0163179	0.0648243	0.251725	0.801254	0.999894
MRPS33	ENSG00000090263	420.568	0.0140509	0.0419247	0.335146	0.737515	0.999894
NDUFB2	ENSG00000090266	586.209	0.0163905	0.0442871	0.370096	0.711311	0.999894
NUDC	ENSG00000090273	1091.06	0.0201338	0.029149	0.69072	0.489742	0.999894
MAEA	ENSG00000090316	2157.8	-0.0755298	0.0581318	-1.29929	0.193846	0.999894
ICAM1	ENSG00000090339	1330.07	-0.0589396	0.0968109	-0.608812	0.542649	0.999894
STRN4	ENSG00000090372	1657.01	-0.0636743	0.0549045	-1.15973	0.24616	0.999894
IRAK3	ENSG00000090376	3455.89	-0.0477956	0.0992018	-0.481801	0.629947	0.999894
LYZ	ENSG00000090382	65759.2	0.0609606	0.068641	0.888106	0.374484	0.999894
MUL1	ENSG00000090432	527.706	0.0114758	0.0284082	0.403962	0.68624	0.999894
TFAP4	ENSG00000090447	208.467	-0.0161045	0.0494077	-0.325952	0.744461	0.999894
PDCD7	ENSG00000090470	585.044	0.00305179	0.0282725	0.107942	0.914042	0.999894
SPG21	ENSG00000090487	2662.84	-0.0154234	0.0421476	-0.365937	0.714412	0.999894
DNAJB11	ENSG00000090520	1380.68	-0.0296648	0.0408218	-0.726691	0.467416	0.999894
LEPREL1	ENSG00000090530	19.3828	0.0380029	0.150371	0.252727	0.800479	0.999894
FLT3LG	ENSG00000090554	63.6125	0.0837742	0.0714699	1.17216	0.241132	0.999894
RAB11FIP3	ENSG00000090565	345.591	0.0209152	0.0412787	0.506682	0.612378	0.999894
GNPTG	ENSG00000090581	744.954	0.0351399	0.0331077	1.06138	0.288516	0.999894
ZNF268	ENSG00000090612	545.315	-0.0080288	0.0354283	-0.226621	0.820718	0.999894
GOLGA3	ENSG00000090615	1404.34	0.0119138	0.0282703	0.421426	0.673444	0.999894
PABPC4	ENSG00000090621	2300.47	0.0249329	0.031632	0.788217	0.43057	0.999894
CD209	ENSG00000090659	9.5347	0.206717	0.168438	1.22726	0.219724	0.999894
CERS4	ENSG00000090661	374.723	0.0135382	0.0554276	0.24425	0.807037	0.999894
MCOLN1	ENSG00000090674	344.292	-0.0574321	0.05943	-0.966383	0.333852	0.999894
USP48	ENSG00000090686	2581.01	-0.00385014	0.0216692	-0.177678	0.858976	0.999894
PDPR	ENSG00000090857	1313.11	0.0299673	0.075283	0.398062	0.690585	0.999894
AARS	ENSG00000090861	902.028	-0.0145239	0.0409158	-0.354971	0.722611	0.999894
GLG1	ENSG00000090863	3661.51	-0.00852176	0.0320016	-0.266292	0.790014	0.999894
TNRC6A	ENSG00000090905	1842.49	-0.0101437	0.0335948	-0.301943	0.762696	0.999894
FCGBP	ENSG00000090920	345.965	0.0658059	0.117077	0.562075	0.574065	0.999894
PLEKHG2	ENSG00000090924	344.492	0.00939348	0.0510793	0.1839	0.854092	0.999894
NAT14	ENSG00000090971	42.7543	-0.0906841	0.068405	-1.32569	0.184941	0.999894
PITPNM2	ENSG00000090975	532.779	-0.0149807	0.0574936	-0.260563	0.79443	0.999894
EXOC1	ENSG00000090989	2179.58	-0.00895818	0.0322894	-0.277434	0.781447	0.999894
RBM27	ENSG00000091009	1933.62	-0.01375	0.0337373	-0.40756	0.683597	0.999894
OSBPL8	ENSG00000091039	13253.5	-0.0483834	0.0670215	-0.721908	0.470351	0.999894
DTX2	ENSG00000091073	485.455	0.0415781	0.0564481	0.736572	0.461383	0.999894
NLRC4	ENSG00000091106	1572.69	-0.0337496	0.104828	-0.321951	0.747489	0.999894
PUS7	ENSG00000091127	143.831	0.0261161	0.0432344	0.604057	0.545806	0.999894
NRCAM	ENSG00000091129	175.029	-0.000337746	0.142073	-0.00237727	0.998103	0.999894
SLC26A4	ENSG00000091137	3.60115	-0.128211	0.165846	-0.77307	0.439481	0.999894
DLD	ENSG00000091140	1929.23	0.00906923	0.0269149	0.336959	0.736148	0.999894
WDR7	ENSG00000091157	854.601	-0.010165	0.038343	-0.265108	0.790926	0.999894
TXNL1	ENSG00000091164	1217.26	-0.0131814	0.0219693	-0.599992	0.548511	0.999894
IL5RA	ENSG00000091181	852.954	-0.00197621	0.157245	-0.0125677	0.989973	0.999894
ABCC6	ENSG00000091262	36.7138	-0.00633936	0.108433	-0.0584633	0.95338	0.999894
CMTM6	ENSG00000091317	16070.6	-0.040052	0.0726278	-0.551468	0.581313	0.999894
ITGA6	ENSG00000091409	3193.82	0.0289505	0.057141	0.50665	0.612401	0.999894
RAPGEF4	ENSG00000091428	5.13194	-0.117101	0.17121	-0.683959	0.494001	0.999894
MLTK	ENSG00000091436	639.087	-0.109914	0.107875	-1.0189	0.308251	0.999894
FH	ENSG00000091483	607.173	0.00383855	0.033696	0.113917	0.909303	0.999894
SEL1L3	ENSG00000091490	2124.4	-0.0707634	0.0493873	-1.43283	0.151907	0.999894
TF	ENSG00000091513	3.94686	-0.162933	0.17542	-0.928813	0.352986	0.999894
CDV3	ENSG00000091527	7477.92	-0.0261248	0.0230642	-1.1327	0.257341	0.999894
MYO15A	ENSG00000091536	6.91369	0.0245445	0.146337	0.167726	0.866799	0.999894
ALKBH5	ENSG00000091542	1657.75	0.0180778	0.0219334	0.824214	0.409818	0.999894
NLRP1	ENSG00000091592	8891.09	-0.01783	0.0446295	-0.399511	0.689517	0.999894
PITPNM3	ENSG00000091622	8.64474	-0.0622744	0.122446	-0.508586	0.611043	0.999894
SPAG7	ENSG00000091640	796.401	-0.003804	0.0266195	-0.142903	0.886367	0.999894
ORC6	ENSG00000091651	41.3701	0.111733	0.0832472	1.34218	0.179536	0.999894
ZC3HC1	ENSG00000091732	211.994	0.0407268	0.034428	1.18296	0.236826	0.999894
ESR1	ENSG00000091831	35.1292	0.0713079	0.0909856	0.783728	0.4332	0.999894
RGS17	ENSG00000091844	9.24249	-0.254524	0.206617	-1.23186	0.218001	0.999894
TMEM101	ENSG00000091947	470.968	0.0229903	0.0332088	0.692294	0.488753	0.999894
CD200	ENSG00000091972	301.482	-0.16249	0.0933268	-1.74109	0.0816683	0.999894
PSME1	ENSG00000092010	6440.17	0.0345722	0.0552209	0.626072	0.531268	0.999894
PPP2R3C	ENSG00000092020	1936.17	-0.0172381	0.0645734	-0.266953	0.789505	0.999894
HAUS4	ENSG00000092036	764.346	-0.0566102	0.0957713	-0.591098	0.554455	0.999894
JPH4	ENSG00000092051	13.03	0.12198	0.159925	0.762733	0.445623	0.999894
CEBPE	ENSG00000092067	350.208	0.0393218	0.138313	0.284295	0.776185	0.999894
SLC7A8	ENSG00000092068	101.748	0.100079	0.154586	0.6474	0.517373	0.999894
OSGEP	ENSG00000092094	1475.39	0.00128902	0.0445482	0.0289353	0.976916	0.999894
SLC22A17	ENSG00000092096	50.2767	0.175332	0.110976	1.5799	0.114129	0.999894
RNF31	ENSG00000092098	629.393	0.0195879	0.0582015	0.336553	0.736454	0.999894
SCFD1	ENSG00000092108	1295.98	-0.0159335	0.0267898	-0.594761	0.552003	0.999894
G2E3	ENSG00000092140	1149.36	0.0134853	0.0376394	0.358275	0.720137	0.999894
HECTD1	ENSG00000092148	3324.48	-0.00580794	0.0318315	-0.182459	0.855223	0.999894
HNRNPC	ENSG00000092199	13539.1	-0.00855523	0.0299859	-0.285309	0.775408	0.999894
RPGRIP1	ENSG00000092200	366.317	0.0477434	0.0781526	0.610899	0.541266	0.999894
SUPT16H	ENSG00000092201	3488.23	-0.00603639	0.019487	-0.309765	0.75674	0.999894
TOX4	ENSG00000092203	2381.94	-0.023452	0.0339786	-0.6902	0.490068	0.999894
GEMIN2	ENSG00000092208	179.248	0.0237155	0.0387644	0.611786	0.540679	0.999894
TGM1	ENSG00000092295	34.0792	-0.0500884	0.0849679	-0.589498	0.555527	0.999894
TINF2	ENSG00000092330	2262.29	-0.0301292	0.0299005	-1.00765	0.313623	0.999894
DAZL	ENSG00000092345	3.99396	-0.227117	0.244875	-0.927482	0.353677	0.999894
TRPM7	ENSG00000092439	2607.62	-0.011378	0.0328271	-0.346604	0.728889	0.999894
WDR76	ENSG00000092470	238.336	0.0393289	0.0430491	0.913583	0.360936	0.999894
CAPN3	ENSG00000092529	45.0481	-0.102453	0.072344	-1.41619	0.156721	0.999894
SNAP23	ENSG00000092531	8372.97	-0.0238901	0.054056	-0.441951	0.658525	0.999894
PHGDH	ENSG00000092621	95.2917	-0.0225355	0.0890452	-0.253079	0.800207	0.999894
COL9A3	ENSG00000092758	154.076	0.165356	0.28873	0.572703	0.566846	0.999894
EZR	ENSG00000092820	4674.38	-0.0527629	0.0262884	-2.00708	0.0447409	0.999894
MYL6	ENSG00000092841	8684.09	-0.0489827	0.0463325	-1.0572	0.290421	0.999894
AGO1	ENSG00000092847	2032.17	-0.0095239	0.0336808	-0.28277	0.777353	0.999894
TEKT2	ENSG00000092850	3.20434	0.0834481	0.256326	0.325554	0.744761	0.999894
CLSPN	ENSG00000092853	46.9651	0.00875694	0.114983	0.0761583	0.939293	0.999894
RFFL	ENSG00000092871	2024.45	-0.0268959	0.0447238	-0.601379	0.547588	0.999894
UNC13D	ENSG00000092929	4609.57	-0.0309442	0.0492076	-0.62885	0.529448	0.999894
MFSD11	ENSG00000092931	372.296	0.00676055	0.0312229	0.216525	0.828578	0.999894
DPYSL2	ENSG00000092964	1225.68	0.020619	0.0573115	0.359771	0.719019	0.999894
TGFB2	ENSG00000092969	14.3414	-0.00426667	0.16886	-0.0252675	0.979842	0.999894
GPATCH2	ENSG00000092978	415.821	-0.00289794	0.0329198	-0.0880304	0.929853	0.999894
NUP50	ENSG00000093000	6341.79	-0.0597077	0.0468076	-1.2756	0.202097	0.999894
CDC45	ENSG00000093009	14.6581	0.0464671	0.175253	0.265143	0.790899	0.999894
COMT	ENSG00000093010	513.203	-0.0231799	0.0428519	-0.540931	0.588555	0.999894
CECR1	ENSG00000093072	4669.83	0.0298374	0.0497254	0.600044	0.548477	0.999894
VNN3	ENSG00000093134	2090.2	-0.0164835	0.11108	-0.148393	0.882033	0.999894
ECHDC1	ENSG00000093144	2097.19	0.0415092	0.0342756	1.21104	0.22588	0.999894
LRRFIP2	ENSG00000093167	1394.47	-0.0487087	0.0630979	-0.771954	0.440142	0.999894
SEC22C	ENSG00000093183	1110.12	0.0113134	0.02558	0.442276	0.65829	0.999894
XYLB	ENSG00000093217	19.0079	-0.123569	0.116343	-1.06211	0.288186	0.999894
CDC6	ENSG00000094804	35.3041	0.0182591	0.143076	0.127619	0.898451	0.999894
CDC23	ENSG00000094880	822.233	0.00473415	0.0269908	0.175399	0.860766	0.999894
AAAS	ENSG00000094914	584.394	0.00762424	0.033862	0.225156	0.821858	0.999894
CBX5	ENSG00000094916	1948.5	0.0303694	0.0413101	0.735156	0.462244	0.999894
SUCO	ENSG00000094975	1862.02	-0.00779917	0.0272223	-0.286499	0.774496	0.999894
MSH2	ENSG00000095002	826.02	-0.0109799	0.0450161	-0.24391	0.807301	0.999894
MAP3K1	ENSG00000095015	7987.78	-0.0530307	0.0405457	-1.30792	0.190899	0.999894
DHPS	ENSG00000095059	866.808	0.021611	0.0322515	0.670078	0.502808	0.999894
HOOK2	ENSG00000095066	167.998	0.0209343	0.0526998	0.397238	0.691192	0.999894
ARCN1	ENSG00000095139	4042.18	-0.0276679	0.0332784	-0.831408	0.405743	0.999894
TMEM38B	ENSG00000095209	286.334	0.0540115	0.0427365	1.26383	0.206292	0.999894
PSMD5	ENSG00000095261	902.788	0.0130017	0.0283997	0.457813	0.647087	0.999894
PTGS1	ENSG00000095303	4158.51	-0.0330375	0.0804232	-0.410796	0.681222	0.999894
NUP188	ENSG00000095319	792.114	-0.0109044	0.0372039	-0.293098	0.769447	0.999894
CRAT	ENSG00000095321	357.72	0.0274185	0.0480576	0.570535	0.568315	0.999894
SH2D3C	ENSG00000095370	2604.34	-0.0505373	0.0478364	-1.05646	0.290758	0.999894
NANS	ENSG00000095380	435.085	-0.0304368	0.0660039	-0.461136	0.644701	0.999894
TBC1D2	ENSG00000095383	518.603	0.0152279	0.0552693	0.275521	0.782916	0.999894
DFNB31	ENSG00000095397	53.5039	-0.215505	0.120749	-1.78473	0.0743058	0.999894
CWF19L1	ENSG00000095485	1188.07	-0.0195048	0.0229589	-0.849552	0.395574	0.999894
SEMA4G	ENSG00000095539	5.3758	-0.119781	0.147461	-0.812293	0.416624	0.999894
BTAF1	ENSG00000095564	5561.22	0.00104304	0.032704	0.0318933	0.974557	0.999894
IKZF5	ENSG00000095574	1514.91	0.0144391	0.0300676	0.480219	0.631072	0.999894
BLNK	ENSG00000095585	424.359	-0.12784	0.0614699	-2.07972	0.0375514	0.999894
TDRD1	ENSG00000095627	3.84597	0.0521888	0.236236	0.220918	0.825156	0.999894
SORBS1	ENSG00000095637	23.5674	-0.177097	0.107555	-1.64657	0.099647	0.999894
BAMBI	ENSG00000095739	26.4041	-0.11572	0.144624	-0.800146	0.423626	0.999894
WAC	ENSG00000095787	8086.05	-0.0177816	0.0417726	-0.425677	0.670343	0.999894
CREM	ENSG00000095794	264.828	-0.0175455	0.0642887	-0.272917	0.784917	0.999894
NUBP2	ENSG00000095906	450.731	0.00406497	0.0502516	0.0808923	0.935528	0.999894
C19orf77	ENSG00000095932	17.1681	-0.0157988	0.160701	-0.0983116	0.921685	0.999894
HIVEP1	ENSG00000095951	1188.98	-0.0693761	0.0639239	-1.08529	0.277793	0.999894
CRISP3	ENSG00000096006	201.637	0.0389597	0.186566	0.208825	0.834585	0.999894
FKBP5	ENSG00000096060	5121.16	-0.00403104	0.103667	-0.0388844	0.968983	0.999894
SRPK1	ENSG00000096063	3540.5	-0.133971	0.0979423	-1.36785	0.171358	0.999894
BRPF3	ENSG00000096070	1101.73	-0.0487098	0.0446782	-1.09024	0.275609	0.999894
MRPS18A	ENSG00000096080	291.411	-0.00106501	0.0362998	-0.0293393	0.976594	0.999894
TMEM14A	ENSG00000096092	134.792	0.0254914	0.0559685	0.45546	0.648778	0.999894
EFHC1	ENSG00000096093	361.437	0.0256585	0.049356	0.519866	0.603157	0.999894
HSP90AB1	ENSG00000096384	9355.52	-0.0480488	0.0409989	-1.17195	0.241215	0.999894
CDC5L	ENSG00000096401	2039.55	-0.0028875	0.0297183	-0.0971625	0.922597	0.999894
ITPR3	ENSG00000096433	1095.43	0.0576102	0.0524476	1.09843	0.272015	0.999894
ZNF184	ENSG00000096654	446.316	-0.0210063	0.0316383	-0.663952	0.506721	0.999894
DSP	ENSG00000096696	69.2047	0.555623	0.573804	0.968314	0.332887	0.999894
SIRT1	ENSG00000096717	1553.07	-0.0163936	0.0323796	-0.506294	0.61265	0.999894
HNRNPH3	ENSG00000096746	7381.42	-0.00689728	0.0320944	-0.214906	0.82984	0.999894
IFT74	ENSG00000096872	214.424	-0.0203703	0.0410098	-0.496717	0.619388	0.999894
JAK2	ENSG00000096968	4280.06	-0.0189783	0.0886351	-0.214117	0.830456	0.999894
IL12RB1	ENSG00000096996	664.223	0.0763472	0.0496463	1.53782	0.124092	0.999894
ABL1	ENSG00000097007	547.674	0.0341168	0.035088	0.972321	0.330891	0.999894
ACOT7	ENSG00000097021	95.074	0.0155778	0.0660615	0.235807	0.813582	0.999894
SH3GLB1	ENSG00000097033	6695.63	-0.0106681	0.0788635	-0.135273	0.892396	0.999894
CDC7	ENSG00000097046	293.79	0.0326982	0.0559026	0.584914	0.558605	0.999894
SYDE2	ENSG00000097096	33.1432	0.246197	0.119867	2.05392	0.0399831	0.999894
PCSK5	ENSG00000099139	395.169	-0.00591182	0.0588058	-0.100531	0.919922	0.999894
SCD	ENSG00000099194	121.046	-0.0228275	0.0823706	-0.277132	0.781679	0.999894
TMED1	ENSG00000099203	231.475	-0.00598987	0.0398211	-0.15042	0.880434	0.999894
ABLIM1	ENSG00000099204	5676.35	-0.0192933	0.0556868	-0.346461	0.728996	0.999894
ERMP1	ENSG00000099219	762.208	-0.000990094	0.0483822	-0.020464	0.983673	0.999894
RAB18	ENSG00000099246	3624.08	-0.0384063	0.0513582	-0.747813	0.454573	0.999894
NRP1	ENSG00000099250	55.5043	0.0607438	0.127388	0.476841	0.633475	0.999894
HSD17B7P2	ENSG00000099251	148.377	0.0529643	0.0591665	0.895175	0.370694	0.999894
PRTFDC1	ENSG00000099256	49.8592	-0.00406558	0.098768	-0.041163	0.967166	0.999894
TSPAN15	ENSG00000099282	26.9024	0.17257	0.124607	1.38491	0.16608	0.999894
H2AFY2	ENSG00000099284	85.2095	0.0162313	0.0641636	0.252968	0.800293	0.999894
FAM21A	ENSG00000099290	449.036	-0.0503965	0.0569402	-0.885078	0.376115	0.999894
MAST3	ENSG00000099308	3188.33	-0.0671659	0.0565049	-1.18867	0.234568	0.999894
MZF1	ENSG00000099326	399.588	-0.0349969	0.0394718	-0.886631	0.375277	0.999894
OCEL1	ENSG00000099330	199.677	0.00218099	0.0463814	0.0470228	0.962495	0.999894
MYO9B	ENSG00000099331	6814.9	-0.0349506	0.0451977	-0.773282	0.439355	0.999894
KCNK6	ENSG00000099337	427.607	-0.00920896	0.0445803	-0.20657	0.836346	0.999894
CATSPERG	ENSG00000099338	41.7932	0.0538016	0.0778804	0.690824	0.489676	0.999894
PSMD8	ENSG00000099341	1251.3	0.0145553	0.030356	0.479487	0.631593	0.999894
FBXL19	ENSG00000099364	236.817	-0.00132365	0.0482271	-0.0274462	0.978104	0.999894
STX1B	ENSG00000099365	14.4527	0.135162	0.124496	1.08568	0.277623	0.999894
HSD3B7	ENSG00000099377	90.552	-0.0385676	0.12428	-0.310328	0.756311	0.999894
SETD1A	ENSG00000099381	515.616	0.0120727	0.0410031	0.294434	0.768427	0.999894
BCL7C	ENSG00000099385	329.575	0.0149063	0.0487924	0.305504	0.759982	0.999894
CIRBP	ENSG00000099622	6405.93	0.0182754	0.0362222	0.504536	0.613884	0.999894
ATP5D	ENSG00000099624	300.255	0.0797209	0.083861	0.950632	0.341791	0.999894
HNRNPM	ENSG00000099783	3743.4	-0.0116139	0.0220592	-0.526488	0.598549	0.999894
2022-03-02	ENSG00000099785	1294.5	-0.0380059	0.0502616	-0.756162	0.449552	0.999894
NDUFB7	ENSG00000099795	457.246	-0.00568711	0.0585523	-0.0971288	0.922624	0.999894
TECR	ENSG00000099797	633.589	0.0587516	0.0494647	1.18775	0.234933	0.999894
TIMM13	ENSG00000099800	320.135	-0.00595276	0.052694	-0.112968	0.910056	0.999894
CDC34	ENSG00000099804	671.762	-0.0344334	0.0533767	-0.645101	0.518862	0.999894
MTAP	ENSG00000099810	510.638	0.0323763	0.0330094	0.980818	0.326682	0.999894
CEP170B	ENSG00000099814	16.5611	0.17968	0.143139	1.25529	0.209374	0.999894
POLR2E	ENSG00000099817	1080.9	-0.0222933	0.034623	-0.643886	0.519649	0.999894
POLRMT	ENSG00000099821	558.9	0.0386524	0.0564805	0.684349	0.493755	0.999894
HCN2	ENSG00000099822	15.9029	0.150912	0.115176	1.31027	0.190106	0.999894
IZUMO4	ENSG00000099840	92.9345	0.0246033	0.0718844	0.342261	0.732154	0.999894
RASSF7	ENSG00000099849	347.295	0.0101111	0.0594406	0.170104	0.864928	0.999894
GADD45B	ENSG00000099860	1266.82	-0.0152125	0.0821048	-0.185282	0.853008	0.999894
PALM	ENSG00000099864	1.96433	-0.422686	0.303052	-1.39477	0.163086	0.999894
MADCAM1	ENSG00000099866	12.4476	-0.237651	0.157822	-1.50581	0.132115	0.999894
MKNK2	ENSG00000099875	6004.27	-0.0729112	0.0570439	-1.27816	0.201193	0.999894
ARVCF	ENSG00000099889	54.6971	0.0168441	0.120455	0.139837	0.888789	0.999894
TRMT2A	ENSG00000099899	690.235	-0.00390416	0.0415147	-0.0940428	0.925075	0.999894
RANBP1	ENSG00000099901	499.979	0.040805	0.0461792	0.883623	0.3769	0.999894
ZDHHC8	ENSG00000099904	355.184	0.0500823	0.0525975	0.95218	0.341006	0.999894
KLHL22	ENSG00000099910	622.92	0.00274762	0.0392051	0.0700834	0.944127	0.999894
MED15	ENSG00000099917	1825.78	0.0170456	0.0329457	0.517385	0.604888	0.999894
SNAP29	ENSG00000099940	1251.36	0.0170245	0.0386641	0.440318	0.659707	0.999894
CRKL	ENSG00000099942	3444.93	-0.0344103	0.0296687	-1.15982	0.246123	0.999894
LZTR1	ENSG00000099949	836.468	0.00663024	0.0396449	0.167241	0.867181	0.999894
MMP11	ENSG00000099953	41.3459	-0.0419314	0.0949655	-0.441543	0.65882	0.999894
CECR2	ENSG00000099954	8.22185	-0.106909	0.130179	-0.821252	0.411503	0.999894
SMARCB1	ENSG00000099956	612.567	-0.00681576	0.0361112	-0.188744	0.850294	0.999894
P2RX6	ENSG00000099957	13.245	-0.0648851	0.152622	-0.425136	0.670737	0.999894
DERL3	ENSG00000099958	190.929	-0.136311	0.108154	-1.26034	0.207546	0.999894
BCL2L13	ENSG00000099968	1160.03	0.00561673	0.0277371	0.202499	0.839527	0.999894
DDTL	ENSG00000099974	24.6155	0.127618	0.282726	0.451382	0.651714	0.999894
DDT	ENSG00000099977	262.429	0.0599319	0.0645685	0.92819	0.353309	0.999894
OSM	ENSG00000099985	273.015	-0.164672	0.192201	-0.856767	0.391574	0.999894
CABIN1	ENSG00000099991	2225.56	0.0294425	0.0475199	0.619582	0.535533	0.999894
TBC1D10A	ENSG00000099992	362.516	0.00990156	0.0403878	0.245162	0.806331	0.999894
SUSD2	ENSG00000099994	29.1005	0.0399617	0.20668	0.193351	0.846684	0.999894
SF3A1	ENSG00000099995	3560.42	-0.0295833	0.0340415	-0.869037	0.384827	0.999894
GGT5	ENSG00000099998	45.5006	-0.19395	0.206104	-0.941031	0.346689	0.999894
RNF215	ENSG00000099999	76.633	0.0425282	0.0530481	0.801693	0.422731	0.999894
SEC14L2	ENSG00000100003	27.478	-0.0802584	0.10295	-0.779583	0.435636	0.999894
SPECC1L	ENSG00000100014	467.17	0.00178968	0.0307498	0.0582015	0.953588	0.999894
PPIL2	ENSG00000100023	1284.48	0.0024349	0.023102	0.105398	0.91606	0.999894
UPB1	ENSG00000100024	75.7108	0.0145939	0.0989727	0.147454	0.882774	0.999894
YPEL1	ENSG00000100027	487.768	-0.0201117	0.0548884	-0.366411	0.714058	0.999894
SNRPD3	ENSG00000100028	1588.44	0.00880956	0.0203765	0.432339	0.665495	0.999894
PES1	ENSG00000100029	746.644	-0.00228372	0.0347785	-0.0656646	0.947645	0.999894
MAPK1	ENSG00000100030	9072.81	-0.0604438	0.0515958	-1.17149	0.241403	0.999894
GGT1	ENSG00000100031	310.946	-0.0419435	0.101084	-0.414936	0.678189	0.999894
PPM1F	ENSG00000100034	5278.65	-0.0205086	0.0654837	-0.313186	0.754139	0.999894
SLC35E4	ENSG00000100036	20.6385	-0.105655	0.102182	-1.03398	0.301144	0.999894
TOP3B	ENSG00000100038	447.75	-0.0143426	0.0358219	-0.400387	0.688871	0.999894
CYTH4	ENSG00000100055	11620.8	-0.0236344	0.0745692	-0.316946	0.751284	0.999894
DGCR14	ENSG00000100056	460.598	0.0363492	0.0305388	1.19026	0.233944	0.999894
CRYBB2P1	ENSG00000100058	206.952	0.0495791	0.066719	0.743102	0.45742	0.999894
MFNG	ENSG00000100060	2507.23	-0.00238453	0.0324501	-0.073483	0.941422	0.999894
LRP5L	ENSG00000100068	121.718	-0.022341	0.073206	-0.30518	0.760229	0.999894
SLC25A1	ENSG00000100075	374.45	0.00249129	0.0501512	0.0496755	0.960381	0.999894
ADRBK2	ENSG00000100077	2162.75	-0.0623794	0.0511406	-1.21976	0.222555	0.999894
LGALS2	ENSG00000100079	704.938	0.0145158	0.131896	0.110055	0.912366	0.999894
GGA1	ENSG00000100083	1052.98	0.0172852	0.0314991	0.548751	0.583177	0.999894
HIRA	ENSG00000100084	302.558	-0.0245077	0.0432888	-0.566144	0.571296	0.999894
SH3BP1	ENSG00000100092	2155.2	0.0123302	0.0406326	0.303455	0.761543	0.999894
SEZ6L	ENSG00000100095	25.0122	-0.0343916	0.130893	-0.262747	0.792746	0.999894
LGALS1	ENSG00000100097	1628.82	0.00463	0.057566	0.0804295	0.935896	0.999894
HPS4	ENSG00000100099	796.619	0.0259058	0.0330188	0.784577	0.432702	0.999894
PIK3IP1	ENSG00000100100	5065.93	0.00772223	0.0666355	0.115888	0.907742	0.999894
NOL12	ENSG00000100101	617.301	0.0334732	0.0331565	1.00955	0.312711	0.999894
SRRD	ENSG00000100104	429.207	0.0213184	0.0323264	0.659471	0.509593	0.999894
PATZ1	ENSG00000100105	812.679	0.00742603	0.0318282	0.233316	0.815516	0.999894
TRIOBP	ENSG00000100106	350.927	-0.037366	0.0463883	-0.805506	0.420528	0.999894
TFIP11	ENSG00000100109	1407.66	-0.0366209	0.0319599	-1.14584	0.251862	0.999894
GCAT	ENSG00000100116	15.5494	0.061146	0.131168	0.466166	0.641097	0.999894
ANKRD54	ENSG00000100124	210.518	-0.0148014	0.0431324	-0.343162	0.731477	0.999894
EIF3L	ENSG00000100129	8204.01	0.0216188	0.0352081	0.614029	0.539196	0.999894
NHP2L1	ENSG00000100138	1589.01	-0.00199987	0.0335459	-0.0596158	0.952462	0.999894
MICALL1	ENSG00000100139	344.269	0.00327012	0.038046	0.0859517	0.931505	0.999894
POLR2F	ENSG00000100142	419.356	0.0257625	0.0365436	0.70498	0.480822	0.999894
CCDC134	ENSG00000100147	87.7964	0.0605206	0.0615282	0.983623	0.325301	0.999894
DEPDC5	ENSG00000100150	516.685	-0.0446397	0.0412781	-1.08144	0.279503	0.999894
PICK1	ENSG00000100151	279.874	0.0216595	0.0470194	0.46065	0.64505	0.999894
TTC28	ENSG00000100154	54.3018	0.0514493	0.113795	0.452124	0.65118	0.999894
CENPM	ENSG00000100162	23.1986	0.0174507	0.142965	0.122063	0.902849	0.999894
2022-09-03	ENSG00000100167	4.52883	-0.310052	0.182733	-1.69675	0.0897445	0.999894
TPTEP1	ENSG00000100181	912.161	0.0355936	0.128644	0.276683	0.782023	0.999894
CYP2D6	ENSG00000100197	16.5884	0.039571	0.14139	0.279871	0.779576	0.999894
DDX17	ENSG00000100201	31388.8	-0.0293547	0.0249054	-1.17865	0.238538	0.999894
DMC1	ENSG00000100206	3.59921	0.342545	0.266332	1.28616	0.198388	0.999894
TCF20	ENSG00000100207	2291.49	-0.0355903	0.0338516	-1.05136	0.293092	0.999894
HSCB	ENSG00000100209	151.005	-0.00475618	0.0424016	-0.11217	0.910689	0.999894
CBY1	ENSG00000100211	173.572	0.044582	0.0481783	0.925353	0.354782	0.999894
TOMM22	ENSG00000100216	1052.62	0.0317815	0.0317481	1.00105	0.316801	0.999894
RTDR1	ENSG00000100218	13.0864	-0.0529921	0.142867	-0.370919	0.710698	0.999894
XBP1	ENSG00000100219	2893.71	0.00845107	0.0512397	0.164932	0.868997	0.999894
RTCB	ENSG00000100220	1186.63	0.0420599	0.0312337	1.34662	0.178102	0.999894
JOSD1	ENSG00000100221	1338.57	-0.0128462	0.0215981	-0.594785	0.551987	0.999894
FBXO7	ENSG00000100225	3393.89	-0.0268581	0.0415694	-0.646102	0.518214	0.999894
GTPBP1	ENSG00000100226	1359.98	-0.0635694	0.0832746	-0.76337	0.445243	0.999894
POLDIP3	ENSG00000100227	2532.01	0.000783655	0.0239016	0.0327868	0.973845	0.999894
RAB36	ENSG00000100228	81.6997	-0.131053	0.111055	-1.18007	0.237971	0.999894
PPP6R2	ENSG00000100239	1403.05	-0.00273595	0.0269339	-0.10158	0.91909	0.999894
SBF1	ENSG00000100241	2755.64	0.0106981	0.0362378	0.29522	0.767826	0.999894
SUN2	ENSG00000100242	10838.7	-0.0186736	0.0309381	-0.60358	0.546123	0.999894
CYB5R3	ENSG00000100243	1373.43	-0.0450664	0.0450521	-1.00032	0.317158	0.999894
DNAL4	ENSG00000100246	231.618	-0.00327357	0.0354417	-0.092365	0.926408	0.999894
LMF2	ENSG00000100258	1276.16	0.0329132	0.0499831	0.658487	0.510225	0.999894
RHBDD3	ENSG00000100263	118.792	0.0227531	0.0538233	0.422737	0.672487	0.999894
PACSIN2	ENSG00000100266	5228.79	-0.127966	0.07042	-1.81719	0.0691887	0.999894
TTLL1	ENSG00000100271	104.991	0.0125711	0.0410628	0.306144	0.759495	0.999894
RASL10A	ENSG00000100276	2.42278	-0.350968	0.217677	-1.61233	0.106889	0.999894
AP1B1	ENSG00000100280	1551.71	-0.0108682	0.0320942	-0.338635	0.734885	0.999894
HMGXB4	ENSG00000100281	564.96	0.00802037	0.0284731	0.281682	0.778187	0.999894
TOM1	ENSG00000100284	1364.38	-0.0246533	0.0524383	-0.47014	0.638255	0.999894
NEFH	ENSG00000100285	36.018	0.0253745	0.136419	0.186004	0.852442	0.999894
CHKB	ENSG00000100288	56.2312	0.00564252	0.0796942	0.0708021	0.943555	0.999894
BIK	ENSG00000100290	38.0796	-0.0765238	0.109082	-0.701525	0.482976	0.999894
HMOX1	ENSG00000100292	1172.65	0.0290914	0.0708884	0.410383	0.681525	0.999894
MCAT	ENSG00000100294	66.1334	-0.00831228	0.057927	-0.143496	0.885899	0.999894
THOC5	ENSG00000100296	1345.66	-0.0379838	0.0673593	-0.563899	0.572823	0.999894
MCM5	ENSG00000100297	943.154	0.0297844	0.0407897	0.730194	0.465272	0.999894
APOBEC3H	ENSG00000100298	40.28	0.0418962	0.127152	0.329498	0.741779	0.999894
ARSA	ENSG00000100299	1098.12	-0.0104155	0.064559	-0.161333	0.871831	0.999894
TSPO	ENSG00000100300	1666.95	-0.0411696	0.0909935	-0.452446	0.650948	0.999894
TTLL12	ENSG00000100304	458.942	-0.00134359	0.0333734	-0.0402592	0.967887	0.999894
CBX7	ENSG00000100307	2741.5	0.0220159	0.0336559	0.654148	0.513017	0.999894
PDGFB	ENSG00000100311	58.4576	0.0646607	0.0911702	0.709231	0.478181	0.999894
RPL3	ENSG00000100316	32620.9	0.0175482	0.0425255	0.412652	0.679862	0.999894
ZMAT5	ENSG00000100319	282.125	-0.00646047	0.0439766	-0.146907	0.883205	0.999894
RBFOX2	ENSG00000100320	12.8035	0.0259672	0.142241	0.182557	0.855145	0.999894
SYNGR1	ENSG00000100321	112.447	-0.00328053	0.096774	-0.0338989	0.972958	0.999894
TAB1	ENSG00000100324	596.984	-0.0228836	0.0340865	-0.671338	0.502005	0.999894
ASCC2	ENSG00000100325	1387.64	0.0232082	0.0230861	1.00529	0.314758	0.999894
MTMR3	ENSG00000100330	5373.86	-0.060681	0.068565	-0.885014	0.376149	0.999894
MIEF1	ENSG00000100335	1121.63	-0.00286769	0.0246721	-0.116232	0.907469	0.999894
APOL4	ENSG00000100336	66.2444	0.065337	0.300851	0.217174	0.828073	0.999894
APOL1	ENSG00000100342	1898.24	0.0666627	0.12364	0.539168	0.589771	0.999894
MYH9	ENSG00000100345	31454.1	-0.0729726	0.0520228	-1.4027	0.160705	0.999894
CACNA1I	ENSG00000100346	216.607	0.283686	0.102823	2.75896	0.00579853	0.999894
SAMM50	ENSG00000100347	576.021	0.00666667	0.034718	0.192023	0.847724	0.999894
TXN2	ENSG00000100348	891.441	0.0182204	0.0304331	0.598705	0.54937	0.999894
FOXRED2	ENSG00000100350	48.9722	0.105574	0.0779664	1.3541	0.175704	0.999894
GRAP2	ENSG00000100351	4560.46	0.00700744	0.049121	0.142657	0.886561	0.999894
EIF3D	ENSG00000100353	4859.77	-0.00566073	0.0237359	-0.238488	0.811502	0.999894
TNRC6B	ENSG00000100354	2862.53	-0.0357595	0.0453065	-0.789279	0.429949	0.999894
SGSM3	ENSG00000100359	1289.72	0.00659177	0.0450411	0.14635	0.883645	0.999894
IFT27	ENSG00000100360	291.155	-0.0181123	0.048605	-0.372644	0.709413	0.999894
PVALB	ENSG00000100362	24.9017	-0.0193711	0.280882	-0.0689653	0.945017	0.999894
KIAA0930	ENSG00000100364	2120.12	-0.0111658	0.0520327	-0.214593	0.830085	0.999894
NCF4	ENSG00000100365	7335.37	-0.0638711	0.0868618	-0.735319	0.462145	0.999894
CSF2RB	ENSG00000100368	25034.1	-0.0839373	0.0945596	-0.887666	0.374721	0.999894
SLC25A17	ENSG00000100372	319.742	-0.0152551	0.0344104	-0.443329	0.657528	0.999894
UPK3A	ENSG00000100373	30.8992	-0.294367	0.169341	-1.73831	0.0821568	0.999894
FAM118A	ENSG00000100376	866.63	-0.210395	0.133991	-1.57022	0.116365	0.999894
KCTD17	ENSG00000100379	167.704	0.064439	0.0440291	1.46355	0.143316	0.999894
ST13	ENSG00000100380	3949.37	0.014091	0.0288225	0.488888	0.624921	0.999894
IL2RB	ENSG00000100385	3250.7	0.0106674	0.0791172	0.134831	0.892746	0.999894
RBX1	ENSG00000100387	491.554	0.0185418	0.0416686	0.444983	0.656332	0.999894
EP300	ENSG00000100393	4001.87	-0.0607162	0.0646439	-0.939241	0.347607	0.999894
L3MBTL2	ENSG00000100395	702.568	0.0166373	0.0304554	0.546283	0.584871	0.999894
CHADL	ENSG00000100399	3.67425	0.0834041	0.212687	0.392145	0.694951	0.999894
RANGAP1	ENSG00000100401	1102.7	-0.0131897	0.0477357	-0.276308	0.782312	0.999894
ZC3H7B	ENSG00000100403	1287.58	0.00768161	0.0308123	0.249303	0.803126	0.999894
PHF5A	ENSG00000100410	723.068	0.0160764	0.0232315	0.69201	0.488931	0.999894
ACO2	ENSG00000100412	1482.17	-0.00222277	0.0239689	-0.0927356	0.926114	0.999894
POLR3H	ENSG00000100413	410.402	0.0111163	0.0454341	0.244669	0.806713	0.999894
TRMU	ENSG00000100416	588.487	0.00122564	0.0422847	0.0289854	0.976876	0.999894
PMM1	ENSG00000100417	310.507	0.0515754	0.0434085	1.18814	0.234777	0.999894
DESI1	ENSG00000100418	943.124	0.000109533	0.0340206	0.00321962	0.997431	0.999894
CERK	ENSG00000100422	3405.77	-0.0203816	0.0293533	-0.694353	0.487461	0.999894
BRD1	ENSG00000100425	1348.25	-0.00548027	0.0274693	-0.199505	0.841868	0.999894
ZBED4	ENSG00000100426	760.783	-0.0258259	0.0354063	-0.729415	0.465748	0.999894
MLC1	ENSG00000100427	323.392	0.00570397	0.0904545	0.063059	0.94972	0.999894
HDAC10	ENSG00000100429	57.2491	0.0723409	0.0758267	0.954029	0.340069	0.999894
KCNK10	ENSG00000100433	7.71761	0.191656	0.194135	0.987234	0.323528	0.999894
ABHD4	ENSG00000100439	1026.37	-0.0311064	0.0511156	-0.608551	0.542822	0.999894
KHNYN	ENSG00000100441	4239.74	0.00295384	0.0324992	0.0908896	0.92758	0.999894
FKBP3	ENSG00000100442	1013.52	0.00127997	0.0329574	0.0388371	0.96902	0.999894
SDR39U1	ENSG00000100445	934.48	-0.0137793	0.0554787	-0.248371	0.803847	0.999894
CTSG	ENSG00000100448	19.9028	-0.207581	0.233326	-0.889662	0.373647	0.999894
GZMH	ENSG00000100450	957.957	-0.000316589	0.130504	-0.00242591	0.998064	0.999894
GZMB	ENSG00000100453	1289.58	-0.0288483	0.117377	-0.245775	0.805856	0.999894
RBM23	ENSG00000100461	3079.37	-0.0447341	0.0537	-0.833038	0.404824	0.999894
PRMT5	ENSG00000100462	740.634	0.0632386	0.0548818	1.15227	0.249211	0.999894
COCH	ENSG00000100473	118.914	0.105646	0.117723	0.897408	0.369501	0.999894
AP4S1	ENSG00000100478	204.198	0.0200834	0.0435708	0.460936	0.644845	0.999894
POLE2	ENSG00000100479	23.7233	0.0668913	0.112476	0.594715	0.552034	0.999894
VCPKMT	ENSG00000100483	967.767	-0.0740065	0.0581721	-1.2722	0.203303	0.999894
SOS2	ENSG00000100485	4671.49	-0.098214	0.0784356	-1.25216	0.210511	0.999894
CDKL1	ENSG00000100490	129.043	0.0253487	0.059679	0.424751	0.671018	0.999894
NIN	ENSG00000100503	12294.6	-0.0440831	0.0508638	-0.866689	0.386112	0.999894
PYGL	ENSG00000100504	9596.13	-0.0959916	0.100542	-0.954738	0.33971	0.999894
TRIM9	ENSG00000100505	60.5649	-0.0996556	0.158257	-0.629709	0.528885	0.999894
PSMC6	ENSG00000100519	2733.85	-0.00943943	0.0335301	-0.281521	0.778311	0.999894
GNPNAT1	ENSG00000100522	438.431	0.0104326	0.0393579	0.265069	0.790957	0.999894
DDHD1	ENSG00000100523	815.15	0.0429622	0.0426803	1.00661	0.314124	0.999894
CDKN3	ENSG00000100526	25.2911	0.0563502	0.116113	0.485306	0.62746	0.999894
CNIH1	ENSG00000100528	1190.67	-0.00175993	0.0298993	-0.0588619	0.953062	0.999894
CGRRF1	ENSG00000100532	390.668	0.0255649	0.028139	0.908522	0.363602	0.999894
ATP6V1D	ENSG00000100554	1301.98	-0.0300955	0.0431278	-0.697822	0.485288	0.999894
PLEK2	ENSG00000100558	10.2755	0.341996	0.161639	2.1158	0.0343619	0.999894
PIGH	ENSG00000100564	441.926	0.0305169	0.0295836	1.03155	0.302285	0.999894
PSMA3	ENSG00000100567	1299.59	0.0297172	0.04202	0.707216	0.479433	0.999894
VTI1B	ENSG00000100568	1719.18	0.000589831	0.0227206	0.0259602	0.979289	0.999894
TIMM9	ENSG00000100575	368.934	0.0256058	0.0425103	0.602345	0.546945	0.999894
GSTZ1	ENSG00000100577	116.773	0.0545873	0.0565924	0.964569	0.334761	0.999894
KIAA0586	ENSG00000100578	673.983	-0.0358691	0.0345627	-1.0378	0.299365	0.999894
TMED8	ENSG00000100580	1780.31	-0.0523193	0.0615621	-0.849863	0.395401	0.999894
SAMD15	ENSG00000100583	7.62439	-0.0454696	0.175978	-0.258383	0.796111	0.999894
AHSA1	ENSG00000100591	1520.05	-0.0509789	0.0420212	-1.21317	0.225065	0.999894
DAAM1	ENSG00000100592	419.195	-0.0649908	0.040686	-1.59737	0.110182	0.999894
SPTLC2	ENSG00000100596	4528.09	-0.0399847	0.0646255	-0.618714	0.536105	0.999894
RIN3	ENSG00000100599	3205.66	-0.0223759	0.0423077	-0.528885	0.596885	0.999894
LGMN	ENSG00000100600	149.64	-0.0170112	0.0600879	-0.283105	0.777096	0.999894
ALKBH1	ENSG00000100601	287.144	0.0137664	0.0275153	0.50032	0.61685	0.999894
SNW1	ENSG00000100603	2415.26	-0.0133881	0.0228035	-0.587109	0.55713	0.999894
ITPK1	ENSG00000100605	3713.77	0.0611457	0.0640665	0.95441	0.339876	0.999894
DHRS7	ENSG00000100612	3269.49	-0.0196006	0.0561855	-0.348854	0.727199	0.999894
PPM1A	ENSG00000100614	4304.83	-0.0382336	0.0445396	-0.858417	0.390662	0.999894
ASB2	ENSG00000100628	149.039	0.106131	0.125955	0.842611	0.399446	0.999894
CEP128	ENSG00000100629	162.362	0.0119588	0.0576731	0.207356	0.835732	0.999894
ERH	ENSG00000100632	1634.89	0.0113514	0.0305552	0.371503	0.710263	0.999894
HIF1A	ENSG00000100644	6258.71	-0.0237492	0.0691805	-0.343293	0.731378	0.999894
KIAA0247	ENSG00000100647	6303.72	-0.073406	0.0728073	-1.00822	0.313347	0.999894
SRSF5	ENSG00000100650	15583.6	0.0110832	0.0265643	0.417223	0.676515	0.999894
EIF5	ENSG00000100664	6558.71	0.0033133	0.0217494	0.15234	0.878919	0.999894
SLC8A3	ENSG00000100678	30.5466	-0.0681491	0.130092	-0.523855	0.600379	0.999894
DICER1	ENSG00000100697	7184.08	-0.0265495	0.0604624	-0.439108	0.660583	0.999894
ZFYVE21	ENSG00000100711	351.283	0.0459086	0.0342945	1.33866	0.180683	0.999894
MTHFD1	ENSG00000100714	548.487	-0.00483302	0.0388308	-0.124463	0.900948	0.999894
TCL1A	ENSG00000100721	1546.69	-0.236035	0.102722	-2.2978	0.0215732	0.999894
ZC3H14	ENSG00000100722	967.794	-0.00367598	0.0232405	-0.158171	0.874322	0.999894
TELO2	ENSG00000100726	379.997	-0.012249	0.0613417	-0.199685	0.841727	0.999894
PCNX	ENSG00000100731	5559.96	-0.0649659	0.0720415	-0.901785	0.367171	0.999894
GSKIP	ENSG00000100744	897.806	-0.0243455	0.0381968	-0.637371	0.523883	0.999894
VRK1	ENSG00000100749	497.282	0.0151062	0.0302749	0.498969	0.617801	0.999894
PSMC1	ENSG00000100764	1130.51	-0.0349653	0.0379445	-0.921484	0.356798	0.999894
PAPLN	ENSG00000100767	25.6328	0.11902	0.129412	0.919694	0.357733	0.999894
RPS6KA5	ENSG00000100784	1259.14	-0.0466928	0.060953	-0.766046	0.443649	0.999894
SMEK1	ENSG00000100796	5201.25	-0.025745	0.0270784	-0.950756	0.341728	0.999894
C14orf93	ENSG00000100802	346.478	0.0107266	0.0273705	0.391905	0.695128	0.999894
PSMB5	ENSG00000100804	374.03	0.0408571	0.0328798	1.24262	0.214008	0.999894
YY1	ENSG00000100811	4101.77	-0.00854154	0.0206982	-0.41267	0.679849	0.999894
ACIN1	ENSG00000100813	6218.88	-0.0149015	0.0264535	-0.563307	0.573226	0.999894
CCNB1IP1	ENSG00000100814	497.16	0.0220586	0.0483349	0.45637	0.648124	0.999894
TRIP11	ENSG00000100815	1821.09	0.0148812	0.035702	0.416817	0.676812	0.999894
APEX1	ENSG00000100823	2042.61	-0.00613542	0.0410012	-0.14964	0.881049	0.999894
PABPN1	ENSG00000100836	1540.89	0.0199961	0.0365772	0.546683	0.584597	0.999894
ARHGAP5	ENSG00000100852	1341.31	0.0498314	0.0457702	1.08873	0.276273	0.999894
CINP	ENSG00000100865	467.912	0.00788376	0.0341721	0.230707	0.817542	0.999894
SRP54	ENSG00000100883	1731.91	-0.0364948	0.0380566	-0.958962	0.337578	0.999894
CHD8	ENSG00000100888	2688.26	-0.0276519	0.0377141	-0.7332	0.463437	0.999894
PCK2	ENSG00000100889	401.035	-0.0105119	0.0392942	-0.267518	0.78907	0.999894
KIAA0391	ENSG00000100890	33.4142	0.047525	0.0727851	0.652949	0.513789	0.999894
DCAF11	ENSG00000100897	2408.4	0.013945	0.0324737	0.429424	0.667615	0.999894
PSMA6	ENSG00000100902	340.035	0.0252456	0.0388024	0.65062	0.515292	0.999894
NFKBIA	ENSG00000100906	4129.24	0.0159426	0.0638467	0.249701	0.802819	0.999894
EMC9	ENSG00000100908	84.5385	-0.00604874	0.0657482	-0.0919985	0.926699	0.999894
PSME2	ENSG00000100911	3335.58	0.042808	0.0834303	0.513099	0.607882	0.999894
BRMS1L	ENSG00000100916	140.985	0.0105051	0.0399662	0.262849	0.792667	0.999894
REC8	ENSG00000100918	469.385	0.144464	0.0726663	1.98805	0.0468065	0.999894
TM9SF1	ENSG00000100926	59.0458	-0.00867085	0.0580398	-0.149395	0.881242	0.999894
SEC23A	ENSG00000100934	1652.52	-0.00862038	0.0314183	-0.274375	0.783797	0.999894
GMPR2	ENSG00000100938	2238.78	-0.0176551	0.0566743	-0.311518	0.755407	0.999894
PNN	ENSG00000100941	6131.54	-0.00507556	0.026305	-0.19295	0.846998	0.999894
RABGGTA	ENSG00000100949	406.611	0.0111524	0.0362079	0.308011	0.758074	0.999894
PLTP	ENSG00000100979	37.9994	-0.108365	0.106406	-1.01841	0.308482	0.999894
PCIF1	ENSG00000100982	1182.12	0.00751031	0.02742	0.273899	0.784162	0.999894
GSS	ENSG00000100983	459.266	-0.00495202	0.0373432	-0.132608	0.894503	0.999894
MMP9	ENSG00000100985	1776.69	-0.42696	0.166298	-2.56744	0.0102451	0.999894
TRPC4AP	ENSG00000100991	2868.41	-0.0393102	0.0373272	-1.05313	0.292283	0.999894
PYGB	ENSG00000100994	1374.58	0.010791	0.0392848	0.274685	0.783558	0.999894
ABHD12	ENSG00000100997	292.597	0.0376557	0.043317	0.869307	0.384679	0.999894
PROCR	ENSG00000101000	24.1569	-0.00842652	0.10011	-0.0841723	0.932919	0.999894
GINS1	ENSG00000101003	27.5144	0.0175266	0.115598	0.151617	0.879489	0.999894
NINL	ENSG00000101004	24.8787	-0.00988488	0.137514	-0.0718825	0.942695	0.999894
CD40	ENSG00000101017	386.422	-0.0806631	0.0695755	-1.15936	0.246309	0.999894
UQCC1	ENSG00000101019	799.178	0.0153399	0.0376887	0.407017	0.683996	0.999894
ZMYND8	ENSG00000101040	1163.34	-0.00654113	0.0269901	-0.242353	0.808507	0.999894
SGK2	ENSG00000101049	2.80558	-0.146611	0.237539	-0.61721	0.537096	0.999894
IFT52	ENSG00000101052	366.362	-0.00288285	0.0285527	-0.100966	0.919577	0.999894
MYBL2	ENSG00000101057	138.969	-0.0512162	0.129742	-0.394755	0.693024	0.999894
NDRG3	ENSG00000101079	1175.61	-0.0112656	0.0231205	-0.487256	0.626077	0.999894
SLA2	ENSG00000101082	1150.44	0.0352978	0.0462469	0.763247	0.445316	0.999894
C20orf24	ENSG00000101084	215.786	0.00243142	0.108116	0.0224889	0.982058	0.999894
NFATC2	ENSG00000101096	1498.4	-0.0226158	0.0512843	-0.440989	0.659221	0.999894
PABPC1L	ENSG00000101104	576.243	-0.09646	0.06583	-1.46529	0.142842	0.999894
STK4	ENSG00000101109	12960.5	-0.0194234	0.0421272	-0.461066	0.644751	0.999894
ADNP	ENSG00000101126	2885.2	-0.0474849	0.0263731	-1.80051	0.0717805	0.999894
PFDN4	ENSG00000101132	334.738	-0.0115435	0.0380249	-0.303578	0.76145	0.999894
CSTF1	ENSG00000101138	614.993	-0.0323424	0.0198289	-1.63108	0.102874	0.999894
RAE1	ENSG00000101146	925.488	0.000914757	0.0248074	0.0368743	0.970585	0.999894
TPD52L2	ENSG00000101150	3711.06	-0.0330111	0.053849	-0.613031	0.539856	0.999894
DNAJC5	ENSG00000101152	3358.84	-0.041898	0.0433484	-0.966541	0.333773	0.999894
NELFCD	ENSG00000101158	1111.07	0.0173652	0.0291293	0.596143	0.551079	0.999894
CTSZ	ENSG00000101160	6142.59	-0.023439	0.0503838	-0.465209	0.641782	0.999894
PRPF6	ENSG00000101161	2268.22	0.0155075	0.0254608	0.609072	0.542477	0.999894
TUBB1	ENSG00000101162	11702.7	0.00733587	0.073912	0.0992514	0.920939	0.999894
SLMO2	ENSG00000101166	1868.25	0.00442456	0.0281982	0.156909	0.875316	0.999894
MTG2	ENSG00000101181	693.698	-0.0597257	0.0427955	-1.39561	0.162833	0.999894
PSMA7	ENSG00000101182	2211.06	0.00484599	0.0312693	0.154976	0.876841	0.999894
SLCO4A1	ENSG00000101187	10.4997	-0.0641156	0.171532	-0.373783	0.708566	0.999894
NTSR1	ENSG00000101188	20.1764	0.361458	0.204697	1.76582	0.0774266	0.999894
MRGBP	ENSG00000101189	353.926	-0.0305987	0.0357287	-0.856417	0.391767	0.999894
TCFL5	ENSG00000101190	288.964	0.0594945	0.0506117	1.17551	0.239791	0.999894
DIDO1	ENSG00000101191	2861.42	-0.0428089	0.0240429	-1.78052	0.0749912	0.999894
GID8	ENSG00000101193	1093.14	0.00897757	0.0186209	0.482124	0.629718	0.999894
SLC17A9	ENSG00000101194	245.229	-0.0237412	0.0707886	-0.335382	0.737337	0.999894
ARFGAP1	ENSG00000101199	1320.03	0.0126232	0.0330723	0.381686	0.702694	0.999894
EEF1A2	ENSG00000101210	4.14209	-0.0635759	0.225078	-0.282462	0.77759	0.999894
PTK6	ENSG00000101213	17.9755	0.0509911	0.121234	0.420601	0.674047	0.999894
GMEB2	ENSG00000101216	658.923	0.00656592	0.0302803	0.216838	0.828335	0.999894
C20orf27	ENSG00000101220	338.166	0.137864	0.0611065	2.25613	0.0240628	0.999894
CDC25B	ENSG00000101224	2464.62	0.0242374	0.0556305	0.435685	0.663065	0.999894
ISM1	ENSG00000101230	25.8863	0.294473	0.14577	2.02012	0.0433711	0.999894
RNF24	ENSG00000101236	7078.4	-0.11784	0.10472	-1.12529	0.260466	0.999894
[truncated: 16,552 more rows]
