# Supplementary material for: Analysis of transcriptional changes in the immune system associated with pubertal development in a longitudinal cohort of children with asthma
Source: Nat Commun. 2023 Jan 16;14:230. doi: 10.1038/s41467-022-35742-z (PMC9842661; doi:10.1038/s41467-022-35742-z)
Supplement: Supplementary file 13 — Supplementary Data 10 [file 41467_2022_35742_MOESM13_ESM.xlsx]

## Sheet: S10_cbpd_stats_cs
gene_symbol	ENSGene	baseMean	log2FoldChange	lfcSE	stat	pvalue	padj
DPM1	ENSG00000000419	1328.59	0.0321858	0.0234146	1.3746	0.169255	0.615818
SCYL3	ENSG00000000457	987.669	0.0211586	0.0182857	1.15711	0.247226	0.683049
C1orf112	ENSG00000000460	230.941	0.0874973	0.0360371	2.42798	0.0151831	0.305888
FGR	ENSG00000000938	15958.3	0.0460261	0.0478133	0.962622	0.335737	0.743074
CFH	ENSG00000000971	106.724	0.207458	0.106931	1.94011	0.0523666	0.444901
FUCA2	ENSG00000001036	649.524	0.113578	0.0451566	2.51521	0.0118962	0.275916
GCLC	ENSG00000001084	880.2	-0.00837965	0.0270628	-0.309637	0.756837	0.934163
NFYA	ENSG00000001167	1871.9	0.0634297	0.0292072	2.17171	0.0298773	0.382852
STPG1	ENSG00000001460	71.5017	-0.0414747	0.0451379	-0.918843	0.358178	0.758376
NIPAL3	ENSG00000001461	1181.47	-0.0542491	0.0379292	-1.43027	0.152639	0.59768
ENPP4	ENSG00000001561	1185.88	-0.00220832	0.0475081	-0.046483	0.962925	0.989234
ANKIB1	ENSG00000001629	1636.68	0.02915	0.0280204	1.04031	0.298194	0.718268
CYP51A1	ENSG00000001630	18.8478	0.0723283	0.0802573	0.901205	0.367479	0.762272
KRIT1	ENSG00000001631	1536.46	-0.0196025	0.0260838	-0.75152	0.45234	0.808937
RAD52	ENSG00000002016	305.205	-0.0616671	0.0347443	-1.77488	0.0759172	0.494264
BAD	ENSG00000002330	201.061	0.0289987	0.0536759	0.540255	0.589021	0.870998
LAP3	ENSG00000002549	2446.74	0.322014	0.104738	3.07446	0.00210883	0.162799
HS3ST1	ENSG00000002587	48.8446	-0.0123189	0.0979968	-0.125707	0.899964	0.974011
AOC1	ENSG00000002726	69.9434	-0.146532	0.190616	-0.768727	0.442055	0.803992
WNT16	ENSG00000002745	25.4434	0.134139	0.113344	1.18346	0.236627	0.674102
MAD1L1	ENSG00000002822	592.615	-0.0209476	0.0495698	-0.422589	0.672595	0.904273
LASP1	ENSG00000002834	11544.9	0.0271723	0.0363089	0.748363	0.454241	0.809955
SNX11	ENSG00000002919	1428.56	0.10122	0.0403462	2.50879	0.0121146	0.278527
TMEM176A	ENSG00000002933	199.098	-0.0270473	0.223953	-0.120772	0.903871	0.974082
M6PR	ENSG00000003056	5707.7	0.0364414	0.0198182	1.83878	0.0659469	0.475202
CYP26B1	ENSG00000003137	5.33987	2.77914	1.20668	2.30313	0.0212714	0.342614
ICA1	ENSG00000003147	94.9659	0.107733	0.06159	1.7492	0.080256	0.500721
DBNDD1	ENSG00000003249	67.3233	-0.0633006	0.117747	-0.537597	0.590855	0.871834
ALS2	ENSG00000003393	681.902	0.0042678	0.0478463	0.0891981	0.928924	0.978995
CASP10	ENSG00000003400	1868.27	0.0517266	0.0425884	1.21457	0.22453	0.666511
CFLAR	ENSG00000003402	17039.6	0.0916003	0.0538275	1.70174	0.0888048	0.510759
TFPI	ENSG00000003436	39.2227	-0.00166631	0.0990795	-0.0168179	0.986582	0.99603
NDUFAF7	ENSG00000003509	682.335	-0.0214059	0.0248002	-0.863135	0.388063	0.774749
RBM5	ENSG00000003756	8597.94	0.00211167	0.021775	0.0969769	0.922745	0.97717
ARF5	ENSG00000004059	2012.46	0.000838642	0.0263585	0.0318168	0.974618	0.992939
SARM1	ENSG00000004139	420.698	-0.0336658	0.0345746	-0.973717	0.330197	0.740221
POLDIP2	ENSG00000004142	939.074	0.0207642	0.0172548	1.20339	0.228827	0.669656
PLXND1	ENSG00000004399	972.407	0.00989472	0.0518039	0.191004	0.848523	0.961956
AK2	ENSG00000004455	2905.37	0.0101288	0.0162992	0.621428	0.534318	0.847252
CD38	ENSG00000004468	1025.3	0.0354387	0.0699401	0.506701	0.612365	0.880977
FKBP4	ENSG00000004478	821.566	0.0658575	0.0412716	1.59571	0.110554	0.540707
KDM1A	ENSG00000004487	1180.68	-0.0169389	0.0231677	-0.731141	0.464693	0.814306
RBM6	ENSG00000004534	4586.6	-0.0135644	0.032753	-0.414143	0.67877	0.90628
CAMKK1	ENSG00000004660	474.524	0.0581729	0.0535724	1.08587	0.277534	0.705444
RECQL	ENSG00000004700	3010.65	0.0119927	0.026655	0.449925	0.652765	0.895928
CCDC132	ENSG00000004766	1082.59	0.00100182	0.0252876	0.0396169	0.968399	0.990342
ARHGAP33	ENSG00000004777	57.8099	0.0358898	0.0718857	0.499263	0.617594	0.882176
NDUFAB1	ENSG00000004779	466.98	-0.0260398	0.0414433	-0.628323	0.529792	0.844838
PDK4	ENSG00000004799	1201.45	0.11988	0.104987	1.14186	0.253512	0.685402
SLC22A16	ENSG00000004809	44.352	0.0985734	0.153483	0.642245	0.520714	0.840357
ZMYND10	ENSG00000004838	38.8571	-0.0549943	0.0679163	-0.809736	0.418092	0.789025
SLC25A13	ENSG00000004864	314.662	0.0419668	0.0286648	1.46405	0.14318	0.587126
ST7	ENSG00000004866	177.838	0.0392872	0.043858	0.89578	0.37037	0.76403
CDC27	ENSG00000004897	2030.78	0.0237864	0.0234831	1.01292	0.3111	0.726188
SLC4A1	ENSG00000004939	175.086	-0.244248	0.184917	-1.32085	0.186551	0.632465
DVL2	ENSG00000004975	502.987	-0.0354543	0.0228594	-1.55097	0.120908	0.555917
PRSS22	ENSG00000005001	3.03546	-0.253461	0.208925	-1.21317	0.225066	0.667002
UPF1	ENSG00000005007	3118.47	0.0168994	0.0382212	0.442148	0.658382	0.898899
SKAP2	ENSG00000005020	5690.48	0.0295008	0.0625761	0.471439	0.637328	0.888584
CCDC109B	ENSG00000005059	1768.05	-0.00973252	0.0325345	-0.299144	0.76483	0.936188
POLR2J	ENSG00000005075	471.803	0.0698415	0.0398043	1.75462	0.0793236	0.500459
DHX33	ENSG00000005100	491.946	-0.016216	0.020698	-0.783456	0.43336	0.79835
MEOX1	ENSG00000005102	27.6045	-0.0162296	0.0937628	-0.173092	0.862579	0.96563
THSD7A	ENSG00000005108	13.1459	0.0616627	0.152695	0.403828	0.686339	0.909683
LIG3	ENSG00000005156	452.317	-0.0393689	0.0309775	-1.27089	0.203769	0.649018
RPAP3	ENSG00000005175	1844.24	0.0403895	0.0370243	1.09089	0.27532	0.704055
ACSM3	ENSG00000005187	190.81	0.0677932	0.0609166	1.11289	0.265758	0.696654
AC004381.6	ENSG00000005189	44.4019	-0.0104893	0.074724	-0.140374	0.888364	0.971963
CIAPIN1	ENSG00000005194	651.07	-0.047363	0.0265357	-1.78487	0.0742817	0.490874
SPPL2B	ENSG00000005206	779.731	-0.0336976	0.0491813	-0.685172	0.493235	0.829405
FAM214B	ENSG00000005238	2246.39	0.0617874	0.0519781	1.18872	0.23455	0.672998
COPZ2	ENSG00000005243	16.7387	0.100027	0.0886033	1.12893	0.258928	0.690577
PRKAR2B	ENSG00000005249	4111.57	-0.00444315	0.0776018	-0.0572558	0.954341	0.986782
CREBBP	ENSG00000005339	4616.34	0.0792977	0.0519302	1.52701	0.12676	0.564321
BZRAP1	ENSG00000005379	554.334	-0.0919765	0.0744931	-1.2347	0.216943	0.66013
MPO	ENSG00000005381	95.686	-0.0833067	0.1099	-0.758023	0.448437	0.80692
GCFC2	ENSG00000005436	527.336	-0.0326377	0.0323247	-1.00968	0.312648	0.726396
WDR54	ENSG00000005448	170.43	-0.0531694	0.0554499	-0.958872	0.337623	0.744783
CROT	ENSG00000005469	393.807	-0.0105316	0.0305965	-0.34421	0.730689	0.925266
ABCB4	ENSG00000005471	167.953	-0.0294904	0.0772218	-0.381892	0.702541	0.915811
KMT2E	ENSG00000005483	5474.94	0.0604974	0.0410248	1.47465	0.140306	0.58254
RHBDD2	ENSG00000005486	715.907	0.0388976	0.0346548	1.12243	0.26168	0.693716
SOX8	ENSG00000005513	21.579	-0.086484	0.128431	-0.67339	0.500699	0.830848
IBTK	ENSG00000005700	2180.25	-0.00822655	0.0238262	-0.345274	0.729889	0.925011
ZNF195	ENSG00000005801	649.949	0.0357101	0.0266465	1.34014	0.180199	0.627199
MYCBP2	ENSG00000005810	5906.25	0.0248401	0.0450724	0.551114	0.581555	0.867703
FBXL3	ENSG00000005812	4351.46	0.0276923	0.0291614	0.94962	0.342305	0.748906
ITGAL	ENSG00000005844	10390.8	0.0102943	0.0362091	0.284302	0.776179	0.940966
PDK2	ENSG00000005882	324.958	-0.0251006	0.0365285	-0.687149	0.491989	0.828362
ITGA3	ENSG00000005884	56.3888	-0.0805586	0.069952	-1.15163	0.249475	0.683505
GGNBP2	ENSG00000005955	3444.61	0.0248636	0.0195217	1.27364	0.202791	0.647748
ITGA2B	ENSG00000005961	2288.93	-0.00954297	0.113364	-0.08418	0.932913	0.9798
GDE1	ENSG00000006007	1717.78	0.0975621	0.035806	2.72474	0.00643519	0.233669
C19orf60	ENSG00000006015	287.384	0.0133924	0.0779164	0.171882	0.86353	0.9659
OSBPL7	ENSG00000006025	349.913	-0.0494596	0.0361934	-1.36654	0.17177	0.618189
MAP3K14	ENSG00000006062	967.803	-0.026284	0.0240407	-1.09331	0.274256	0.70292
CCL3	ENSG00000006075	107.607	0.203094	0.113837	1.78408	0.0744104	0.490886
SYNRG	ENSG00000006114	3293.76	-0.0232692	0.0241361	-0.964084	0.335004	0.743074
AP2B1	ENSG00000006125	4287.07	0.00902524	0.0216829	0.416238	0.677236	0.905666
ZNF263	ENSG00000006194	1323.88	-0.0238082	0.0186227	-1.27845	0.201089	0.647257
SPATA20	ENSG00000006282	261.803	0.167501	0.116385	1.43919	0.150096	0.594329
TNFRSF12A	ENSG00000006327	73.2352	-0.0239191	0.0676943	-0.35334	0.723834	0.923682
MAP3K9	ENSG00000006432	173.631	-0.023043	0.0562529	-0.409633	0.682075	0.907588
RALA	ENSG00000006451	1403.72	-0.0217178	0.0222091	-0.977878	0.328134	0.738452
BAIAP2L1	ENSG00000006453	9.63609	-0.282687	0.133614	-2.1157	0.0343703	0.397973
KDM7A	ENSG00000006459	5454.79	0.0361037	0.0394174	0.915933	0.359702	0.758483
AGK	ENSG00000006530	599.875	-0.0175379	0.035247	-0.497573	0.618785	0.882589
ALDH3B1	ENSG00000006534	983.923	0.0501594	0.0530905	0.944789	0.344766	0.749823
TTC22	ENSG00000006555	205.073	-0.0686923	0.0470486	-1.46003	0.144283	0.588
PHTF2	ENSG00000006576	1789.94	0.0246272	0.0280074	0.879309	0.379234	0.768952
FARP2	ENSG00000006607	470.04	-0.0339027	0.0409948	-0.826999	0.408238	0.783676
GGCT	ENSG00000006625	373.052	-0.0161689	0.0315923	-0.5118	0.608791	0.88072
DBF4	ENSG00000006634	465.632	-0.00720861	0.0319774	-0.225428	0.821646	0.954402
TBXA2R	ENSG00000006638	66.6571	-0.0248217	0.0671841	-0.369458	0.711787	0.920462
IFRD1	ENSG00000006652	3138.85	0.094268	0.0551736	1.70857	0.0875305	0.50902
COX10	ENSG00000006695	260.38	0.0401478	0.0274536	1.46239	0.143635	0.587254
GTF2IRD1	ENSG00000006704	2.94396	0.147942	0.169681	0.871882	0.383273	0.771409
PAF1	ENSG00000006712	1140.49	0.0238866	0.0254093	0.940071	0.347181	0.751422
VPS41	ENSG00000006715	2637.18	0.0305991	0.0333346	0.917936	0.358652	0.758462
ELAC2	ENSG00000006744	844.013	-0.0179315	0.0263181	-0.681337	0.495658	0.829915
SCIN	ENSG00000006747	5.62209	0.0629628	0.208614	0.301815	0.762793	0.935899
ADIPOR2	ENSG00000006831	2336.58	0.0184188	0.0205268	0.897305	0.369556	0.763729
CDKL3	ENSG00000006837	8.2662	0.0776851	0.0915377	0.848668	0.396066	0.778767
PRSS21	ENSG00000007038	20.4088	0.0535784	0.169922	0.315311	0.752525	0.932785
MARK4	ENSG00000007047	419.209	0.0149174	0.0343642	0.434098	0.664217	0.900654
PROM1	ENSG00000007062	4.57827	-0.423598	0.213243	-1.98646	0.0469826	0.433103
CCDC124	ENSG00000007080	322.566	0.00962895	0.0446711	0.215552	0.829337	0.957032
CEACAM21	ENSG00000007129	409.595	-0.0353611	0.0483909	-0.73074	0.464938	0.814475
PAFAH1B1	ENSG00000007168	5349.34	-0.00756171	0.0191965	-0.39391	0.693647	0.912883
KIAA0100	ENSG00000007202	4061.12	0.000487032	0.0256058	0.0190203	0.984825	0.995868
GAS7	ENSG00000007237	4150.6	0.0550802	0.0617454	0.892054	0.372364	0.764761
TRAPPC6A	ENSG00000007255	324.136	-0.0556883	0.0535495	-1.03994	0.298367	0.718268
MATK	ENSG00000007264	663.643	-0.121885	0.0768738	-1.58552	0.112849	0.542398
CD79B	ENSG00000007312	2278.89	-0.0842505	0.0683982	-1.23177	0.218037	0.661541
SCN4A	ENSG00000007314	10.6695	-0.214597	0.146148	-1.46836	0.142007	0.585933
ST7L	ENSG00000007341	227.087	0.0312025	0.031202	1.00001	0.317304	0.731085
RPUSD1	ENSG00000007376	232.18	0.011722	0.0498507	0.235141	0.814099	0.952472
LUC7L	ENSG00000007392	1975.95	-0.0267936	0.0343518	-0.779977	0.435404	0.799498
CACNA2D2	ENSG00000007402	163.38	-0.0523527	0.0805624	-0.649841	0.515795	0.837797
BAIAP3	ENSG00000007516	308.529	-0.108435	0.100976	-1.07387	0.28288	0.708441
TSR3	ENSG00000007520	395.318	-0.0353262	0.0407009	-0.867945	0.385424	0.772749
PIGQ	ENSG00000007541	312.594	0.00136881	0.044783	0.0305654	0.975616	0.993064
CRAMP1L	ENSG00000007545	390.979	-0.0429097	0.0244178	-1.75731	0.0788648	0.499414
TEAD3	ENSG00000007866	2.52559	-0.623182	0.246089	-2.53234	0.0113303	0.272606
DNAJC11	ENSG00000007923	625.02	0.002284	0.022713	0.100559	0.9199	0.976495
MYLIP	ENSG00000007944	2391.94	0.0805665	0.0386101	2.08667	0.0369178	0.408187
E2F2	ENSG00000007968	257.694	-0.0275509	0.0776199	-0.354947	0.72263	0.923201
PSMB1	ENSG00000008018	2509.37	0.0216538	0.022397	0.966816	0.333636	0.742102
JARID2	ENSG00000008083	2940.72	0.046105	0.0430244	1.0716	0.283899	0.708819
CDK11A	ENSG00000008128	125.421	-0.0412104	0.0561941	-0.733358	0.46334	0.813674
NADK	ENSG00000008130	9676.02	0.0906322	0.056705	1.59831	0.109973	0.540707
DLEC1	ENSG00000008226	116.49	-0.0440864	0.0579083	-0.761315	0.446469	0.806026
CYTH3	ENSG00000008256	330.773	0.0173865	0.0419166	0.414788	0.678297	0.906153
ADAM22	ENSG00000008277	108.821	-0.00607856	0.0567459	-0.107119	0.914695	0.97494
SYPL1	ENSG00000008282	2227.88	-0.0189262	0.0284429	-0.665409	0.505789	0.834043
CYB561	ENSG00000008283	456.295	0.0393818	0.0510427	0.771546	0.440383	0.802919
SPAG9	ENSG00000008294	4937.6	0.0441147	0.0525784	0.839028	0.401453	0.781962
CELSR3	ENSG00000008300	75.7866	-0.0696877	0.0791528	-0.880421	0.378631	0.768532
AASS	ENSG00000008311	76.5632	-0.154723	0.0828851	-1.86672	0.0619406	0.468667
SS18L2	ENSG00000008324	579.253	-0.0446437	0.0347409	-1.28505	0.198776	0.645079
MPND	ENSG00000008382	251.06	-0.0332918	0.0357677	-0.930778	0.351968	0.755579
MGST1	ENSG00000008394	322.651	0.080156	0.0676924	1.18412	0.236365	0.673798
CRY1	ENSG00000008405	634.706	-0.023524	0.0287388	-0.818545	0.413046	0.786766
PGLYRP1	ENSG00000008438	274.454	-0.0605389	0.103111	-0.587122	0.557122	0.858513
NFIX	ENSG00000008441	97.6966	0.0402648	0.0733408	0.54901	0.582999	0.86821
ST3GAL1	ENSG00000008513	3978.14	0.000910818	0.0234707	0.0388066	0.969045	0.990395
MMP25	ENSG00000008516	9354.36	0.0578117	0.0792667	0.729332	0.465799	0.815019
IL32	ENSG00000008517	2944.41	-0.0982106	0.0602405	-1.63031	0.103036	0.531124
PKD1	ENSG00000008710	574.534	-0.000997508	0.0575482	-0.0173334	0.986171	0.995942
MAPK8IP2	ENSG00000008735	3.71279	-0.0467792	0.158156	-0.29578	0.767398	0.936868
MED24	ENSG00000008838	737.881	-0.0106652	0.0320694	-0.332567	0.739461	0.92789
RHOBTB2	ENSG00000008853	351.54	-0.0375618	0.0386203	-0.972593	0.330756	0.740642
HEATR5B	ENSG00000008869	2625.15	-0.0148004	0.0291512	-0.507711	0.611656	0.880977
SEC62	ENSG00000008952	4844.37	0.0205507	0.0226506	0.907288	0.364255	0.760662
RPS20	ENSG00000008988	11801.7	-0.032785	0.0405402	-0.808704	0.418686	0.789634
CSDE1	ENSG00000009307	17542.2	0.0287159	0.0179526	1.59954	0.109701	0.540698
UBE3C	ENSG00000009335	1874.22	0.0227957	0.0222611	1.02402	0.305827	0.724116
REV3L	ENSG00000009413	1628.84	0.0108742	0.0367287	0.296068	0.767178	0.936868
FAM76A	ENSG00000009780	470.766	0.00612899	0.0205111	0.298813	0.765083	0.936188
TRAF3IP3	ENSG00000009790	11343.2	-0.00625479	0.0240777	-0.259775	0.795037	0.946681
POMT2	ENSG00000009830	118.53	-0.0130729	0.0361736	-0.361393	0.717806	0.921991
VTA1	ENSG00000009844	1566.7	0.0674805	0.0265275	2.54379	0.0109657	0.270929
BAZ1B	ENSG00000009954	2651.72	-0.0073993	0.0245078	-0.301916	0.762716	0.935899
RANBP9	ENSG00000010017	1349.25	0.0457907	0.0179902	2.54532	0.0109177	0.270929
ETV7	ENSG00000010030	113.817	0.656225	0.194399	3.37566	0.000736396	0.104304
SPRTN	ENSG00000010072	487.812	0.033402	0.0256748	1.30096	0.193271	0.6389
METTL13	ENSG00000010165	694.459	-0.00868975	0.0205845	-0.42215	0.672916	0.90432
DYRK4	ENSG00000010219	227.217	-0.0456997	0.0409386	-1.1163	0.264294	0.696476
ZNF207	ENSG00000010244	5953.69	0.0244078	0.0160238	1.52322	0.127703	0.565182
UQCRC1	ENSG00000010256	1464.55	0.0302034	0.026183	1.15355	0.248686	0.683505
STARD3NL	ENSG00000010270	1088.73	0.0942912	0.0337454	2.79419	0.00520297	0.215194
CD9	ENSG00000010278	1198.35	-0.0239955	0.0860031	-0.279007	0.780239	0.942333
NCAPD2	ENSG00000010292	1569.19	-0.0461686	0.0273209	-1.68986	0.0910542	0.515055
IFFO1	ENSG00000010295	1139.58	0.000392828	0.0266428	0.0147443	0.988236	0.996507
GIPR	ENSG00000010310	117.456	-0.141628	0.0769449	-1.84064	0.0656738	0.475202
PHF7	ENSG00000010318	104.523	-0.0476256	0.0375824	-1.26723	0.205073	0.649018
SEMA3G	ENSG00000010319	17.3904	0.0743727	0.113705	0.654083	0.513059	0.836862
NISCH	ENSG00000010322	2019.14	-0.0116759	0.020855	-0.559858	0.575577	0.865332
STAB1	ENSG00000010327	1372.91	0.0848243	0.0701492	1.2092	0.226587	0.668519
FUZ	ENSG00000010361	305.957	-0.0193839	0.0471496	-0.411115	0.680988	0.907224
SLC6A13	ENSG00000010379	3.98483	0.208611	0.159345	1.30918	0.190473	0.636132
PRSS3	ENSG00000010438	2.52831	0.0240514	0.196685	0.122283	0.902675	0.974082
ZNF200	ENSG00000010539	1219.96	0.0761542	0.0500289	1.5222	0.127958	0.565182
CD4	ENSG00000010610	5157.01	-0.0192361	0.034262	-0.56144	0.574497	0.865332
LRRC23	ENSG00000010626	103.615	-0.0708503	0.0488522	-1.4503	0.146975	0.590634
HFE	ENSG00000010704	188.836	0.0220702	0.0606003	0.364193	0.715714	0.921586
SCMH1	ENSG00000010803	270.234	-0.0167717	0.0330807	-0.506994	0.612159	0.880977
FYN	ENSG00000010810	4125.67	-0.0287393	0.0289569	-0.992487	0.32096	0.733783
HIVEP2	ENSG00000010818	2958.87	0.0137887	0.0383442	0.359603	0.719144	0.922233
FMO1	ENSG00000010932	3.41086	-0.228137	0.245499	-0.929276	0.352746	0.755884
TCEB3	ENSG00000011007	1286.39	0.0204259	0.0229267	0.890922	0.372971	0.764815
LYPLA2	ENSG00000011009	1071.07	0.00333497	0.0260279	0.128131	0.898046	0.973792
CLCN6	ENSG00000011021	479.693	0.00204467	0.0285986	0.0714953	0.943004	0.982348
MRC2	ENSG00000011028	38.6389	-0.0901785	0.0964695	-0.934787	0.349898	0.753613
TSPAN9	ENSG00000011105	286.475	-0.0460412	0.086997	-0.529227	0.596648	0.87454
BTBD7	ENSG00000011114	1101.2	-0.0272538	0.0329122	-0.828074	0.407628	0.783676
APBA3	ENSG00000011132	440.569	0.018805	0.0370962	0.506925	0.612208	0.880977
MKS1	ENSG00000011143	170.534	-0.0740925	0.0382807	-1.93551	0.0529279	0.446805
ABHD5	ENSG00000011198	1812.22	0.112132	0.0669861	1.67396	0.0941385	0.519709
AKAP8L	ENSG00000011243	1602.7	0.0253106	0.0256818	0.985546	0.324356	0.736289
MBTD1	ENSG00000011258	1824.68	-0.00515354	0.0224426	-0.229633	0.818377	0.95385
UTP18	ENSG00000011260	973.097	-0.0178443	0.0228897	-0.779579	0.435639	0.799691
RNF216	ENSG00000011275	2618.23	-0.0297117	0.0222377	-1.33609	0.181519	0.627673
TTC19	ENSG00000011295	630.711	-0.0531602	0.0282293	-1.88315	0.0596796	0.461976
PTBP1	ENSG00000011304	3718.45	0.00343673	0.0205602	0.167155	0.867248	0.966548
LARS2	ENSG00000011376	363.67	-0.0453588	0.0329146	-1.37807	0.168181	0.614713
PIK3C2A	ENSG00000011405	1972.59	0.0248569	0.0350848	0.70848	0.478647	0.821701
PLAUR	ENSG00000011422	1348.06	0.193763	0.065823	2.94369	0.00324321	0.193636
ANLN	ENSG00000011426	32.5197	-0.0990774	0.120067	-0.825183	0.409268	0.784176
WIZ	ENSG00000011451	408.843	-0.0089797	0.0345706	-0.25975	0.795057	0.946681
RABGAP1	ENSG00000011454	1349.7	0.0370897	0.0216792	1.71084	0.0871107	0.50902
DCN	ENSG00000011465	2.74226	-0.146197	0.23615	-0.619084	0.535861	0.848226
QPCTL	ENSG00000011478	73.2636	-0.0509579	0.0587168	-0.86786	0.385471	0.772749
PPP5C	ENSG00000011485	670.495	-0.00493845	0.0323602	-0.152609	0.878707	0.969461
CEP68	ENSG00000011523	907.528	-0.0650344	0.0421033	-1.54464	0.122434	0.557923
MAP4K3	ENSG00000011566	377.12	-0.0215995	0.032764	-0.659244	0.509739	0.835162
ZBTB32	ENSG00000011590	34.2496	-0.098566	0.105798	-0.931645	0.35152	0.755176
TYROBP	ENSG00000011600	6562.05	0.0883242	0.0466928	1.8916	0.058544	0.459975
TMEM159	ENSG00000011638	266.895	-0.0241557	0.0327917	-0.736643	0.46134	0.812776
BRCA1	ENSG00000012048	358.131	0.13747	0.0572705	2.40036	0.0163788	0.314334
ERCC1	ENSG00000012061	919.843	0.00229127	0.0272196	0.084177	0.932916	0.9798
CD22	ENSG00000012124	2232	-0.0789941	0.0733386	-1.07712	0.281429	0.707931
SEMA3B	ENSG00000012171	12.8879	0.183205	0.121726	1.50506	0.132308	0.570392
LTF	ENSG00000012223	894.217	-0.270783	0.173825	-1.55779	0.119283	0.552594
EXTL3	ENSG00000012232	1739.79	0.0472393	0.0515642	0.916126	0.359601	0.758483
ELOVL5	ENSG00000012660	9063.75	0.0408042	0.0429359	0.950351	0.341934	0.748707
ALOX5	ENSG00000012779	6926.53	0.102646	0.0553445	1.85467	0.0636439	0.472037
CALCOCO1	ENSG00000012822	3891.06	0.0337711	0.0343536	0.983044	0.325586	0.737469
UBR7	ENSG00000012963	894.844	0.028501	0.0154353	1.84649	0.0648218	0.474557
MAP4K5	ENSG00000012983	1436.24	-0.0224513	0.0274828	-0.816921	0.413974	0.787206
EHD3	ENSG00000013016	622.345	-0.0318599	0.0614995	-0.518051	0.604423	0.878304
PSMC4	ENSG00000013275	1052.79	0.00266341	0.0198507	0.134172	0.893266	0.972733
MAN2B2	ENSG00000013288	1979.07	0.0258694	0.0309603	0.835567	0.403399	0.782972
SLC25A39	ENSG00000013306	1816.67	-0.041766	0.0718794	-0.581057	0.561202	0.8596
MVP	ENSG00000013364	6242	0.0625418	0.046754	1.33768	0.181001	0.627411
NUB1	ENSG00000013374	3248.23	0.137469	0.055271	2.48719	0.0128757	0.288057
PGM3	ENSG00000013375	586.343	-0.0180299	0.0259618	-0.694479	0.487382	0.825713
RWDD2A	ENSG00000013392	163.93	0.0452892	0.0501295	0.903444	0.36629	0.761588
CLK1	ENSG00000013441	16159.3	-0.0168221	0.030059	-0.559637	0.575727	0.865332
POLR3B	ENSG00000013503	272.318	-0.0502866	0.0330665	-1.52077	0.128317	0.565954
ANGEL1	ENSG00000013523	470.835	-0.0447822	0.0300486	-1.49033	0.136138	0.575288
RNF14	ENSG00000013561	1028.48	-0.00283117	0.0183358	-0.154406	0.877289	0.969109
DDX11	ENSG00000013573	309.489	0.131542	0.133904	0.982359	0.325923	0.737469
HEBP1	ENSG00000013583	329.529	0.0264914	0.0381669	0.694093	0.487624	0.825728
CD6	ENSG00000013725	2589.19	-0.102304	0.052968	-1.93142	0.0534305	0.448607
TACC3	ENSG00000013810	2747.63	0.064742	0.0396024	1.6348	0.102091	0.530763
UFL1	ENSG00000014123	2168.03	-0.0261262	0.0283599	-0.921237	0.356927	0.757879
POLA2	ENSG00000014138	321.513	-0.0202936	0.0300136	-0.676146	0.498948	0.830848
ZC3H3	ENSG00000014164	453.103	0.071094	0.0466617	1.52361	0.127607	0.565182
CAPN1	ENSG00000014216	2917.39	0.0123077	0.0289982	0.424431	0.671251	0.903572
ACPP	ENSG00000014257	854.336	0.0750938	0.0711898	1.05484	0.291498	0.714078
MDH1	ENSG00000014641	1787.27	-0.00651523	0.0253015	-0.257503	0.79679	0.947356
SLC30A9	ENSG00000014824	1374.43	0.0456033	0.0190057	2.39945	0.0164197	0.314334
MTMR11	ENSG00000014914	560.254	0.0957612	0.0657247	1.45701	0.145115	0.588903
COX15	ENSG00000014919	1163.17	-0.00405766	0.0195918	-0.20711	0.835924	0.958877
CCDC88C	ENSG00000015133	3141.47	0.00790124	0.0342966	0.23038	0.817796	0.953813
YAF2	ENSG00000015153	678.108	0.0464142	0.025969	1.78729	0.0738902	0.490531
ZMYND11	ENSG00000015171	2036.89	-0.0213149	0.0295214	-0.722016	0.470285	0.816748
BID	ENSG00000015475	2856.33	0.0293513	0.0419912	0.698987	0.48456	0.823881
MATR3	ENSG00000015479	10429	0.00669981	0.0175947	0.380785	0.703363	0.916302
XYLT2	ENSG00000015532	421.298	-0.00353459	0.0338536	-0.104408	0.916846	0.975315
RGPD5	ENSG00000015568	41.99	-0.0522791	0.0661881	-0.789857	0.429611	0.796494
NUDCD3	ENSG00000015676	1289.32	-0.027957	0.0225561	-1.23944	0.215182	0.658386
CHDH	ENSG00000016391	11.3085	-0.100454	0.128506	-0.781705	0.434388	0.799227
GLT8D1	ENSG00000016864	856.107	-0.0175637	0.0181003	-0.970355	0.33187	0.741641
ATP2C1	ENSG00000017260	2061.23	0.0180555	0.0182103	0.991501	0.321441	0.733783
IGF1	ENSG00000017427	6.23681	0.416687	0.271602	1.53418	0.124984	0.561174
RALBP1	ENSG00000017797	4146.81	0.126721	0.0538382	2.35374	0.0185855	0.327497
RUFY3	ENSG00000018189	804.658	0.0285392	0.0309678	0.921576	0.35675	0.757879
SLC11A1	ENSG00000018280	6142.92	0.0781957	0.0812299	0.962646	0.335725	0.743074
WWTR1	ENSG00000018408	6.39373	-0.106625	0.129939	-0.820579	0.411886	0.785956
AGPS	ENSG00000018510	1726.39	0.0310855	0.032375	0.96017	0.33697	0.74416
TTC27	ENSG00000018699	394.297	0.00775178	0.0322267	0.240539	0.809913	0.951496
ZNF582	ENSG00000018869	155.429	0.0131441	0.0348567	0.37709	0.706107	0.917886
VSIG2	ENSG00000019102	4.06367	-0.0314926	0.197037	-0.159831	0.873014	0.968132
PHLDB1	ENSG00000019144	7.05934	-0.00891166	0.113859	-0.0782694	0.937614	0.981265
MARCO	ENSG00000019169	180.731	0.195924	0.144861	1.35249	0.176218	0.623871
CYP24A1	ENSG00000019186	12.6943	-0.642561	0.179468	-3.58037	0.000343111	0.0704732
PRDM11	ENSG00000019485	60.6286	-0.000776299	0.0547548	-0.0141777	0.988688	0.996638
CD74	ENSG00000019582	35201.2	0.0224393	0.0308589	0.72716	0.467128	0.815131
HGF	ENSG00000019991	348.304	0.1452	0.061728	2.35225	0.0186603	0.327571
ZRANB1	ENSG00000019995	1599.12	0.0272462	0.0245837	1.10831	0.26773	0.698117
NCDN	ENSG00000020129	308.926	0.0213667	0.034539	0.618626	0.536163	0.848411
GPR124	ENSG00000020181	82.858	0.0358211	0.0698153	0.513085	0.607892	0.880175
ZFP64	ENSG00000020256	195.787	-0.0494851	0.0328433	-1.5067	0.131886	0.56964
MNAT1	ENSG00000020426	181.966	-0.00862598	0.0320947	-0.268766	0.788109	0.944662
SAMD4A	ENSG00000020577	263.327	0.539407	0.129845	4.15425	3.26352e-05	0.0245926
RUNX3	ENSG00000020633	2583.72	0.0125023	0.0451882	0.276671	0.782033	0.94265
MRE11A	ENSG00000020922	1048.39	0.0460461	0.0347313	1.32578	0.184912	0.630822
PLEKHB1	ENSG00000021300	377.696	-0.0900897	0.0650946	-1.38398	0.166364	0.61394
SERPINB1	ENSG00000021355	6877.54	0.0631958	0.0544612	1.16038	0.245893	0.681632
SLC7A9	ENSG00000021488	4.08199	0.0529037	0.162538	0.325484	0.744815	0.930245
SPAST	ENSG00000021574	1927.83	0.065403	0.0373237	1.75232	0.0797187	0.500635
OSBPL5	ENSG00000021762	535.248	0.122202	0.0683576	1.78769	0.0738257	0.490278
AQR	ENSG00000021776	1981.66	0.0442832	0.0266647	1.66074	0.0967648	0.524225
CPS1	ENSG00000021826	3.25407	-0.133587	0.15604	-0.856107	0.391939	0.776867
RTFDC1	ENSG00000022277	3606.04	0.0508059	0.0328716	1.54559	0.122204	0.557923
NLRP2	ENSG00000022556	203.905	-0.0370741	0.145244	-0.255254	0.798527	0.948449
SLC45A4	ENSG00000022567	2428.91	0.0584476	0.0654417	0.893125	0.37179	0.764705
RNF10	ENSG00000022840	4121.9	0.000764363	0.0376998	0.020275	0.983824	0.995629
ZNF839	ENSG00000022976	451.187	-0.0047768	0.0313009	-0.152609	0.878706	0.969461
ZDHHC6	ENSG00000023041	1800.42	0.0342161	0.0166891	2.05021	0.0403439	0.417623
GRAMD1B	ENSG00000023171	451.547	0.184438	0.0820162	2.2488	0.0245251	0.360019
RNH1	ENSG00000023191	1806.86	0.0582887	0.0392415	1.48538	0.137442	0.577507
NDUFS1	ENSG00000023228	1877.35	0.00957579	0.0192895	0.496426	0.619594	0.882959
RB1CC1	ENSG00000023287	4526.29	0.0399713	0.0398366	1.00338	0.315677	0.729166
ERP44	ENSG00000023318	2610.34	0.110775	0.0340936	3.24913	0.00115757	0.125606
ALAS1	ENSG00000023330	989.838	0.0149039	0.0351966	0.423447	0.671969	0.903969
BIRC3	ENSG00000023445	9659.1	-0.0260465	0.0413217	-0.630333	0.528477	0.844492
AKAP11	ENSG00000023516	2321.88	-0.00715398	0.0331397	-0.215873	0.829086	0.956936
GLRX2	ENSG00000023572	111.34	0.0194278	0.0377272	0.514954	0.606585	0.879312
SNAPC1	ENSG00000023608	196.207	0.0175559	0.0502451	0.349405	0.726785	0.924155
DERA	ENSG00000023697	567.465	0.0615126	0.0299244	2.0556	0.0398212	0.416548
STRAP	ENSG00000023734	1695.77	-0.00097216	0.0174624	-0.0556717	0.955603	0.98702
ABCC2	ENSG00000023839	132.307	0.0477004	0.0587729	0.811604	0.417019	0.788858
DEF6	ENSG00000023892	3776.83	-0.0391782	0.0260672	-1.50297	0.132848	0.570611
PLEKHO1	ENSG00000023902	3730.25	0.0432899	0.0368783	1.17386	0.240451	0.677227
GCLM	ENSG00000023909	572.594	-0.022374	0.0305705	-0.731883	0.46424	0.814181
UBR2	ENSG00000024048	7408.02	0.0514374	0.0518746	0.991573	0.321406	0.733783
EHD2	ENSG00000024422	7.95435	-0.102796	0.159686	-0.643742	0.519742	0.840206
DEPDC1	ENSG00000024526	15.2564	-0.0838752	0.170196	-0.492816	0.622143	0.883469
CCDC28A	ENSG00000024862	1128.96	-0.00550131	0.0261647	-0.210257	0.833467	0.958296
RRAGD	ENSG00000025039	833.925	0.145865	0.0561539	2.5976	0.00938782	0.25949
HSF2	ENSG00000025156	683.9	-0.025075	0.0389109	-0.64442	0.519303	0.840002
PHF20	ENSG00000025293	2634.15	0.00170889	0.0305312	0.0559721	0.955364	0.98699
HSD17B6	ENSG00000025423	7.97766	0.126844	0.123168	1.02984	0.303083	0.722192
NR1H3	ENSG00000025434	93.5492	0.0109366	0.0472808	0.231312	0.817073	0.953328
TYMP	ENSG00000025708	3672.03	0.220034	0.0822124	2.67641	0.00744166	0.244389
NCAPH2	ENSG00000025770	593.985	-0.0431054	0.0365352	-1.17983	0.238068	0.675746
TOMM34	ENSG00000025772	327.064	-0.00960173	0.0296184	-0.324181	0.745801	0.930684
SEC63	ENSG00000025796	2542.71	0.000536655	0.0180465	0.0297374	0.976277	0.993235
KPNA6	ENSG00000025800	1791.48	-0.015891	0.0193531	-0.821106	0.411586	0.785956
VIM	ENSG00000026025	20116.6	0.0520815	0.0344992	1.50964	0.131134	0.568238
RTEL1-TNFRSF6B	ENSG00000026036	17.5462	-0.0456906	0.0921511	-0.495823	0.620019	0.883073
FAS	ENSG00000026103	2539.53	0.118596	0.0703915	1.68481	0.0920256	0.516411
RNASET2	ENSG00000026297	4327.11	0.0398828	0.0620375	0.642881	0.520301	0.840357
CD44	ENSG00000026508	14197.8	-0.0153403	0.0292743	-0.524019	0.600265	0.876293
KCNG1	ENSG00000026559	50.3772	-0.0138657	0.119555	-0.115978	0.90767	0.974082
AGPAT4	ENSG00000026652	411.491	0.00952501	0.0458122	0.207914	0.835296	0.958795
SLAMF7	ENSG00000026751	2132.6	-0.0379311	0.0758466	-0.500102	0.617003	0.881874
BTN3A1	ENSG00000026950	8324.22	0.0997374	0.0437145	2.28157	0.022515	0.349595
MIPEP	ENSG00000027001	118.046	-0.0384592	0.0431096	-0.892126	0.372325	0.764761
PRKCH	ENSG00000027075	3218.96	-0.0573728	0.0392838	-1.46047	0.14416	0.588
IFNGR1	ENSG00000027697	8667.31	0.0626913	0.0465502	1.34675	0.178062	0.62501
B4GALT7	ENSG00000027847	246.122	-0.0550427	0.0347174	-1.58545	0.112864	0.542398
SH2D2A	ENSG00000027869	329.764	-0.0768674	0.0682426	-1.12638	0.260003	0.69166
VRK2	ENSG00000028116	693.756	0.115765	0.0524583	2.2068	0.0273277	0.374245
TNFRSF1B	ENSG00000028137	12660.7	0.0808793	0.0454403	1.7799	0.0750919	0.491995
VEZT	ENSG00000028203	1043.75	-0.00225043	0.0199349	-0.112889	0.910119	0.974657
POU2F2	ENSG00000028277	2639.42	0.034981	0.0340881	1.0262	0.3048	0.723284
BRD9	ENSG00000028310	953.216	0.00535263	0.0209349	0.25568	0.798198	0.948362
SNX1	ENSG00000028528	4870.99	0.0191655	0.0195077	0.982459	0.325874	0.737469
TBPL1	ENSG00000028839	738.724	0.0423529	0.021551	1.96524	0.0493861	0.437821
ARNTL2	ENSG00000029153	48.5092	-0.144252	0.131754	-1.09485	0.273581	0.702602
BCLAF1	ENSG00000029363	11380.5	0.0337423	0.0262104	1.28736	0.197968	0.644592
SLC39A9	ENSG00000029364	1759.49	-0.00877744	0.0207582	-0.422843	0.67241	0.904139
ANK1	ENSG00000029534	287.042	-0.200055	0.0663146	-3.01675	0.00255497	0.180944
TFB1M	ENSG00000029639	209.976	-0.00748188	0.0343869	-0.217579	0.827757	0.956293
RABEP1	ENSG00000029725	3097.9	-0.0219895	0.0209298	-1.05063	0.293428	0.715637
NUP160	ENSG00000030066	1906.1	-0.044902	0.0220174	-2.03939	0.0414114	0.418723
BAK1	ENSG00000030110	898.02	0.0227181	0.0469884	0.483483	0.628753	0.885436
IKZF2	ENSG00000030419	2303.48	-0.130745	0.0552807	-2.3651	0.018025	0.323925
GRN	ENSG00000030582	7856.73	0.153671	0.0532919	2.88357	0.003932	0.203794
FAM13B	ENSG00000031003	3222.4	0.000742612	0.0239615	0.0309919	0.975276	0.993064
ARHGAP31	ENSG00000031081	486.433	0.0128783	0.0546513	0.235645	0.813708	0.952435
CENPQ	ENSG00000031691	210.39	0.05726	0.0437514	1.30876	0.190617	0.636132
SARS	ENSG00000031698	2456.82	0.0108472	0.0144243	0.752009	0.452046	0.808691
RANBP3	ENSG00000031823	1147	-0.00899366	0.0180875	-0.497232	0.619026	0.882725
ARID4A	ENSG00000032219	3932.07	0.0546151	0.0409477	1.33378	0.182276	0.627673
TSSC1	ENSG00000032389	322.536	0.0328991	0.0308783	1.06544	0.286676	0.711439
PNPLA6	ENSG00000032444	1792.14	0.00625344	0.0538164	0.1162	0.907494	0.974082
IFT88	ENSG00000032742	403.293	-0.0249802	0.0391739	-0.637674	0.523686	0.841075
ALG1	ENSG00000033011	297.96	-0.0364427	0.0327798	-1.11174	0.266249	0.696819
ZCCHC8	ENSG00000033030	1274.09	0.0375762	0.0169017	2.22322	0.0262007	0.368656
ABCF2	ENSG00000033050	950.652	-0.0192749	0.0208321	-0.925253	0.354834	0.757233
CHPF2	ENSG00000033100	1493.96	0.0433027	0.0299582	1.44544	0.148335	0.59159
LRRC7	ENSG00000033122	8.62596	0.266593	0.208605	1.27798	0.201256	0.647418
FUT8	ENSG00000033170	517.777	-0.0782145	0.0366074	-2.13658	0.0326324	0.392732
UBA6	ENSG00000033178	2240.48	0.0250043	0.026604	0.939871	0.347284	0.751556
GAB2	ENSG00000033327	4119.26	0.160737	0.0708923	2.26734	0.0233693	0.354981
ATP6V0A1	ENSG00000033627	1097.94	0.0864926	0.0406435	2.12808	0.0333306	0.394726
PIAS1	ENSG00000033800	2530.92	0.0844514	0.0444976	1.89789	0.0577109	0.458529
SLC4A7	ENSG00000033867	1842.99	-0.0454628	0.0342602	-1.32699	0.184513	0.630506
APBA2	ENSG00000034053	750.301	-0.115681	0.0701143	-1.64989	0.0989659	0.52701
UHRF1	ENSG00000034063	50.4334	0.0434674	0.0976963	0.444924	0.656375	0.898012
MAP2K3	ENSG00000034152	2983.4	0.00729695	0.0379277	0.192391	0.847436	0.961612
EFCAB1	ENSG00000034239	6.52984	-0.0884168	0.190667	-0.463724	0.642846	0.891441
TMSB10	ENSG00000034510	10475.5	0.00914591	0.0379058	0.24128	0.809338	0.951496
ASTE1	ENSG00000034533	672.987	-0.0461344	0.0304748	-1.51385	0.130063	0.566768
RNF19A	ENSG00000034677	3299.76	0.0506475	0.0270868	1.86982	0.0615081	0.467922
PEX3	ENSG00000034693	320.044	-0.0212331	0.0287026	-0.739761	0.459445	0.811457
GABARAPL2	ENSG00000034713	2653.57	0.0219421	0.0315882	0.69463	0.487287	0.825713
SH3YL1	ENSG00000035115	916.55	0.0177182	0.0586972	0.301858	0.76276	0.935899
FAM136A	ENSG00000035141	952.274	-0.0286447	0.0307595	-0.93125	0.351724	0.755318
VCL	ENSG00000035403	6225.57	0.0106844	0.0535866	0.199386	0.841961	0.961033
DEPDC1B	ENSG00000035499	32.3549	0.0321872	0.111731	0.288077	0.773288	0.939213
DAPK2	ENSG00000035664	1521.6	0.000791583	0.0723723	0.0109376	0.991273	0.997587
NSMAF	ENSG00000035681	2211.47	0.0412534	0.0336576	1.22568	0.220319	0.662457
ADSS	ENSG00000035687	2230.37	0.0154469	0.0237094	0.651511	0.514717	0.837397
STAP1	ENSG00000035720	670.436	0.00190641	0.0599634	0.0317928	0.974637	0.992939
TIMP2	ENSG00000035862	3621.5	0.0725913	0.0500924	1.44915	0.147297	0.590939
RFC1	ENSG00000035928	1792.05	-0.0119808	0.0239644	-0.499944	0.617115	0.8819
TBC1D23	ENSG00000036054	1922.24	0.0507391	0.0294053	1.72551	0.0844362	0.507056
CUL3	ENSG00000036257	3736.23	0.0181826	0.0274706	0.661896	0.508038	0.834258
MYOM2	ENSG00000036448	1027.46	0.175173	0.234097	0.74829	0.454285	0.809955
CYP46A1	ENSG00000036530	5.78273	-0.0158707	0.148455	-0.106906	0.914864	0.97494
ZZZ3	ENSG00000036549	1483.87	-0.00277267	0.0271553	-0.102104	0.918674	0.975894
SLC18A1	ENSG00000036565	8.41101	0.0185211	0.180867	0.102402	0.918438	0.975894
TUBG2	ENSG00000037042	85.377	-0.0621892	0.0550908	-1.12885	0.258962	0.690577
RPL26L1	ENSG00000037241	135.82	-0.0155475	0.0391381	-0.397248	0.691184	0.911533
FLT4	ENSG00000037280	69.0514	-0.0819242	0.127221	-0.64395	0.519608	0.840206
NSUN2	ENSG00000037474	1904.61	-0.00203718	0.0230499	-0.088381	0.929574	0.97906
FBXO42	ENSG00000037637	904.594	0.0212357	0.0172511	1.23098	0.21833	0.661541
MFAP3	ENSG00000037749	1784.47	0.0113076	0.0323479	0.349561	0.726668	0.924155
MRI1	ENSG00000037757	700.309	-0.0321629	0.0371572	-0.86559	0.386715	0.773729
METTL1	ENSG00000037897	68.7204	-0.029024	0.0524958	-0.552882	0.580344	0.86695
AGA	ENSG00000038002	621.13	0.0227593	0.0299884	0.758938	0.44789	0.806619
PI4K2B	ENSG00000038210	1212.04	0.115319	0.0561131	2.05512	0.0398674	0.416548
BOD1L1	ENSG00000038219	7976.94	0.0292683	0.0606152	0.482855	0.629199	0.885728
MAT2B	ENSG00000038274	6171.45	0.0157969	0.0214274	0.73723	0.460983	0.812378
EDC4	ENSG00000038358	934.129	0.0126599	0.0269176	0.47032	0.638126	0.889189
TRIO	ENSG00000038382	863.457	-0.00604767	0.0454263	-0.133132	0.894089	0.972733
VCAN	ENSG00000038427	15298.6	0.0929888	0.0843492	1.10243	0.270276	0.699607
CLEC16A	ENSG00000038532	667.654	0.0118926	0.0271064	0.438738	0.660852	0.899744
MSR1	ENSG00000038945	195.358	0.617654	0.168769	3.65977	0.000252442	0.0642979
CDH1	ENSG00000039068	17.3392	-0.282717	0.123416	-2.29077	0.0219766	0.346845
SKIV2L2	ENSG00000039123	2242.75	-0.0128482	0.0197653	-0.650038	0.515668	0.837797
ZFYVE16	ENSG00000039319	3514.64	0.0704764	0.0555651	1.26836	0.20467	0.649018
FAM65A	ENSG00000039523	1251.47	0.0347976	0.0368049	0.945461	0.344424	0.749823
RAI14	ENSG00000039560	7.87972	0.0587294	0.161769	0.363044	0.716572	0.921651
SOX30	ENSG00000039600	3.79343	-0.0519044	0.208111	-0.249407	0.803046	0.949433
PNKP	ENSG00000039650	605.298	0.0353483	0.0339156	1.04224	0.297299	0.717987
PHLPP2	ENSG00000040199	373.585	-0.0692832	0.0409791	-1.6907	0.0908945	0.515055
SPDL1	ENSG00000040275	304.612	-0.08526	0.0393171	-2.16852	0.030119	0.382852
STAU2	ENSG00000040341	863.705	0.0289389	0.0265761	1.08891	0.276195	0.704827
PQLC2	ENSG00000040487	165.435	0.0284818	0.0362178	0.786404	0.431631	0.797347
CTNS	ENSG00000040531	379.772	-0.015823	0.0347206	-0.455723	0.648589	0.894063
RTN4R	ENSG00000040608	15.8989	-0.046557	0.118162	-0.394011	0.693573	0.912883
PHF23	ENSG00000040633	1244.93	-0.0358645	0.0248171	-1.44515	0.148416	0.59159
INPP4A	ENSG00000040933	3681.24	-0.00857223	0.0268379	-0.319408	0.749417	0.931844
RAB27B	ENSG00000041353	1026.97	0.0106808	0.0615444	0.173546	0.862222	0.965396
PSMA4	ENSG00000041357	3003.14	0.105784	0.0365682	2.8928	0.00381828	0.203794
MYO16	ENSG00000041515	2.85646	0.221842	0.240338	0.92304	0.355986	0.757879
LSG1	ENSG00000041802	1200.78	-0.00180422	0.0309762	-0.0582452	0.953553	0.98665
PARP3	ENSG00000041880	144.808	0.0306006	0.049084	0.623433	0.533	0.846876
THAP3	ENSG00000041988	278.842	-0.0232577	0.0298786	-0.778406	0.436329	0.800068
FAM65C	ENSG00000042062	22.9349	-0.0482199	0.10403	-0.463519	0.642992	0.891481
TDP1	ENSG00000042088	668.864	-0.0270518	0.0266921	-1.01348	0.310832	0.726162
AIFM2	ENSG00000042286	93.2791	-0.152602	0.0538688	-2.83285	0.00461353	0.207777
SPATA7	ENSG00000042317	58.4144	0.0345328	0.0627064	0.550707	0.581835	0.86791
MED17	ENSG00000042429	1191.46	0.0233166	0.016138	1.44482	0.148507	0.591722
RETSAT	ENSG00000042445	577.52	-0.0325732	0.0363444	-0.896237	0.370126	0.764018
CAPG	ENSG00000042493	1770.44	0.0423462	0.0536487	0.789324	0.429923	0.796606
AP2S1	ENSG00000042753	818.081	-0.0148831	0.0335263	-0.443923	0.657098	0.898287
TG	ENSG00000042832	28.2757	-0.0489993	0.103518	-0.473341	0.63597	0.887983
ADAM28	ENSG00000042980	1612.49	-0.0114702	0.0634365	-0.180814	0.856513	0.964728
DCUN1D1	ENSG00000043093	2129.09	0.0518391	0.0338244	1.53259	0.125376	0.561639
JADE2	ENSG00000043143	2631.86	0.0226066	0.0296699	0.761939	0.446096	0.806026
LCP2	ENSG00000043462	8203.07	0.0933938	0.0369121	2.53017	0.0114008	0.272606
TRIT1	ENSG00000043514	456.356	-0.0314803	0.0276539	-1.13837	0.254967	0.687157
ADRB1	ENSG00000043591	6.37655	0.173298	0.178887	0.968753	0.332668	0.741732
CUL7	ENSG00000044090	345.039	-0.0147651	0.0304027	-0.48565	0.627215	0.884661
CTNNA1	ENSG00000044115	2290.77	0.0536858	0.0570768	0.940589	0.346916	0.751185
CNTLN	ENSG00000044459	143.698	0.192882	0.0702559	2.74543	0.00604325	0.22682
HSPA5	ENSG00000044574	6750.53	0.106255	0.0354055	3.00109	0.00269011	0.184307
DSG2	ENSG00000046604	9.81865	-0.0977696	0.131227	-0.745044	0.456245	0.810151
WDR37	ENSG00000047056	1544.85	-0.0211089	0.0159655	-1.32216	0.186116	0.631833
YTHDC2	ENSG00000047188	2035.94	0.00652132	0.0205244	0.317735	0.750686	0.932311
ATP6V1H	ENSG00000047249	690.923	0.0599073	0.0231767	2.58481	0.0097432	0.259497
POLR2B	ENSG00000047315	5165.02	-0.0082421	0.0188739	-0.436694	0.662333	0.900468
FAM214A	ENSG00000047346	2202.95	0.00205409	0.0271602	0.0756286	0.939715	0.981833
ARAP2	ENSG00000047365	3216.81	0.0970363	0.0481177	2.01665	0.0437323	0.423544
TPR	ENSG00000047410	9895.67	0.00796727	0.0325321	0.244905	0.80653	0.950721
KIAA0556	ENSG00000047578	750.677	0.034605	0.0426614	0.811155	0.417277	0.788889
DTNBP1	ENSG00000047579	436.201	0.0147698	0.0327702	0.450707	0.652201	0.895629
ANO2	ENSG00000047617	5.85927	-0.0641827	0.176724	-0.363181	0.716469	0.921651
C12orf4	ENSG00000047621	579.132	0.0316552	0.033143	0.955109	0.339522	0.746271
FAM184B	ENSG00000047662	5.06028	-0.262827	0.201871	-1.30196	0.192931	0.63846
MAP4	ENSG00000047849	1339.01	0.0198171	0.0338963	0.58464	0.55879	0.859224
GOPC	ENSG00000047932	2293.99	0.00276521	0.019162	0.144307	0.885258	0.970515
USP28	ENSG00000048028	1182.29	-0.0264769	0.0377221	-0.701893	0.482746	0.822983
HDAC9	ENSG00000048052	1189.43	0.0356617	0.0445879	0.799806	0.423823	0.792895
TSPAN17	ENSG00000048140	671.114	-0.00674556	0.0321524	-0.2098	0.833824	0.95845
NOP16	ENSG00000048162	289.957	-0.0225728	0.0328392	-0.687373	0.491848	0.828362
CC2D2A	ENSG00000048342	15.4277	-0.0395067	0.105658	-0.373911	0.708471	0.918383
RRM2B	ENSG00000048392	3394.64	0.0667247	0.0505062	1.32112	0.186462	0.632465
ZNF800	ENSG00000048405	1620.07	0.0416468	0.0233385	1.78446	0.0743486	0.490874
TNFRSF17	ENSG00000048462	180.707	-0.0508542	0.129013	-0.394179	0.693449	0.912883
SNX29	ENSG00000048471	1249.5	-0.0346607	0.0325289	-1.06553	0.286634	0.711439
MRPS10	ENSG00000048544	910.996	0.0376179	0.0222504	1.69067	0.0909004	0.515055
RSF1	ENSG00000048649	2794.91	0.00450432	0.0304533	0.147909	0.882415	0.969806
VPS13D	ENSG00000048707	2245.75	-0.018823	0.0383514	-0.490805	0.623565	0.883955
CELF2	ENSG00000048740	13893.6	0.0409107	0.0334945	1.22142	0.221928	0.664091
FAM120A	ENSG00000048828	5215.95	0.0561705	0.0323296	1.73743	0.0823111	0.504816
R3HDM1	ENSG00000048991	687.557	0.0012692	0.0241659	0.0525202	0.958114	0.987601
COL9A2	ENSG00000049089	385.752	0.0832116	0.0721975	1.15255	0.249093	0.683505
KITLG	ENSG00000049130	3.67419	0.295092	0.208864	1.41284	0.157701	0.604701
ERCC8	ENSG00000049167	223.025	-0.0216607	0.0308697	-0.701684	0.482876	0.82313
ADAMTS6	ENSG00000049192	51.8262	0.043795	0.0936071	0.467859	0.639885	0.889797
H6PD	ENSG00000049239	1716.36	0.00317529	0.0382209	0.0830772	0.93379	0.979838
VAMP3	ENSG00000049245	2777.59	0.105759	0.0439717	2.40517	0.016165	0.312206
PER3	ENSG00000049246	245.355	-0.0731577	0.0504931	-1.44886	0.147375	0.590977
UTS2	ENSG00000049247	80.8988	0.0684484	0.210655	0.324931	0.745233	0.930476
TNFRSF9	ENSG00000049249	113.562	0.0462261	0.105971	0.436215	0.662681	0.900591
LTBP1	ENSG00000049323	401.189	0.0419594	0.0857638	0.489244	0.624669	0.883979
RCN1	ENSG00000049449	427.426	-0.0192338	0.0409558	-0.469624	0.638623	0.889369
RFC2	ENSG00000049541	470.489	0.0575027	0.0275599	2.08646	0.0369368	0.408187
ARID1B	ENSG00000049618	1672.87	0.0071377	0.0287313	0.24843	0.803802	0.949781
CLPTM1L	ENSG00000049656	1570.86	0.00242524	0.0210809	0.115044	0.90841	0.974082
NEDD4L	ENSG00000049759	70.0585	-0.0570289	0.0637047	-0.895206	0.370677	0.76403
HEXB	ENSG00000049860	2604.87	0.0809922	0.0330329	2.45186	0.0142119	0.293983
PTCD2	ENSG00000049883	128.847	0.00106357	0.0392795	0.0270769	0.978398	0.993763
JKAMP	ENSG00000050130	1520.65	0.0653718	0.0264032	2.4759	0.0132899	0.288171
DKK3	ENSG00000050165	22.7302	-0.0540488	0.133859	-0.403774	0.686379	0.909683
ARHGEF5	ENSG00000050327	39.8449	-0.0874345	0.0729135	-1.19915	0.230468	0.670827
NFE2L3	ENSG00000050344	237.225	0.10459	0.0649297	1.61082	0.107219	0.536819
MCUR1	ENSG00000050393	582.935	0.00200148	0.0490175	0.040832	0.96743	0.990217
LIMA1	ENSG00000050405	469.958	-0.0633613	0.0422037	-1.50132	0.133273	0.570611
LETMD1	ENSG00000050426	1097.93	-0.0168234	0.0259936	-0.647214	0.517494	0.838783
SLC4A8	ENSG00000050438	133.415	-0.0374541	0.0604933	-0.619145	0.535821	0.848226
LAMC3	ENSG00000050555	7.54074	0.171072	0.180893	0.945709	0.344297	0.749823
PTGER3	ENSG00000050628	22.3893	0.102048	0.103297	0.987913	0.323195	0.735183
TNIP3	ENSG00000050730	16.1839	-0.188317	0.117018	-1.6093	0.107552	0.537537
MAPK9	ENSG00000050748	1035.59	0.0151387	0.0189651	0.798239	0.424732	0.793397
COL23A1	ENSG00000050767	4.12238	0.246683	0.184184	1.33933	0.180464	0.627411
FAM160A2	ENSG00000051009	1348.35	0.0342889	0.0313039	1.09535	0.273362	0.70233
HERPUD1	ENSG00000051108	2561.15	0.0343659	0.0222497	1.54455	0.122454	0.557923
HOMER3	ENSG00000051128	111.07	0.183291	0.0633936	2.89131	0.00383638	0.203794
RAD51	ENSG00000051180	27.7981	-0.0249216	0.107136	-0.232617	0.816059	0.952924
POLQ	ENSG00000051341	37.3506	0.0265779	0.108557	0.244829	0.806589	0.950721
PIK3CB	ENSG00000051382	1776.23	0.0368258	0.0386071	0.953862	0.340154	0.747173
CYBA	ENSG00000051523	5623.31	0.0754104	0.0405857	1.85805	0.0631614	0.471305
THOC3	ENSG00000051596	172.439	-0.0363336	0.0531442	-0.683681	0.494177	0.829644
HEBP2	ENSG00000051620	2182.87	0.107678	0.0614713	1.75167	0.07983	0.500635
MPHOSPH9	ENSG00000051825	1159.28	-0.0432916	0.0288348	-1.50136	0.133261	0.570611
PLEKHA5	ENSG00000052126	111.711	-0.00987377	0.0670371	-0.147288	0.882905	0.969806
SIKE1	ENSG00000052723	1895.56	0.000194898	0.0234376	0.00831559	0.993365	0.998139
RRP12	ENSG00000052749	1556.4	0.052488	0.0634275	0.827528	0.407938	0.783676
FNIP2	ENSG00000052795	612.783	0.0638097	0.0526299	1.21242	0.22535	0.667054
MSMO1	ENSG00000052802	577.549	-0.0391362	0.0325108	-1.20379	0.22867	0.669602
TTC17	ENSG00000052841	2588.8	0.0379024	0.0204243	1.85575	0.0634892	0.471972
FSTL4	ENSG00000053108	10.0733	-0.120268	0.116147	-1.03548	0.300443	0.720254
FOXN3	ENSG00000053254	5371.41	0.0383754	0.0360827	1.06354	0.287537	0.71203
AKR7A2	ENSG00000053371	337.474	-0.0430488	0.0439411	-0.979693	0.327237	0.737469
MRTO4	ENSG00000053372	426.028	-0.0137364	0.0361034	-0.380475	0.703593	0.916473
USE1	ENSG00000053501	232.634	-0.0440338	0.0393252	-1.11973	0.262828	0.694697
MCF2L2	ENSG00000053524	23.1397	-0.107348	0.0846336	-1.26838	0.204661	0.649018
AP5M1	ENSG00000053770	1663.81	0.0652402	0.0251245	2.59668	0.00941299	0.25949
ANAPC4	ENSG00000053900	1845.99	0.00728144	0.0217744	0.334404	0.738075	0.927533
KCNQ1	ENSG00000053918	762.691	0.0483463	0.0362255	1.33459	0.182009	0.627673
TRAPPC3	ENSG00000054116	1147.38	0.0297876	0.0193894	1.53628	0.124469	0.561174
THRAP3	ENSG00000054118	5771.02	-0.00918358	0.0268882	-0.341547	0.732692	0.926034
PHPT1	ENSG00000054148	246.172	-0.0268392	0.0513429	-0.522744	0.601152	0.876434
ENTPD2	ENSG00000054179	28.2378	0.251263	0.161812	1.55281	0.12047	0.554669
LY75	ENSG00000054219	1395.05	0.00915092	0.0386718	0.23663	0.812944	0.952159
ARID4B	ENSG00000054267	5859.48	0.0534862	0.0412613	1.29628	0.194879	0.641482
OPN3	ENSG00000054277	624.145	0.00564162	0.0341552	0.165176	0.868805	0.967022
SDCCAG8	ENSG00000054282	561.235	0.0531077	0.028112	1.88915	0.0588719	0.460915
PTPRN	ENSG00000054356	17.488	-0.0335162	0.142452	-0.23528	0.813992	0.952472
HHAT	ENSG00000054392	72.1888	-0.0688185	0.0477434	-1.44142	0.149465	0.593069
KIF1B	ENSG00000054523	1380.48	0.0740059	0.068836	1.07511	0.282328	0.708414
FOXC1	ENSG00000054598	3.22675	0.228865	0.237433	0.963915	0.335089	0.743074
TBC1D22A	ENSG00000054611	963.58	0.0443077	0.022519	1.96756	0.0491181	0.437413
SYNE2	ENSG00000054654	5047.29	0.0344184	0.0684962	0.502487	0.615325	0.881582
PLEKHH1	ENSG00000054690	2.84605	0.3045	0.195696	1.55598	0.119713	0.553521
ATP9A	ENSG00000054793	301.717	-0.1492	0.0673347	-2.2158	0.0267055	0.371176
FAM168A	ENSG00000054965	1353.52	0.0126219	0.0270356	0.466863	0.640598	0.890098
RELT	ENSG00000054967	1698.71	0.0656263	0.0435563	1.5067	0.131888	0.56964
GALC	ENSG00000054983	1852.41	0.0776297	0.0397676	1.95208	0.0509283	0.440253
NOP58	ENSG00000055044	1872.32	-0.00840249	0.0262767	-0.31977	0.749143	0.931844
SZRD1	ENSG00000055070	3539.69	0.00906997	0.0168739	0.537515	0.590912	0.871836
KCNH2	ENSG00000055118	45.04	-0.061904	0.0812967	-0.761458	0.446384	0.806026
CUL1	ENSG00000055130	1770.51	0.0885548	0.0351324	2.5206	0.0117155	0.274817
FAM114A2	ENSG00000055147	786.362	-0.00327611	0.0216228	-0.151512	0.879572	0.969567
CYFIP2	ENSG00000055163	7565.45	-0.0453442	0.0241835	-1.87501	0.0607916	0.46515
TAB2	ENSG00000055208	5204.95	0.105108	0.035252	2.98162	0.00286731	0.186077
GINM1	ENSG00000055211	831.027	0.0539206	0.0307966	1.75086	0.07997	0.500635
EIF2AK2	ENSG00000055332	4367.84	0.363956	0.119879	3.03603	0.00239713	0.175113
USP36	ENSG00000055483	1055.23	-0.0362528	0.0300371	-1.20694	0.227457	0.668833
KMT2C	ENSG00000055609	4831.84	0.0451683	0.0516239	0.87495	0.381601	0.770295
MCOLN3	ENSG00000055732	12.2572	0.124158	0.147105	0.844013	0.398662	0.781034
PUM2	ENSG00000055917	8285.72	0.0181049	0.0242865	0.745473	0.455986	0.810151
MRPL43	ENSG00000055950	482.665	0.000909982	0.0322184	0.0282442	0.977467	0.99342
ITIH4	ENSG00000055955	10.747	0.0161761	0.0914867	0.176814	0.859654	0.964988
ITIH1	ENSG00000055957	7.97273	-0.00876719	0.130217	-0.0673275	0.946321	0.983615
C4orf27	ENSG00000056050	375.267	-0.00412236	0.0282507	-0.14592	0.883984	0.969806
ZFR	ENSG00000056097	3186.32	0.0159426	0.0217656	0.732467	0.463884	0.814166
TRAF1	ENSG00000056558	2078.33	-0.0762753	0.038113	-2.00129	0.0453606	0.429439
RC3H2	ENSG00000056586	3350.74	0.0204245	0.0282824	0.722162	0.470195	0.816669
IL17RB	ENSG00000056736	32.2195	-0.308296	0.116138	-2.65457	0.00794103	0.246467
TRAF3IP2	ENSG00000056972	312.665	0.0125686	0.0289825	0.433661	0.664535	0.900822
DCBLD2	ENSG00000057019	49.0615	-0.0522908	0.0688471	-0.75952	0.447542	0.806383
SOAT1	ENSG00000057252	2603.65	0.0447038	0.0291107	1.53565	0.124625	0.561174
PKP2	ENSG00000057294	64.5969	-0.0992676	0.109602	-0.90571	0.365089	0.760662
MSH4	ENSG00000057468	6.89693	0.0697594	0.12026	0.580073	0.561866	0.859686
F7	ENSG00000057593	2.15137	0.304177	0.236444	1.28646	0.198282	0.644724
GDI2	ENSG00000057608	8462.45	0.0611844	0.022666	2.69939	0.00694666	0.240539
PRDM1	ENSG00000057657	1652.69	0.0233078	0.0550311	0.423538	0.671903	0.903969
ATG5	ENSG00000057663	1044.41	0.0336758	0.0201504	1.67122	0.0946783	0.520058
TMCC3	ENSG00000057704	2274.96	0.0535969	0.0657291	0.815421	0.414831	0.787679
PITHD1	ENSG00000057757	907.795	-0.0102672	0.021631	-0.474651	0.635036	0.887749
MTA3	ENSG00000057935	376.496	-0.0959053	0.0460311	-2.08349	0.0372067	0.408187
USP13	ENSG00000058056	218.885	-0.094511	0.0411561	-2.2964	0.0216528	0.344064
ATP11B	ENSG00000058063	6813.56	0.0222618	0.036134	0.616088	0.537836	0.848822
CDK14	ENSG00000058091	696.78	0.00767769	0.0516024	0.148785	0.881723	0.969806
SEC61A1	ENSG00000058262	3968.05	0.00792106	0.0215195	0.368087	0.712808	0.920776
PPP1R12A	ENSG00000058272	6607.55	0.0529556	0.039438	1.34276	0.179351	0.626715
RASGRF1	ENSG00000058335	4.35146	-0.151417	0.1638	-0.924399	0.355279	0.757819
CROCC	ENSG00000058453	445.459	-0.00436978	0.0590427	-0.0740105	0.941002	0.982004
POLR3E	ENSG00000058600	865.021	-0.0483948	0.0304841	-1.58754	0.11239	0.541521
ATP2B4	ENSG00000058668	4228.05	0.0066495	0.0511507	0.129998	0.896568	0.973208
ZC3H11A	ENSG00000058673	9419.58	0.0277346	0.0266357	1.04125	0.297757	0.717987
RIOK2	ENSG00000058729	854.669	0.0258969	0.0221414	1.16962	0.242156	0.678031
YIPF1	ENSG00000058799	899.454	0.105097	0.0450383	2.3335	0.0196221	0.333434
NDC1	ENSG00000058804	628.431	-0.0120467	0.0247115	-0.487494	0.625909	0.884317
DGKG	ENSG00000058866	270.205	0.102209	0.0600608	1.70176	0.0888011	0.510759
FLYWCH1	ENSG00000059122	595.84	0.00554274	0.0688791	0.0804706	0.935863	0.980295
UNKL	ENSG00000059145	865.616	-0.0164389	0.0363504	-0.452234	0.651101	0.894983
TBXAS1	ENSG00000059377	4261.5	0.0658636	0.0505443	1.30309	0.192546	0.638379
PARP12	ENSG00000059378	2245.92	0.2293	0.0876418	2.61633	0.0088881	0.255447
ALDH18A1	ENSG00000059573	610.96	-0.066889	0.0355503	-1.88153	0.0598994	0.462683
TARBP1	ENSG00000059588	1453.35	-0.0725198	0.0371094	-1.95422	0.0506754	0.440253
PET112	ENSG00000059691	240.957	0.00226845	0.0308853	0.0734477	0.94145	0.982155
MXD1	ENSG00000059728	23632.1	0.127142	0.0718755	1.76891	0.0769082	0.494903
CDK17	ENSG00000059758	2152.14	0.0532112	0.0411669	1.29257	0.19616	0.642667
DNAJC25	ENSG00000059769	215.007	0.0145829	0.0338002	0.431442	0.666147	0.901772
SLC2A3	ENSG00000059804	7218.26	0.109909	0.0699581	1.57107	0.116166	0.54735
PSD	ENSG00000059915	33.5154	-0.0954702	0.108337	-0.881233	0.378191	0.768322
CTDP1	ENSG00000060069	789.785	0.0338414	0.0363957	0.929817	0.352466	0.755868
YBX3	ENSG00000060138	2187.22	0.00467308	0.0487619	0.0958348	0.923652	0.977324
STYK1	ENSG00000060140	31.0015	-0.132415	0.111456	-1.18805	0.234816	0.673124
WNK1	ENSG00000060237	6564.6	0.0153527	0.0422232	0.363609	0.71615	0.921651
CCAR1	ENSG00000060339	2917.54	0.0108947	0.0193724	0.562381	0.573857	0.865332
OGFR	ENSG00000060491	2034.25	0.0759835	0.0456864	1.66316	0.0962813	0.522928
GNA15	ENSG00000060558	415.876	0.0143316	0.0466873	0.30697	0.758866	0.934648
CREB3L3	ENSG00000060566	2.58661	0.0367394	0.271342	0.135399	0.892297	0.972733
PIGV	ENSG00000060642	379.399	0.0122985	0.0241835	0.50855	0.611067	0.880977
PTPRU	ENSG00000060656	3.84161	0.329689	0.230307	1.43152	0.152281	0.597044
SNRNP40	ENSG00000060688	779.041	-0.0408898	0.0211927	-1.92943	0.0536778	0.449455
RIMBP2	ENSG00000060709	10.414	0.604539	0.548849	1.10147	0.270694	0.700104
QSER1	ENSG00000060749	734.989	0.0328183	0.0442661	0.741388	0.458458	0.810968
MPC1	ENSG00000060762	630.216	0.0485562	0.0230378	2.10767	0.0350593	0.400222
ACAA1	ENSG00000060971	2563.62	-0.0150323	0.034992	-0.429593	0.667491	0.901946
BCAT1	ENSG00000060982	294.208	0.265838	0.0933541	2.84763	0.00440455	0.207777
HDAC7	ENSG00000061273	3250.63	-0.0164271	0.0343476	-0.478261	0.632465	0.88726
LZTS1	ENSG00000061337	6.65249	-0.0469135	0.152725	-0.307176	0.75871	0.934648
SPAG4	ENSG00000061656	2.63183	0.386507	0.197287	1.95911	0.0500994	0.439216
NCKAP1	ENSG00000061676	282.782	-0.00770261	0.0657782	-0.1171	0.906781	0.974082
MRPS35	ENSG00000061794	876.195	-0.012551	0.0226162	-0.554957	0.578924	0.866903
GUCY1B3	ENSG00000061918	391.476	0.0916472	0.0749026	1.22355	0.221121	0.66358
SFSWAP	ENSG00000061936	1352.99	0.0230622	0.0221	1.04354	0.2967	0.717366
TNK2	ENSG00000061938	1880.61	0.0966631	0.0422852	2.28598	0.0222555	0.347542
MON2	ENSG00000061987	2632.37	0.0223357	0.0235917	0.946763	0.34376	0.749786
GPBP1	ENSG00000062194	5297.07	0.081318	0.0313214	2.59624	0.00942496	0.25949
DGAT2	ENSG00000062282	2988.66	0.0724039	0.0752807	0.961786	0.336157	0.743432
ZNF112	ENSG00000062370	38.9296	0.0253229	0.0869383	0.291274	0.770842	0.938422
CS	ENSG00000062485	2952.16	-0.0160012	0.0265467	-0.602757	0.54667	0.854584
LTK	ENSG00000062524	207.939	-0.110923	0.0834337	-1.32947	0.183693	0.629557
MRPS24	ENSG00000062582	10.4803	0.325302	0.102861	3.16253	0.00156404	0.143833
ELMO2	ENSG00000062598	1760.38	0.0535009	0.0345121	1.55021	0.121092	0.556153
WAPAL	ENSG00000062650	4008.9	0.0216164	0.027772	0.778352	0.436361	0.800068
VMP1	ENSG00000062716	14587.3	0.116716	0.0598632	1.94971	0.0512101	0.440891
APPBP2	ENSG00000062725	1534.58	0.0234518	0.0201248	1.16532	0.243891	0.679314
POLD1	ENSG00000062822	224.756	-0.000283575	0.0438582	-0.00646572	0.994841	0.99823
EIF4B	ENSG00000063046	16933.8	-0.030289	0.0259456	-1.16741	0.243047	0.678864
SLC6A16	ENSG00000063127	123.926	-0.0182344	0.0337876	-0.539677	0.58942	0.871241
GLTSCR1	ENSG00000063169	274.667	-0.0358082	0.0398243	-0.899155	0.36857	0.76275
SPHK2	ENSG00000063176	206.107	0.0176604	0.0381716	0.462659	0.643609	0.891919
RPL18	ENSG00000063177	9103.5	-0.0349634	0.0454903	-0.76859	0.442137	0.803992
CA11	ENSG00000063180	162.304	-0.096527	0.0555622	-1.73728	0.0823381	0.504816
ISOC2	ENSG00000063241	111.285	0.00355159	0.0656725	0.0540803	0.956871	0.98716
U2AF2	ENSG00000063244	3193	0.0104921	0.019257	0.544848	0.585858	0.869723
EPN1	ENSG00000063245	835.688	0.0802352	0.0464529	1.72724	0.0841246	0.507056
MED29	ENSG00000063322	1332.34	0.0077154	0.0156444	0.493174	0.621889	0.883469
AHRR	ENSG00000063438	16.0615	0.158346	0.112734	1.4046	0.16014	0.607625
GPC1	ENSG00000063660	6.87201	-0.0154041	0.146292	-0.105297	0.91614	0.975315
ADCK1	ENSG00000063761	133.968	-0.0329556	0.0457006	-0.721121	0.470835	0.817321
HAGH	ENSG00000063854	540.146	0.0211629	0.0285463	0.741356	0.458478	0.810968
RNF4	ENSG00000063978	2484.9	-0.00680583	0.0133136	-0.511193	0.609216	0.880963
CASP8	ENSG00000064012	8960.1	0.0770329	0.0462939	1.664	0.0961126	0.522523
LIMCH1	ENSG00000064042	4.28033	-0.187111	0.151886	-1.23192	0.217979	0.661541
ASUN	ENSG00000064102	652.982	-0.00178759	0.0222655	-0.0802852	0.93601	0.980336
TM7SF3	ENSG00000064115	958.882	0.00686543	0.0247086	0.277856	0.781123	0.94265
SPA17	ENSG00000064199	29.2772	0.0925055	0.0681417	1.35755	0.174607	0.621516
TSPAN32	ENSG00000064201	1146.43	-0.0574308	0.0461881	-1.24341	0.213717	0.656869
ST3GAL6	ENSG00000064225	1076.14	0.164145	0.0532216	3.08418	0.00204116	0.162799
ATP2C2	ENSG00000064270	8.82251	0.220696	0.224671	0.982309	0.325948	0.737469
NGFR	ENSG00000064300	8.12193	0.34197	0.157081	2.17703	0.0294783	0.380898
CDON	ENSG00000064309	20.7229	0.0074198	0.102089	0.0726796	0.942061	0.98224
TAF2	ENSG00000064313	1260.57	0.000824002	0.0244722	0.0336709	0.97314	0.992179
HIPK2	ENSG00000064393	2101.73	0.023976	0.047053	0.509554	0.610364	0.880977
TNPO3	ENSG00000064419	1616.78	0.0314584	0.0269578	1.16695	0.24323	0.678864
RFXANK	ENSG00000064490	609.596	0.00258308	0.0292894	0.0881919	0.929724	0.97906
TMEM161A	ENSG00000064545	172.164	-0.0567082	0.0522652	-1.08501	0.277917	0.705444
LPAR2	ENSG00000064547	1698.64	0.0456616	0.0649973	0.702515	0.482358	0.822743
CTSA	ENSG00000064601	4038.07	0.0608091	0.0407718	1.49145	0.135843	0.574979
SUGP2	ENSG00000064607	2657.48	-0.0185089	0.0228017	-0.811733	0.416945	0.788858
SLC12A2	ENSG00000064651	449.357	-0.0491572	0.0337616	-1.45601	0.14539	0.589061
SNX24	ENSG00000064652	79.6301	0.111014	0.0460902	2.40862	0.0160131	0.312206
CNN2	ENSG00000064666	11592.8	0.0435791	0.0410741	1.06099	0.288697	0.713189
ABCA7	ENSG00000064687	2900.01	0.062995	0.0601696	1.04696	0.295119	0.716824
DDX20	ENSG00000064703	917.247	0.000875112	0.0210548	0.0415635	0.966847	0.99017
BTBD1	ENSG00000064726	2306.27	0.017024	0.0197472	0.862098	0.388634	0.775116
FAR2	ENSG00000064763	1194.94	0.114186	0.0694715	1.64363	0.100252	0.527512
BCAS1	ENSG00000064787	6.04346	-0.18228	0.164525	-1.10792	0.267898	0.698117
CHI3L2	ENSG00000064886	688.601	-0.235091	0.0817076	-2.87722	0.00401196	0.204809
SBNO2	ENSG00000064932	2970.27	0.111992	0.0704157	1.59044	0.111735	0.541205
PMS1	ENSG00000064933	764.035	0.0257785	0.0307451	0.83846	0.401772	0.782149
HMG20B	ENSG00000064961	595.232	-0.0113339	0.0333824	-0.339518	0.73422	0.92645
CALCRL	ENSG00000064989	127.37	-0.0103436	0.0656285	-0.157608	0.874766	0.968806
TAF11	ENSG00000064995	920.751	-0.0104975	0.0197496	-0.53153	0.595052	0.874071
ANKS1A	ENSG00000064999	678.003	0.03844	0.0426055	0.90223	0.366935	0.761744
AP3D1	ENSG00000065000	1932.29	0.0218124	0.023174	0.941244	0.34658	0.751045
ZNF76	ENSG00000065029	743.747	-0.0381548	0.0276666	-1.3791	0.167865	0.614711
SLC9A3R2	ENSG00000065054	20.4015	-0.135203	0.0996326	-1.35702	0.174775	0.62175
NTHL1	ENSG00000065057	114.9	-0.0892472	0.0530989	-1.68077	0.0928069	0.518053
UHRF1BP1	ENSG00000065060	649.26	0.0534834	0.0397133	1.34674	0.178064	0.62501
GNAI3	ENSG00000065135	4538.71	0.0836016	0.0380002	2.20003	0.0278047	0.374337
IPO5	ENSG00000065150	2220.29	-0.0178044	0.0222364	-0.800686	0.423313	0.79247
OAT	ENSG00000065154	1354.69	0.0681468	0.0337399	2.01977	0.0434074	0.423216
WDR3	ENSG00000065183	1039.52	-0.0349445	0.0245097	-1.42574	0.153943	0.599961
PKN2	ENSG00000065243	5131.96	0.075397	0.0504627	1.49411	0.135146	0.5741
WDR18	ENSG00000065268	183.715	0.00913923	0.0554387	0.164853	0.86906	0.967022
TRAM2	ENSG00000065308	792.681	0.0279691	0.039605	0.706201	0.480063	0.822187
NTN1	ENSG00000065320	2.6643	-0.168604	0.163884	-1.0288	0.303574	0.722711
MCM10	ENSG00000065328	16.7913	0.142779	0.173297	0.823895	0.409999	0.785128
DGKA	ENSG00000065357	5492.7	-0.0697902	0.040043	-1.74288	0.0813547	0.502844
ERBB3	ENSG00000065361	12.2298	0.2784	0.165682	1.68033	0.0928925	0.518053
ANKRD44	ENSG00000065413	4289.34	0.00891458	0.0496283	0.179627	0.857445	0.96488
KARS	ENSG00000065427	2823.51	0.040584	0.0252543	1.60701	0.108051	0.538285
ADAT1	ENSG00000065457	643.42	-0.0168753	0.0360072	-0.468664	0.63931	0.889651
PDIA5	ENSG00000065485	117.155	0.0231059	0.0586497	0.393966	0.693606	0.912883
TBC1D22B	ENSG00000065491	385.394	0.0116281	0.0230755	0.503913	0.614322	0.881396
NDUFB4	ENSG00000065518	1006.96	0.0220908	0.0282314	0.78249	0.433927	0.798796
SPEN	ENSG00000065526	3987.72	0.0264935	0.0483552	0.547894	0.583765	0.868472
MYLK	ENSG00000065534	753.194	0.0210426	0.0692274	0.303963	0.761156	0.935624
ZC3H15	ENSG00000065548	2271.36	0.0512764	0.0197529	2.59589	0.00943464	0.25949
MAP2K4	ENSG00000065559	2219.92	0.045905	0.0412867	1.11186	0.266199	0.696819
TMEM206	ENSG00000065600	298.525	0.00774195	0.0260795	0.29686	0.766573	0.936707
SLK	ENSG00000065613	5027.18	0.0422388	0.0438701	0.962815	0.33564	0.743074
CYB5R4	ENSG00000065615	5069.78	0.0859602	0.0477396	1.80061	0.0717651	0.485072
COL17A1	ENSG00000065618	15.0279	-0.386583	0.212018	-1.82334	0.0682512	0.478972
GSTO2	ENSG00000065621	14.4975	0.0277779	0.0846003	0.328343	0.742653	0.929192
SEC61A2	ENSG00000065665	205.509	0.00796661	0.0454473	0.175293	0.860849	0.964988
PRKCQ	ENSG00000065675	1126.05	-0.0893676	0.0384851	-2.32214	0.0202257	0.337488
TLE2	ENSG00000065717	86.5127	-0.0502136	0.0853881	-0.588062	0.55649	0.858211
ASB1	ENSG00000065802	1016.87	-0.068277	0.029502	-2.31432	0.0206502	0.34051
FAM107B	ENSG00000065809	8795.59	-0.00906846	0.0263248	-0.344484	0.730483	0.925266
ME1	ENSG00000065833	61.97	0.14271	0.0911035	1.56646	0.117242	0.549583
TBC1D1	ENSG00000065882	3093.79	0.0778988	0.0356757	2.18352	0.0289973	0.379618
CDK13	ENSG00000065883	2321.44	-0.00184006	0.0205495	-0.0895428	0.928651	0.978762
MTHFD2	ENSG00000065911	1073.46	0.122658	0.0603093	2.03382	0.0419702	0.419125
FOXJ2	ENSG00000065970	1334.98	0.0140289	0.0279989	0.501051	0.616335	0.88184
YBX1	ENSG00000065978	6978.68	0.0188513	0.0191178	0.986058	0.324104	0.736078
PDE4A	ENSG00000065989	257.609	0.0273868	0.0540602	0.506598	0.612437	0.880977
PPP2R5A	ENSG00000066027	4098.9	0.0194349	0.0329995	0.588945	0.555898	0.857938
CTNNA2	ENSG00000066032	3.14039	-0.475195	0.274835	-1.72902	0.0838049	0.507056
ELAVL1	ENSG00000066044	1126.46	-0.044122	0.015482	-2.84989	0.00437338	0.207777
TIE1	ENSG00000066056	10.2669	-0.200281	0.139399	-1.43675	0.150789	0.594918
DIP2B	ENSG00000066084	3582.34	0.0886608	0.0577701	1.53472	0.124853	0.561174
SMARCD1	ENSG00000066117	1121	-0.00616154	0.0167738	-0.367331	0.713372	0.920868
KDM4A	ENSG00000066135	1225.53	-0.00314559	0.0222788	-0.141192	0.887718	0.97165
NFYC	ENSG00000066136	1398.63	0.0692213	0.0293204	2.36086	0.0182325	0.324856
ZMYND12	ENSG00000066185	20.3091	0.0656086	0.10112	0.648822	0.516454	0.838209
ASPM	ENSG00000066279	98.0165	-0.0721818	0.129377	-0.557917	0.576901	0.865682
CD84	ENSG00000066294	2997.4	-0.0706518	0.0415469	-1.70053	0.0890306	0.511458
ELOVL1	ENSG00000066322	1599.25	0.0301579	0.0207375	1.45427	0.145871	0.589553
SPI1	ENSG00000066336	7853.15	0.136571	0.05875	2.32462	0.0200925	0.337085
ZNRD1	ENSG00000066379	623.591	-0.0457225	0.0344221	-1.32829	0.184082	0.629956
MPPED2	ENSG00000066382	16.9648	-0.176617	0.118944	-1.48487	0.137578	0.577809
ZBTB11	ENSG00000066422	2649.73	0.000897783	0.0247771	0.0362343	0.971096	0.991235
ATXN3	ENSG00000066427	1153.25	0.027234	0.0351252	0.775339	0.438139	0.801522
GOLGA5	ENSG00000066455	1244.12	0.0586295	0.028581	2.05134	0.0402336	0.417623
FGFR2	ENSG00000066468	124.452	-0.140308	0.185247	-0.757413	0.448802	0.807045
LRRC40	ENSG00000066557	683.735	0.00101717	0.029179	0.0348597	0.972192	0.991645
ISOC1	ENSG00000066583	409.567	-0.0142111	0.0351286	-0.404544	0.685813	0.909662
TRMT11	ENSG00000066651	425.598	-0.0161837	0.0386272	-0.418972	0.675236	0.905454
THUMPD1	ENSG00000066654	3024.49	-0.0120484	0.0214084	-0.562788	0.573579	0.86529
MSANTD3	ENSG00000066697	219.721	-0.00353425	0.0483877	-0.0730402	0.941774	0.982206
ATG2B	ENSG00000066739	1911.61	-0.0141673	0.0353207	-0.401105	0.688342	0.910309
ARFGEF1	ENSG00000066777	3854.24	-0.000900703	0.0297696	-0.0302558	0.975863	0.993152
ZFAT	ENSG00000066827	348.037	0.0494891	0.0354191	1.39724	0.16234	0.610942
MTFR1	ENSG00000066855	163.585	-0.00685555	0.0362984	-0.188866	0.850198	0.962816
STAG3	ENSG00000066923	50.0412	0.122918	0.0732385	1.67833	0.0932826	0.518639
FECH	ENSG00000066926	474.332	-0.0737443	0.0400805	-1.83991	0.0657818	0.475202
MYO9A	ENSG00000066933	1033.67	-0.050588	0.0391241	-1.29301	0.196006	0.642649
PFKP	ENSG00000067057	587.469	0.0317039	0.0424651	0.746589	0.455312	0.810151
IDI1	ENSG00000067064	2980.02	0.062756	0.0450443	1.39321	0.163557	0.612635
SP100	ENSG00000067066	5894.74	0.156876	0.0575538	2.72573	0.00641594	0.233427
KLF6	ENSG00000067082	12536.3	0.197135	0.0525592	3.75072	0.000176327	0.0527298
PPAP2A	ENSG00000067113	75.5193	-0.0633785	0.0577449	-1.09756	0.272397	0.701493
NEO1	ENSG00000067141	167.109	-0.0261983	0.0631714	-0.414717	0.678349	0.906153
TRAM1	ENSG00000067167	6739.19	0.0682035	0.0256071	2.66346	0.00773411	0.245914
TNFRSF1A	ENSG00000067182	5558.74	0.0908278	0.0564553	1.60885	0.10765	0.537537
CACNB1	ENSG00000067191	133.574	0.00862804	0.0439788	0.196186	0.844464	0.961388
EVI5	ENSG00000067208	718.617	0.0643812	0.0470299	1.36894	0.171018	0.617801
STOML1	ENSG00000067221	127.01	0.0718632	0.0530788	1.3539	0.175769	0.623594
PKM	ENSG00000067225	9994.96	0.0115016	0.0296164	0.388353	0.697755	0.914498
DHX29	ENSG00000067248	1066.77	0.0425051	0.0206447	2.05888	0.0395054	0.416548
DNTTIP2	ENSG00000067334	1853.95	0.0311822	0.021251	1.46733	0.142287	0.586582
METTL22	ENSG00000067365	291.826	0.014567	0.02657	0.548249	0.583521	0.868273
TP53BP1	ENSG00000067369	829.017	-0.0133765	0.029409	-0.454845	0.649221	0.894063
RRP15	ENSG00000067533	584.051	-0.0177366	0.0320321	-0.553713	0.579775	0.86695
RHOA	ENSG00000067560	16396.1	0.0608233	0.0256683	2.36959	0.0178077	0.323925
DHX8	ENSG00000067596	2158.85	0.0216995	0.0312208	0.695035	0.487034	0.825657
PMS2P4	ENSG00000067601	39.3871	-0.0452526	0.0566528	-0.79877	0.424424	0.793309
PRKCZ	ENSG00000067606	337.173	-0.0292474	0.0395796	-0.738953	0.459936	0.81156
IARS2	ENSG00000067704	2104.86	-0.0133651	0.0170825	-0.782384	0.433989	0.798796
SYT1	ENSG00000067715	3.24484	0.14218	0.201112	0.706967	0.479587	0.822187
NAV3	ENSG00000067798	14.6905	0.244789	0.17799	1.3753	0.169038	0.615818
ROGDI	ENSG00000067836	452.164	-0.0564752	0.0559548	-1.0093	0.312831	0.726396
ROCK1	ENSG00000067900	7579.79	0.0502309	0.0411291	1.2213	0.221973	0.664091
CBFB	ENSG00000067955	2381.73	0.016747	0.0199351	0.840074	0.400867	0.78175
HYAL2	ENSG00000068001	138.326	0.00317304	0.0445276	0.0712601	0.943191	0.982348
HDAC4	ENSG00000068024	1351.77	0.0330719	0.0448107	0.738035	0.460493	0.812067
RASSF1	ENSG00000068028	1958.95	-0.0242349	0.0324878	-0.745968	0.455686	0.810151
IFI35	ENSG00000068079	1072.84	0.244204	0.104671	2.33305	0.0196456	0.333434
HEATR6	ENSG00000068097	495.377	-0.0153436	0.0453262	-0.338515	0.734975	0.92688
COASY	ENSG00000068120	1091.73	-0.00145346	0.0233097	-0.062354	0.950281	0.984999
PLEKHH3	ENSG00000068137	3.18502	0.210402	0.174297	1.20714	0.227377	0.668833
MEF2A	ENSG00000068305	2682.94	0.099379	0.0464368	2.14009	0.0323474	0.3919
INPP5A	ENSG00000068383	713.431	0.0309587	0.0393271	0.787211	0.431158	0.797031
PRR11	ENSG00000068489	165.242	0.0589922	0.0723318	0.815578	0.414741	0.787589
REEP1	ENSG00000068615	46.7791	0.0488751	0.188179	0.259727	0.795075	0.946681
ATP11A	ENSG00000068650	2380.73	0.0988803	0.055363	1.78604	0.0740935	0.490796
POLR1A	ENSG00000068654	554.118	-0.042208	0.0404017	-1.04471	0.296157	0.717126
LAPTM4A	ENSG00000068697	2899.71	0.100859	0.031897	3.16201	0.00156684	0.143833
TTC7A	ENSG00000068724	1732.55	0.0181827	0.0330395	0.55033	0.582093	0.868017
IP6K2	ENSG00000068745	1616.18	0.0216554	0.0201602	1.07417	0.282747	0.708441
SRBD1	ENSG00000068784	899.816	0.0801465	0.0493827	1.62297	0.104597	0.533771
CYFIP1	ENSG00000068793	724.437	0.101618	0.0591618	1.71764	0.0858629	0.50902
KIF2A	ENSG00000068796	2887.5	-0.00864046	0.0357653	-0.241588	0.8091	0.951443
RASGRP2	ENSG00000068831	6021.41	-0.019962	0.03239	-0.616301	0.537696	0.848822
PSME4	ENSG00000068878	2940.33	-0.0176128	0.0213053	-0.826686	0.408415	0.783676
IFT80	ENSG00000068885	629.03	-0.0550926	0.0322438	-1.70862	0.0875209	0.50902
SIRT2	ENSG00000068903	1090.85	0.0219452	0.0232792	0.942694	0.345837	0.750528
ERLEC1	ENSG00000068912	1237.13	0.010463	0.0244562	0.427827	0.668777	0.902433
PPP2R5B	ENSG00000068971	374.071	-0.000887795	0.0414779	-0.0214041	0.982923	0.995152
PYGM	ENSG00000068976	158.474	-0.0260498	0.0510105	-0.510675	0.609579	0.880975
MAST4	ENSG00000069020	360.323	-0.0818846	0.051821	-1.58014	0.114074	0.544124
SDK2	ENSG00000069188	150.08	-0.100725	0.0972769	-1.03545	0.300461	0.720254
NUP133	ENSG00000069248	1518.39	-0.0139873	0.0155318	-0.90056	0.367822	0.762272
NUCKS1	ENSG00000069275	4423.48	-0.0606613	0.0293447	-2.0672	0.0387155	0.414239
VPS35	ENSG00000069329	3911.7	0.0520704	0.0271649	1.91683	0.0552601	0.453415
DNAJA2	ENSG00000069345	1939.68	0.0037532	0.0129009	0.290924	0.771109	0.938594
BCL3	ENSG00000069399	777.308	0.124229	0.0747595	1.66171	0.0965709	0.523561
KCNAB2	ENSG00000069424	4135.34	0.00399003	0.028867	0.138221	0.890066	0.972453
CLEC2D	ENSG00000069493	3644.96	-0.0794778	0.0430121	-1.8478	0.064631	0.474557
RORA	ENSG00000069667	4126.62	-0.000635326	0.0452019	-0.0140553	0.988786	0.996674
TGFBR3	ENSG00000069702	1099.83	-0.0301445	0.075884	-0.397245	0.691187	0.911533
KIAA1107	ENSG00000069712	145.538	-0.0581626	0.0517006	-1.12499	0.260594	0.692045
ATP1B3	ENSG00000069849	1089.68	0.0539771	0.0408511	1.32131	0.186397	0.632465
NEDD4	ENSG00000069869	284.987	0.0280406	0.0611988	0.45819	0.646816	0.89317
PIGB	ENSG00000069943	1044.9	0.0624773	0.0495758	1.26024	0.207584	0.649202
MAPK6	ENSG00000069956	976.071	0.0350811	0.0247036	1.42008	0.155585	0.602142
GNB5	ENSG00000069966	696.696	-0.0246852	0.0427795	-0.577032	0.563918	0.860909
RAB27A	ENSG00000069974	5753.7	0.0321879	0.0389672	0.826025	0.40879	0.783989
CECR5	ENSG00000069998	594.97	-0.0413493	0.0303648	-1.36175	0.173276	0.620086
UFD1L	ENSG00000070010	1354.32	0.0147845	0.0178247	0.829439	0.406856	0.783676
LRP6	ENSG00000070018	117.652	-0.00730881	0.104414	-0.0699983	0.944195	0.982753
GUCY2C	ENSG00000070019	4.5841	-0.0334613	0.159628	-0.209621	0.833964	0.95845
SCT	ENSG00000070031	3.28057	-0.386506	0.230885	-1.67402	0.0941269	0.519709
PHRF1	ENSG00000070047	1053.88	0.000146001	0.0363733	0.00401396	0.996797	0.999166
IKBKAP	ENSG00000070061	1620.88	-0.0385441	0.0234483	-1.64379	0.10022	0.527512
NUCB2	ENSG00000070081	1990.51	-0.0590264	0.0382346	-1.5438	0.122637	0.557923
PFN2	ENSG00000070087	71.452	0.014981	0.0818182	0.183101	0.854719	0.964151
PTPN3	ENSG00000070159	3.71518	-0.116502	0.17594	-0.662169	0.507863	0.834254
SPTB	ENSG00000070182	101.349	-0.10604	0.112544	-0.942213	0.346084	0.750558
DAPP1	ENSG00000070190	5983.41	0.117746	0.0581669	2.02427	0.042942	0.421775
SLC44A1	ENSG00000070214	1257.11	0.0632883	0.0362141	1.74761	0.0805308	0.500922
TMEM260	ENSG00000070269	1038.24	0.0322142	0.0339059	0.950108	0.342058	0.748718
SMG6	ENSG00000070366	743.591	-0.0605658	0.0250292	-2.41981	0.0155288	0.308498
EXOC5	ENSG00000070367	2311.25	0.0354345	0.029383	1.20595	0.227835	0.668856
CLTCL1	ENSG00000070371	134.784	0.0922234	0.0684969	1.34639	0.178177	0.62501
FSTL3	ENSG00000070404	56.3599	0.0752603	0.0586189	1.28389	0.19918	0.645079
DGCR2	ENSG00000070413	2678.32	0.0148479	0.0338142	0.439101	0.660588	0.899744
RNF126	ENSG00000070423	410.467	0.00243621	0.0561123	0.0434167	0.965369	0.990031
MNT	ENSG00000070444	961.588	-0.0043644	0.036273	-0.120321	0.904229	0.974082
ZXDC	ENSG00000070476	973.869	0.00699368	0.0250183	0.279542	0.779829	0.942194
JMJD6	ENSG00000070495	812.42	0.103676	0.038096	2.72143	0.00649998	0.23429
POLB	ENSG00000070501	912.305	0.0992799	0.04449	2.23151	0.0256472	0.366873
ST6GALNAC1	ENSG00000070526	38.4954	-0.00164416	0.204327	-0.00804671	0.99358	0.998139
WIPI1	ENSG00000070540	663.135	0.0551431	0.0440993	1.25043	0.211142	0.654046
GBA2	ENSG00000070610	1866.6	0.00577435	0.0283153	0.20393	0.838408	0.95971
NDST1	ENSG00000070614	1851.93	0.0534249	0.0576316	0.927008	0.353922	0.756309
ASNS	ENSG00000070669	607.942	-0.0290925	0.0491839	-0.591505	0.554182	0.857404
AP3M2	ENSG00000070718	565.293	-0.00903215	0.0348835	-0.258923	0.795695	0.946833
ST6GALNAC2	ENSG00000070731	878.054	0.113023	0.081991	1.37848	0.168057	0.614713
PABPC1	ENSG00000070756	30981.3	0.0131183	0.0195139	0.672256	0.501421	0.83141
TESK2	ENSG00000070759	442.937	0.0357378	0.0394661	0.905532	0.365183	0.760662
C16orf80	ENSG00000070761	392.544	0.0184859	0.023209	0.796497	0.425743	0.793977
CSNK2A2	ENSG00000070770	1186.28	-0.000519018	0.0206784	-0.0250995	0.979976	0.994174
EIF2B3	ENSG00000070785	263.534	0.00868487	0.0281931	0.30805	0.758045	0.934648
TCOF1	ENSG00000070814	984.107	-0.0380542	0.0271205	-1.40315	0.160571	0.608287
CDC42	ENSG00000070831	13643.5	0.0628625	0.0244785	2.56807	0.0102267	0.26218
OSBPL3	ENSG00000070882	820.437	0.00445286	0.0406417	0.109564	0.912755	0.97494
SLC12A3	ENSG00000070915	18.1967	0.174189	0.139155	1.25176	0.210658	0.653275
RAD18	ENSG00000070950	387.72	0.0171396	0.0355401	0.48226	0.629622	0.885786
ATP2B1	ENSG00000070961	6458.85	0.0248507	0.0395055	0.629044	0.529321	0.844838
NCK2	ENSG00000071051	1578.16	0.0353204	0.036434	0.969434	0.332329	0.741732
MAP4K4	ENSG00000071054	5349.31	0.0599401	0.0437981	1.36856	0.171138	0.617854
MGAT4A	ENSG00000071073	5304.72	-0.0623195	0.0316501	-1.96901	0.0489519	0.437315
RPL31	ENSG00000071082	10029	-0.0331946	0.041522	-0.799446	0.424032	0.792895
WDR1	ENSG00000071127	9593.42	0.0163683	0.0193109	0.84762	0.39665	0.779396
SNX13	ENSG00000071189	2622.71	0.0515	0.0378844	1.3594	0.17402	0.62089
ARHGAP10	ENSG00000071205	199.268	0.000353309	0.0541945	0.00651928	0.994798	0.99823
RPS6KA2	ENSG00000071242	376.447	-0.069566	0.0741409	-0.938294	0.348093	0.752519
ING3	ENSG00000071243	1152.49	0.0805286	0.0247569	3.25278	0.00114283	0.124737
VASH1	ENSG00000071246	613.366	-0.0303873	0.0842251	-0.360787	0.718259	0.921991
LMCD1	ENSG00000071282	4.33339	-0.295302	0.147616	-2.00047	0.0454492	0.429439
WBSCR22	ENSG00000071462	693.913	0.000351393	0.0310546	0.0113153	0.990972	0.997587
SEL1L	ENSG00000071537	5284.55	0.0486417	0.0415808	1.16981	0.242077	0.677999
TRIP13	ENSG00000071539	17.5636	0.0459674	0.126209	0.364218	0.715695	0.921586
TCF3	ENSG00000071564	1062.79	-0.0440021	0.0439594	-1.00097	0.31684	0.730307
TRIB2	ENSG00000071575	3321.12	0.018332	0.0374401	0.489635	0.624392	0.883979
DAZAP1	ENSG00000071626	1603.06	-0.000823283	0.0246505	-0.0333982	0.973357	0.992179
MBD3	ENSG00000071655	495.647	-0.0505033	0.0544399	-0.927689	0.353569	0.756135
HLTF	ENSG00000071794	834.795	-0.0621809	0.0300221	-2.07117	0.0383425	0.411891
CPSF1	ENSG00000071894	1352.18	-0.00469546	0.0474405	-0.0989759	0.921157	0.976803
MYO3B	ENSG00000071909	27.9411	-0.335587	0.152493	-2.20067	0.0277592	0.374337
CYBRD1	ENSG00000071967	1315.71	-0.0142227	0.0738638	-0.192553	0.847309	0.961612
PDCD2	ENSG00000071994	1417.85	-0.0126193	0.0169432	-0.744796	0.456395	0.810151
RDH11	ENSG00000072042	1434.96	-0.0101278	0.0217085	-0.466538	0.64083	0.890194
PRKACA	ENSG00000072062	2186.54	0.0266462	0.0378856	0.703333	0.481848	0.822642
LPHN1	ENSG00000072071	228.432	-0.0940284	0.0589376	-1.59539	0.110625	0.540707
ACTN1	ENSG00000072110	8369.81	0.0471168	0.05183	0.909065	0.363316	0.760662
ZFYVE26	ENSG00000072121	1074.28	0.090471	0.0509044	1.77727	0.0755231	0.493329
EPN2	ENSG00000072134	471.874	-0.0557821	0.0889719	-0.626963	0.530683	0.845502
PTPN18	ENSG00000072135	4139.83	0.029584	0.0307784	0.961196	0.336454	0.743592
LIMS2	ENSG00000072163	97.4547	-0.0979903	0.0839213	-1.16765	0.24295	0.678864
SPEG	ENSG00000072195	86.6922	-0.0995957	0.0985482	-1.01063	0.312194	0.726396
LNX1	ENSG00000072201	4.44443	-0.0976357	0.174466	-0.559626	0.575734	0.865332
ALDH3A2	ENSG00000072210	987.291	0.00497331	0.0219017	0.227074	0.820366	0.953907
TFRC	ENSG00000072274	1478.09	-0.00414499	0.0310057	-0.133685	0.893652	0.972733
SREBF1	ENSG00000072310	647.41	0.0079144	0.0473046	0.167307	0.867128	0.966548
AFF4	ENSG00000072364	3397.73	0.0116387	0.0318756	0.365127	0.715016	0.921362
UBE2D1	ENSG00000072401	3440.51	0.191345	0.0719031	2.66115	0.00778753	0.245914
MPP5	ENSG00000072415	362.161	-0.0319166	0.0295201	-1.08118	0.279616	0.70656
RHOBTB1	ENSG00000072422	285.131	0.0204329	0.0784524	0.26045	0.794517	0.946681
MARK2	ENSG00000072518	2653.55	0.0557994	0.0420064	1.32835	0.184061	0.629956
HMMR	ENSG00000072571	51.0819	-0.0143282	0.127391	-0.112474	0.910448	0.97473
CHFR	ENSG00000072609	1691.76	0.0268037	0.0242654	1.10461	0.26933	0.698919
P4HA2	ENSG00000072682	17.7869	0.159754	0.108752	1.46898	0.141839	0.585369
FCGR2B	ENSG00000072694	1045.4	0.18469	0.0790445	2.33653	0.0194634	0.333434
NFATC3	ENSG00000072736	3104.83	-0.0271787	0.0251992	-1.07855	0.280788	0.707191
TRNT1	ENSG00000072756	830.298	-0.0256856	0.0265081	-0.96897	0.33256	0.741732
ACADVL	ENSG00000072778	3280.96	0.0173123	0.0326519	0.530208	0.595968	0.874294
STK10	ENSG00000072786	9579.08	-0.0010663	0.0297544	-0.0358366	0.971413	0.991378
FBXW11	ENSG00000072803	1791.41	0.00699293	0.0189253	0.369502	0.711753	0.920462
ACAP1	ENSG00000072818	4980.99	-0.0438432	0.0297053	-1.47594	0.13996	0.582278
CRMP1	ENSG00000072832	1.93066	-0.0370724	0.338891	-0.109393	0.912891	0.97494
EVC	ENSG00000072840	23.3163	-0.197638	0.106902	-1.84877	0.0644909	0.474288
DERL2	ENSG00000072849	1434.45	0.0198072	0.0196688	1.00704	0.313918	0.727538
SIDT1	ENSG00000072858	779.593	-0.0549345	0.031617	-1.7375	0.082299	0.504816
NDE1	ENSG00000072864	2350.13	0.0091811	0.0485437	0.189131	0.849991	0.962797
MRVI1	ENSG00000072952	1625.17	0.073667	0.0829461	0.888132	0.37447	0.765314
TMEM38A	ENSG00000072954	99.9445	-0.0040301	0.0642195	-0.062755	0.949962	0.984954
AP1M1	ENSG00000072958	1594.29	0.0172356	0.0229835	0.749911	0.453308	0.809775
PVR	ENSG00000073008	197.589	0.0586015	0.0576391	1.0167	0.309297	0.726061
XRCC1	ENSG00000073050	570.913	-0.0103253	0.0218283	-0.473023	0.636196	0.887983
SCARB1	ENSG00000073060	276.768	-0.00806584	0.0541145	-0.149051	0.881513	0.969806
MCM2	ENSG00000073111	247.528	-0.0465899	0.054631	-0.85281	0.393764	0.777679
PANX2	ENSG00000073150	303.844	0.104574	0.0904686	1.15592	0.247716	0.683417
SELO	ENSG00000073169	475.631	0.0127336	0.0411935	0.309115	0.757234	0.934269
TP63	ENSG00000073282	14.5256	-0.108582	0.132131	-0.821778	0.411203	0.785613
ALPK1	ENSG00000073331	2797.79	0.146576	0.0738927	1.98363	0.0472968	0.433103
LLGL2	ENSG00000073350	453.493	-0.0549151	0.0561352	-0.978265	0.327943	0.738289
PDE8A	ENSG00000073417	561.725	0.0525405	0.0313512	1.67587	0.0937639	0.518876
NLE1	ENSG00000073536	270.099	-0.0886529	0.0510203	-1.7376	0.0822811	0.504816
SDHA	ENSG00000073578	1421.38	0.00522356	0.0228071	0.229032	0.818844	0.95385
SMARCE1	ENSG00000073584	1647.7	-0.0200323	0.0206425	-0.970437	0.331829	0.741641
GSDMB	ENSG00000073605	907.47	-0.0678334	0.0473668	-1.43209	0.152119	0.596933
KDM5A	ENSG00000073614	4749.69	0.0393312	0.0384095	1.024	0.305836	0.724116
ADAM11	ENSG00000073670	5.28263	-0.0385433	0.134941	-0.28563	0.775161	0.940324
PPP2R3A	ENSG00000073711	12.6485	-0.135425	0.117267	-1.15484	0.248156	0.683505
FERMT2	ENSG00000073712	2.48957	-0.0092103	0.188114	-0.0489611	0.96095	0.988454
DHRS9	ENSG00000073737	926.615	0.310287	0.091431	3.39368	0.000689607	0.101611
PTGS2	ENSG00000073756	3103.85	0.594061	0.148598	3.99776	6.39451e-05	0.0329584
IGF2BP2	ENSG00000073792	215.415	-0.00367991	0.0551335	-0.0667455	0.946784	0.983903
MAP3K13	ENSG00000073803	344.45	0.052314	0.0483751	1.08143	0.279508	0.70656
ST6GAL1	ENSG00000073849	6124.25	-0.0669238	0.0294838	-2.26985	0.0232167	0.354264
TBX21	ENSG00000073861	1099.95	-0.0859901	0.0835058	-1.02975	0.303127	0.722203
FRY	ENSG00000073910	2637.47	0.0356415	0.071214	0.500484	0.616734	0.88184
PICALM	ENSG00000073921	14568.8	0.0857019	0.0501072	1.71037	0.0871975	0.50902
NSF	ENSG00000073969	986.239	0.0787154	0.0294827	2.66989	0.00758768	0.245914
CLASP1	ENSG00000074054	1528.62	0.0151575	0.0330684	0.458369	0.646687	0.89317
MRPS34	ENSG00000074071	483.451	-0.0234718	0.0414918	-0.565697	0.5716	0.86462
NOTCH3	ENSG00000074181	3.3889	0.13644	0.187314	0.728402	0.466368	0.81507
CLNS1A	ENSG00000074201	1776.1	0.0222495	0.0245199	0.907404	0.364193	0.760662
TEAD2	ENSG00000074219	14.5461	-0.0193236	0.176966	-0.109194	0.913049	0.97494
EED	ENSG00000074266	747.721	-0.0295094	0.0269898	-1.09335	0.27424	0.70292
CDHR2	ENSG00000074276	21.6152	-0.173248	0.0764842	-2.26514	0.0235038	0.355853
TSG101	ENSG00000074319	1596.25	0.0713625	0.0244955	2.91329	0.00357642	0.201522
C17orf85	ENSG00000074356	1432.05	0.00533231	0.0300391	0.177512	0.859106	0.964988
ATP2A3	ENSG00000074370	7504.26	-0.0412734	0.0336699	-1.22583	0.220264	0.662411
MGLL	ENSG00000074416	556.277	-0.0073039	0.0784877	-0.0930578	0.925858	0.977452
NTN4	ENSG00000074527	11.618	0.0843375	0.158991	0.530456	0.595796	0.874147
BCS1L	ENSG00000074582	351.313	0.00459987	0.035432	0.129822	0.896707	0.973275
NUAK1	ENSG00000074590	12.0106	-0.0750764	0.213516	-0.35162	0.725124	0.923682
DPP8	ENSG00000074603	3126.17	0.0149076	0.0257414	0.57913	0.562501	0.860092
SLC24A1	ENSG00000074621	130.859	-0.00246622	0.0425131	-0.0580109	0.95374	0.986655
ZNF532	ENSG00000074657	289.931	0.0388138	0.042663	0.909776	0.362941	0.760662
SCARF1	ENSG00000074660	780.319	0.0576048	0.0904996	0.63652	0.524438	0.841558
LMAN1	ENSG00000074695	1952.31	-0.0248159	0.0347582	-0.713957	0.475254	0.819926
PTPLAD1	ENSG00000074696	753.974	-0.0642165	0.0321703	-1.99614	0.0459186	0.429969
IPCEF1	ENSG00000074706	2760.55	-0.00446428	0.0301501	-0.148069	0.882289	0.969806
ZZEF1	ENSG00000074755	3241.17	0.0150734	0.0398432	0.378317	0.705195	0.917447
ENO1	ENSG00000074800	9517.91	0.0051675	0.0246444	0.209682	0.833916	0.95845
C19orf10	ENSG00000074842	529.744	-0.0361014	0.0496553	-0.727041	0.467201	0.815131
ANO8	ENSG00000074855	172.151	-0.0013318	0.0500135	-0.0266288	0.978756	0.993894
TUBE1	ENSG00000074935	628.4	-0.0364385	0.0362475	-1.00527	0.314767	0.728249
ARHGEF10L	ENSG00000074964	389.574	0.107256	0.0559692	1.91635	0.055321	0.453415
TXK	ENSG00000074966	1603.98	-0.0658695	0.050215	-1.31175	0.189605	0.63495
ACTR6	ENSG00000075089	957.711	-0.014366	0.0266058	-0.539957	0.589226	0.871094
TIPIN	ENSG00000075131	92.3363	-0.0190833	0.0423237	-0.45089	0.652069	0.895629
SRI	ENSG00000075142	1340.06	-0.00172931	0.0336819	-0.0513423	0.959053	0.988051
EIF4G3	ENSG00000075151	1783.19	0.077568	0.0508951	1.52408	0.12749	0.565182
NUP37	ENSG00000075188	389.519	0.030606	0.0282048	1.08513	0.277863	0.705444
SEMA3A	ENSG00000075213	7.47421	0.212246	0.163263	1.30002	0.193593	0.63943
GTSE1	ENSG00000075218	19.1712	-0.0123738	0.128276	-0.0964619	0.923154	0.977324
SEMA3C	ENSG00000075223	314.382	0.0823918	0.0644846	1.2777	0.201356	0.647484
TTC38	ENSG00000075234	897.641	7.24822e-05	0.0729981	0.000992933	0.999208	0.999747
ACAT1	ENSG00000075239	523.713	0.0187529	0.0330428	0.567534	0.570352	0.86412
GRAMD4	ENSG00000075240	795.566	-0.0411866	0.0311173	-1.32359	0.185639	0.631329
CELSR1	ENSG00000075275	149.265	-0.0837786	0.0919052	-0.911577	0.361991	0.760502
WNT8B	ENSG00000075290	3.30899	0.0175071	0.184978	0.0946443	0.924597	0.977437
ZNF638	ENSG00000075292	5260.01	0.0399779	0.0239333	1.67039	0.094842	0.520122
SLC25A40	ENSG00000075303	1434.67	-0.0137583	0.0310279	-0.443417	0.657464	0.898426
TIMM21	ENSG00000075336	354.925	0.0140787	0.0281398	0.500314	0.616854	0.88184
ADD2	ENSG00000075340	227.649	-0.0716276	0.0623863	-1.14813	0.250915	0.683505
RASAL2	ENSG00000075391	19.5971	-0.00849353	0.123253	-0.0689116	0.94506	0.983157
VPS9D1	ENSG00000075399	445.662	0.0475914	0.0620856	0.766545	0.443352	0.804671
ZNF37A	ENSG00000075407	1107.91	-0.0342527	0.0287251	-1.19243	0.233091	0.672382
MARK3	ENSG00000075413	2620.09	0.0493607	0.0231534	2.1319	0.0330151	0.39392
SLC25A3	ENSG00000075415	4917.92	0.0182289	0.0208483	0.874357	0.381924	0.770411
FNDC3B	ENSG00000075420	2716.16	0.172863	0.0679313	2.54467	0.0109381	0.270929
FOSL2	ENSG00000075426	4905.29	0.130282	0.0649916	2.00459	0.0450068	0.428069
FRYL	ENSG00000075539	3526.2	0.00446649	0.0360076	0.124043	0.901281	0.974011
TMEM131	ENSG00000075568	2156.54	0.0521546	0.0436162	1.19576	0.23179	0.671904
FSCN1	ENSG00000075618	70.0797	-0.0375517	0.0737253	-0.509346	0.61051	0.880977
ACTB	ENSG00000075624	72449.9	0.044194	0.0246369	1.79382	0.0728426	0.487588
PLD1	ENSG00000075651	321.549	0.0961965	0.059006	1.63028	0.103041	0.531124
WDR62	ENSG00000075702	24.1662	-0.0750782	0.0777621	-0.965486	0.334302	0.742692
DLG1	ENSG00000075711	1678.95	-0.0171487	0.0206923	-0.828748	0.407247	0.783676
RAB7A	ENSG00000075785	6458.39	0.0899101	0.0334795	2.68552	0.00724161	0.24298
BCAP29	ENSG00000075790	922.483	0.0717785	0.0270468	2.65386	0.00795764	0.246467
SEC31B	ENSG00000075826	586.455	-0.0280807	0.047178	-0.595208	0.551705	0.856923
SART3	ENSG00000075856	1592.13	-0.00175744	0.0162301	-0.108283	0.913771	0.97494
ARHGAP15	ENSG00000075884	3568.5	0.0370874	0.0344443	1.07674	0.281598	0.707931
EXOSC7	ENSG00000075914	368.183	-0.0537339	0.0374725	-1.43396	0.151585	0.595805
KIFAP3	ENSG00000075945	687.905	-0.0294449	0.0272405	-1.08093	0.27973	0.706573
MKRN2	ENSG00000075975	965.14	0.0293773	0.0164888	1.78166	0.074805	0.49153
MCM6	ENSG00000076003	733.396	-0.0358192	0.036437	-0.983044	0.325586	0.737469
REXO2	ENSG00000076043	443.006	-0.0262803	0.0347239	-0.756837	0.449147	0.807226
RBM7	ENSG00000076053	1103.7	0.00791291	0.0308115	0.256817	0.79732	0.947562
RBMS2	ENSG00000076067	99.9924	0.197796	0.0662901	2.98379	0.00284702	0.186077
BAZ2A	ENSG00000076108	5884.78	0.0530356	0.0437844	1.21129	0.225784	0.667518
PTPN23	ENSG00000076201	550.053	0.00267892	0.0328406	0.0815736	0.934986	0.980295
MLH1	ENSG00000076242	678.782	-0.00931067	0.0224135	-0.415405	0.677846	0.905922
UNG	ENSG00000076248	274.023	-0.0486418	0.0403141	-1.20657	0.227597	0.668833
FMO4	ENSG00000076258	103.651	0.0156993	0.0403531	0.389049	0.69724	0.914498
KLHL20	ENSG00000076321	635.107	-0.00983425	0.0239766	-0.410161	0.681688	0.90742
SLC46A1	ENSG00000076351	126.509	0.0187888	0.0539028	0.348568	0.727413	0.924158
PLXNA2	ENSG00000076356	126.928	0.261599	0.0808522	3.23552	0.0012142	0.128009
SPAG5	ENSG00000076382	105.184	0.0373542	0.0714855	0.522542	0.601293	0.876502
ANKRD13A	ENSG00000076513	6986.3	0.0665577	0.0430019	1.54779	0.121674	0.557447
TPD52	ENSG00000076554	1036.02	-0.0181732	0.0527075	-0.344792	0.730251	0.925217
ACACB	ENSG00000076555	458.999	-0.0104363	0.0554055	-0.188361	0.850593	0.962892
TRAF4	ENSG00000076604	252.322	-0.0378656	0.0498695	-0.759293	0.447677	0.806547
PAG1	ENSG00000076641	5014.55	0.0303507	0.037845	0.801972	0.422569	0.791945
GPATCH1	ENSG00000076650	411.406	0.0661868	0.0235742	2.80759	0.00499139	0.213569
ICAM3	ENSG00000076662	11920.4	-0.00243384	0.0499853	-0.0486911	0.961165	0.988454
NT5C2	ENSG00000076685	6161.49	0.10072	0.0519636	1.93828	0.0525887	0.445638
MCAM	ENSG00000076706	3.56029	0.186624	0.195995	0.952187	0.341002	0.747996
CAMSAP3	ENSG00000076826	2.62305	0.101288	0.199329	0.508145	0.611352	0.880977
RAP1GAP	ENSG00000076864	8.93922	-0.060467	0.140908	-0.429125	0.667832	0.902053
XAB2	ENSG00000076924	1160.73	0.0196228	0.0269888	0.727075	0.46718	0.815131
ARHGEF1	ENSG00000076928	8058.81	-0.01039	0.0294282	-0.353064	0.724041	0.923682
STXBP2	ENSG00000076944	2005.54	0.0943757	0.0440623	2.14187	0.032204	0.3919
MAP2K7	ENSG00000076984	1156.33	-0.00141646	0.0286936	-0.0493648	0.960629	0.988454
DGKD	ENSG00000077044	3523.73	-0.0440474	0.0269922	-1.63186	0.10271	0.531124
TOP2B	ENSG00000077097	7266.41	-0.0345922	0.0216756	-1.59591	0.11051	0.540707
TM9SF3	ENSG00000077147	5888.75	0.0166568	0.0175045	0.951571	0.341315	0.748151
NFKB2	ENSG00000077150	2239.29	-0.00807601	0.040426	-0.199773	0.841658	0.961019
UBE2T	ENSG00000077152	56.6849	-0.0960632	0.0651731	-1.47397	0.140489	0.582781
PPP1R12B	ENSG00000077157	1929.77	0.0575638	0.06606	0.871387	0.383543	0.771502
DNAJC10	ENSG00000077232	4288.69	-0.0194751	0.0273492	-0.712091	0.476409	0.820396
GTF3C1	ENSG00000077235	1231.46	-0.029412	0.0352263	-0.834945	0.403749	0.78339
IL4R	ENSG00000077238	6104.17	-0.0320616	0.0546323	-0.586861	0.557297	0.858572
USP33	ENSG00000077254	3427.29	0.0309348	0.0254287	1.21653	0.223783	0.666511
SNRPA	ENSG00000077312	660.423	-0.00488906	0.0366952	-0.133234	0.894008	0.972733
SPAG6	ENSG00000077327	4.71322	0.114559	0.164594	0.69601	0.486422	0.825515
EXOSC5	ENSG00000077348	217.265	-0.0109103	0.0437307	-0.249488	0.802983	0.949433
DYNC1I2	ENSG00000077380	1510.33	0.0413635	0.025101	1.64788	0.0993772	0.52701
APBB1IP	ENSG00000077420	6557.59	0.0834898	0.047791	1.74698	0.0806413	0.500985
LRCH4	ENSG00000077454	3552.46	0.0629846	0.0415799	1.51478	0.129827	0.566768
FAM76B	ENSG00000077458	2114.25	0.040028	0.0287958	1.39007	0.164509	0.612726
SIRT6	ENSG00000077463	298.698	0.0184569	0.0418128	0.441417	0.658911	0.899026
POLD3	ENSG00000077514	825.579	0.0819706	0.0394373	2.0785	0.037663	0.409634
CAPZB	ENSG00000077549	7498.47	0.0112946	0.0178478	0.63283	0.526845	0.843167
GPR137B	ENSG00000077585	477.316	0.0176991	0.0507669	0.348635	0.727363	0.924158
NAALAD2	ENSG00000077616	7.29411	-0.0549273	0.183119	-0.299954	0.764212	0.936188
JADE1	ENSG00000077684	2168.35	-0.00746751	0.0258578	-0.288791	0.772741	0.939112
FGFR1	ENSG00000077782	101.193	0.0105991	0.0890778	0.118987	0.905286	0.974082
GTF2I	ENSG00000077809	4166.66	-0.0173764	0.0303681	-0.572191	0.567193	0.862557
CST7	ENSG00000077984	1886.07	-0.0665533	0.0758167	-0.877818	0.380042	0.769327
MAP2	ENSG00000078018	15.5416	0.146634	0.114439	1.28132	0.20008	0.64596
PIAS2	ENSG00000078043	552.66	-0.0241924	0.0271928	-0.88966	0.373649	0.764991
MCCC1	ENSG00000078070	470.16	-0.0200543	0.0265413	-0.755588	0.449896	0.807403
LAMP3	ENSG00000078081	187.711	0.381375	0.180436	2.11363	0.0345466	0.398462
NEBL	ENSG00000078114	217.866	-0.161176	0.293842	-0.548512	0.583341	0.868273
ACER3	ENSG00000078124	1059.28	0.0487125	0.043084	1.13064	0.258206	0.68995
UBE2K	ENSG00000078140	2214.42	0.0178975	0.0176121	1.01621	0.309531	0.726061
PIK3C3	ENSG00000078142	2191.38	0.0184257	0.0267082	0.68989	0.490263	0.827508
N4BP2	ENSG00000078177	1047	-0.0360223	0.0332605	-1.08303	0.278793	0.706199
C12orf5	ENSG00000078237	361.556	0.0885559	0.0352553	2.51185	0.0120101	0.277417
TULP3	ENSG00000078246	125.547	0.00934736	0.0327903	0.285065	0.775594	0.94066
SYNJ2	ENSG00000078269	513.609	-0.0345561	0.0444614	-0.777215	0.437032	0.800382
PPP2R5C	ENSG00000078304	7419.28	0.0317635	0.0218474	1.45388	0.14598	0.589678
PMS2P1	ENSG00000078319	201.479	-0.025791	0.0373267	-0.690952	0.489596	0.827062
GNB1	ENSG00000078369	9242.22	0.0599237	0.0248702	2.40946	0.0159763	0.312206
HOXA9	ENSG00000078399	10.3003	-0.232776	0.114431	-2.03421	0.0419309	0.419125
EDN1	ENSG00000078401	32.6609	-0.0197389	0.0780662	-0.252848	0.800386	0.948537
MLLT10	ENSG00000078403	1169.96	0.0234677	0.0224142	1.047	0.295098	0.716824
ZCWPW1	ENSG00000078487	258.705	-0.0324803	0.0352544	-0.921313	0.356887	0.757879
NRD1	ENSG00000078618	7387.09	0.0717874	0.0378211	1.89808	0.057686	0.458529
VDAC3	ENSG00000078668	2524.74	0.00889072	0.019869	0.447468	0.654537	0.897222
PCM1	ENSG00000078674	4797.33	-0.0171098	0.0241645	-0.708054	0.478912	0.821776
TNRC6C	ENSG00000078687	894.961	-0.0957039	0.0452202	-2.1164	0.0343109	0.397756
CBFA2T2	ENSG00000078699	909.855	-0.00888612	0.0210641	-0.421861	0.673127	0.904407
ITCH	ENSG00000078747	4737	0.0219594	0.0336253	0.653062	0.513717	0.837243
PKD2L2	ENSG00000078795	2.09028	-0.165366	0.253293	-0.652866	0.513843	0.837245
TP53INP2	ENSG00000078804	597.712	0.204142	0.0864748	2.36071	0.0182398	0.324856
SDF4	ENSG00000078808	1850.11	0.02309	0.0222065	1.03979	0.298439	0.718268
MYH7B	ENSG00000078814	4.69095	0.249447	0.137736	1.81106	0.0701322	0.482493
TP73	ENSG00000078900	4.36186	-0.231327	0.2252	-1.02721	0.304323	0.722892
TOLLIP	ENSG00000078902	1178.99	0.0268444	0.0269066	0.997688	0.318431	0.731847
UBE2D4	ENSG00000078967	214.544	-0.0291791	0.0286096	-1.01991	0.307773	0.725171
THOC1	ENSG00000079134	1201.03	-0.0161122	0.0252287	-0.638647	0.523053	0.841001
FKBP7	ENSG00000079150	29.0392	-0.159231	0.0653308	-2.43731	0.0147971	0.301053
OSBPL6	ENSG00000079156	12.4962	0.331242	0.16969	1.95205	0.0509328	0.440253
SLC1A3	ENSG00000079215	26.886	0.104427	0.134742	0.775015	0.438331	0.801619
XRCC5	ENSG00000079246	9440.46	0.0256285	0.0182263	1.40612	0.159688	0.607024
LXN	ENSG00000079257	298.871	0.0694301	0.0528425	1.31391	0.188878	0.634321
SP140	ENSG00000079263	1630.89	0.137862	0.067248	2.05005	0.0403592	0.417623
MKNK1	ENSG00000079277	1917.71	0.0311775	0.0537821	0.579699	0.562118	0.859716
TNS1	ENSG00000079308	259.683	-0.0348225	0.0994931	-0.349999	0.726339	0.924111
REXO1	ENSG00000079313	618.113	0.0150165	0.0399947	0.375461	0.707317	0.918167
SAR1A	ENSG00000079332	3468.46	-0.0123658	0.0173265	-0.713695	0.475416	0.819926
CDC14A	ENSG00000079335	1479.37	0.00421939	0.0272025	0.155111	0.876734	0.969009
RAPGEF3	ENSG00000079337	11.685	-0.0533708	0.137937	-0.38692	0.698815	0.914498
CEACAM1	ENSG00000079385	819.408	0.245081	0.113079	2.16733	0.0302094	0.382852
SENP1	ENSG00000079387	918.986	0.0158101	0.0261796	0.60391	0.545903	0.854211
DUSP13	ENSG00000079393	3.19538	0.0801372	0.207157	0.386843	0.698872	0.914498
CIC	ENSG00000079432	1720.47	0.0594662	0.0442904	1.34264	0.179388	0.626726
LIPE	ENSG00000079435	100.704	-0.0196736	0.0508052	-0.387235	0.698582	0.914498
FDFT1	ENSG00000079459	1844.67	-0.00382045	0.0219417	-0.174118	0.861773	0.965358
PAFAH1B3	ENSG00000079462	140.687	-0.0498626	0.0551957	-0.903378	0.366325	0.761588
KIF22	ENSG00000079616	1052.56	-0.0722654	0.0366847	-1.96991	0.048849	0.437315
LRRC16A	ENSG00000079691	164.786	-0.0149219	0.0631797	-0.236182	0.813292	0.95227
PGM1	ENSG00000079739	644.877	-0.0103536	0.037625	-0.27518	0.783178	0.943021
DDX1	ENSG00000079785	1828.54	0.0156679	0.0202622	0.773261	0.439368	0.802224
DNM2	ENSG00000079805	4971.24	0.0228197	0.0242628	0.940523	0.346949	0.751185
EPB41L2	ENSG00000079819	458.332	0.0513504	0.0474226	1.08282	0.278886	0.706199
MOXD1	ENSG00000079931	27.6191	-0.0261925	0.0926431	-0.282724	0.777388	0.941424
STX7	ENSG00000079950	7094.88	0.0376071	0.0339426	1.10796	0.267878	0.698117
RABL2B	ENSG00000079974	440.276	-0.0184917	0.0337557	-0.54781	0.583822	0.868472
KEAP1	ENSG00000079999	611.856	-0.00523323	0.0276577	-0.189214	0.849925	0.962797
DDX43	ENSG00000080007	62.9645	-0.0471028	0.125388	-0.375657	0.707172	0.918167
DCT	ENSG00000080166	10.9617	-0.0835785	0.128408	-0.650882	0.515123	0.837548
SLC35C2	ENSG00000080189	1372.22	-0.0375282	0.020534	-1.82761	0.0676076	0.478254
CRYBG3	ENSG00000080200	412.639	0.0487351	0.0536831	0.907829	0.363968	0.760662
RFX3	ENSG00000080298	876.105	-0.0558532	0.0301451	-1.85281	0.0639098	0.472072
RIF1	ENSG00000080345	3197.88	-0.00774161	0.040296	-0.192119	0.847649	0.961613
RAB21	ENSG00000080371	2751.88	0.0166017	0.032155	0.516301	0.605644	0.878977
SLC4A4	ENSG00000080493	86.9894	-0.162854	0.0850539	-1.91472	0.0555286	0.453415
SMARCA2	ENSG00000080503	3885.77	0.00464506	0.0258388	0.179771	0.857333	0.964811
SESN1	ENSG00000080546	1506.45	-0.0304928	0.0452807	-0.673417	0.500682	0.830848
COL5A3	ENSG00000080573	87.9597	0.157088	0.160219	0.980457	0.326861	0.737469
SRCAP	ENSG00000080603	3341.01	-0.00980371	0.0344604	-0.284492	0.776033	0.940916
KIAA0020	ENSG00000080608	694.5	0.00142593	0.0257734	0.0553259	0.955879	0.98702
CNOT4	ENSG00000080802	747.153	0.049683	0.0296046	1.67822	0.0933048	0.518639
PSEN1	ENSG00000080815	4570.41	0.0622973	0.0378185	1.64727	0.0995021	0.52701
CPOX	ENSG00000080819	723.12	-0.0449966	0.027472	-1.63791	0.101441	0.529461
CLDND1	ENSG00000080822	2159.8	0.0230068	0.0247909	0.928032	0.353391	0.756135
MOK	ENSG00000080823	51.2536	-0.0170346	0.0842184	-0.202267	0.839708	0.960157
HSP90AA1	ENSG00000080824	15728.4	0.126073	0.0392714	3.21029	0.00132601	0.135458
RBL1	ENSG00000080839	534.851	-0.0419253	0.031895	-1.31448	0.188685	0.633925
DLGAP4	ENSG00000080845	868.448	0.0362359	0.0287523	1.26028	0.207569	0.649202
IGSF9B	ENSG00000080854	44.8359	-0.0458025	0.0796245	-0.575232	0.565134	0.861845
CROCCP3	ENSG00000080947	152.876	-0.0866114	0.0411799	-2.10325	0.0354442	0.402082
NDC80	ENSG00000080986	181.223	0.0970944	0.0650431	1.49277	0.135498	0.574927
AP4E1	ENSG00000081014	860.977	0.0498327	0.024477	2.0359	0.0417607	0.418723
RSBN1	ENSG00000081019	2057.22	-0.0389117	0.0236464	-1.64557	0.099853	0.527485
MAGI3	ENSG00000081026	63.666	0.0314248	0.0721111	0.435783	0.662994	0.900591
CXCL2	ENSG00000081041	5.24594	0.228032	0.189645	1.20241	0.229203	0.66983
COL4A4	ENSG00000081052	46.1044	0.0503344	0.106544	0.472429	0.636621	0.888158
TCF7	ENSG00000081059	6210.95	-0.0936155	0.0573259	-1.63304	0.102461	0.531049
OSTM1	ENSG00000081087	2744.88	0.0850723	0.0349265	2.43575	0.0148609	0.301709
IMPG2	ENSG00000081148	36.3899	-0.0106897	0.0618321	-0.172882	0.862744	0.96563
PCNP	ENSG00000081154	4503.7	0.0414844	0.0228311	1.81702	0.0692145	0.481363
EXD2	ENSG00000081177	206.564	-0.0458332	0.0391383	-1.17106	0.241576	0.67772
ARG2	ENSG00000081181	54.8065	-0.14303	0.0788325	-1.81435	0.0696238	0.482493
MEF2C	ENSG00000081189	3020.39	0.0565077	0.0378984	1.49103	0.135953	0.574979
PTPRC	ENSG00000081237	76807.6	0.0633768	0.0394454	1.6067	0.108121	0.538285
UBA5	ENSG00000081307	942.194	-0.0212682	0.0233453	-0.911028	0.362281	0.760662
STK17B	ENSG00000081320	15149.7	0.0640983	0.0317987	2.01575	0.0438263	0.423544
CDC14B	ENSG00000081377	609.373	0.0186735	0.0640027	0.291761	0.770469	0.938214
ZNF510	ENSG00000081386	734.541	-0.00865285	0.0298145	-0.290223	0.771646	0.93894
ZNF506	ENSG00000081665	1074.53	-0.0145356	0.0306066	-0.474917	0.634846	0.887715
JMJD4	ENSG00000081692	211.016	-0.071399	0.0412194	-1.73217	0.0832431	0.507056
DUSP12	ENSG00000081721	459.768	-0.00827852	0.0263417	-0.314274	0.753313	0.932905
AACS	ENSG00000081760	258.277	-0.0948203	0.0332344	-2.85308	0.00432979	0.207777
KIAA0141	ENSG00000081791	1751.3	-0.00179913	0.0171944	-0.104635	0.916666	0.975315
HSPB11	ENSG00000081870	714.969	0.013509	0.0241109	0.560285	0.575285	0.865332
PHLPP1	ENSG00000081913	340.911	0.0621841	0.0665677	0.934149	0.350227	0.753644
IL12RB2	ENSG00000081985	119.597	0.0159467	0.0982597	0.162292	0.871076	0.967416
SMARCD3	ENSG00000082014	399.885	0.131605	0.0560056	2.34986	0.0187805	0.328437
WDR70	ENSG00000082068	663.288	0.0103464	0.0220119	0.470037	0.638328	0.889337
FYB	ENSG00000082074	23495.6	0.1212	0.0496609	2.44054	0.0146652	0.299683
STRADB	ENSG00000082146	635.4	-0.0573349	0.050271	-1.14052	0.254071	0.686175
BZW1	ENSG00000082153	4915.14	0.0293501	0.0208567	1.40722	0.159361	0.607024
C1QTNF3	ENSG00000082196	59.4648	-0.00653388	0.0531961	-0.122826	0.902245	0.974011
ME2	ENSG00000082212	2354.78	0.0908249	0.0319816	2.83991	0.00451269	0.207777
C5orf22	ENSG00000082213	750.891	0.0409152	0.0249607	1.63918	0.101175	0.529004
CCNT2	ENSG00000082258	4001.18	0.0131424	0.0236565	0.555549	0.578519	0.866768
FAM135A	ENSG00000082269	432.535	0.0502563	0.0400718	1.25415	0.209786	0.652044
COL19A1	ENSG00000082293	232.241	-0.0464195	0.0890476	-0.521289	0.602165	0.876977
EPB41L3	ENSG00000082397	842.123	0.214585	0.0833373	2.5749	0.0100269	0.261376
COBLL1	ENSG00000082438	446.092	-0.0469892	0.0624935	-0.751905	0.452108	0.808721
TRAF5	ENSG00000082512	2418.93	-0.0792636	0.0365401	-2.16922	0.0300659	0.382852
MRPL22	ENSG00000082515	319.562	-0.00980089	0.0300233	-0.326443	0.744089	0.929923
GEMIN5	ENSG00000082516	507.21	-0.0677989	0.0329633	-2.0568	0.0397057	0.416548
NFE2L1	ENSG00000082641	2445.79	0.0437225	0.0291166	1.50163	0.133192	0.570611
GSK3B	ENSG00000082701	2906	0.0345706	0.0357098	0.968099	0.332995	0.741732
ITGB5	ENSG00000082781	572.545	-0.0417349	0.0790469	-0.527977	0.597515	0.874913
ERC1	ENSG00000082805	582.999	0.0164769	0.0357041	0.461484	0.644451	0.892086
XPO1	ENSG00000082898	5674.99	0.0681564	0.0324961	2.09737	0.0359606	0.404511
RNF13	ENSG00000082996	4885.44	0.163931	0.0555491	2.95111	0.00316638	0.192001
PALB2	ENSG00000083093	346.057	-0.0278928	0.024904	-1.12001	0.262709	0.694481
DOPEY1	ENSG00000083097	1679.6	0.000609632	0.0311575	0.0195661	0.984389	0.995821
LYRM2	ENSG00000083099	959.329	0.0184773	0.0214627	0.860904	0.389291	0.775479
BCKDHB	ENSG00000083123	252.146	-0.0541694	0.0366626	-1.47751	0.139539	0.581831
KAT6A	ENSG00000083168	5725.68	0.0294128	0.0466868	0.630002	0.528693	0.844523
ZCCHC6	ENSG00000083223	7468.84	0.132127	0.0617672	2.13911	0.0324268	0.391973
ULK2	ENSG00000083290	687.982	0.0795624	0.0371745	2.14024	0.032335	0.3919
TNPO1	ENSG00000083312	5481.21	0.00362597	0.0312312	0.116101	0.907573	0.974082
PLOD1	ENSG00000083444	872.927	0.0833869	0.0487386	1.7109	0.0870993	0.50902
P2RX5	ENSG00000083454	458.105	-0.108771	0.0665319	-1.63487	0.102076	0.530763
ITGAE	ENSG00000083457	491.486	-0.0425427	0.0369111	-1.15257	0.249087	0.683505
DIS3	ENSG00000083520	2245.25	0.017893	0.0200868	0.890782	0.373046	0.764815
PIBF1	ENSG00000083535	593.122	0.0159438	0.0283014	0.563358	0.573191	0.865271
TDRD3	ENSG00000083544	524.405	0.0432018	0.0237553	1.81862	0.0689701	0.481044
NUFIP1	ENSG00000083635	141.326	0.0262269	0.0300311	0.873323	0.382487	0.770699
PDS5B	ENSG00000083642	2131.12	0.00986169	0.0249128	0.395848	0.692217	0.912482
OXCT1	ENSG00000083720	938.992	-0.0555312	0.0318505	-1.7435	0.0812466	0.502343
CYLD	ENSG00000083799	11083.6	-0.0159296	0.027308	-0.583333	0.559669	0.859242
SLC27A5	ENSG00000083807	43.2121	-0.136507	0.0754016	-1.8104	0.0702333	0.482493
ZNF324	ENSG00000083812	202.512	-0.0371012	0.0296977	-1.2493	0.211557	0.654601
ZNF671	ENSG00000083814	670.464	-0.0359014	0.0263212	-1.36397	0.172577	0.618536
ZNF416	ENSG00000083817	156.296	0.00543314	0.0357426	0.152007	0.879181	0.969567
ZNF586	ENSG00000083828	933.441	0.0627155	0.0342568	1.83075	0.0671386	0.477276
ZNF446	ENSG00000083838	236.816	-0.00448151	0.0338939	-0.132222	0.894809	0.972937
ZNF264	ENSG00000083844	364.419	0.00389764	0.0440396	0.088503	0.929477	0.97906
RPS5	ENSG00000083845	7763.48	-0.0301207	0.0440171	-0.684294	0.493789	0.829644
YTHDC1	ENSG00000083896	5326.69	0.0265752	0.020522	1.29496	0.195334	0.642085
CHMP2B	ENSG00000083937	1839.48	0.0919764	0.0326117	2.82035	0.00479718	0.21217
SMAP2	ENSG00000084070	18100.6	0.0923744	0.0559276	1.65168	0.0985998	0.526873
PPIE	ENSG00000084072	959.925	-0.0158882	0.0506351	-0.313779	0.753689	0.933028
ZMPSTE24	ENSG00000084073	1929.86	0.0784879	0.0336857	2.33001	0.0198057	0.335306
STARD7	ENSG00000084090	3319.18	-0.00409349	0.0181926	-0.225008	0.821973	0.954425
NOA1	ENSG00000084092	627.738	0.0173991	0.0210268	0.827469	0.407971	0.783676
REST	ENSG00000084093	2424.99	-0.00964693	0.0248952	-0.387502	0.698385	0.914498
HAL	ENSG00000084110	2054.55	0.1408	0.0731574	1.92462	0.0542775	0.450814
SSH1	ENSG00000084112	1864.81	0.0199561	0.0392692	0.508188	0.611322	0.880977
GSTP1	ENSG00000084207	1828.43	0.0229277	0.0351565	0.65216	0.514298	0.837397
APLP2	ENSG00000084234	11563.7	0.100691	0.0418589	2.40549	0.0161509	0.312206
KIAA1467	ENSG00000084444	139.064	0.0289882	0.0448135	0.646863	0.51772	0.838832
WBP11	ENSG00000084463	1747.11	0.0493587	0.0170936	2.88755	0.0038826	0.203794
EIF3I	ENSG00000084623	2049.89	0.00184695	0.0230733	0.0800469	0.9362	0.980336
TXLNA	ENSG00000084652	1361.66	-0.0186219	0.0217194	-0.857384	0.391233	0.776214
NCOA1	ENSG00000084676	4745.15	0.0607556	0.0548511	1.10765	0.268015	0.698261
AGBL5	ENSG00000084693	205.653	0.0110217	0.0344541	0.319895	0.749048	0.931844
KIF3C	ENSG00000084731	329.851	-0.0127258	0.0566442	-0.224662	0.822243	0.954448
RAB10	ENSG00000084733	4459.87	0.0794614	0.036637	2.16888	0.0300914	0.382852
HADHA	ENSG00000084754	5306.83	0.0288531	0.0190388	1.51549	0.129649	0.566768
MAPRE3	ENSG00000084764	161.085	-0.0473766	0.0690231	-0.686388	0.492468	0.828848
CAD	ENSG00000084774	645.153	-0.0554451	0.0369066	-1.50231	0.133017	0.570611
CD59	ENSG00000085063	1678.78	0.153182	0.0632088	2.42342	0.0153751	0.308019
CD82	ENSG00000085117	2357.04	0.0225441	0.0470771	0.478875	0.632027	0.88726
TAF9	ENSG00000085231	1461.05	0.0277604	0.0208551	1.33111	0.183154	0.628374
FCN1	ENSG00000085265	13519.1	0.149948	0.0565752	2.65042	0.00803921	0.246467
MYNN	ENSG00000085274	1136.13	0.0604276	0.0210655	2.86856	0.00412342	0.206866
MECOM	ENSG00000085276	3.71267	0.00177277	0.161327	0.0109886	0.991233	0.997587
SCAMP1	ENSG00000085365	1157.76	0.0560872	0.0325052	1.72548	0.0844404	0.507056
PREP	ENSG00000085377	840.177	-0.0130544	0.0220574	-0.591839	0.553958	0.857404
HACE1	ENSG00000085382	342.22	-0.0186596	0.0321214	-0.580909	0.561302	0.8596
SEH1L	ENSG00000085415	780.662	-0.060735	0.0264528	-2.29598	0.0216773	0.344073
WDR47	ENSG00000085433	702.533	0.0482403	0.0322896	1.49399	0.135179	0.5741
WDFY1	ENSG00000085449	2486.08	0.208052	0.0612529	3.3966	0.00068229	0.101611
OVGP1	ENSG00000085465	92.4814	0.00922894	0.0800521	0.115287	0.908218	0.974082
SLC25A24	ENSG00000085491	1355.65	0.153757	0.0485962	3.16397	0.00155632	0.143833
MAP3K4	ENSG00000085511	1033.84	-0.00855442	0.0253272	-0.337756	0.735547	0.92699
PILRA	ENSG00000085514	3061.47	0.121819	0.0552532	2.20474	0.0274724	0.374337
ABCB1	ENSG00000085563	668.881	-0.0321741	0.0528413	-0.608881	0.542604	0.851705
ZNF213	ENSG00000085644	266.986	0.0518854	0.0423266	1.22583	0.220261	0.662411
AKR1B1	ENSG00000085662	899.345	-0.0385055	0.0451682	-0.852492	0.393941	0.777679
CPNE3	ENSG00000085719	3373.6	0.0117777	0.0266396	0.442112	0.658408	0.898899
RRN3	ENSG00000085721	1318.87	-0.0390789	0.0252546	-1.5474	0.121767	0.557507
CTTN	ENSG00000085733	846.656	-0.0332181	0.0756493	-0.439106	0.660585	0.899744
WNT11	ENSG00000085741	8.52033	0.0318646	0.154551	0.206175	0.836654	0.95893
MTIF2	ENSG00000085760	1050.18	0.0156863	0.0221979	0.706659	0.479778	0.822187
DDHD2	ENSG00000085788	1492.51	-0.030938	0.0316928	-0.976183	0.328974	0.739141
TTC39A	ENSG00000085831	11.5538	0.0394619	0.140022	0.281826	0.778077	0.941647
EPS15	ENSG00000085832	3805.36	0.0532452	0.0263379	2.02162	0.0432154	0.423146
ORC1	ENSG00000085840	35.7222	-0.0579412	0.110511	-0.524305	0.600067	0.876293
MGST2	ENSG00000085871	302.279	0.0406138	0.0546342	0.743377	0.457253	0.810541
CHERP	ENSG00000085872	762.06	-0.00356424	0.031412	-0.113467	0.90966	0.974523
ATG16L1	ENSG00000085978	1163.38	-0.0175422	0.0186396	-0.941122	0.346642	0.751045
USP40	ENSG00000085982	381.608	-0.0493759	0.0319683	-1.54453	0.122461	0.557923
POMGNT1	ENSG00000085998	517.757	-0.0712534	0.0294387	-2.42039	0.0155037	0.308329
RAD54L	ENSG00000085999	11.2405	0.113203	0.14361	0.788265	0.430541	0.796894
MAST2	ENSG00000086015	224.395	0.0280556	0.0396973	0.706737	0.47973	0.822187
DNAJA1	ENSG00000086061	5400.36	0.146891	0.0457644	3.20972	0.00132866	0.135458
B4GALT1	ENSG00000086062	3693.07	0.0178025	0.0270379	0.658428	0.510263	0.835183
CHMP5	ENSG00000086065	2404.17	0.180819	0.0644172	2.807	0.00500054	0.213569
NFX1	ENSG00000086102	1564.73	0.00479696	0.0186545	0.257147	0.797065	0.947432
DIMT1	ENSG00000086189	466.922	-0.0118527	0.0268522	-0.441405	0.65892	0.899026
IPO11	ENSG00000086200	477.858	-0.0252104	0.0287825	-0.875893	0.381088	0.77013
EIF2AK1	ENSG00000086232	3420.94	0.00513895	0.0282335	0.182016	0.85557	0.964466
NME8	ENSG00000086288	149.962	-0.0349453	0.0836444	-0.417784	0.676105	0.905645
EPDR1	ENSG00000086289	27.1993	0.0104684	0.0940281	0.111333	0.911352	0.974892
SNX10	ENSG00000086300	4934.65	0.158316	0.0607205	2.60729	0.00912607	0.258526
SEPHS1	ENSG00000086475	756.371	-0.042469	0.0242441	-1.75172	0.0798215	0.500635
MRPL28	ENSG00000086504	788.855	0.0168269	0.0316367	0.531878	0.59481	0.874071
HBQ1	ENSG00000086506	23.2509	-0.181394	0.168405	-1.07713	0.281423	0.707931
ITPKC	ENSG00000086544	324.627	-0.01072	0.0306071	-0.350247	0.726154	0.924079
CEACAM6	ENSG00000086548	32.1464	-0.317782	0.209242	-1.51872	0.128832	0.56597
RBM22	ENSG00000086589	1994.36	0.0614667	0.0198604	3.09494	0.0019685	0.1595
TMED2	ENSG00000086598	3872.1	0.0552529	0.0187696	2.94375	0.00324261	0.193636
ERO1LB	ENSG00000086619	916.882	0.0188459	0.0260789	0.722649	0.469896	0.816301
ZFAND6	ENSG00000086666	2476.52	0.0335459	0.0224531	1.49404	0.135164	0.5741
LAT2	ENSG00000086730	4350.73	0.120496	0.0484758	2.4857	0.0129296	0.288057
ZW10	ENSG00000086827	479.956	0.0139839	0.0204193	0.68484	0.493445	0.829561
ALG9	ENSG00000086848	116.691	-0.0386966	0.0433584	-0.892483	0.372134	0.764761
MYBPC2	ENSG00000086967	8.10346	-0.363322	0.163827	-2.21772	0.0265738	0.3699
ACOX3	ENSG00000087008	192.555	-0.012215	0.0341361	-0.357834	0.720468	0.922878
MTMR2	ENSG00000087053	521.226	-0.0597394	0.0280023	-2.13337	0.0328942	0.393775
PPP1R15A	ENSG00000087074	2836.75	0.195818	0.0732409	2.67362	0.00750381	0.245129
HSD17B14	ENSG00000087076	3.19428	0.0658621	0.257984	0.255295	0.798495	0.948449
TRIP6	ENSG00000087077	100.282	0.0503807	0.0586178	0.859479	0.390076	0.775778
FTL	ENSG00000087086	37514.1	0.071573	0.0346686	2.06449	0.0389709	0.414266
SRRT	ENSG00000087087	1616.96	0.00185328	0.0238272	0.07778	0.938003	0.981281
BAX	ENSG00000087088	1020.48	-0.0152084	0.030371	-0.500755	0.616544	0.88184
NLK	ENSG00000087095	803.123	0.0273055	0.0261621	1.04371	0.296622	0.717366
PIGS	ENSG00000087111	1245.1	0.00174106	0.0194079	0.0897091	0.928518	0.978723
ATXN7L3	ENSG00000087152	2639.89	0.00926674	0.0219322	0.422517	0.672648	0.904273
PGS1	ENSG00000087157	1951.9	0.0605481	0.0579223	1.04533	0.29587	0.717126
PSMC5	ENSG00000087191	1969.92	-0.000495607	0.0250164	-0.0198113	0.984194	0.995697
UIMC1	ENSG00000087206	2033.04	0.0301616	0.0360787	0.835995	0.403158	0.782816
CETP	ENSG00000087237	25.2628	-0.0894642	0.11016	-0.812128	0.416718	0.788854
LPCAT2	ENSG00000087253	4836.95	0.074943	0.0723711	1.03554	0.300418	0.720254
GNAO1	ENSG00000087258	56.612	-0.130758	0.084632	-1.54501	0.122343	0.557923
OGFOD1	ENSG00000087263	770.662	0.00800833	0.0197632	0.405215	0.68532	0.909448
SH3BP2	ENSG00000087266	5495.51	0.066361	0.0364683	1.81969	0.0688059	0.48069
NOP14	ENSG00000087269	888.789	-0.0343144	0.0269669	-1.27246	0.203209	0.648441
ADD1	ENSG00000087274	5786.76	-0.0139241	0.02176	-0.639895	0.522241	0.840724
L2HGDH	ENSG00000087299	78.9501	-0.0847207	0.0532817	-1.59005	0.111823	0.541205
TXNDC16	ENSG00000087301	452.138	0.0110926	0.0341213	0.325094	0.74511	0.930447
C14orf166	ENSG00000087302	1783.98	0.0178401	0.0220277	0.809893	0.418001	0.789025
NID2	ENSG00000087303	7.21851	-0.0500393	0.141792	-0.352907	0.724158	0.923682
GMCL1	ENSG00000087338	2092.44	0.0185421	0.0312025	0.594251	0.552345	0.856931
SF3B2	ENSG00000087365	5000.36	0.0098746	0.0195285	0.50565	0.613102	0.880981
KLHL42	ENSG00000087448	725.896	-0.0401507	0.02638	-1.52201	0.128006	0.565182
GNAS	ENSG00000087460	13195.9	-0.0120555	0.0264802	-0.455267	0.648917	0.894063
DNM1L	ENSG00000087470	1749.47	0.0146185	0.021955	0.665839	0.505514	0.833875
PHACTR3	ENSG00000087495	8.09764	0.00280145	0.13236	0.0211654	0.983114	0.995236
ERGIC2	ENSG00000087502	1538.42	0.0426031	0.0316415	1.34643	0.178164	0.62501
AURKA	ENSG00000087586	70.3356	0.109349	0.0650899	1.67997	0.0929634	0.518053
CASS4	ENSG00000087589	1442.25	0.0450977	0.0731316	0.616665	0.537456	0.848822
AAMDC	ENSG00000087884	73.6263	0.0622068	0.0386006	1.61155	0.10706	0.53642
RFX2	ENSG00000087903	509.189	-0.000768708	0.0865809	-0.0088785	0.992916	0.998139
METTL2A	ENSG00000087995	181.933	-0.037542	0.0334446	-1.12251	0.261645	0.693716
ALG6	ENSG00000088035	812.218	-0.00143911	0.0196182	-0.0733558	0.941523	0.982176
CNOT3	ENSG00000088038	915.084	0.0572052	0.0350221	1.6334	0.102384	0.531049
GP6	ENSG00000088053	115.154	-0.0542195	0.0867689	-0.624872	0.532055	0.846414
PTPN4	ENSG00000088179	3679.61	-0.0594048	0.0422324	-1.40662	0.159541	0.607024
DDX18	ENSG00000088205	3170.94	0.0189877	0.0178012	1.06665	0.286131	0.71113
KHSRP	ENSG00000088247	1524.25	0.0199014	0.0241603	0.823723	0.410097	0.785128
GNA11	ENSG00000088256	73.1292	0.104788	0.067401	1.5547	0.120018	0.554353
ASAP3	ENSG00000088280	19.0733	-0.0288762	0.111744	-0.258413	0.796088	0.946946
EDEM2	ENSG00000088298	1051.65	0.081026	0.0311895	2.59786	0.00938068	0.25949
DNMT3B	ENSG00000088305	17.884	-0.0323559	0.0810972	-0.398977	0.68991	0.910994
TPX2	ENSG00000088325	72.6374	0.110276	0.112295	0.982018	0.326091	0.737469
FER1L4	ENSG00000088340	2.81503	-0.0471642	0.186852	-0.252415	0.800721	0.948686
PDRG1	ENSG00000088356	386.483	-0.0507368	0.0310417	-1.63447	0.102159	0.530809
EPB41L1	ENSG00000088367	2.99853	0.00181322	0.156067	0.0116182	0.99073	0.997587
DOCK9	ENSG00000088387	1201.21	-0.0320512	0.0434356	-0.737903	0.460574	0.81212
ANKRD10	ENSG00000088448	2441.69	-0.0130632	0.0208285	-0.627182	0.53054	0.845501
TGDS	ENSG00000088451	538.609	9.97733e-05	0.0266033	0.00375041	0.997008	0.999195
DOCK3	ENSG00000088538	38.1716	0.0278025	0.0835887	0.332611	0.739428	0.92789
C3orf18	ENSG00000088543	225.316	-0.0630394	0.0490943	-1.28405	0.199125	0.645079
COQ9	ENSG00000088682	433.796	0.00334853	0.0226393	0.147908	0.882416	0.969806
TMEM40	ENSG00000088726	388.5	-0.0391778	0.0756052	-0.51819	0.604326	0.878285
KIF9	ENSG00000088727	29.607	-0.0199539	0.0554284	-0.359995	0.718851	0.922233
CRLS1	ENSG00000088766	593.608	-0.0278619	0.0249927	-1.1148	0.264936	0.696646
PPP1R13B	ENSG00000088808	214.214	-0.0728877	0.0432101	-1.68682	0.0916377	0.516265
ATRN	ENSG00000088812	867.231	-0.0175661	0.0338492	-0.518952	0.603794	0.877862
SMOX	ENSG00000088826	604.245	-0.061865	0.0738488	-0.837725	0.402185	0.782317
SIGLEC1	ENSG00000088827	451.475	1.01761	0.222749	4.56842	4.91405e-06	0.0175695
FKBP1A	ENSG00000088832	5416.39	0.0196461	0.0306278	0.641447	0.521233	0.840542
NSFL1C	ENSG00000088833	2211.23	0.0312181	0.0382421	0.816327	0.414313	0.78742
SLC4A11	ENSG00000088836	3.44557	0.083315	0.164551	0.506316	0.612635	0.880977
C20orf194	ENSG00000088854	305.614	0.0105298	0.0346048	0.304286	0.76091	0.935624
ZNF343	ENSG00000088876	274.088	-0.0232871	0.0252277	-0.923076	0.355968	0.757879
EBF4	ENSG00000088881	19.5932	-0.131527	0.118032	-1.11434	0.265133	0.696646
CPXM1	ENSG00000088882	9.66272	-0.342096	0.150809	-2.26841	0.023304	0.354941
MAVS	ENSG00000088888	1033.87	-0.00650885	0.0480116	-0.135568	0.892163	0.972733
LZTS3	ENSG00000088899	31.2005	0.0499288	0.0943379	0.529255	0.596629	0.87454
XRN2	ENSG00000088930	5397.17	0.0515803	0.033836	1.52442	0.127403	0.565138
PLK1S1	ENSG00000088970	750.688	0.0253266	0.0252273	1.00394	0.315409	0.72891
DYNLL1	ENSG00000088986	1935.09	-0.00361156	0.0336733	-0.107253	0.914588	0.97494
TESC	ENSG00000088992	277.179	0.0461236	0.0581787	0.792791	0.4279	0.795559
SNX5	ENSG00000089006	2566.81	-0.00878495	0.0218787	-0.40153	0.68803	0.910309
RPL6	ENSG00000089009	12740.2	-0.0236932	0.0312239	-0.758816	0.447962	0.806621
SIRPG	ENSG00000089012	601.761	-0.112081	0.0561566	-1.99586	0.0459489	0.429969
MAPKAPK5	ENSG00000089022	604.63	0.0310065	0.0209368	1.48096	0.138618	0.579574
P2RX7	ENSG00000089041	492.166	0.153777	0.0690069	2.22844	0.0258515	0.367004
ESF1	ENSG00000089048	729.199	0.0142138	0.0298687	0.475876	0.634163	0.887619
RBBP9	ENSG00000089050	405.504	0.00637277	0.0277412	0.229722	0.818308	0.95385
ANAPC5	ENSG00000089053	3350.97	-0.00619426	0.01541	-0.401964	0.68771	0.910292
SLC23A2	ENSG00000089057	1229.6	-0.0141959	0.0323561	-0.438741	0.660849	0.899744
SLC8B1	ENSG00000089060	1539.98	-0.0133729	0.031274	-0.427604	0.668939	0.902433
TMEM230	ENSG00000089063	1915.89	0.0282644	0.0195567	1.44525	0.148387	0.59159
DZANK1	ENSG00000089091	54.702	-0.0488934	0.0583028	-0.838612	0.401687	0.782149
KDM2B	ENSG00000089094	1163.6	-0.0234054	0.0212593	-1.10095	0.270919	0.70042
TASP1	ENSG00000089123	216.468	-0.0295862	0.0290927	-1.01696	0.309171	0.726061
OAS1	ENSG00000089127	2974.86	0.485628	0.141292	3.43705	0.00058809	0.094887
GCN1L1	ENSG00000089154	1768.83	-0.0507912	0.0321117	-1.5817	0.113718	0.54341
RPLP0	ENSG00000089157	12957.1	-0.0160437	0.0385612	-0.416059	0.677367	0.905694
PXN	ENSG00000089159	9823.78	0.0520445	0.0460669	1.12976	0.258578	0.69005
SIRT4	ENSG00000089163	22.317	-0.155256	0.0838428	-1.85175	0.0640624	0.472636
RPH3A	ENSG00000089169	185.646	0.0415695	0.135176	0.30752	0.758447	0.934648
KIF16B	ENSG00000089177	311.44	0.101296	0.0514778	1.96776	0.0490955	0.437413
TRMT6	ENSG00000089195	547.803	0.0163391	0.0248929	0.656374	0.511584	0.836158
CHGB	ENSG00000089199	4.7226	-0.185357	0.248662	-0.745415	0.456021	0.810151
PEBP1	ENSG00000089220	1526.97	-0.0663517	0.0431639	-1.53721	0.124243	0.560922
BRAP	ENSG00000089234	998.823	0.0570121	0.021546	2.64606	0.00814353	0.246467
ERP29	ENSG00000089248	4632.34	-0.00538382	0.0256788	-0.20966	0.833933	0.95845
FUS	ENSG00000089280	9165.99	-0.0121709	0.0213657	-0.56965	0.568915	0.863405
FXYD5	ENSG00000089327	3537.85	0.0182405	0.0312014	0.584604	0.558814	0.859224
ZNF302	ENSG00000089335	1525.84	-0.0477451	0.0318895	-1.4972	0.13434	0.57374
GRAMD1A	ENSG00000089351	1864.32	0.0518576	0.0435678	1.19027	0.233939	0.672944
CDIP1	ENSG00000089486	722.043	-0.00243555	0.0323972	-0.0751777	0.940073	0.981869
CMTM1	ENSG00000089505	77.8196	0.120957	0.0890798	1.35785	0.174513	0.621394
GANAB	ENSG00000089597	5378.8	-0.0309259	0.0244763	-1.2635	0.206408	0.649202
GMIP	ENSG00000089639	4195.36	0.0543029	0.0446382	1.21651	0.22379	0.666511
BIRC5	ENSG00000089685	39.5571	0.0532459	0.148927	0.35753	0.720695	0.922878
LAG3	ENSG00000089692	95.4902	0.0201753	0.112064	0.180034	0.857126	0.964754
MLF2	ENSG00000089693	2082.95	0.0353217	0.0336917	1.04838	0.294464	0.716467
OTUB2	ENSG00000089723	11.0779	0.120893	0.104392	1.15807	0.246835	0.68237
DDX24	ENSG00000089737	3811.79	0.0131921	0.0249671	0.528379	0.597236	0.874788
ZBTB25	ENSG00000089775	1334.26	-0.0515227	0.0374921	-1.37423	0.169371	0.615946
NECAP1	ENSG00000089818	1713.16	0.055389	0.0240734	2.30084	0.0214005	0.342636
ANKRD24	ENSG00000089847	10.131	-0.150046	0.119744	-1.25306	0.210183	0.652819
DHX32	ENSG00000089876	326.759	-0.0331875	0.0376899	-0.88054	0.378567	0.768532
RCOR1	ENSG00000089902	2780.51	0.0486704	0.0475599	1.02335	0.306142	0.724179
GPATCH2L	ENSG00000089916	2847.7	0.0131683	0.030759	0.428112	0.668569	0.902433
LTBP4	ENSG00000090006	366.437	-0.00124092	0.0561406	-0.0221037	0.982365	0.994989
BLVRB	ENSG00000090013	679.339	0.0531584	0.0520974	1.02037	0.307555	0.725064
SLC9A1	ENSG00000090020	781.442	0.0331417	0.041844	0.792031	0.428342	0.795838
SPTLC1	ENSG00000090054	1528.83	0.0655412	0.0304073	2.15545	0.0311269	0.387104
PAPOLA	ENSG00000090060	8925.86	0.0635005	0.025965	2.44562	0.0144604	0.297447
CCNK	ENSG00000090061	1551.32	0.0734056	0.0274248	2.67661	0.00743712	0.244389
PCBP4	ENSG00000090097	117.137	-0.114464	0.0601193	-1.90396	0.0569159	0.456478
RGS1	ENSG00000090104	146.071	0.370795	0.11881	3.12091	0.00180295	0.154165
YPEL3	ENSG00000090238	4435.33	0.0274306	0.0478708	0.573013	0.566636	0.862428
MRPS33	ENSG00000090263	437.47	-0.0497517	0.0389495	-1.27734	0.201483	0.647503
NDUFB2	ENSG00000090266	620.307	-0.0155996	0.0427196	-0.365162	0.71499	0.921362
NUDC	ENSG00000090273	1108.81	0.0225838	0.0254731	0.886573	0.375309	0.765755
MAEA	ENSG00000090316	1942.54	0.00837112	0.037727	0.221887	0.824402	0.955452
ICAM1	ENSG00000090339	1121.52	0.103332	0.0603719	1.7116	0.0869707	0.50902
STRN4	ENSG00000090372	1632.28	0.0335301	0.0445169	0.7532	0.45133	0.808186
IRAK3	ENSG00000090376	3241.18	0.0444033	0.065196	0.681074	0.495825	0.829915
LYZ	ENSG00000090382	65127.1	0.0623996	0.0501436	1.24442	0.213345	0.656161
MUL1	ENSG00000090432	549.978	0.000440736	0.0232334	0.0189699	0.984865	0.995868
TFAP4	ENSG00000090447	220.66	-0.0703613	0.0442337	-1.59067	0.111683	0.541205
PDCD7	ENSG00000090470	634.553	-0.0273181	0.022054	-1.23869	0.215461	0.658512
SPG21	ENSG00000090487	2650.97	0.0571567	0.0312208	1.83073	0.0671415	0.477276
DNAJB11	ENSG00000090520	1463.64	0.0341333	0.0284884	1.19815	0.23086	0.671308
LEPREL1	ENSG00000090530	23.7406	-0.0499626	0.12526	-0.398871	0.689989	0.910994
FLT3LG	ENSG00000090554	69.3265	-0.0171076	0.0632346	-0.270542	0.786743	0.944547
RAB11FIP3	ENSG00000090565	377.605	-0.0411558	0.0350801	-1.1732	0.240717	0.677554
GNPTG	ENSG00000090581	780.889	0.052454	0.0278493	1.88349	0.059634	0.461976
ZNF268	ENSG00000090612	592.215	-0.00883663	0.0267043	-0.330907	0.740715	0.928121
GOLGA3	ENSG00000090615	1513.2	-0.04765	0.0291851	-1.63268	0.102536	0.53112
PABPC4	ENSG00000090621	2482.24	0.000960548	0.0229805	0.0417985	0.966659	0.99017
CD209	ENSG00000090659	12.9288	0.154516	0.128252	1.20479	0.228286	0.669526
CERS4	ENSG00000090661	373.231	0.00994421	0.0428027	0.232327	0.816284	0.952965
MCOLN1	ENSG00000090674	353.915	0.111224	0.0476592	2.33374	0.0196094	0.333434
USP48	ENSG00000090686	2754.54	0.0260399	0.0191084	1.36275	0.172962	0.619679
PDPR	ENSG00000090857	1575.23	-0.0761038	0.0603499	-1.26104	0.207294	0.649202
AARS	ENSG00000090861	979.625	-0.0338544	0.0340996	-0.992809	0.320803	0.733519
GLG1	ENSG00000090863	3852.99	0.0103882	0.0285167	0.364284	0.715646	0.921586
TNRC6A	ENSG00000090905	2043.65	-0.0290232	0.025688	-1.12983	0.258546	0.69005
FCGBP	ENSG00000090920	342.011	-0.100256	0.101786	-0.984964	0.324642	0.736743
PLEKHG2	ENSG00000090924	388.838	-0.0522313	0.0440295	-1.18628	0.235511	0.673417
NAT14	ENSG00000090971	44.161	-0.125253	0.0779132	-1.6076	0.107923	0.538022
PITPNM2	ENSG00000090975	563.706	-0.0711443	0.0457971	-1.55347	0.120312	0.554353
EXOC1	ENSG00000090989	2201.98	0.0424496	0.0262782	1.61539	0.106226	0.53546
RBM27	ENSG00000091009	2065.92	0.0095385	0.0268739	0.354936	0.722637	0.923201
OSBPL8	ENSG00000091039	12543.8	0.0133197	0.0493557	0.269872	0.787259	0.944547
DTX2	ENSG00000091073	452.057	0.0343507	0.0412765	0.832208	0.405291	0.783676
NLRC4	ENSG00000091106	1330.68	0.10246	0.0686929	1.49157	0.135813	0.574979
PUS7	ENSG00000091127	165.53	0.0132221	0.0370581	0.356795	0.721245	0.923201
NRCAM	ENSG00000091129	218.06	0.00356924	0.124163	0.0287464	0.977067	0.993396
SLC26A4	ENSG00000091137	4.35624	-0.302689	0.137397	-2.20302	0.0275937	0.374337
DLD	ENSG00000091140	2058.48	0.0213505	0.0196268	1.08782	0.276673	0.70527
WDR7	ENSG00000091157	925.79	-0.00984394	0.0327209	-0.300845	0.763532	0.936188
TXNL1	ENSG00000091164	1240.36	0.0311348	0.0169486	1.83701	0.0662078	0.475615
IL5RA	ENSG00000091181	908.639	-0.0701287	0.13608	-0.515349	0.606309	0.879167
ABCC6	ENSG00000091262	40.4967	-0.0337461	0.0789006	-0.427703	0.668867	0.902433
CMTM6	ENSG00000091317	14779.5	0.0864057	0.0477719	1.80871	0.0704956	0.482493
ITGA6	ENSG00000091409	3230.76	-0.0656918	0.0485899	-1.35196	0.176387	0.623871
RAPGEF4	ENSG00000091428	5.84396	-0.111688	0.151671	-0.736381	0.461499	0.812825
MLTK	ENSG00000091436	569.117	0.0282145	0.0596512	0.472991	0.636219	0.887983
FH	ENSG00000091483	646.205	0.0151008	0.027187	0.555441	0.578593	0.866768
SEL1L3	ENSG00000091490	2247.56	-0.00749354	0.0419942	-0.178442	0.858376	0.964988
TF	ENSG00000091513	4.8221	-0.0253657	0.164183	-0.154496	0.877219	0.969109
CDV3	ENSG00000091527	7668.07	0.0324298	0.0169872	1.90907	0.0562531	0.454594
MYO15A	ENSG00000091536	7.58031	0.0918867	0.105982	0.867002	0.385941	0.773197
ALKBH5	ENSG00000091542	1731.16	-0.00696934	0.0202325	-0.344462	0.730499	0.925266
NLRP1	ENSG00000091592	9448.61	0.0178944	0.0338517	0.528613	0.597074	0.874788
PITPNM3	ENSG00000091622	9.94837	0.0986884	0.11038	0.89408	0.371279	0.76435
SPAG7	ENSG00000091640	838.521	0.00727387	0.0247112	0.294355	0.768487	0.937058
ORC6	ENSG00000091651	48.1486	-0.0218244	0.064894	-0.336308	0.736639	0.927484
ZC3HC1	ENSG00000091732	232.205	-0.0469052	0.0364128	-1.28815	0.197693	0.644109
ESR1	ENSG00000091831	35.9881	-0.06891	0.0875253	-0.787315	0.431097	0.797031
RGS17	ENSG00000091844	9.03534	-0.0432583	0.184485	-0.234482	0.814611	0.95257
TMEM101	ENSG00000091947	481.167	0.00153615	0.0300597	0.0511033	0.959243	0.988051
CD200	ENSG00000091972	339.246	0.0141608	0.0811223	0.174561	0.861425	0.965318
PSME1	ENSG00000092010	6085.38	0.0540892	0.0334248	1.61823	0.105612	0.534396
PPP2R3C	ENSG00000092020	1801.93	0.117071	0.0405747	2.88532	0.00391017	0.203794
HAUS4	ENSG00000092036	627.848	0.121287	0.0670408	1.80915	0.0704281	0.482493
JPH4	ENSG00000092051	14.4043	0.19128	0.112773	1.69614	0.0898591	0.512901
CEBPE	ENSG00000092067	332.265	-0.101579	0.107469	-0.945196	0.344559	0.749823
SLC7A8	ENSG00000092068	95.8943	-0.154787	0.132056	-1.17214	0.241141	0.677554
OSGEP	ENSG00000092094	1598.82	0.00198336	0.0344822	0.0575184	0.954132	0.986756
SLC22A17	ENSG00000092096	49.0019	0.0121632	0.097658	0.124549	0.90088	0.974011
RNF31	ENSG00000092098	625.307	0.0777042	0.0448994	1.73063	0.0835181	0.507056
SCFD1	ENSG00000092108	1382.81	0.0313328	0.0221006	1.41774	0.156268	0.6024
G2E3	ENSG00000092140	1252.87	-0.00974746	0.0273898	-0.355879	0.721931	0.923201
HECTD1	ENSG00000092148	3676.65	-0.0018676	0.0282402	-0.0661326	0.947272	0.984189
HNRNPC	ENSG00000092199	13449.6	0.0446636	0.0180683	2.47193	0.0134385	0.289445
RPGRIP1	ENSG00000092200	378.092	0.133279	0.0742019	1.79617	0.0724682	0.48631
SUPT16H	ENSG00000092201	3699.33	-0.00865086	0.0159046	-0.543921	0.586496	0.869884
TOX4	ENSG00000092203	2398.62	0.0420586	0.0228174	1.84327	0.0652892	0.474557
GEMIN2	ENSG00000092208	195.92	-0.0478232	0.0319827	-1.49528	0.134841	0.574002
TGM1	ENSG00000092295	42.6863	0.246248	0.0895993	2.74833	0.00598999	0.226367
TINF2	ENSG00000092330	2333.72	0.0130599	0.0226795	0.575843	0.564721	0.861691
DAZL	ENSG00000092345	5.29974	-0.049571	0.208753	-0.237462	0.812298	0.952018
TRPM7	ENSG00000092439	2866.44	0.0237658	0.0252472	0.941325	0.346539	0.751045
WDR76	ENSG00000092470	256.492	-0.0221661	0.0395953	-0.559816	0.575605	0.865332
CAPN3	ENSG00000092529	51.5262	0.0626333	0.0534074	1.17275	0.240897	0.677554
SNAP23	ENSG00000092531	8316.29	0.0546971	0.0404706	1.35153	0.176526	0.623871
PHGDH	ENSG00000092621	99.9559	-0.12254	0.0732483	-1.67294	0.09434	0.520004
COL9A3	ENSG00000092758	141.247	0.286232	0.212691	1.34576	0.178379	0.625203
EZR	ENSG00000092820	4940.83	-0.0245607	0.0262372	-0.936104	0.34922	0.753172
MYL6	ENSG00000092841	8438.55	0.0187967	0.0314088	0.598453	0.549538	0.855928
AGO1	ENSG00000092847	2159.11	-0.00938254	0.0284278	-0.330048	0.741364	0.928409
TEKT2	ENSG00000092850	3.87701	-0.143082	0.206118	-0.694178	0.487571	0.825728
CLSPN	ENSG00000092853	50.8456	0.074601	0.110745	0.673628	0.500548	0.830848
RFFL	ENSG00000092871	2018.29	0.0387396	0.0356582	1.08642	0.277295	0.705444
UNC13D	ENSG00000092929	4443.66	0.0383864	0.0369947	1.03762	0.299448	0.719006
MFSD11	ENSG00000092931	386.209	0.0347441	0.0272744	1.27387	0.20271	0.647625
DPYSL2	ENSG00000092964	1397.59	0.0626189	0.0585446	1.06959	0.284802	0.710038
TGFB2	ENSG00000092969	13.2811	-0.020708	0.116096	-0.178368	0.858434	0.964988
GPATCH2	ENSG00000092978	473.672	-0.0370065	0.0281693	-1.31372	0.188941	0.63442
NUP50	ENSG00000093000	6242.69	0.00278382	0.0343596	0.0810202	0.935426	0.980295
CDC45	ENSG00000093009	16.44	0.0206407	0.151447	0.13629	0.891592	0.972733
COMT	ENSG00000093010	578.229	0.0328325	0.0294283	1.11568	0.26456	0.696646
CECR1	ENSG00000093072	5411.54	0.155661	0.0541075	2.87689	0.00401618	0.204809
VNN3	ENSG00000093134	1901.86	0.127986	0.0879404	1.45538	0.145565	0.589142
ECHDC1	ENSG00000093144	2139.12	0.0144613	0.0242093	0.597346	0.550277	0.856504
LRRFIP2	ENSG00000093167	1403.98	0.0662745	0.0417839	1.58613	0.112711	0.542115
SEC22C	ENSG00000093183	1208.22	-0.020191	0.0216087	-0.934391	0.350102	0.753613
XYLB	ENSG00000093217	21.6051	-0.0247137	0.091634	-0.2697	0.787391	0.944547
CDC6	ENSG00000094804	37.744	0.0908313	0.122846	0.739393	0.459669	0.811457
CDC23	ENSG00000094880	888.185	-0.0326741	0.0198251	-1.64812	0.0993282	0.52701
AAAS	ENSG00000094914	635.4	-0.0410825	0.0251461	-1.63375	0.102311	0.531049
CBX5	ENSG00000094916	2173.18	-0.0755494	0.0343923	-2.19669	0.0280424	0.374337
SUCO	ENSG00000094975	1946.47	0.0125094	0.0200534	0.623804	0.532756	0.846849
MSH2	ENSG00000095002	870.338	-0.0248588	0.0334614	-0.742911	0.457536	0.810615
MAP3K1	ENSG00000095015	8345.66	0.0476807	0.0395295	1.2062	0.227739	0.668833
DHPS	ENSG00000095059	908.974	-0.0248049	0.0269142	-0.921628	0.356723	0.757879
HOOK2	ENSG00000095066	166.155	0.0124936	0.0464154	0.269168	0.7878	0.944547
ARCN1	ENSG00000095139	4188.76	0.0447633	0.0229855	1.94746	0.0514801	0.441207
TMEM38B	ENSG00000095209	286.25	0.0471667	0.0333536	1.41414	0.157321	0.60358
PSMD5	ENSG00000095261	993.922	0.00523332	0.0205726	0.254383	0.7992	0.948537
PTGS1	ENSG00000095303	4635.93	-0.0301593	0.0770909	-0.391218	0.695636	0.913567
NUP188	ENSG00000095319	870.3	-0.021709	0.0297734	-0.729142	0.465915	0.815019
CRAT	ENSG00000095321	366.029	-0.00425287	0.0472783	-0.089954	0.928324	0.978618
SH2D3C	ENSG00000095370	2534.05	0.0743795	0.0406301	1.83065	0.0671533	0.477276
NANS	ENSG00000095380	408.269	0.0936058	0.0383837	2.43868	0.0147409	0.300568
TBC1D2	ENSG00000095383	521.913	0.132727	0.0455243	2.91551	0.00355109	0.201522
DFNB31	ENSG00000095397	50.5465	0.0505088	0.0940558	0.537009	0.591262	0.872088
CWF19L1	ENSG00000095485	1236.76	-0.00675033	0.0194468	-0.347117	0.728503	0.924581
SEMA4G	ENSG00000095539	5.58082	0.0240597	0.129849	0.18529	0.853002	0.963997
BTAF1	ENSG00000095564	6188.39	-0.0077973	0.0309933	-0.25158	0.801366	0.949013
IKZF5	ENSG00000095574	1605.31	0.030186	0.0205008	1.47244	0.140903	0.583517
BLNK	ENSG00000095585	496.593	-0.0164045	0.0565854	-0.289906	0.771888	0.939012
TDRD1	ENSG00000095627	5.6072	-0.0396261	0.192736	-0.205597	0.837105	0.95909
SORBS1	ENSG00000095637	23.9213	-0.00874034	0.0883964	-0.0988766	0.921236	0.976803
BAMBI	ENSG00000095739	25.3613	-0.0696948	0.125645	-0.554694	0.579104	0.866903
MYO3A	ENSG00000095777	2.17463	-0.0136439	0.253676	-0.0537848	0.957107	0.987166
WAC	ENSG00000095787	7965.65	0.0734784	0.0300918	2.44181	0.0146139	0.299037
CREM	ENSG00000095794	254.524	0.0671618	0.041433	1.62097	0.105023	0.534038
NUBP2	ENSG00000095906	458.512	-0.015225	0.0488161	-0.311885	0.755128	0.933682
C19orf77	ENSG00000095932	17.3365	-0.243229	0.139338	-1.74561	0.0808794	0.501242
HIVEP1	ENSG00000095951	1154.12	0.026138	0.0501306	0.521397	0.60209	0.876977
CRISP3	ENSG00000096006	159.259	-0.164624	0.156771	-1.0501	0.293674	0.715825
FKBP5	ENSG00000096060	4268.07	0.0749008	0.0622304	1.2036	0.228742	0.669656
SRPK1	ENSG00000096063	2788.24	0.00559843	0.0568245	0.0985215	0.921518	0.976854
BRPF3	ENSG00000096070	1145.39	0.0134257	0.0365355	0.367469	0.713269	0.920868
MRPS18A	ENSG00000096080	305.407	0.0447038	0.0311078	1.43706	0.150701	0.594918
TMEM14A	ENSG00000096092	138.985	-0.100761	0.0523053	-1.9264	0.0540544	0.449873
EFHC1	ENSG00000096093	389.69	-0.0251929	0.0452834	-0.556339	0.577979	0.866408
HSP90AB1	ENSG00000096384	9874.15	0.0532015	0.0298504	1.78227	0.0747049	0.49153
CDC5L	ENSG00000096401	2092.48	0.045305	0.0245408	1.84611	0.0648764	0.474557
ITPR3	ENSG00000096433	1177.24	-0.0387863	0.0446678	-0.868327	0.385215	0.772722
ZNF184	ENSG00000096654	488.938	0.0138384	0.0285283	0.485078	0.627621	0.884984
DSP	ENSG00000096696	87.1777	0.448095	0.477196	0.939017	0.347722	0.751891
SIRT1	ENSG00000096717	1680.71	0.0305957	0.0251012	1.2189	0.222884	0.665076
HNRNPH3	ENSG00000096746	7373.65	0.0750224	0.0251546	2.98245	0.00285954	0.186077
IFT74	ENSG00000096872	235.477	0.0214306	0.0361048	0.593566	0.552802	0.856931
JAK2	ENSG00000096968	4244.94	0.19333	0.0633991	3.04942	0.00229285	0.171621
IL12RB1	ENSG00000096996	734.53	0.0238155	0.0486326	0.489703	0.624344	0.883979
ABL1	ENSG00000097007	639.861	-0.00763716	0.0299617	-0.254897	0.798803	0.948537
ACOT7	ENSG00000097021	103.217	-0.0463452	0.0621275	-0.745969	0.455686	0.810151
SH3GLB1	ENSG00000097033	5876.71	0.0898352	0.0469982	1.91146	0.0559452	0.4535
CDC7	ENSG00000097046	318.358	-0.00538638	0.044672	-0.120576	0.904027	0.974082
SYDE2	ENSG00000097096	32.7885	0.0721003	0.0976936	0.738024	0.4605	0.812067
PCSK5	ENSG00000099139	410.553	-0.0491474	0.0426496	-1.15235	0.249176	0.683505
SCD	ENSG00000099194	137.379	-0.084958	0.0526709	-1.613	0.106745	0.535961
TMED1	ENSG00000099203	244.724	0.078549	0.0356794	2.20152	0.0276992	0.374337
ABLIM1	ENSG00000099204	6110.12	-0.111749	0.0464487	-2.40585	0.0161347	0.312206
ERMP1	ENSG00000099219	791.496	-0.0298508	0.0401559	-0.743373	0.457256	0.810541
RAB18	ENSG00000099246	3510.61	0.0827543	0.0316492	2.61474	0.00892967	0.255447
NRP1	ENSG00000099250	54.5456	-0.182637	0.110283	-1.65607	0.097708	0.525347
HSD17B7P2	ENSG00000099251	174.696	0.0408871	0.06511	0.62797	0.530024	0.844861
PRTFDC1	ENSG00000099256	52.8119	-0.087269	0.0793246	-1.10015	0.271267	0.70042
TSPAN15	ENSG00000099282	28.419	-0.0996955	0.102436	-0.973246	0.330431	0.740475
H2AFY2	ENSG00000099284	91.4927	-0.0477351	0.055337	-0.862625	0.388344	0.77494
FAM21A	ENSG00000099290	475.625	0.0842625	0.055619	1.51499	0.129774	0.566768
MAST3	ENSG00000099308	3024.68	0.0407782	0.0519752	0.784569	0.432706	0.798296
MZF1	ENSG00000099326	434.183	-0.0603933	0.0306941	-1.96758	0.049116	0.437413
OCEL1	ENSG00000099330	197.027	-0.0418178	0.038903	-1.07493	0.282408	0.708414
MYO9B	ENSG00000099331	6675.4	0.0475985	0.0392634	1.21229	0.225402	0.667054
KCNK6	ENSG00000099337	442.994	0.0199508	0.0335716	0.594275	0.552328	0.856931
CATSPERG	ENSG00000099338	45.1184	0.000580736	0.0757127	0.00767026	0.99388	0.998139
PSMD8	ENSG00000099341	1321.89	0.0409948	0.0218	1.8805	0.0600402	0.462683
FBXL19	ENSG00000099364	236.902	0.0192636	0.0379641	0.507417	0.611862	0.880977
STX1B	ENSG00000099365	15.8927	0.0140101	0.104098	0.134586	0.892939	0.972733
HSD3B7	ENSG00000099377	84.3578	-0.128841	0.109626	-1.17528	0.239884	0.676761
SETD1A	ENSG00000099381	561.629	-0.0153061	0.0356176	-0.429735	0.667388	0.901935
BCL7C	ENSG00000099385	338.339	-0.0403346	0.040876	-0.986755	0.323763	0.735482
CIRBP	ENSG00000099622	6857.94	-0.0272308	0.0294821	-0.923638	0.355675	0.757854
ATP5D	ENSG00000099624	286.102	-0.0181864	0.0651054	-0.279338	0.779986	0.942194
HNRNPM	ENSG00000099783	3834.19	-0.000381413	0.0203245	-0.0187661	0.985028	0.995894
2022-03-02	ENSG00000099785	1353.95	-0.00153774	0.0532871	-0.0288577	0.976978	0.993396
NDUFB7	ENSG00000099795	453.48	0.0335104	0.0513831	0.652168	0.514293	0.837397
TECR	ENSG00000099797	645.477	-0.0197864	0.0389677	-0.507763	0.611619	0.880977
TIMM13	ENSG00000099800	337.447	-0.0329061	0.0411281	-0.800088	0.42366	0.792895
CDC34	ENSG00000099804	613.682	0.0405372	0.0450046	0.900736	0.367729	0.762272
MTAP	ENSG00000099810	551.612	-0.0349171	0.0292476	-1.19385	0.232538	0.672087
CEP170B	ENSG00000099814	17.1347	-0.0277337	0.114596	-0.242013	0.80877	0.951443
POLR2E	ENSG00000099817	1128.26	0.00605756	0.0270393	0.224028	0.822735	0.954448
POLRMT	ENSG00000099821	573.13	-0.0306567	0.0465576	-0.658468	0.510237	0.835183
HCN2	ENSG00000099822	17.3812	-0.134948	0.09323	-1.44747	0.147765	0.591204
IZUMO4	ENSG00000099840	94.8471	-0.0407515	0.0585206	-0.696361	0.486203	0.825476
RASSF7	ENSG00000099849	340.865	-0.0437747	0.0540384	-0.810066	0.417902	0.789025
GADD45B	ENSG00000099860	1117.1	0.119842	0.0509789	2.35081	0.0187326	0.327908
MADCAM1	ENSG00000099866	8.16086	0.0955067	0.161157	0.592632	0.553427	0.857237
MKNK2	ENSG00000099875	5679.7	0.020624	0.0419066	0.492141	0.622619	0.883621
ARVCF	ENSG00000099889	55.7624	0.00280424	0.0892418	0.0314229	0.974932	0.993064
TRMT2A	ENSG00000099899	752.124	-0.0329334	0.0322484	-1.02124	0.30714	0.724689
RANBP1	ENSG00000099901	520.573	-0.0211085	0.0328523	-0.642528	0.520531	0.840357
ZDHHC8	ENSG00000099904	384.844	-0.0189139	0.0428941	-0.440945	0.659253	0.899201
KLHL22	ENSG00000099910	649.885	-0.0437055	0.0314491	-1.38972	0.164614	0.612726
MED15	ENSG00000099917	1824.42	0.00337042	0.0292442	0.115251	0.908246	0.974082
SNAP29	ENSG00000099940	1326.64	0.05119	0.0279741	1.82991	0.0672637	0.477276
CRKL	ENSG00000099942	3505.27	0.0101925	0.0203767	0.500204	0.616931	0.88184
LZTR1	ENSG00000099949	936.361	-0.0132235	0.0300449	-0.440123	0.659848	0.899418
MMP11	ENSG00000099953	50.8343	-0.10045	0.0844529	-1.18942	0.234275	0.672998
CECR2	ENSG00000099954	10.8903	-0.269763	0.108517	-2.48591	0.0129221	0.288057
SMARCB1	ENSG00000099956	672.629	-0.0236757	0.0289544	-0.81769	0.413534	0.786865
P2RX6	ENSG00000099957	14.6656	0.0173039	0.129424	0.133699	0.893641	0.972733
DERL3	ENSG00000099958	223.286	0.0288989	0.0889126	0.325026	0.745161	0.930449
BCL2L13	ENSG00000099968	1305.9	0.0484992	0.0277343	1.74871	0.080342	0.500721
DDTL	ENSG00000099974	29.854	-0.0404845	0.178735	-0.226505	0.820808	0.954107
DDT	ENSG00000099977	249.058	-0.0106488	0.0611519	-0.174137	0.861758	0.965358
OSM	ENSG00000099985	191.828	0.580783	0.159329	3.64518	0.000267203	0.0643889
CABIN1	ENSG00000099991	2313.55	-0.0604747	0.0399687	-1.51305	0.130267	0.566768
TBC1D10A	ENSG00000099992	376.837	-0.0116591	0.0347344	-0.335663	0.737125	0.927533
SUSD2	ENSG00000099994	25.2198	0.0188642	0.17085	0.110414	0.912081	0.97494
SF3A1	ENSG00000099995	3589.6	0.0246415	0.0277623	0.887589	0.374762	0.765573
GGT5	ENSG00000099998	34.4469	-0.202815	0.17403	-1.1654	0.243856	0.679314
RNF215	ENSG00000099999	83.7649	0.00329939	0.0473624	0.0696627	0.944462	0.982811
SEC14L2	ENSG00000100003	29.5017	0.0512199	0.0975632	0.524992	0.599589	0.876132
SPECC1L	ENSG00000100014	494.503	-0.0661259	0.0279714	-2.36406	0.018076	0.324058
PPIL2	ENSG00000100023	1422.07	-0.0120068	0.0177249	-0.677397	0.498154	0.830632
UPB1	ENSG00000100024	72.6347	-0.0421206	0.076904	-0.547703	0.583896	0.868472
YPEL1	ENSG00000100027	589.994	-0.0908438	0.0449767	-2.0198	0.0434042	0.423216
SNRPD3	ENSG00000100028	1689.88	-0.00963366	0.0165476	-0.582178	0.560447	0.859415
PES1	ENSG00000100029	798.054	-0.0276768	0.028259	-0.979397	0.327384	0.737469
MAPK1	ENSG00000100030	8925.82	0.0313058	0.0366067	0.855191	0.392445	0.777388
GGT1	ENSG00000100031	292.385	-0.0325382	0.0728431	-0.446688	0.6551	0.897497
PPM1F	ENSG00000100034	5041.94	0.0586282	0.0545579	1.0746	0.282552	0.708414
SLC35E4	ENSG00000100036	20.5586	7.48122e-06	0.0878533	8.51558e-05	0.999932	0.999989
TOP3B	ENSG00000100038	473.506	-0.0137852	0.0312645	-0.440923	0.659268	0.899201
CYTH4	ENSG00000100055	10157.8	0.0773426	0.0490418	1.57708	0.114778	0.544999
DGCR14	ENSG00000100056	469.599	0.023824	0.0277285	0.859188	0.390237	0.775778
CRYBB2P1	ENSG00000100058	218.09	0.0724117	0.0568395	1.27397	0.202675	0.647625
MFNG	ENSG00000100060	2728.07	-0.0266693	0.024403	-1.09287	0.274451	0.702988
LRP5L	ENSG00000100068	135.352	0.0148802	0.0479559	0.310289	0.756341	0.934038
SLC25A1	ENSG00000100075	382.813	-0.00576896	0.0361771	-0.159464	0.873303	0.968163
ADRBK2	ENSG00000100077	2498.14	0.0335482	0.0458147	0.732258	0.464011	0.814181
LGALS2	ENSG00000100079	794.353	-0.116782	0.116442	-1.00292	0.3159	0.729491
GGA1	ENSG00000100083	1110.85	-0.0250733	0.0283471	-0.884509	0.376422	0.766508
HIRA	ENSG00000100084	292.578	0.0310271	0.0330858	0.937778	0.348359	0.752785
SH3BP1	ENSG00000100092	2246.69	0.0418472	0.0363554	1.15106	0.249707	0.683505
SEZ6L	ENSG00000100095	36.384	0.0240269	0.105954	0.226768	0.820604	0.954089
LGALS1	ENSG00000100097	1726.62	-0.0351408	0.0495187	-0.709646	0.477923	0.821555
HPS4	ENSG00000100099	899.042	-0.0224319	0.0244619	-0.917013	0.359136	0.758483
PIK3IP1	ENSG00000100100	5101.26	-0.0951344	0.0568214	-1.67427	0.0940776	0.519709
NOL12	ENSG00000100101	647.708	-0.00772196	0.0276133	-0.279647	0.779749	0.942194
SRRD	ENSG00000100104	469.999	-0.043494	0.0220336	-1.97398	0.048384	0.435843
PATZ1	ENSG00000100105	879.639	-0.0545667	0.0278972	-1.95599	0.0504658	0.439768
TRIOBP	ENSG00000100106	366.983	0.0349411	0.0379428	0.92089	0.357108	0.757879
TFIP11	ENSG00000100109	1447.24	0.0125129	0.0224841	0.556521	0.577855	0.866362
GCAT	ENSG00000100116	15.6001	-0.0448835	0.128154	-0.350231	0.726166	0.924079
ANKRD54	ENSG00000100124	231.044	-0.0425812	0.0304201	-1.39977	0.161582	0.610045
EIF3L	ENSG00000100129	8777.94	-0.0220599	0.0301362	-0.732006	0.464165	0.814181
NHP2L1	ENSG00000100138	1676.03	-0.023422	0.0255316	-0.917373	0.358947	0.758483
MICALL1	ENSG00000100139	364.336	0.0351468	0.0357707	0.982559	0.325824	0.737469
POLR2F	ENSG00000100142	409.836	0.0126159	0.0296836	0.425014	0.670827	0.903476
CCDC134	ENSG00000100147	97.7875	-0.061462	0.048166	-1.27605	0.201939	0.647625
DEPDC5	ENSG00000100150	590.788	-0.0298044	0.0337729	-0.882494	0.37751	0.767722
PICK1	ENSG00000100151	295.009	-0.00161162	0.0360369	-0.0447214	0.964329	0.98961
TTC28	ENSG00000100154	68.0541	-0.130727	0.0891591	-1.46622	0.142589	0.586669
CENPM	ENSG00000100162	24.0243	0.0220539	0.116572	0.189188	0.849946	0.962797
2022-09-03	ENSG00000100167	5.36663	-0.221833	0.142292	-1.559	0.118997	0.552594
TPTEP1	ENSG00000100181	973.35	-0.00891812	0.0916166	-0.0973418	0.922455	0.977117
CYP2D6	ENSG00000100197	18.4794	-0.156171	0.101128	-1.5443	0.122515	0.557923
DDX17	ENSG00000100201	33152.7	-0.0187318	0.0213285	-0.878253	0.379806	0.769327
DMC1	ENSG00000100206	4.0312	-0.160489	0.209007	-0.767864	0.442568	0.804287
TCF20	ENSG00000100207	2398.57	0.0112138	0.0299334	0.374625	0.707939	0.918269
HSCB	ENSG00000100209	159.526	0.0259066	0.0365133	0.709512	0.478007	0.821568
CBY1	ENSG00000100211	182.931	-0.11396	0.0395695	-2.88	0.00397671	0.204773
TOMM22	ENSG00000100216	1121.52	-0.0168032	0.0260287	-0.645566	0.51856	0.83946
RTDR1	ENSG00000100218	11.6496	-0.141231	0.136022	-1.0383	0.29913	0.718864
XBP1	ENSG00000100219	2990.65	-0.0179626	0.044004	-0.408204	0.683124	0.908303
RTCB	ENSG00000100220	1319.78	0.0810249	0.037406	2.16609	0.030304	0.383555
JOSD1	ENSG00000100221	1432.81	-0.00343224	0.0206328	-0.166349	0.867883	0.966716
FBXO7	ENSG00000100225	3619.57	0.00535169	0.0417101	0.128307	0.897906	0.973738
GTPBP1	ENSG00000100226	1337.52	0.143922	0.0583334	2.46724	0.0136159	0.290601
POLDIP3	ENSG00000100227	2644.26	0.0192241	0.0205994	0.933235	0.350698	0.754109
RAB36	ENSG00000100228	71.6389	-0.0388053	0.0863794	-0.449242	0.653257	0.896206
PPP6R2	ENSG00000100239	1451.36	0.00676092	0.0225951	0.29922	0.764772	0.936188
SBF1	ENSG00000100241	2875.32	-0.032742	0.0324138	-1.01013	0.312434	0.726396
SUN2	ENSG00000100242	11461.4	-0.0468468	0.0288379	-1.62449	0.104271	0.53255
CYB5R3	ENSG00000100243	1421.95	0.0266628	0.0387687	0.687741	0.491616	0.828362
DNAL4	ENSG00000100246	233.732	-0.0592671	0.028806	-2.05746	0.0396422	0.416548
LMF2	ENSG00000100258	1296.09	0.00352626	0.0416681	0.0846272	0.932558	0.979708
RHBDD3	ENSG00000100263	128.552	-0.0411048	0.0536833	-0.76569	0.443861	0.804744
PACSIN2	ENSG00000100266	4579.38	0.0298447	0.0545046	0.547562	0.583993	0.868546
TTLL1	ENSG00000100271	110.564	-0.0375934	0.037595	-0.999958	0.317331	0.731085
RASL10A	ENSG00000100276	3.05322	-0.0547001	0.179463	-0.304799	0.760519	0.935525
AP1B1	ENSG00000100280	1706.66	0.0119125	0.0263059	0.452844	0.650661	0.894846
HMGXB4	ENSG00000100281	607.198	0.049578	0.0232529	2.13212	0.0329967	0.39392
TOM1	ENSG00000100284	1299.62	0.0915413	0.0448364	2.04167	0.0411838	0.418723
NEFH	ENSG00000100285	43.0887	0.00408079	0.0935662	0.043614	0.965212	0.990028
CHKB	ENSG00000100288	56.8126	0.00999734	0.064714	0.154485	0.877227	0.969109
BIK	ENSG00000100290	37.3384	-0.0156054	0.0884957	-0.176341	0.860026	0.964988
HMOX1	ENSG00000100292	1355.88	0.200318	0.0642894	3.11588	0.00183395	0.154947
MCAT	ENSG00000100294	67.4109	-0.073382	0.0422474	-1.73696	0.0823946	0.504816
THOC5	ENSG00000100296	1195.25	0.0431665	0.0422484	1.02173	0.306908	0.724607
MCM5	ENSG00000100297	1043.66	0.0225282	0.0305121	0.738337	0.46031	0.811964
APOBEC3H	ENSG00000100298	45.1791	-0.0998726	0.11426	-0.874082	0.382074	0.7705
ARSA	ENSG00000100299	987.263	0.0505902	0.0502802	1.00617	0.314335	0.727788
TSPO	ENSG00000100300	1424.59	0.0524117	0.0646766	0.810366	0.41773	0.788903
TTLL12	ENSG00000100304	481.668	0.0187639	0.0294192	0.637812	0.523596	0.841075
CBX7	ENSG00000100307	2785.07	-0.0307349	0.0335809	-0.91525	0.36006	0.758595
PDGFB	ENSG00000100311	62.6884	-0.00279818	0.0736151	-0.0380109	0.969679	0.990509
RPL3	ENSG00000100316	33187	-0.0454477	0.0396163	-1.1472	0.2513	0.684108
ZMAT5	ENSG00000100319	281.181	0.018894	0.0308323	0.612797	0.540011	0.850803
RBFOX2	ENSG00000100320	16.4807	-0.0979518	0.149081	-0.657038	0.511157	0.835873
SYNGR1	ENSG00000100321	128.851	0.0136677	0.0698786	0.195592	0.84493	0.96139
TAB1	ENSG00000100324	639.433	-0.0185022	0.0278762	-0.66373	0.506863	0.834043
ASCC2	ENSG00000100325	1474.45	-0.00698408	0.0209605	-0.333202	0.738982	0.92779
MTMR3	ENSG00000100330	5090.36	0.0436613	0.0487502	0.895612	0.37046	0.76403
MIEF1	ENSG00000100335	1240.75	-0.0382179	0.0208261	-1.83509	0.0664918	0.475619
APOL4	ENSG00000100336	26.2261	0.645404	0.177393	3.63828	0.000274465	0.0644807
APOL1	ENSG00000100342	1577.09	0.174823	0.0831394	2.10277	0.0354858	0.402082
MYH9	ENSG00000100345	30771.3	0.00292418	0.0431437	0.0677776	0.945963	0.983615
CACNA1I	ENSG00000100346	201.676	0.0252896	0.077153	0.327785	0.743074	0.929394
SAMM50	ENSG00000100347	613.963	-0.0130491	0.027229	-0.479235	0.631771	0.88726
TXN2	ENSG00000100348	946.624	-0.0114605	0.0237509	-0.482529	0.62943	0.885786
FOXRED2	ENSG00000100350	55.2544	-0.0948048	0.0738284	-1.28412	0.199099	0.645079
GRAP2	ENSG00000100351	4742.84	-0.0609851	0.0439753	-1.38681	0.165501	0.613258
EIF3D	ENSG00000100353	5086.46	-0.00594715	0.0175956	-0.337992	0.73537	0.926892
TNRC6B	ENSG00000100354	2935.44	0.0202865	0.040234	0.504213	0.614112	0.881377
SGSM3	ENSG00000100359	1342.73	-0.0548648	0.035303	-1.55411	0.120158	0.554353
IFT27	ENSG00000100360	328.613	-0.0945734	0.0346928	-2.72602	0.00641024	0.233427
PVALB	ENSG00000100362	31.7462	-0.0499316	0.244823	-0.20395	0.838393	0.95971
KIAA0930	ENSG00000100364	2267.89	0.0455995	0.0384673	1.18541	0.235856	0.673554
NCF4	ENSG00000100365	6231.29	0.060046	0.0582748	1.03039	0.302825	0.722041
CSF2RB	ENSG00000100368	21695.4	0.0466931	0.0687937	0.67874	0.497303	0.830404
SLC25A17	ENSG00000100372	342.29	-0.0426792	0.0294043	-1.45146	0.146651	0.590519
UPK3A	ENSG00000100373	36.2393	0.0284203	0.139535	0.203679	0.838605	0.95971
FAM118A	ENSG00000100376	807.294	-0.119318	0.100197	-1.19083	0.233719	0.67294
KCTD17	ENSG00000100379	182.96	-0.0138179	0.0406899	-0.33959	0.734166	0.926445
ST13	ENSG00000100380	4103.54	0.0272845	0.0208004	1.31173	0.189611	0.63495
IL2RB	ENSG00000100385	3688.06	-0.0551502	0.0719929	-0.76605	0.443646	0.804714
RBX1	ENSG00000100387	534.08	-0.0121169	0.0410357	-0.295277	0.767782	0.936948
EP300	ENSG00000100393	3990.66	0.0703398	0.0549296	1.28054	0.200354	0.64596
L3MBTL2	ENSG00000100395	756.492	-0.0389518	0.0211903	-1.83819	0.0660344	0.475278
CHADL	ENSG00000100399	3.71001	0.0973894	0.160266	0.607673	0.543404	0.852362
RANGAP1	ENSG00000100401	1165.16	-0.0141657	0.0339615	-0.41711	0.676598	0.905645
ZC3H7B	ENSG00000100403	1450.62	-0.00894414	0.0246447	-0.362924	0.716662	0.921651
PHF5A	ENSG00000100410	756.341	0.0349893	0.0166973	2.09551	0.0361261	0.405517
ACO2	ENSG00000100412	1631.62	0.00250876	0.0171248	0.146499	0.883527	0.969806
POLR3H	ENSG00000100413	448.503	-0.0551752	0.0317884	-1.7357	0.0826166	0.505257
TRMU	ENSG00000100416	635.335	-0.00955009	0.0323508	-0.295204	0.767838	0.936948
PMM1	ENSG00000100417	326.293	-0.00996384	0.0322097	-0.309342	0.757061	0.934163
DESI1	ENSG00000100418	958.848	0.00640722	0.0199957	0.320429	0.748643	0.931763
CERK	ENSG00000100422	3543.29	-0.0357169	0.0263016	-1.35798	0.174471	0.621394
BRD1	ENSG00000100425	1424.01	0.00293119	0.0273673	0.107105	0.914705	0.97494
ZBED4	ENSG00000100426	817.123	0.0394899	0.0300001	1.31633	0.188065	0.633925
MLC1	ENSG00000100427	366.681	-0.0565216	0.0827903	-0.682708	0.494791	0.829832
HDAC10	ENSG00000100429	59.1305	-0.131932	0.0508272	-2.5957	0.00943982	0.25949
KCNK10	ENSG00000100433	10.6698	-0.0911945	0.147407	-0.618658	0.536142	0.848411
ABHD4	ENSG00000100439	980.535	0.0664499	0.0407436	1.63093	0.102905	0.531124
KHNYN	ENSG00000100441	4432.69	0.00378996	0.023735	0.159678	0.873135	0.96815
FKBP3	ENSG00000100442	1069.4	-0.0154884	0.0279974	-0.553208	0.580121	0.86695
SDR39U1	ENSG00000100445	1039.58	-0.0582513	0.0493844	-1.17955	0.23818	0.675833
CTSG	ENSG00000100448	25.1547	-0.340093	0.179641	-1.89318	0.0583336	0.459108
GZMH	ENSG00000100450	1298.23	-0.144517	0.125448	-1.15201	0.249318	0.683505
GZMB	ENSG00000100453	1719.1	-0.0910177	0.099703	-0.912888	0.361301	0.759666
RBM23	ENSG00000100461	2914.02	0.0609059	0.0353435	1.72326	0.0848417	0.507819
PRMT5	ENSG00000100462	673.577	0.0673733	0.0311799	2.16079	0.0307113	0.386796
COCH	ENSG00000100473	98.9343	-0.108451	0.112005	-0.968273	0.332908	0.741732
AP4S1	ENSG00000100478	214.808	-0.0411142	0.0314661	-1.30662	0.191342	0.637381
POLE2	ENSG00000100479	25.6937	-0.173145	0.0958057	-1.80725	0.0707232	0.482493
VCPKMT	ENSG00000100483	903.327	0.00760709	0.0385975	0.197088	0.843759	0.961388
SOS2	ENSG00000100485	4252.87	0.0856456	0.0506449	1.6911	0.0908174	0.515011
CDKL1	ENSG00000100490	145.533	0.00913421	0.0495703	0.184268	0.853803	0.964114
NIN	ENSG00000100503	12343.9	0.0422796	0.0428067	0.987688	0.323306	0.735254
PYGL	ENSG00000100504	7369.86	0.0698954	0.0686552	1.01806	0.308647	0.725509
TRIM9	ENSG00000100505	46.8821	0.196501	0.134874	1.45692	0.145139	0.588903
PSMC6	ENSG00000100519	2821.33	0.0130862	0.023721	0.551671	0.581174	0.867468
GNPNAT1	ENSG00000100522	471.802	-0.0228361	0.0302792	-0.754186	0.450737	0.80787
DDHD1	ENSG00000100523	879.742	-0.0144929	0.0400262	-0.362086	0.717287	0.921991
CDKN3	ENSG00000100526	27.4437	0.049385	0.0981613	0.503101	0.614894	0.881396
CNIH1	ENSG00000100528	1229.93	0.0252792	0.0239514	1.05543	0.291227	0.714078
CGRRF1	ENSG00000100532	414.388	0.0468064	0.0236314	1.98069	0.0476264	0.433451
ATP6V1D	ENSG00000100554	1296.67	0.0269733	0.0264936	1.0181	0.308629	0.725509
PLEK2	ENSG00000100558	8.84911	-0.254789	0.139693	-1.82392	0.0681646	0.47863
PIGH	ENSG00000100564	474.995	0.0170638	0.0228463	0.746893	0.455128	0.810151
PSMA3	ENSG00000100567	1334.9	0.0542145	0.0304942	1.77786	0.0754265	0.493146
VTI1B	ENSG00000100568	1852.23	0.0323827	0.0198055	1.63504	0.102041	0.530763
TIMM9	ENSG00000100575	380.239	0.00934846	0.0338859	0.275881	0.78264	0.942796
GSTZ1	ENSG00000100577	133.651	-0.0333758	0.0466188	-0.715928	0.474036	0.819417
KIAA0586	ENSG00000100578	715.689	-0.0107454	0.0275858	-0.389527	0.696886	0.914349
TMED8	ENSG00000100580	1771.73	0.00370221	0.0381675	0.0969991	0.922727	0.97717
SAMD15	ENSG00000100583	7.05941	0.0502447	0.136693	0.367572	0.713192	0.920868
AHSA1	ENSG00000100591	1561.95	0.0496107	0.0244428	2.02967	0.0423903	0.420391
DAAM1	ENSG00000100592	449.825	-0.0227538	0.0340833	-0.667595	0.504392	0.83317
SPTLC2	ENSG00000100596	4624.52	0.101185	0.0485356	2.08476	0.0370908	0.408187
RIN3	ENSG00000100599	3237.52	0.0525029	0.032831	1.59919	0.109779	0.540698
LGMN	ENSG00000100600	155.961	-0.0579246	0.0508218	-1.13976	0.254387	0.686466
ALKBH1	ENSG00000100601	308.196	0.0200131	0.0234553	0.853245	0.393523	0.777679
SNW1	ENSG00000100603	2479.54	0.0618521	0.0190881	3.24036	0.00119381	0.127305
ITPK1	ENSG00000100605	3690.18	0.0782005	0.0550627	1.42021	0.155547	0.602142
DHRS7	ENSG00000100612	2936.53	0.0348061	0.0395095	0.880956	0.378341	0.768403
PPM1A	ENSG00000100614	4313.55	0.0227297	0.0335213	0.678067	0.497729	0.830555
ASB2	ENSG00000100628	154.957	-0.161468	0.0948302	-1.7027	0.0886233	0.510759
CEP128	ENSG00000100629	180.718	0.0427604	0.0533796	0.801062	0.423096	0.792424
ERH	ENSG00000100632	1717.53	-0.0080629	0.0269347	-0.29935	0.764673	0.936188
HIF1A	ENSG00000100644	6026.49	0.0585038	0.0502497	1.16426	0.244318	0.679963
KIAA0247	ENSG00000100647	5899.67	0.0294641	0.050577	0.58256	0.56019	0.859319
SRSF5	ENSG00000100650	16181.8	0.0375118	0.0241944	1.55044	0.121037	0.55604
EIF5	ENSG00000100664	6812.81	0.0265041	0.0157889	1.67865	0.0932198	0.518639
SLC8A3	ENSG00000100678	34.3576	0.0425688	0.0985679	0.431873	0.665834	0.901594
DICER1	ENSG00000100697	7286.18	0.0617799	0.0525256	1.17619	0.23952	0.676697
ZFYVE21	ENSG00000100711	367.889	0.0228146	0.0273004	0.835689	0.40333	0.782972
MTHFD1	ENSG00000100714	594.309	-0.0104178	0.0325364	-0.320189	0.748825	0.931763
TCL1A	ENSG00000100721	1890.56	-0.0880632	0.0902686	-0.975569	0.329278	0.73916
ZC3H14	ENSG00000100722	1054.58	0.00996664	0.0204696	0.4869	0.626329	0.884574
TELO2	ENSG00000100726	400.768	0.0410725	0.056164	0.731296	0.464598	0.814306
PCNX	ENSG00000100731	5187.56	0.0155007	0.0484084	0.320207	0.748811	0.931763
GSKIP	ENSG00000100744	882.421	-0.0113264	0.0270827	-0.418217	0.675789	0.905494
VRK1	ENSG00000100749	518.452	0.00214428	0.0301614	0.0710937	0.943323	0.982348
PSMC1	ENSG00000100764	1169.09	0.0206107	0.0267374	0.770857	0.440792	0.803269
PAPLN	ENSG00000100767	30.1742	-0.150033	0.109981	-1.36417	0.172513	0.618536
RPS6KA5	ENSG00000100784	1255.25	0.0434595	0.0591828	0.734326	0.46275	0.81333
SMEK1	ENSG00000100796	5294.84	0.0349737	0.0195819	1.78602	0.0740962	0.490796
C14orf93	ENSG00000100802	355.714	0.0432446	0.0270054	1.60133	0.109303	0.540113
PSMB5	ENSG00000100804	390.075	-0.0333226	0.0304844	-1.0931	0.274349	0.70292
YY1	ENSG00000100811	4255.8	0.0170366	0.0166064	1.0259	0.304937	0.723451
ACIN1	ENSG00000100813	6396.25	0.0103497	0.0197985	0.522753	0.601146	0.876434
CCNB1IP1	ENSG00000100814	542.639	-0.0477349	0.0385063	-1.23966	0.2151	0.658386
TRIP11	ENSG00000100815	1939.05	0.0340743	0.0260346	1.30881	0.190599	0.636132
APEX1	ENSG00000100823	2234.98	-0.0334004	0.0313048	-1.06694	0.285997	0.71113
PABPN1	ENSG00000100836	1638.76	-0.0304949	0.0304426	-1.00172	0.31648	0.73002
ARHGAP5	ENSG00000100852	1453.68	0.0191643	0.033315	0.575245	0.565125	0.861845
CINP	ENSG00000100865	479.981	0.0479408	0.0270609	1.77159	0.0764623	0.494903
SRP54	ENSG00000100883	1755.85	0.0368532	0.020807	1.77119	0.0765294	0.494903
CHD8	ENSG00000100888	2832.83	0.00739272	0.0318274	0.232275	0.816324	0.952965
PCK2	ENSG00000100889	440.394	0.0367246	0.0349039	1.05216	0.292725	0.715048
KIAA0391	ENSG00000100890	34.8757	-0.010989	0.0564364	-0.194714	0.845617	0.961594
DCAF11	ENSG00000100897	2476.47	0.0280543	0.0244227	1.1487	0.25068	0.683505
PSMA6	ENSG00000100902	364.3	0.078298	0.0333296	2.3492	0.0188136	0.328707
NFKBIA	ENSG00000100906	3779	0.107709	0.0482964	2.23017	0.0257359	0.366941
EMC9	ENSG00000100908	84.6857	0.0206844	0.0593273	0.348648	0.727353	0.924158
PSME2	ENSG00000100911	3297.28	0.0927235	0.054032	1.71609	0.0861465	0.50902
BRMS1L	ENSG00000100916	144.363	0.0147574	0.0346462	0.425946	0.670148	0.902955
REC8	ENSG00000100918	455.435	0.00334891	0.0556689	0.0601576	0.95203	0.986096
TM9SF1	ENSG00000100926	58.5101	0.0428925	0.048568	0.883143	0.377159	0.76734
SEC23A	ENSG00000100934	1742.73	0.0380477	0.0251094	1.51528	0.129702	0.566768
GMPR2	ENSG00000100938	2103.43	0.0443178	0.0344568	1.28618	0.198379	0.644814
PNN	ENSG00000100941	6523.74	0.000941542	0.024418	0.0385594	0.969242	0.990412
RABGGTA	ENSG00000100949	437.681	0.0943463	0.0324899	2.90387	0.00368582	0.203254
NFATC4	ENSG00000100968	3.61441	-0.232665	0.228029	-1.02033	0.307571	0.725064
PLTP	ENSG00000100979	42.7566	-0.0452028	0.0945968	-0.477847	0.632759	0.88726
PCIF1	ENSG00000100982	1188.29	0.0133595	0.0203369	0.656909	0.511239	0.835873
GSS	ENSG00000100983	489.124	-0.0428886	0.0281801	-1.52195	0.128023	0.565182
MMP9	ENSG00000100985	1221.45	0.108539	0.128737	0.84311	0.399167	0.781198
TRPC4AP	ENSG00000100991	2871.47	0.0587773	0.0272595	2.15621	0.0310674	0.387104
PYGB	ENSG00000100994	1505.43	-0.0476369	0.0328304	-1.451	0.14678	0.590623
ABHD12	ENSG00000100997	317.128	-0.0191971	0.0313266	-0.612806	0.540005	0.850803
PROCR	ENSG00000101000	26.9594	-0.00316694	0.0781082	-0.0405456	0.967658	0.990306
GINS1	ENSG00000101003	33.7974	-0.0736108	0.0996294	-0.738846	0.460001	0.811573
NINL	ENSG00000101004	28.6048	-0.0879796	0.108874	-0.808087	0.419041	0.789783
CD40	ENSG00000101017	416.679	-0.000162927	0.0652527	-0.00249686	0.998008	0.999414
UQCC1	ENSG00000101019	853.968	-0.0715485	0.0281776	-2.5392	0.0111106	0.271618
ZMYND8	ENSG00000101040	1264.34	0.00507914	0.0236516	0.214748	0.829964	0.95715
SGK2	ENSG00000101049	4.04961	-0.0727245	0.154314	-0.471275	0.637445	0.888584
IFT52	ENSG00000101052	402.394	0.00160276	0.0252967	0.0633582	0.949481	0.984938
MYBL2	ENSG00000101057	162.171	-0.100044	0.11545	-0.866554	0.386187	0.773312
NDRG3	ENSG00000101079	1210.78	0.0176569	0.0232138	0.760622	0.446883	0.806039
SLA2	ENSG00000101082	1248.83	-0.0739122	0.0402441	-1.8366	0.0662692	0.475615
C20orf24	ENSG00000101084	177.164	0.109041	0.0602486	1.80986	0.0703176	0.482493
NFATC2	ENSG00000101096	1737.86	-0.0669984	0.0459534	-1.45796	0.144851	0.588693
PABPC1L	ENSG00000101104	577.648	-0.0548767	0.0479533	-1.14438	0.252467	0.684902
STK4	ENSG00000101109	13185.1	0.0265757	0.0321657	0.826212	0.408684	0.783948
ADNP	ENSG00000101126	3049.49	-0.014351	0.0216691	-0.662279	0.507793	0.834254
PFDN4	ENSG00000101132	357.79	-0.00512373	0.0332142	-0.154263	0.877402	0.969109
CSTF1	ENSG00000101138	644.732	-0.00272694	0.0184532	-0.147776	0.882519	0.969806
RAE1	ENSG00000101146	952.937	-0.0171281	0.0176677	-0.969458	0.332317	0.741732
TPD52L2	ENSG00000101150	3432.64	0.0939409	0.0387059	2.42704	0.0152226	0.306018
DNAJC5	ENSG00000101152	3310.12	0.0114306	0.027026	0.42295	0.672332	0.904125
NELFCD	ENSG00000101158	1218.6	-0.0233109	0.0242477	-0.961368	0.336367	0.743542
CTSZ	ENSG00000101160	6225.38	0.0949548	0.0388325	2.44524	0.0144756	0.297447
PRPF6	ENSG00000101161	2366.94	-0.0216165	0.0248322	-0.8705	0.384027	0.7719
TUBB1	ENSG00000101162	12628.2	-0.0079537	0.0686123	-0.115922	0.907714	0.974082
SLMO2	ENSG00000101166	1946.06	0.0363457	0.020803	1.74714	0.0806133	0.500985
MTG2	ENSG00000101181	689.523	0.0112724	0.0263938	0.427085	0.669317	0.902433
PSMA7	ENSG00000101182	2256.46	0.00811714	0.0283137	0.286686	0.774353	0.939768
SLCO4A1	ENSG00000101187	11.2278	-0.0732952	0.116533	-0.628966	0.529371	0.844838
NTSR1	ENSG00000101188	22.4006	0.175136	0.192197	0.911232	0.362173	0.760662
MRGBP	ENSG00000101189	368.954	-0.0163557	0.0267898	-0.610519	0.541518	0.851009
TCFL5	ENSG00000101190	305.037	0.0181634	0.0441472	0.411428	0.680759	0.907221
DIDO1	ENSG00000101191	3026.99	-0.0263352	0.0217429	-1.21121	0.225816	0.667518
GID8	ENSG00000101193	1132.36	0.0163996	0.0140903	1.16389	0.244468	0.680226
SLC17A9	ENSG00000101194	278.308	-0.0246805	0.0542144	-0.45524	0.648937	0.894063
ARFGAP1	ENSG00000101199	1397.82	-0.00744201	0.0278716	-0.267011	0.789461	0.945021
EEF1A2	ENSG00000101210	3.91442	-0.104796	0.196548	-0.533186	0.593905	0.873279
PTK6	ENSG00000101213	17.8433	0.0546682	0.0966378	0.565702	0.571596	0.86462
[truncated: 16,556 more rows]
