# Supplementary material for: Analysis of transcriptional changes in the immune system associated with pubertal development in a longitudinal cohort of children with asthma
Source: Nat Commun. 2023 Jan 16;14:230. doi: 10.1038/s41467-022-35742-z (PMC9842661; doi:10.1038/s41467-022-35742-z)
Supplement: Supplementary file 14 — Supplementary Data 11 [file 41467_2022_35742_MOESM14_ESM.xlsx]

## Sheet: S11_cgpd5_stats_cs
gene_symbol	ENSGene	baseMean	log2FoldChange	lfcSE	stat	pvalue	padj
DPM1	ENSG00000000419	1393.12	-0.0361652	0.0629571	-0.574443	0.565668	0.714643
SCYL3	ENSG00000000457	1044.99	-0.244514	0.0941054	-2.5983	0.00936856	0.0919405
C1orf112	ENSG00000000460	219.879	-0.0142119	0.0814857	-0.174409	0.861544	NA
FGR	ENSG00000000938	15641.8	-0.212835	0.122539	-1.73687	0.0824097	0.218492
CFH	ENSG00000000971	88.6663	0.516213	0.268412	1.92321	0.0544537	NA
FUCA2	ENSG00000001036	593.488	-0.0299484	0.0984127	-0.304314	0.760889	NA
GCLC	ENSG00000001084	838.88	-0.0121837	0.0553487	-0.220127	0.825773	NA
NFYA	ENSG00000001167	1908.96	-0.114623	0.0753364	-1.52149	0.128137	0.280314
STPG1	ENSG00000001460	70.0541	0.0635973	0.116491	0.545942	0.585106	NA
NIPAL3	ENSG00000001461	1184.88	0.0878569	0.0743937	1.18097	0.237614	0.408859
ENPP4	ENSG00000001561	1078.71	0.147481	0.0998009	1.47776	0.139473	0.294745
ANKIB1	ENSG00000001629	1612.46	0.0539212	0.0514951	1.04711	0.295048	0.465236
CYP51A1	ENSG00000001630	18.991	0.157393	0.185866	0.846811	0.3971	NA
KRIT1	ENSG00000001631	1477.57	0.0671492	0.0542057	1.23878	0.215425	0.383827
RAD52	ENSG00000002016	294.33	-0.0204738	0.0779302	-0.262719	0.792767	NA
BAD	ENSG00000002330	208.157	0.021037	0.11737	0.179237	0.857751	NA
LAP3	ENSG00000002549	2681.19	-0.765095	0.269047	-2.84373	0.00445892	0.0730201
HS3ST1	ENSG00000002587	51.7951	-0.154723	0.219273	-0.70562	0.480424	NA
AOC1	ENSG00000002726	102.262	-0.685413	0.525277	-1.30486	0.19194	NA
WNT16	ENSG00000002745	30.4547	0.143886	0.253314	0.568013	0.570026	NA
MAD1L1	ENSG00000002822	552.592	0.193734	0.0940581	2.05973	0.0394246	NA
LASP1	ENSG00000002834	11975.7	-0.281837	0.108019	-2.60914	0.00907712	0.0909097
SNX11	ENSG00000002919	1466.52	-0.270429	0.106764	-2.53295	0.0113108	0.0977684
TMEM176A	ENSG00000002933	167.933	-0.658822	0.484526	-1.35972	0.173917	NA
M6PR	ENSG00000003056	5084.67	-0.0455151	0.0439257	-1.03618	0.300116	0.469684
ICA1	ENSG00000003147	87.5895	0.187545	0.145608	1.28801	0.197742	NA
DBNDD1	ENSG00000003249	62.8225	0.156533	0.237633	0.658717	0.510078	NA
ALS2	ENSG00000003393	648.877	-0.09228	0.108225	-0.852669	0.393843	NA
CASP10	ENSG00000003400	1817.19	-0.138175	0.0865152	-1.59712	0.110239	0.258362
CFLAR	ENSG00000003402	19221.2	-0.374649	0.147104	-2.54683	0.0108705	0.0962499
TFPI	ENSG00000003436	38.7769	-0.0529175	0.206801	-0.255886	0.798039	NA
NDUFAF7	ENSG00000003509	706.566	-0.0953763	0.0804044	-1.18621	0.23554	NA
RBM5	ENSG00000003756	8897.8	-0.125059	0.0560998	-2.22922	0.0257992	0.129048
ARF5	ENSG00000004059	2044.2	-0.079505	0.0671563	-1.18388	0.236461	0.407388
SARM1	ENSG00000004139	401.981	0.110127	0.0775464	1.42014	0.155567	NA
POLDIP2	ENSG00000004142	894.465	-0.0336782	0.0381429	-0.882949	0.377264	0.546692
PLXND1	ENSG00000004399	998.53	-0.0344826	0.126013	-0.273642	0.78436	0.868113
AK2	ENSG00000004455	2758.32	-0.0319585	0.0377448	-0.8467	0.397162	0.565951
CD38	ENSG00000004468	950.134	-0.145666	0.150241	-0.969547	0.332272	0.502254
FKBP4	ENSG00000004478	793.724	-0.332617	0.13069	-2.54509	0.0109249	NA
KDM1A	ENSG00000004487	1161.45	0.0695776	0.0624882	1.11345	0.265514	0.437967
RBM6	ENSG00000004534	4397.44	-0.0882132	0.0734952	-1.20026	0.230039	0.400041
CAMKK1	ENSG00000004660	508.265	0.0223328	0.145631	0.153352	0.878121	NA
RECQL	ENSG00000004700	2894.52	0.00544608	0.0576037	0.094544	0.924677	0.958001
CCDC132	ENSG00000004766	1045.33	0.110892	0.0536914	2.06536	0.0388888	0.153325
ARHGAP33	ENSG00000004777	56.2775	0.289785	0.14545	1.99234	0.0463342	NA
NDUFAB1	ENSG00000004779	462.26	0.080246	0.0961756	0.83437	0.404073	NA
PDK4	ENSG00000004799	1085.76	-0.0372472	0.156581	-0.237878	0.811976	0.885545
SLC22A16	ENSG00000004809	43.4162	0.00191504	0.324463	0.00590217	0.995291	NA
ZMYND10	ENSG00000004838	39.862	-0.183349	0.16312	-1.12401	0.261008	NA
SLC25A13	ENSG00000004864	307.94	-0.0361778	0.0652989	-0.554035	0.579555	NA
ST7	ENSG00000004866	161.912	-0.185859	0.103707	-1.79215	0.0731089	NA
CDC27	ENSG00000004897	2018.14	-0.0222138	0.0498541	-0.445577	0.655903	0.779799
SLC4A1	ENSG00000004939	130.089	-0.512337	0.364505	-1.40557	0.159852	NA
DVL2	ENSG00000004975	493.938	0.00155373	0.058905	0.0263769	0.978957	NA
PRSS22	ENSG00000005001	4.08039	0.556226	0.525422	1.05863	0.289769	NA
UPF1	ENSG00000005007	3340.38	-0.114031	0.0911555	-1.25094	0.210955	0.379094
SKAP2	ENSG00000005020	6302.72	-0.444238	0.166745	-2.66418	0.00771771	0.0865515
CCDC109B	ENSG00000005059	1839.48	0.135185	0.0677719	1.9947	0.0460754	0.165198
POLR2J	ENSG00000005075	487.579	-0.046596	0.0897488	-0.519183	0.603633	NA
DHX33	ENSG00000005100	475.403	0.0207132	0.043502	0.476144	0.633972	NA
MEOX1	ENSG00000005102	28.6757	0.297974	0.219367	1.35833	0.174358	NA
THSD7A	ENSG00000005108	11.0655	-0.304766	0.314334	-0.969561	0.332265	NA
LIG3	ENSG00000005156	439.885	-0.00712012	0.0648102	-0.109861	0.91252	NA
RPAP3	ENSG00000005175	1857.83	-0.00405802	0.0759036	-0.0534628	0.957363	0.975851
ACSM3	ENSG00000005187	183.051	0.0362685	0.136057	0.266568	0.789802	NA
AC004381.6	ENSG00000005189	39.9125	0.161167	0.169733	0.949534	0.342349	NA
CIAPIN1	ENSG00000005194	617.265	0.0518179	0.070197	0.738178	0.460406	NA
SPPL2B	ENSG00000005206	786.082	0.174116	0.109091	1.59607	0.110474	NA
FAM214B	ENSG00000005238	2351.17	-0.341675	0.131628	-2.59577	0.00943802	0.0921574
COPZ2	ENSG00000005243	16.1539	-0.0441394	0.247522	-0.178326	0.858467	NA
PRKAR2B	ENSG00000005249	3936.5	-0.277088	0.150767	-1.83786	0.0660838	0.197495
CREBBP	ENSG00000005339	5173.12	-0.241284	0.117272	-2.05747	0.0396407	0.154309
BZRAP1	ENSG00000005379	480.69	0.134087	0.167368	0.801155	0.423042	NA
MPO	ENSG00000005381	74.7432	-0.0928747	0.21826	-0.425524	0.670455	NA
GCFC2	ENSG00000005436	512.952	0.169323	0.076725	2.20688	0.0273226	NA
WDR54	ENSG00000005448	170.915	0.125477	0.11686	1.07374	0.282941	NA
CROT	ENSG00000005469	384.543	0.185324	0.0724848	2.55673	0.0105661	NA
ABCB4	ENSG00000005471	158.435	0.0197765	0.200154	0.098806	0.921292	NA
KMT2E	ENSG00000005483	5676.34	-0.127031	0.0909857	-1.39616	0.162665	0.322735
RHBDD2	ENSG00000005486	739.829	-0.211793	0.100102	-2.11577	0.034364	NA
SOX8	ENSG00000005513	22.979	0.874578	0.224736	3.89158	9.95948e-05	NA
IBTK	ENSG00000005700	2123.64	0.0416496	0.0520195	0.800653	0.423332	0.589573
ZNF195	ENSG00000005801	627.642	0.0883009	0.0690949	1.27797	0.201262	NA
MYCBP2	ENSG00000005810	6218.53	-0.113234	0.0948153	-1.19426	0.232377	0.402632
FBXL3	ENSG00000005812	4528.26	-0.0270742	0.0715272	-0.378517	0.705047	0.815942
ITGAL	ENSG00000005844	10092.8	-0.0909495	0.0645405	-1.40918	0.158781	0.318537
PDK2	ENSG00000005882	303.208	0.110491	0.0704094	1.56926	0.116587	NA
ITGA3	ENSG00000005884	61.462	0.199422	0.18107	1.10136	0.270741	NA
GGNBP2	ENSG00000005955	3489.77	-0.0713614	0.0453409	-1.57389	0.115514	0.264805
ITGA2B	ENSG00000005961	2169.17	-0.302605	0.189995	-1.5927	0.111227	0.259978
GDE1	ENSG00000006007	1790.62	-0.222324	0.107839	-2.06163	0.0392426	0.154079
C19orf60	ENSG00000006015	309.51	0.309121	0.200506	1.5417	0.123147	NA
OSBPL7	ENSG00000006025	323.109	0.0247594	0.0954244	0.259467	0.795275	NA
MAP3K14	ENSG00000006062	942.684	-0.0573784	0.0468375	-1.22505	0.220555	0.390326
CCL3	ENSG00000006075	108.738	-0.235355	0.246426	-0.955071	0.339542	NA
SYNRG	ENSG00000006114	3381.19	0.0281738	0.0509505	0.552964	0.580288	0.72664
AP2B1	ENSG00000006125	4239.25	-0.0492279	0.0433737	-1.13497	0.256387	0.428186
ZNF263	ENSG00000006194	1299.87	-0.0224592	0.0379538	-0.591749	0.554018	0.704526
SPATA20	ENSG00000006282	231.572	0.369529	0.272699	1.35508	0.175392	NA
TNFRSF12A	ENSG00000006327	76.5943	0.0103308	0.178129	0.0579959	0.953752	NA
MAP3K9	ENSG00000006432	171.196	-0.0135558	0.122995	-0.110214	0.91224	NA
RALA	ENSG00000006451	1415.46	0.0848255	0.0484438	1.75101	0.0799444	0.214389
BAIAP2L1	ENSG00000006453	7.69697	0.205025	0.28954	0.708107	0.478879	NA
KDM7A	ENSG00000006459	5990.12	-0.199507	0.0982493	-2.03062	0.0422937	0.158657
AGK	ENSG00000006530	585.02	0.081855	0.0655851	1.24807	0.212004	NA
ALDH3B1	ENSG00000006534	961.655	-0.0805759	0.145472	-0.553894	0.579651	0.726337
TTC22	ENSG00000006555	198.709	0.170977	0.0943198	1.81273	0.0698731	NA
PHTF2	ENSG00000006576	1722.61	0.050336	0.0458215	1.09852	0.271977	0.445254
FARP2	ENSG00000006607	458.677	-0.0825094	0.0827507	-0.997084	0.318724	NA
GGCT	ENSG00000006625	359.79	-0.00723839	0.0653635	-0.110741	0.911822	NA
DBF4	ENSG00000006634	475.204	0.157584	0.0722777	2.18026	0.0292384	NA
TBXA2R	ENSG00000006638	59.8482	0.138451	0.145293	0.952911	0.340635	NA
IFRD1	ENSG00000006652	3539.68	-0.191139	0.136429	-1.40102	0.161209	0.321203
COX10	ENSG00000006695	247.365	0.0929555	0.0733858	1.26667	0.205274	NA
GTF2IRD1	ENSG00000006704	2.95561	0.310382	0.352317	0.880971	0.378333	NA
PAF1	ENSG00000006712	1244.63	-0.347447	0.116184	-2.99049	0.00278531	0.0693405
VPS41	ENSG00000006715	2599.41	-0.140359	0.0603431	-2.32601	0.020018	0.116973
ELAC2	ENSG00000006744	809.588	0.0310595	0.0617174	0.503254	0.614786	NA
SCIN	ENSG00000006747	5.06029	-0.0613879	0.494904	-0.12404	0.901284	NA
ADIPOR2	ENSG00000006831	2238.66	-0.0770844	0.041646	-1.85095	0.0641774	0.194457
CDKL3	ENSG00000006837	8.91304	-0.116034	0.206239	-0.562617	0.573696	NA
PRSS21	ENSG00000007038	27.3326	0.150214	0.338782	0.443393	0.657482	NA
MARK4	ENSG00000007047	428.945	-0.122131	0.10016	-1.21936	0.222708	NA
PROM1	ENSG00000007062	4.70913	-0.266486	0.458151	-0.581654	0.5608	NA
CCDC124	ENSG00000007080	322.196	0.16015	0.0870716	1.83929	0.0658729	NA
CEACAM21	ENSG00000007129	424.143	-0.13217	0.124876	-1.05841	0.289869	NA
PAFAH1B1	ENSG00000007168	5429.99	-0.101712	0.0503636	-2.01954	0.0434307	0.159889
KIAA0100	ENSG00000007202	3988.03	-0.096186	0.0499764	-1.92463	0.0542758	0.17934
GAS7	ENSG00000007237	4750.36	-0.616177	0.203296	-3.03093	0.00243801	0.0693405
TRAPPC6A	ENSG00000007255	320.001	0.100547	0.0966352	1.04047	0.298119	NA
MATK	ENSG00000007264	667.497	0.196514	0.168193	1.16838	0.242653	NA
CD79B	ENSG00000007312	2095.37	-0.106493	0.149549	-0.712095	0.476406	0.638354
SCN4A	ENSG00000007314	7.87529	-0.239833	0.302326	-0.793293	0.427607	NA
ST7L	ENSG00000007341	238.906	0.11163	0.0697568	1.60027	0.109539	NA
RPUSD1	ENSG00000007376	231.908	0.018491	0.111083	0.166461	0.867794	NA
LUC7L	ENSG00000007392	1915.71	0.117521	0.0744196	1.57917	0.114298	0.263501
CACNA2D2	ENSG00000007402	147.139	0.051388	0.206987	0.248267	0.803928	NA
BAIAP3	ENSG00000007516	377.729	-0.31144	0.229066	-1.35961	0.173954	NA
TSR3	ENSG00000007520	390.213	0.0654233	0.0869213	0.752673	0.451647	NA
PIGQ	ENSG00000007541	307.503	0.0103924	0.0987958	0.105191	0.916225	NA
CRAMP1L	ENSG00000007545	370.917	0.0281922	0.0562774	0.50095	0.616406	NA
TEAD3	ENSG00000007866	4.82858	-2.00345	0.53928	-3.71505	0.000203162	NA
DNAJC11	ENSG00000007923	592.179	0.0483822	0.0644146	0.751106	0.452589	NA
MYLIP	ENSG00000007944	2566.41	-0.111033	0.0994674	-1.11628	0.264304	0.436662
E2F2	ENSG00000007968	206.706	-0.133582	0.124742	-1.07087	0.284229	NA
PSMB1	ENSG00000008018	2521.88	-0.0812703	0.0611512	-1.32901	0.183846	0.346094
JARID2	ENSG00000008083	2913.33	-0.00413656	0.0856338	-0.0483052	0.961473	0.978003
CDK11A	ENSG00000008128	117.809	-0.0817417	0.143969	-0.567774	0.570189	NA
NADK	ENSG00000008130	10212.5	-0.230317	0.146421	-1.57298	0.115724	0.264805
DLEC1	ENSG00000008226	127.325	-0.0025046	0.134791	-0.0185814	0.985175	NA
CYTH3	ENSG00000008256	318.695	-0.0664792	0.07776	-0.854928	0.392591	NA
ADAM22	ENSG00000008277	129.059	0.200873	0.143503	1.39978	0.161579	NA
SYPL1	ENSG00000008282	2207.66	1.57511e-05	0.0572181	0.000275283	0.99978	0.999877
CYB561	ENSG00000008283	469.689	0.292831	0.119868	2.44295	0.0145677	NA
SPAG9	ENSG00000008294	5370.67	-0.217608	0.114567	-1.89939	0.0575132	0.184778
CELSR3	ENSG00000008300	70.0925	0.114717	0.19534	0.587268	0.557024	NA
AASS	ENSG00000008311	90.424	0.0968285	0.219434	0.441266	0.659021	NA
SS18L2	ENSG00000008324	596.765	0.0937617	0.0714778	1.31176	0.189601	NA
MPND	ENSG00000008382	235.263	0.0210647	0.0780878	0.269757	0.787347	NA
MGST1	ENSG00000008394	301.715	-0.36451	0.132268	-2.75585	0.00585402	NA
CRY1	ENSG00000008405	618.083	0.174692	0.0601556	2.904	0.00368431	NA
PGLYRP1	ENSG00000008438	371.89	-0.464821	0.258283	-1.79966	0.0719142	NA
NFIX	ENSG00000008441	96.0728	0.221785	0.155408	1.42712	0.153545	NA
ST3GAL1	ENSG00000008513	4053.09	-0.0720504	0.0614128	-1.17321	0.24071	0.41269
MMP25	ENSG00000008516	11306.3	-0.487746	0.179955	-2.71038	0.00672069	0.0829804
IL32	ENSG00000008517	2837.41	0.148829	0.114943	1.2948	0.195389	0.360167
PKD1	ENSG00000008710	597.663	0.247363	0.111568	2.21715	0.0266129	NA
MAPK8IP2	ENSG00000008735	3.48442	0.337402	0.335306	1.00625	0.314295	NA
MED24	ENSG00000008838	701.905	-0.00512531	0.0727763	-0.0704256	0.943855	NA
RHOBTB2	ENSG00000008853	345.145	-0.0925648	0.103226	-0.896721	0.369868	NA
HEATR5B	ENSG00000008869	2559.48	0.00100242	0.0605964	0.0165426	0.986801	0.993756
SEC62	ENSG00000008952	4967.09	-0.063305	0.0555765	-1.13906	0.254678	0.426695
RPS20	ENSG00000008988	11709	0.0333094	0.0708671	0.470026	0.638336	0.7683
CSDE1	ENSG00000009307	17888.6	-0.0240425	0.0482193	-0.498607	0.618056	0.753495
UBE3C	ENSG00000009335	1830.23	-0.019973	0.0535233	-0.373165	0.709026	0.81783
REV3L	ENSG00000009413	1715.09	-0.000711816	0.0733298	-0.00970704	0.992255	0.996714
FAM76A	ENSG00000009780	447.92	0.075632	0.0559311	1.35223	0.176301	NA
TRAF3IP3	ENSG00000009790	11123.4	0.0911024	0.0574237	1.58649	0.112627	0.261837
POMT2	ENSG00000009830	114.819	-0.0902747	0.0893063	-1.01084	0.312092	NA
VTA1	ENSG00000009844	1592.1	-0.0742768	0.0686362	-1.08218	0.279172	0.452204
BAZ1B	ENSG00000009954	2639.96	0.0208904	0.0558577	0.373993	0.70841	0.81783
RANBP9	ENSG00000010017	1355.31	-0.0382289	0.0535926	-0.713323	0.475646	0.638354
ETV7	ENSG00000010030	188.077	-1.45969	0.486282	-3.00173	0.00268446	NA
SPRTN	ENSG00000010072	479.753	0.0337277	0.057318	0.588431	0.556243	NA
METTL13	ENSG00000010165	685.317	-0.00700939	0.0441143	-0.158892	0.873754	NA
DYRK4	ENSG00000010219	209.958	-0.0115427	0.0938588	-0.122979	0.902123	NA
ZNF207	ENSG00000010244	5926.58	-0.0328851	0.0427957	-0.768422	0.442237	0.607001
UQCRC1	ENSG00000010256	1381.79	-0.0451761	0.0570617	-0.791706	0.428532	0.59428
STARD3NL	ENSG00000010270	1032.47	-0.220213	0.104076	-2.11589	0.0343538	0.146025
CD9	ENSG00000010278	1038.43	-0.12231	0.190319	-0.642659	0.520446	0.678176
NCAPD2	ENSG00000010292	1538.99	-0.00564157	0.0605569	-0.0931615	0.925775	0.958243
IFFO1	ENSG00000010295	1073.88	-0.00508141	0.0763014	-0.0665966	0.946903	0.96885
GIPR	ENSG00000010310	103.862	0.0511634	0.189919	0.269397	0.787624	NA
PHF7	ENSG00000010318	102.517	0.0707806	0.0876937	0.807134	0.419589	NA
SEMA3G	ENSG00000010319	16.0038	0.0661096	0.242007	0.273172	0.784721	NA
NISCH	ENSG00000010322	1991.44	0.0122407	0.0505113	0.242336	0.808519	0.884507
STAB1	ENSG00000010327	1305.66	-0.200067	0.158662	-1.26097	0.207321	0.374886
FUZ	ENSG00000010361	306.851	-0.0491124	0.11476	-0.427957	0.668683	NA
SLC6A13	ENSG00000010379	4.4733	-0.397108	0.31377	-1.2656	0.205655	NA
ZNF200	ENSG00000010539	1339.39	-0.463297	0.150093	-3.08674	0.00202366	0.0690488
CD4	ENSG00000010610	4979.17	0.05277	0.0817506	0.645499	0.518604	0.677279
LRRC23	ENSG00000010626	100.994	0.0820032	0.102043	0.803618	0.421618	NA
HFE	ENSG00000010704	181.967	-0.206787	0.128498	-1.60927	0.107558	NA
SCMH1	ENSG00000010803	255.725	0.107068	0.0857811	1.24815	0.211976	NA
FYN	ENSG00000010810	4145.57	0.125997	0.0646074	1.9502	0.0511525	0.17507
HIVEP2	ENSG00000010818	3364.88	-0.185857	0.115302	-1.61191	0.106982	0.254717
FMO1	ENSG00000010932	2.33002	0.398291	0.578393	0.688617	0.491064	NA
TCEB3	ENSG00000011007	1230.7	0.00218438	0.0457074	0.0477905	0.961883	0.978174
LYPLA2	ENSG00000011009	1072.94	-0.120765	0.0663455	-1.82024	0.0687222	0.199406
CLCN6	ENSG00000011021	442.692	-0.0694227	0.0722571	-0.960774	0.336666	NA
MRC2	ENSG00000011028	33.9609	0.293526	0.196909	1.49067	0.136049	NA
TSPAN9	ENSG00000011105	257.719	-0.253916	0.175021	-1.45077	0.146844	NA
BTBD7	ENSG00000011114	1121.43	-0.0351232	0.0713902	-0.491989	0.622727	0.756541
APBA3	ENSG00000011132	445.509	0.0794506	0.0802704	0.989787	0.322278	NA
MKS1	ENSG00000011143	166.02	0.0723424	0.0933299	0.775126	0.438265	NA
ABHD5	ENSG00000011198	1993.33	-0.295459	0.180191	-1.6397	0.101067	0.246832
AKAP8L	ENSG00000011243	1621.15	-0.0786624	0.0620659	-1.2674	0.205012	0.372127
MBTD1	ENSG00000011258	1781.05	0.00899444	0.0451734	0.199109	0.842177	0.905785
UTP18	ENSG00000011260	963.07	0.079857	0.059849	1.33431	0.182103	0.344052
RNF216	ENSG00000011275	2557.36	0.0246851	0.0448526	0.550359	0.582073	0.72693
TTC19	ENSG00000011295	605.802	0.0264439	0.0772434	0.342345	0.732092	NA
PTBP1	ENSG00000011304	3749.37	0.0551408	0.0452131	1.21957	0.222626	0.39212
LARS2	ENSG00000011376	349.935	0.0135647	0.0766262	0.177024	0.859489	NA
PIK3C2A	ENSG00000011405	1921.2	0.013293	0.0651165	0.204142	0.838243	0.902921
PLAUR	ENSG00000011422	1572.82	-0.284895	0.163698	-1.74038	0.0817928	0.217492
ANLN	ENSG00000011426	31.617	0.379107	0.282763	1.34072	0.180011	NA
WIZ	ENSG00000011451	398.64	0.0925114	0.0841277	1.09965	0.271483	NA
RABGAP1	ENSG00000011454	1305.48	-0.0354079	0.0433785	-0.816255	0.414354	0.581558
DCN	ENSG00000011465	3.05538	0.973858	0.573993	1.69664	0.0897651	NA
QPCTL	ENSG00000011478	72.7152	-0.0360601	0.150164	-0.240139	0.810222	NA
PPP5C	ENSG00000011485	652.07	0.0917709	0.0688939	1.33206	0.18284	NA
CEP68	ENSG00000011523	908.708	0.114341	0.082425	1.38721	0.165378	0.325768
MAP4K3	ENSG00000011566	368.455	0.139453	0.072443	1.92501	0.0542287	NA
ZBTB32	ENSG00000011590	31.5068	-0.221631	0.207804	-1.06654	0.28618	NA
TYROBP	ENSG00000011600	7019.55	-0.285107	0.123364	-2.31109	0.0208278	0.119155
TMEM159	ENSG00000011638	255.515	0.150429	0.0694005	2.16754	0.0301934	NA
BRCA1	ENSG00000012048	365.19	0.0151052	0.130864	0.115427	0.908107	NA
ERCC1	ENSG00000012061	888.3	0.0367814	0.0687964	0.534641	0.592898	NA
CD22	ENSG00000012124	2087.27	-0.18123	0.166254	-1.09008	0.27568	0.448925
SEMA3B	ENSG00000012171	15.1315	-0.568426	0.291155	-1.95232	0.0509006	NA
LTF	ENSG00000012223	1085.71	0.0405533	0.376501	0.107711	0.914225	0.952135
EXTL3	ENSG00000012232	1733.26	-0.265734	0.11824	-2.24741	0.0246138	0.126709
ELOVL5	ENSG00000012660	10459	-0.316582	0.123233	-2.56896	0.0102003	0.0937223
ALOX5	ENSG00000012779	8017.54	-0.560031	0.174583	-3.20782	0.00133746	0.0689607
CALCOCO1	ENSG00000012822	3894.17	-0.198581	0.0760961	-2.60961	0.00906462	0.0909097
UBR7	ENSG00000012963	861.678	0.0117243	0.0339744	0.345091	0.730026	NA
MAP4K5	ENSG00000012983	1376.13	0.082002	0.0717702	1.14256	0.253221	0.424799
EHD3	ENSG00000013016	563.158	-0.238526	0.124471	-1.91632	0.0553249	NA
PSMC4	ENSG00000013275	973.881	-0.0629134	0.0366264	-1.71771	0.0858502	0.224017
MAN2B2	ENSG00000013288	2011.8	-0.09469	0.0753488	-1.25669	0.208866	0.376776
SLC25A39	ENSG00000013306	1545.06	-0.193146	0.130435	-1.48078	0.138664	0.293748
MVP	ENSG00000013364	7198.13	-0.508775	0.152577	-3.33454	0.000854412	0.0667819
NUB1	ENSG00000013374	3409.06	-0.233874	0.124215	-1.88282	0.0597245	0.18845
PGM3	ENSG00000013375	580.915	-0.00731158	0.0607063	-0.120442	0.904133	NA
RWDD2A	ENSG00000013392	163.941	0.117169	0.128357	0.912839	0.361327	NA
CLK1	ENSG00000013441	17172.4	-0.0357167	0.0772029	-0.462634	0.643627	0.769949
POLR3B	ENSG00000013503	270.585	0.00407225	0.0667051	0.0610485	0.951321	NA
ANGEL1	ENSG00000013523	448.43	0.145687	0.0708176	2.05721	0.0396661	NA
RNF14	ENSG00000013561	944.155	0.0169122	0.0443471	0.38136	0.702936	0.814541
DDX11	ENSG00000013573	292.088	0.577976	0.285948	2.02126	0.0432526	NA
HEBP1	ENSG00000013583	316.111	-0.0860801	0.0867218	-0.9926	0.320905	NA
CD6	ENSG00000013725	2530.13	0.174379	0.108514	1.60697	0.10806	0.256129
TACC3	ENSG00000013810	2847.06	-0.21677	0.102964	-2.1053	0.0352656	0.147657
UFL1	ENSG00000014123	2158.62	0.109649	0.0587584	1.86611	0.0620264	0.191395
POLA2	ENSG00000014138	316.022	0.0169531	0.0517781	0.327418	0.743352	NA
ZC3H3	ENSG00000014164	486.93	-0.194327	0.132842	-1.46285	0.14351	NA
CAPN1	ENSG00000014216	2892.25	-0.240908	0.0755092	-3.19045	0.00142052	0.0689607
ACPP	ENSG00000014257	828.02	-0.398541	0.140205	-2.84256	0.00447525	NA
MDH1	ENSG00000014641	1704.7	0.0413755	0.0581003	0.712138	0.476379	0.638354
SLC30A9	ENSG00000014824	1350.17	0.0612749	0.0488085	1.25541	0.209329	0.377081
MTMR11	ENSG00000014914	506.433	-0.285932	0.149791	-1.90887	0.0562787	NA
COX15	ENSG00000014919	1149.63	-0.0526572	0.0493477	-1.06706	0.285943	0.457229
CCDC88C	ENSG00000015133	3003.95	0.115723	0.0706481	1.63802	0.101417	0.247341
YAF2	ENSG00000015153	681.31	0.0474688	0.0623977	0.760746	0.446809	NA
ZMYND11	ENSG00000015171	1923.3	0.100378	0.0728526	1.37783	0.168257	0.327975
BID	ENSG00000015475	3088.75	-0.0581408	0.110052	-0.528305	0.597288	0.739216
MATR3	ENSG00000015479	10271	0.0645671	0.0440822	1.4647	0.143004	0.299419
XYLT2	ENSG00000015532	409.876	0.102331	0.0735728	1.39089	0.16426	NA
RGPD5	ENSG00000015568	38.6814	0.246685	0.133319	1.85034	0.0642652	NA
NUDCD3	ENSG00000015676	1236.88	0.0140876	0.0545686	0.258164	0.79628	0.87611
CHDH	ENSG00000016391	10.6687	0.146995	0.246612	0.596058	0.551137	NA
GLT8D1	ENSG00000016864	848.89	0.0505503	0.0446373	1.13247	0.257438	NA
ATP2C1	ENSG00000017260	2019.74	-0.0244616	0.0403968	-0.605533	0.544825	0.697248
IGF1	ENSG00000017427	6.45107	0.394712	0.496756	0.79458	0.426858	NA
RALBP1	ENSG00000017797	4377.69	-0.184833	0.122029	-1.51467	0.129856	0.282451
RUFY3	ENSG00000018189	769.493	-0.112063	0.0749159	-1.49586	0.134691	NA
SLC11A1	ENSG00000018280	7182.21	-0.394925	0.210573	-1.87547	0.0607274	0.189724
WWTR1	ENSG00000018408	6.30908	0.340735	0.30192	1.12856	0.259084	NA
AGPS	ENSG00000018510	1693.52	0.0544317	0.0604683	0.90017	0.36803	0.537637
TTC27	ENSG00000018699	394.872	0.179379	0.0706637	2.5385	0.011133	NA
ZNF582	ENSG00000018869	148.209	0.027872	0.0851089	0.327486	0.7433	NA
VSIG2	ENSG00000019102	5.01937	0.00258235	0.434327	0.00594564	0.995256	NA
PHLDB1	ENSG00000019144	7.74082	0.452284	0.249949	1.8095	0.0703728	NA
MARCO	ENSG00000019169	178.697	-0.460134	0.337724	-1.36246	0.173053	NA
CYP24A1	ENSG00000019186	11.9439	0.124595	0.391236	0.318466	0.750132	NA
PRDM11	ENSG00000019485	53.5109	0.0426894	0.146177	0.29204	0.770256	NA
CD74	ENSG00000019582	31806.2	-0.126389	0.0671258	-1.88287	0.0597187	0.18845
HGF	ENSG00000019991	385.27	-0.522795	0.168849	-3.09623	0.00195996	NA
ZRANB1	ENSG00000019995	1619.67	-0.0712252	0.0556559	-1.27974	0.200636	0.366604
NCDN	ENSG00000020129	304.411	0.0577925	0.0849735	0.680124	0.496426	NA
GPR124	ENSG00000020181	77.5718	0.056515	0.159564	0.354184	0.723201	NA
ZFP64	ENSG00000020256	190.081	0.0655038	0.0750782	0.872474	0.38295	NA
MNAT1	ENSG00000020426	178.538	0.150221	0.0920394	1.63213	0.102651	NA
SAMD4A	ENSG00000020577	225.837	-0.232536	0.241911	-0.961245	0.336429	NA
RUNX3	ENSG00000020633	2397.17	0.0948863	0.087799	1.08072	0.279821	0.452463
MRE11A	ENSG00000020922	1000.44	0.00991596	0.0804317	0.123284	0.901882	0.943418
PLEKHB1	ENSG00000021300	404.495	0.306718	0.133096	2.3045	0.0211948	NA
SERPINB1	ENSG00000021355	7835.25	-0.456666	0.173305	-2.63504	0.00841277	0.0887845
SLC7A9	ENSG00000021488	3.7046	0.165063	0.345646	0.477549	0.632971	NA
SPAST	ENSG00000021574	1987.78	-0.0822389	0.093601	-0.878611	0.379612	0.547948
OSBPL5	ENSG00000021762	471.159	0.174096	0.142443	1.22221	0.221629	NA
AQR	ENSG00000021776	1996.72	-0.0488906	0.0567004	-0.862263	0.388543	0.557041
RTFDC1	ENSG00000022277	3768.36	-0.248638	0.105313	-2.36094	0.0182289	0.113188
NLRP2	ENSG00000022556	293.851	0.520952	0.301848	1.72587	0.0843703	NA
SLC45A4	ENSG00000022567	2705.52	-0.284679	0.153774	-1.85129	0.0641283	0.194457
RNF10	ENSG00000022840	4435.83	-0.400857	0.131823	-3.04088	0.0023589	0.0693405
ZNF839	ENSG00000022976	463.684	-0.0234262	0.0550567	-0.425493	0.670477	NA
ZDHHC6	ENSG00000023041	1830.83	-0.0255402	0.0360365	-0.70873	0.478492	0.63995
GRAMD1B	ENSG00000023171	435.963	-0.256714	0.165877	-1.54762	0.121715	NA
RNH1	ENSG00000023191	1767	0.0171139	0.0800199	0.213871	0.830648	0.897478
NDUFS1	ENSG00000023228	1839.92	-0.040157	0.0426889	-0.940691	0.346863	0.517629
RB1CC1	ENSG00000023287	4874.66	-0.189803	0.110373	-1.71966	0.0854941	0.223457
ERP44	ENSG00000023318	2753.51	-0.209967	0.0956989	-2.19404	0.0282329	0.133716
ALAS1	ENSG00000023330	1033.17	-0.337218	0.108045	-3.12109	0.00180181	0.0689607
BIRC3	ENSG00000023445	9898.91	0.116684	0.0952885	1.22453	0.220751	0.390326
AKAP11	ENSG00000023516	2341.91	0.076486	0.0766412	0.997975	0.318292	0.48751
GLRX2	ENSG00000023572	111.161	0.0595361	0.0783115	0.760247	0.447107	NA
SNAPC1	ENSG00000023608	207.952	-0.0380741	0.165633	-0.22987	0.818193	NA
DERA	ENSG00000023697	557.098	-0.0937887	0.0774594	-1.21081	0.225968	NA
STRAP	ENSG00000023734	1630.74	-0.00930662	0.0430199	-0.216333	0.828728	0.896702
ABCC2	ENSG00000023839	138.501	-0.0455195	0.103474	-0.439914	0.659999	NA
DEF6	ENSG00000023892	3856.66	-0.0350673	0.0676247	-0.518557	0.604069	0.744084
PLEKHO1	ENSG00000023902	3685.05	-0.152611	0.0793319	-1.9237	0.0543917	0.179502
GCLM	ENSG00000023909	648.536	-0.380929	0.158698	-2.40034	0.0163799	NA
UBR2	ENSG00000024048	8328.67	-0.305469	0.119899	-2.54771	0.0108431	0.0961707
EHD2	ENSG00000024422	7.11923	-0.249147	0.365261	-0.682105	0.495173	NA
DEPDC1	ENSG00000024526	15.4685	0.640545	0.37163	1.72361	0.0847783	NA
CCDC28A	ENSG00000024862	1157.06	-0.0713847	0.0663848	-1.07532	0.282233	0.45502
RRAGD	ENSG00000025039	876.976	-0.0967621	0.128594	-0.752465	0.451772	NA
HSF2	ENSG00000025156	702.486	0.24215	0.0927245	2.6115	0.0090145	NA
PHF20	ENSG00000025293	2653.09	-0.0216847	0.0680459	-0.318678	0.749971	0.846974
HSD17B6	ENSG00000025423	8.24957	0.0398861	0.295359	0.135043	0.892578	NA
NR1H3	ENSG00000025434	85.2428	0.00729238	0.117341	0.062147	0.950446	NA
TYMP	ENSG00000025708	4118.12	-0.24823	0.193442	-1.28322	0.199413	0.365521
NCAPH2	ENSG00000025770	579.245	0.0986859	0.0736474	1.33998	0.180252	NA
TOMM34	ENSG00000025772	306.516	-0.0321725	0.062523	-0.514571	0.606853	NA
SEC63	ENSG00000025796	2529.57	-0.0153262	0.0433265	-0.353736	0.723537	0.829622
KPNA6	ENSG00000025800	1724.3	-0.0466205	0.0403021	-1.15677	0.247365	0.41942
VIM	ENSG00000026025	20944.6	-0.0972617	0.0898321	-1.08271	0.278939	0.452119
RTEL1-TNFRSF6B	ENSG00000026036	15.3112	0.28237	0.199435	1.41585	0.156819	NA
FAS	ENSG00000026103	3234.56	-0.514709	0.192967	-2.66734	0.00764538	0.0862624
RNASET2	ENSG00000026297	4722.75	0.0415116	0.149061	0.278488	0.780638	0.866196
CD44	ENSG00000026508	15743.4	-0.387346	0.117905	-3.28523	0.001019	0.0667819
KCNG1	ENSG00000026559	49.0096	-0.202277	0.237705	-0.850957	0.394793	NA
AGPAT4	ENSG00000026652	378.667	-0.110919	0.125702	-0.882404	0.377559	NA
SLAMF7	ENSG00000026751	1997.4	-0.216753	0.159835	-1.3561	0.175066	0.336974
BTN3A1	ENSG00000026950	8345.25	-0.0671145	0.0967018	-0.694036	0.48766	0.648403
MIPEP	ENSG00000027001	115.136	0.177361	0.101232	1.75203	0.0797687	NA
PRKCH	ENSG00000027075	3207.95	0.159076	0.0714612	2.22605	0.0260108	0.129425
IFNGR1	ENSG00000027697	9432.27	-0.261489	0.119653	-2.18538	0.0288606	0.135339
B4GALT7	ENSG00000027847	232.607	-0.0179201	0.0855477	-0.209475	0.834078	NA
SH2D2A	ENSG00000027869	292.211	0.220193	0.123731	1.77961	0.0751392	NA
VRK2	ENSG00000028116	711.645	-0.178525	0.118573	-1.50561	0.132167	NA
TNFRSF1B	ENSG00000028137	13035.6	-0.138559	0.112038	-1.23671	0.216193	0.384671
VEZT	ENSG00000028203	1021.01	0.0919317	0.0538759	1.70636	0.0879411	0.2271
POU2F2	ENSG00000028277	2670.96	-0.128487	0.077897	-1.64944	0.099057	0.244091
BRD9	ENSG00000028310	912.028	-0.0171107	0.0483689	-0.353754	0.723523	0.829622
SNX1	ENSG00000028528	5023.16	-0.243327	0.0773765	-3.14472	0.00166249	0.0689607
TBPL1	ENSG00000028839	749.682	-0.0593139	0.0587074	-1.01033	0.312337	NA
ARNTL2	ENSG00000029153	43.6077	-0.308948	0.300046	-1.02967	0.303166	NA
BCLAF1	ENSG00000029363	11850.5	-0.10729	0.0665183	-1.61294	0.106758	0.254717
SLC39A9	ENSG00000029364	1722.43	-0.0528811	0.0450007	-1.17512	0.239948	0.411836
ANK1	ENSG00000029534	268.095	-0.121559	0.104902	-1.15878	0.246545	NA
TFB1M	ENSG00000029639	206.047	0.00690871	0.0809393	0.0853567	0.931978	NA
RABEP1	ENSG00000029725	3011.45	0.0599879	0.0454167	1.32083	0.186557	0.349811
NUP160	ENSG00000030066	1907.68	0.0222794	0.0475649	0.468401	0.639498	0.768869
BAK1	ENSG00000030110	862.636	-0.274304	0.126558	-2.16741	0.0302033	NA
IKZF2	ENSG00000030419	2123.82	0.0597798	0.111734	0.535017	0.592638	0.736077
GRN	ENSG00000030582	7794.59	-0.291665	0.13312	-2.19099	0.0284523	0.134268
FAM13B	ENSG00000031003	3176.68	-0.0303931	0.0550878	-0.551721	0.58114	0.726807
ARHGAP31	ENSG00000031081	466.288	-0.144438	0.114458	-1.26193	0.206973	NA
CENPQ	ENSG00000031691	203.663	0.0354981	0.0702492	0.505317	0.613336	NA
SARS	ENSG00000031698	2430.03	-0.036626	0.0349845	-1.04692	0.295136	0.465236
RANBP3	ENSG00000031823	1152.93	-0.0422304	0.0445063	-0.948864	0.34269	0.513175
ARID4A	ENSG00000032219	4175.2	-0.109202	0.0938009	-1.16419	0.244346	0.416464
TSSC1	ENSG00000032389	313.034	0.0677725	0.0620981	1.09138	0.275107	NA
PNPLA6	ENSG00000032444	1771.35	-0.083293	0.140098	-0.594532	0.552156	0.704387
IFT88	ENSG00000032742	389.543	0.17666	0.0871069	2.02808	0.0425516	NA
ALG1	ENSG00000033011	286.004	0.0494268	0.0680696	0.726121	0.467765	NA
ZCCHC8	ENSG00000033030	1238.99	0.00373653	0.03646	0.102483	0.918373	0.954628
ABCF2	ENSG00000033050	903.901	0.0658075	0.0528169	1.24596	0.212781	0.380674
CHPF2	ENSG00000033100	1535.15	-0.173979	0.0670703	-2.59398	0.00948733	0.0922939
LRRC7	ENSG00000033122	7.778	-0.553734	0.534366	-1.03624	0.300088	NA
FUT8	ENSG00000033170	521.856	0.027594	0.0863459	0.319576	0.74929	NA
UBA6	ENSG00000033178	2309.16	-0.155588	0.0801589	-1.94099	0.0522589	0.177071
GAB2	ENSG00000033327	4637.38	-0.399543	0.161801	-2.46934	0.0135361	0.101307
ATP6V0A1	ENSG00000033627	1122.28	-0.270781	0.0889223	-3.04514	0.00232571	0.0693405
PIAS1	ENSG00000033800	2670.53	-0.197335	0.102099	-1.93278	0.0532629	0.177868
SLC4A7	ENSG00000033867	1907.5	0.152584	0.082921	1.84011	0.0657526	0.197053
APBA2	ENSG00000034053	793.839	0.295652	0.124771	2.36956	0.0178092	NA
UHRF1	ENSG00000034063	47.3165	0.125723	0.229075	0.54883	0.583122	NA
MAP2K3	ENSG00000034152	3046.08	-0.190158	0.104138	-1.82601	0.0678492	0.199327
EFCAB1	ENSG00000034239	8.44554	-0.0220881	0.444836	-0.0496545	0.960398	NA
TMSB10	ENSG00000034510	10139.8	-0.114725	0.0644414	-1.7803	0.0750275	0.20683
ASTE1	ENSG00000034533	650.456	-0.0582889	0.0616431	-0.945587	0.344359	NA
RNF19A	ENSG00000034677	3400.03	-0.0904518	0.0650848	-1.38975	0.164603	0.3253
PEX3	ENSG00000034693	327.932	0.159594	0.0747578	2.13481	0.0327767	NA
GABARAPL2	ENSG00000034713	2828.67	-0.13829	0.0918587	-1.50547	0.132204	0.285741
SH3YL1	ENSG00000035115	932.054	0.316313	0.110909	2.852	0.00434446	0.072209
FAM136A	ENSG00000035141	905.657	0.0298624	0.081584	0.366032	0.714341	0.821783
VCL	ENSG00000035403	6148.75	-0.189098	0.0941251	-2.00901	0.0445365	0.162019
DEPDC1B	ENSG00000035499	29.2514	0.0341735	0.27661	0.123544	0.901676	NA
DAPK2	ENSG00000035664	1431.61	-0.12754	0.186891	-0.682431	0.494966	0.655106
NSMAF	ENSG00000035681	2363.9	-0.0314536	0.0886769	-0.354699	0.722815	0.82934
ADSS	ENSG00000035687	2179.94	-0.0285201	0.0583312	-0.488933	0.624889	0.757694
STAP1	ENSG00000035720	639.499	0.0216735	0.144289	0.150208	0.8806	NA
TIMP2	ENSG00000035862	3990.97	-0.237527	0.132794	-1.7887	0.0736635	0.206083
RFC1	ENSG00000035928	1788.36	0.0297967	0.055665	0.535285	0.592452	0.736022
TBC1D23	ENSG00000036054	1967.96	-0.0457172	0.0726499	-0.629281	0.529165	0.685434
CUL3	ENSG00000036257	3965.09	-0.147119	0.0774873	-1.89863	0.0576136	0.184987
MYOM2	ENSG00000036448	1104.82	-0.120074	0.512698	-0.2342	0.814829	0.887361
CYP46A1	ENSG00000036530	4.73528	0.36009	0.363842	0.989687	0.322327	NA
ZZZ3	ENSG00000036549	1477.89	0.161768	0.0686812	2.35535	0.0185054	0.113918
SLC18A1	ENSG00000036565	7.31364	0.245049	0.333554	0.734662	0.462545	NA
TUBG2	ENSG00000037042	86.9196	0.237058	0.129743	1.82714	0.0676781	NA
RPL26L1	ENSG00000037241	143.801	-0.214062	0.0898275	-2.38303	0.0171709	NA
FLT4	ENSG00000037280	71.1871	0.469753	0.270052	1.73949	0.0819491	NA
NSUN2	ENSG00000037474	1848.97	0.111502	0.0600005	1.85835	0.063119	0.192827
FBXO42	ENSG00000037637	881.777	-0.0344034	0.0475207	-0.723966	0.469086	NA
MFAP3	ENSG00000037749	1853.23	-0.0959942	0.0831809	-1.15404	0.248483	0.420312
MRI1	ENSG00000037757	687.784	0.133853	0.0900393	1.4866	0.13712	NA
METTL1	ENSG00000037897	67.1132	-0.0473207	0.121174	-0.390518	0.696153	NA
AGA	ENSG00000038002	633.699	0.0802876	0.0746555	1.07544	0.282177	NA
PI4K2B	ENSG00000038210	1131.64	0.0912593	0.0828539	1.10145	0.270701	0.444141
BOD1L1	ENSG00000038219	9195.67	-0.244893	0.126765	-1.93186	0.0533773	0.178061
MAT2B	ENSG00000038274	6300.59	-0.120048	0.0791996	-1.51577	0.129578	0.282325
EDC4	ENSG00000038358	922.159	0.00405817	0.0565864	0.0717165	0.942828	0.966253
TRIO	ENSG00000038382	849.617	-0.0304284	0.0985063	-0.308898	0.757399	NA
VCAN	ENSG00000038427	16763.2	-0.475883	0.190998	-2.49156	0.0127183	0.0998911
CLEC16A	ENSG00000038532	657.137	-0.11202	0.0605556	-1.84988	0.0643311	NA
MSR1	ENSG00000038945	161.146	-0.426394	0.311118	-1.37052	0.170525	NA
CDH1	ENSG00000039068	15.553	-0.162588	0.29806	-0.545488	0.585418	NA
SKIV2L2	ENSG00000039123	2191.79	0.0338691	0.0414348	0.817407	0.413696	0.580852
ZFYVE16	ENSG00000039319	3916.77	-0.271796	0.135233	-2.00984	0.044448	0.161922
FAM65A	ENSG00000039523	1254.75	-0.0942909	0.0861614	-1.09435	0.273801	0.446701
RAI14	ENSG00000039560	6.51721	0.262932	0.298077	0.882096	0.377725	NA
SOX30	ENSG00000039600	4.13653	1.52214	0.514272	2.9598	0.00307839	NA
PNKP	ENSG00000039650	609.137	-0.0404203	0.0742001	-0.544747	0.585927	NA
PHLPP2	ENSG00000040199	363.027	0.0529766	0.0868623	0.609892	0.541933	NA
SPDL1	ENSG00000040275	289.62	0.156244	0.0905527	1.72544	0.0844476	NA
STAU2	ENSG00000040341	858.837	-0.0519506	0.0613056	-0.847404	0.39677	NA
PQLC2	ENSG00000040487	151.301	-0.0133952	0.101677	-0.131743	0.895188	NA
CTNS	ENSG00000040531	366.566	-0.090349	0.0876591	-1.03069	0.302688	NA
RTN4R	ENSG00000040608	16.1349	0.527598	0.262731	2.00813	0.0446295	NA
PHF23	ENSG00000040633	1304.25	-0.24991	0.0811615	-3.07917	0.00207578	0.0692412
INPP4A	ENSG00000040933	3719.5	-0.0209083	0.0564397	-0.370454	0.711044	0.81901
RAB27B	ENSG00000041353	911.983	-0.216896	0.138231	-1.56908	0.11663	0.265541
PSMA4	ENSG00000041357	2974.41	-0.242457	0.106687	-2.27261	0.0230499	0.124218
LSG1	ENSG00000041802	1120.63	0.0301781	0.0585725	0.515226	0.606395	0.745537
PARP3	ENSG00000041880	137.718	-0.0183104	0.128935	-0.142013	0.88707	NA
THAP3	ENSG00000041988	273.146	0.000366397	0.0617302	0.00593546	0.995264	NA
FAM65C	ENSG00000042062	17.4559	0.276301	0.219341	1.25969	0.207782	NA
TDP1	ENSG00000042088	645.533	0.0944218	0.0759453	1.24329	0.213762	NA
AIFM2	ENSG00000042286	86.3436	0.149292	0.128144	1.16504	0.244003	NA
SPATA7	ENSG00000042317	57.157	0.174887	0.150899	1.15897	0.246469	NA
MED17	ENSG00000042429	1199.72	-0.0395918	0.042502	-0.931529	0.35158	0.521925
RETSAT	ENSG00000042445	572.313	-0.113185	0.0664807	-1.70252	0.0886571	NA
CAPG	ENSG00000042493	1742.01	-0.375072	0.112201	-3.34284	0.000829244	0.0667819
AP2S1	ENSG00000042753	761.944	-0.0705507	0.0770013	-0.916228	0.359548	NA
TG	ENSG00000042832	36.2729	-0.144846	0.264888	-0.54682	0.584502	NA
ADAM28	ENSG00000042980	1522.12	-0.168428	0.155895	-1.08039	0.279969	0.452524
DCUN1D1	ENSG00000043093	2141.83	-0.0711291	0.0841584	-0.845181	0.39801	0.56696
JADE2	ENSG00000043143	2591.22	0.109007	0.0575213	1.89508	0.0580821	0.18562
LCP2	ENSG00000043462	8893.37	-0.339577	0.123158	-2.75725	0.00582904	0.080239
TRIT1	ENSG00000043514	435.88	0.0595842	0.0762333	0.781604	0.434447	NA
ADRB1	ENSG00000043591	6.94718	-0.0690677	0.396343	-0.174263	0.861659	NA
CUL7	ENSG00000044090	328.429	0.0626443	0.0759678	0.824617	0.409589	NA
CTNNA1	ENSG00000044115	2327.2	-0.408496	0.136607	-2.9903	0.00278708	0.0693405
CNTLN	ENSG00000044459	133.257	-0.25383	0.160054	-1.5859	0.112762	NA
HSPA5	ENSG00000044574	7435.41	-0.345917	0.113961	-3.03539	0.00240222	0.0693405
DSG2	ENSG00000046604	7.43653	-0.190794	0.32122	-0.593966	0.552535	NA
WDR37	ENSG00000047056	1543.4	-0.136619	0.0493607	-2.76777	0.00564409	0.0800065
YTHDC2	ENSG00000047188	2055.47	0.024334	0.0498037	0.488598	0.625126	0.757694
ATP6V1H	ENSG00000047249	685.298	-0.0519238	0.0462945	-1.1216	0.262033	NA
POLR2B	ENSG00000047315	5236.81	-0.0601367	0.0393292	-1.52906	0.12625	0.27758
FAM214A	ENSG00000047346	2228.38	0.0273558	0.0634852	0.430901	0.666541	0.789034
ARAP2	ENSG00000047365	3125.83	-0.0934273	0.101018	-0.924855	0.355041	0.525869
TPR	ENSG00000047410	10451.3	-0.114689	0.0719328	-1.59439	0.110848	0.259324
KIAA0556	ENSG00000047578	793.503	-0.389091	0.124779	-3.11823	0.00181939	NA
DTNBP1	ENSG00000047579	456.132	-0.318277	0.118377	-2.68868	0.00717354	NA
ANO2	ENSG00000047617	4.39824	0.0570414	0.379226	0.150415	0.880437	NA
C12orf4	ENSG00000047621	601.129	-0.340341	0.140941	-2.41477	0.0157452	NA
FAM184B	ENSG00000047662	4.67634	-0.669013	0.442784	-1.51093	0.130807	NA
MAP4	ENSG00000047849	1283.18	0.0263442	0.0640293	0.411439	0.680751	0.799515
GOPC	ENSG00000047932	2300.66	0.0463133	0.0443215	1.04494	0.296051	0.465695
USP28	ENSG00000048028	1084.46	0.0330915	0.0758768	0.436121	0.662749	0.78597
HDAC9	ENSG00000048052	1126.84	-0.030103	0.0788626	-0.381715	0.702673	0.814458
TSPAN17	ENSG00000048140	667.018	-0.351629	0.128377	-2.73904	0.00616185	NA
NOP16	ENSG00000048162	285.054	0.0220012	0.0816084	0.269595	0.787472	NA
CC2D2A	ENSG00000048342	15.1479	0.474466	0.279619	1.69683	0.0897287	NA
RRM2B	ENSG00000048392	3665.71	-0.151624	0.127705	-1.18729	0.235111	0.405621
ZNF800	ENSG00000048405	1624.7	0.0464897	0.051551	0.901819	0.367153	0.537382
TNFRSF17	ENSG00000048462	179.287	-0.322248	0.241644	-1.33356	0.182347	NA
SNX29	ENSG00000048471	1221.12	-0.0612544	0.0836781	-0.732024	0.464154	0.627034
MRPS10	ENSG00000048544	885.522	0.0585213	0.0573766	1.01995	0.307752	NA
RSF1	ENSG00000048649	2913.7	-0.0301005	0.0645588	-0.46625	0.641037	0.769949
VPS13D	ENSG00000048707	2269.12	-0.0702029	0.0789139	-0.889614	0.373673	0.543298
CELF2	ENSG00000048740	15150.1	-0.14795	0.0812875	-1.82008	0.0687463	0.199406
FAM120A	ENSG00000048828	5395.02	-0.138213	0.0770475	-1.79387	0.0728343	0.205335
R3HDM1	ENSG00000048991	661.847	0.0645366	0.0556843	1.15897	0.246467	NA
COL9A2	ENSG00000049089	355.31	-0.0395554	0.170244	-0.232345	0.81627	NA
KITLG	ENSG00000049130	3.45764	0.116147	0.40865	0.284221	0.776241	NA
ERCC8	ENSG00000049167	215.718	0.0821696	0.0679291	1.20964	0.226418	NA
ADAMTS6	ENSG00000049192	51.4473	0.111542	0.181455	0.614707	0.538748	NA
H6PD	ENSG00000049239	1814.64	-0.366371	0.117432	-3.11986	0.00180938	0.0689607
VAMP3	ENSG00000049245	2893.81	-0.335615	0.1324	-2.53485	0.0112496	0.0977684
PER3	ENSG00000049246	190.897	0.184154	0.115463	1.59492	0.110731	NA
UTS2	ENSG00000049247	91.1756	-0.678844	0.516684	-1.31385	0.188897	NA
TNFRSF9	ENSG00000049249	120.159	-0.163349	0.261506	-0.624647	0.532203	NA
LTBP1	ENSG00000049323	383.724	-0.155869	0.166877	-0.934036	0.350285	NA
RCN1	ENSG00000049449	402.987	0.00754911	0.114729	0.0657993	0.947538	NA
RFC2	ENSG00000049541	459.03	-0.0633652	0.0647941	-0.977947	0.328101	NA
ARID1B	ENSG00000049618	1649.43	-0.0341119	0.0620863	-0.549427	0.582713	0.727381
CLPTM1L	ENSG00000049656	1524.83	-0.0495196	0.0455358	-1.08749	0.276822	0.449663
NEDD4L	ENSG00000049759	59.5665	-0.0873189	0.138583	-0.630085	0.528639	NA
HEXB	ENSG00000049860	2585.37	-0.171597	0.0809778	-2.11906	0.0340857	0.145564
PTCD2	ENSG00000049883	123.809	0.0254093	0.0882552	0.287907	0.773418	NA
JKAMP	ENSG00000050130	1550.13	-0.0962928	0.0717764	-1.34157	0.179736	0.341689
DKK3	ENSG00000050165	24.4831	0.303469	0.337069	0.900316	0.367952	NA
ARHGEF5	ENSG00000050327	41.4845	-0.0159835	0.16067	-0.09948	0.920757	NA
NFE2L3	ENSG00000050344	223.035	-0.0356531	0.16769	-0.212614	0.831628	NA
MCUR1	ENSG00000050393	541.522	-0.0507515	0.1126	-0.450723	0.652189	NA
LIMA1	ENSG00000050405	462.778	0.101159	0.0828687	1.22071	0.222196	NA
LETMD1	ENSG00000050426	1049.87	0.138144	0.0734727	1.88021	0.0600789	0.188612
SLC4A8	ENSG00000050438	117.119	-0.0525855	0.143115	-0.367434	0.713295	NA
LAMC3	ENSG00000050555	5.47891	0.138513	0.456042	0.303728	0.761335	NA
PTGER3	ENSG00000050628	22.3865	0.0271955	0.243049	0.111893	0.910908	NA
TNIP3	ENSG00000050730	17.5446	-0.142805	0.184866	-0.772478	0.439831	NA
MAPK9	ENSG00000050748	983.907	0.0631785	0.061496	1.02736	0.304252	0.473443
COL23A1	ENSG00000050767	4.57405	0.114884	0.415424	0.276548	0.782128	NA
FAM160A2	ENSG00000051009	1458.17	-0.275865	0.111808	-2.46732	0.0136128	0.101736
HERPUD1	ENSG00000051108	2531.64	-0.153314	0.0673552	-2.2762	0.0228339	0.123906
HOMER3	ENSG00000051128	110.556	-0.304845	0.155611	-1.95902	0.0501104	NA
RAD51	ENSG00000051180	24.0103	0.282632	0.249998	1.13054	0.25825	NA
POLQ	ENSG00000051341	32.4751	0.015086	0.238959	0.0631321	0.949661	NA
PIK3CB	ENSG00000051382	1774.6	-0.209554	0.0861377	-2.43278	0.0149832	0.104205
CYBA	ENSG00000051523	5992.41	-0.110169	0.109757	-1.00375	0.315497	0.485038
THOC3	ENSG00000051596	174.893	0.223358	0.118529	1.88442	0.0595081	NA
HEBP2	ENSG00000051620	2260.53	-0.0541943	0.144941	-0.373906	0.708474	0.81783
MPHOSPH9	ENSG00000051825	1128.4	0.169877	0.075332	2.25505	0.0241302	0.126088
PLEKHA5	ENSG00000052126	107.928	0.381763	0.157061	2.43066	0.0150714	NA
SIKE1	ENSG00000052723	1849.38	0.115175	0.0490095	2.35005	0.0187711	0.114289
RRP12	ENSG00000052749	1820.49	-0.2146	0.139832	-1.5347	0.124857	0.275096
FNIP2	ENSG00000052795	576.787	-0.0372076	0.0926621	-0.40154	0.688022	NA
MSMO1	ENSG00000052802	565.297	0.061293	0.0723171	0.847559	0.396684	NA
TTC17	ENSG00000052841	2563.04	-0.0110152	0.0368735	-0.29873	0.765146	0.856282
FSTL4	ENSG00000053108	10.1392	0.327213	0.321765	1.01693	0.309186	NA
FOXN3	ENSG00000053254	5434.98	-0.0620281	0.0696613	-0.890424	0.373238	0.542983
AKR7A2	ENSG00000053371	317.459	0.0653723	0.10324	0.633209	0.526597	NA
MRTO4	ENSG00000053372	404.15	0.109718	0.0905382	1.21184	0.225574	NA
USE1	ENSG00000053501	228.266	0.0230805	0.079283	0.291116	0.770963	NA
MCF2L2	ENSG00000053524	23.2062	0.177478	0.198064	0.896065	0.370218	NA
AP5M1	ENSG00000053770	1661.95	-0.04382	0.062354	-0.702761	0.482205	0.642776
ANAPC4	ENSG00000053900	1837.69	0.0811343	0.0452725	1.79213	0.073112	0.205392
KCNQ1	ENSG00000053918	755.734	-0.11061	0.0726657	-1.52217	0.127965	NA
TRAPPC3	ENSG00000054116	1144.26	-0.044156	0.0487798	-0.905211	0.365354	0.535374
THRAP3	ENSG00000054118	6107.55	-0.164699	0.0601406	-2.73857	0.00617069	0.0809942
PHPT1	ENSG00000054148	229.716	-0.0666946	0.0813396	-0.819953	0.412243	NA
ENTPD2	ENSG00000054179	35.0328	-0.0932179	0.380101	-0.245245	0.806267	NA
LY75	ENSG00000054219	1505.84	-0.108605	0.0780758	-1.39103	0.164218	0.324829
ARID4B	ENSG00000054267	6400.15	-0.197928	0.106664	-1.85562	0.0635078	0.193562
OPN3	ENSG00000054277	573.493	0.00175508	0.0757746	0.0231618	0.981521	NA
SDCCAG8	ENSG00000054282	538.29	-0.00277666	0.0640683	-0.043339	0.965431	NA
PTPRN	ENSG00000054356	16.2334	-0.0486137	0.297101	-0.163627	0.870025	NA
HHAT	ENSG00000054392	69.9565	0.157747	0.120463	1.30951	0.190362	NA
KIF1B	ENSG00000054523	1752.03	-0.717528	0.187393	-3.82901	0.000128658	0.042221
FOXC1	ENSG00000054598	3.05812	-0.286311	0.441062	-0.64914	0.516248	NA
TBC1D22A	ENSG00000054611	979.342	-0.0391233	0.0579336	-0.675312	0.499478	0.658322
SYNE2	ENSG00000054654	5495.58	-0.0440551	0.118415	-0.37204	0.709863	0.818434
ATP9A	ENSG00000054793	324.973	-0.666197	0.237813	-2.80134	0.00508901	NA
FAM168A	ENSG00000054965	1329.48	-0.0978528	0.0472238	-2.07211	0.0382554	0.152554
RELT	ENSG00000054967	1750	-0.153518	0.11219	-1.36838	0.171194	0.331352
GALC	ENSG00000054983	2008.06	-0.207371	0.099371	-2.08683	0.0369033	0.150252
NOP58	ENSG00000055044	1869.66	0.150672	0.0661932	2.27625	0.0228313	0.123906
SZRD1	ENSG00000055070	3390.72	-0.106305	0.0484273	-2.19514	0.0281534	0.133531
KCNH2	ENSG00000055118	41.6998	0.283186	0.179871	1.57439	0.115397	NA
CUL1	ENSG00000055130	1780.62	-0.0372861	0.0890009	-0.41894	0.67526	0.795032
FAM114A2	ENSG00000055147	783.449	-0.137216	0.0531868	-2.5799	0.00988291	NA
CYFIP2	ENSG00000055163	7623.66	0.00123718	0.0598531	0.0206702	0.983509	0.992054
TAB2	ENSG00000055208	5686.78	-0.111885	0.0810918	-1.37973	0.16767	0.32788
GINM1	ENSG00000055211	829.436	0.0289859	0.0770416	0.376238	0.70674	NA
EIF2AK2	ENSG00000055332	4807.5	-0.290836	0.236246	-1.23107	0.218295	0.387619
USP36	ENSG00000055483	1040.08	0.183449	0.0745427	2.46099	0.0138553	0.101877
KMT2C	ENSG00000055609	5195.98	-0.188814	0.103417	-1.82576	0.0678869	0.199327
MCOLN3	ENSG00000055732	18.0089	0.186883	0.312655	0.59773	0.55002	NA
PUM2	ENSG00000055917	8639.83	-0.0672013	0.0625141	-1.07498	0.282384	0.45502
MRPL43	ENSG00000055950	475.644	0.0835761	0.0617402	1.35367	0.17584	NA
ITIH4	ENSG00000055955	10.6869	-0.271632	0.198345	-1.3695	0.170844	NA
ITIH1	ENSG00000055957	7.81587	-0.387851	0.293519	-1.32138	0.186374	NA
C4orf27	ENSG00000056050	372.38	-0.0364808	0.076476	-0.477023	0.633346	NA
ZFR	ENSG00000056097	3159.83	-0.0487975	0.0466701	-1.04558	0.295753	0.465626
TRAF1	ENSG00000056558	2049.14	0.169968	0.104591	1.62507	0.104148	0.250838
RC3H2	ENSG00000056586	3417.27	-0.0639753	0.0670232	-0.954524	0.339818	0.510999
IL17RB	ENSG00000056736	22.3378	-0.379562	0.299187	-1.26865	0.204567	NA
TRAF3IP2	ENSG00000056972	311.657	0.0767242	0.070855	1.08283	0.278882	NA
DCBLD2	ENSG00000057019	48.4885	0.322435	0.168723	1.91103	0.0560006	NA
SOAT1	ENSG00000057252	2799.98	-0.138166	0.0783586	-1.76326	0.0778573	0.212168
PKP2	ENSG00000057294	62.926	-0.151384	0.252764	-0.598913	0.549231	NA
MSH4	ENSG00000057468	6.57809	0.0842341	0.288844	0.291625	0.770573	NA
GDI2	ENSG00000057608	8356.81	-0.139902	0.0746625	-1.8738	0.0609581	0.190117
PRDM1	ENSG00000057657	1996.67	-0.34132	0.155942	-2.18876	0.0286144	0.134668
ATG5	ENSG00000057663	1040.75	-0.0113666	0.0456827	-0.248817	0.803503	0.880717
TMCC3	ENSG00000057704	2433.31	-0.200648	0.157923	-1.27054	0.203891	0.370479
PITHD1	ENSG00000057757	867.411	0.102294	0.0517209	1.97781	0.0479502	NA
MTA3	ENSG00000057935	370.493	0.135073	0.101155	1.33531	0.181776	NA
USP13	ENSG00000058056	204.161	0.157935	0.108796	1.45166	0.146596	NA
ATP11B	ENSG00000058063	7913.61	-0.337665	0.137758	-2.45115	0.01424	0.102916
CDK14	ENSG00000058091	776.34	-0.267203	0.112562	-2.37383	0.0176046	NA
SEC61A1	ENSG00000058262	3893.07	-0.0702047	0.0484649	-1.44857	0.147458	0.305441
PPP1R12A	ENSG00000058272	7053.06	-0.200404	0.105172	-1.9055	0.0567156	0.183456
RASGRF1	ENSG00000058335	3.95838	-0.18375	0.375616	-0.489197	0.624702	NA
CROCC	ENSG00000058453	463.259	0.24261	0.125273	1.93665	0.0527887	NA
POLR3E	ENSG00000058600	844.004	0.0778337	0.0807195	0.96425	0.334921	NA
ATP2B4	ENSG00000058668	4454.87	-0.253756	0.136488	-1.85918	0.0630013	0.192693
ZC3H11A	ENSG00000058673	9978.06	-0.16893	0.0782566	-2.15867	0.0308761	0.138976
RIOK2	ENSG00000058729	835.959	0.061439	0.0576899	1.06499	0.286881	NA
YIPF1	ENSG00000058799	1008.93	-0.434375	0.140203	-3.0982	0.00194702	0.0689607
NDC1	ENSG00000058804	616.564	0.220679	0.0654788	3.37023	0.000751058	NA
DGKG	ENSG00000058866	244.829	-0.183402	0.120463	-1.52248	0.127888	NA
FLYWCH1	ENSG00000059122	590.035	0.243935	0.142824	1.70794	0.0876478	NA
UNKL	ENSG00000059145	923.823	-0.0200282	0.0911303	-0.219775	0.826047	0.89526
TBXAS1	ENSG00000059377	4343.23	-0.297847	0.129784	-2.29494	0.0217364	0.121286
PARP12	ENSG00000059378	2106.24	-0.106064	0.155126	-0.68373	0.494146	0.654518
ALDH18A1	ENSG00000059573	610.091	0.10559	0.0753417	1.40149	0.161069	NA
TARBP1	ENSG00000059588	1371.81	0.135351	0.106229	1.27414	0.202614	0.369442
PET112	ENSG00000059691	222.258	0.0313029	0.0701654	0.44613	0.655503	NA
MXD1	ENSG00000059728	27573.8	-0.346948	0.16883	-2.05501	0.0398779	0.15479
CDK17	ENSG00000059758	2129.06	0.027082	0.0515286	0.525572	0.599186	0.740871
DNAJC25	ENSG00000059769	224.79	-0.0387685	0.0811515	-0.47773	0.632843	NA
SLC2A3	ENSG00000059804	8983.29	-0.633309	0.202528	-3.12702	0.0017659	0.0689607
PSD	ENSG00000059915	31.7412	0.395876	0.206558	1.91654	0.0552962	NA
CTDP1	ENSG00000060069	859.515	-0.0748851	0.093801	-0.79834	0.424673	NA
YBX3	ENSG00000060138	1972.38	-0.122366	0.1207	-1.0138	0.310678	0.479038
STYK1	ENSG00000060140	29.7897	0.24568	0.253685	0.968443	0.332823	NA
WNK1	ENSG00000060237	6796.04	-0.106212	0.091433	-1.16164	0.245381	0.417355
CCAR1	ENSG00000060339	2874.47	0.0421536	0.0406421	1.03719	0.299647	0.469231
OGFR	ENSG00000060491	2252.71	-0.123288	0.115681	-1.06575	0.286535	0.457894
GNA15	ENSG00000060558	399.695	-0.266301	0.102756	-2.59159	0.00955325	NA
CREB3L3	ENSG00000060566	2.28105	-0.527669	0.780578	-0.675998	0.499042	NA
PIGV	ENSG00000060642	375.967	-0.191154	0.0582997	-3.27881	0.00104245	NA
PTPRU	ENSG00000060656	3.10957	0.502514	0.654981	0.767219	0.442951	NA
SNRNP40	ENSG00000060688	750.196	0.102213	0.0534846	1.91107	0.0559954	NA
RIMBP2	ENSG00000060709	11.9277	1.66653	1.44935	1.14985	0.250206	NA
QSER1	ENSG00000060749	727.029	0.089294	0.0848593	1.05226	0.292681	NA
MPC1	ENSG00000060762	625.451	0.0170547	0.0605423	0.281698	0.778175	NA
ACAA1	ENSG00000060971	2667.53	-0.207363	0.0850212	-2.43896	0.0147298	0.103564
BCAT1	ENSG00000060982	336.452	-0.138398	0.278297	-0.497302	0.618976	NA
HDAC7	ENSG00000061273	3381.58	-0.205826	0.0884084	-2.32813	0.0199051	0.116968
LZTS1	ENSG00000061337	8.65097	0.834532	0.351561	2.37379	0.0176067	NA
SPAG4	ENSG00000061656	2.61001	-0.355095	0.414362	-0.856968	0.391463	NA
NCKAP1	ENSG00000061676	256.355	-0.024436	0.125264	-0.195076	0.845334	NA
MRPS35	ENSG00000061794	845.596	0.0496282	0.0488473	1.01599	0.309636	NA
GUCY1B3	ENSG00000061918	351.617	-0.240662	0.152281	-1.58039	0.114019	NA
SFSWAP	ENSG00000061936	1345.41	0.00597695	0.0526092	0.11361	0.909547	0.948277
TNK2	ENSG00000061938	1905.52	0.0704281	0.0818935	0.859996	0.389791	0.557742
MON2	ENSG00000061987	2735.07	-0.110085	0.0506297	-2.17431	0.0296822	0.135861
GPBP1	ENSG00000062194	5560.68	-0.143315	0.0844113	-1.69781	0.0895433	0.229639
DGAT2	ENSG00000062282	3657.76	-0.409764	0.174092	-2.35373	0.0185863	0.113966
ZNF112	ENSG00000062370	38.7176	0.125012	0.212256	0.588968	0.555883	NA
CS	ENSG00000062485	2783.7	-0.0383866	0.0711996	-0.53914	0.58979	0.733587
LTK	ENSG00000062524	198.331	0.248141	0.204195	1.21521	0.224284	NA
MRPS24	ENSG00000062582	10.6221	0.51428	0.252555	2.03631	0.0417192	NA
ELMO2	ENSG00000062598	1759.31	-0.250807	0.0897323	-2.79505	0.0051891	0.077451
WAPAL	ENSG00000062650	4165.73	-0.10987	0.0702467	-1.56406	0.117805	0.267009
VMP1	ENSG00000062716	15433.5	-0.329462	0.143262	-2.29971	0.0214644	0.12044
APPBP2	ENSG00000062725	1545.68	0.0202108	0.0503982	0.401022	0.688404	0.805053
POLD1	ENSG00000062822	234.073	0.108558	0.0952787	1.13937	0.25455	NA
EIF4B	ENSG00000063046	16528.8	0.0397976	0.0679781	0.585448	0.558247	0.707492
SLC6A16	ENSG00000063127	117.466	-0.0490451	0.0954712	-0.513716	0.60745	NA
GLTSCR1	ENSG00000063169	285.99	0.124928	0.0952011	1.31225	0.189435	NA
SPHK2	ENSG00000063176	199.457	0.00601523	0.084265	0.0713847	0.943092	NA
RPL18	ENSG00000063177	9253.87	0.121715	0.0866135	1.40527	0.15994	0.319771
CA11	ENSG00000063180	155.666	-0.0321866	0.113077	-0.284644	0.775917	NA
ISOC2	ENSG00000063241	115.321	0.134116	0.130448	1.02811	0.303896	NA
U2AF2	ENSG00000063244	3170.89	-0.0872555	0.0468551	-1.86224	0.0625694	0.191925
EPN1	ENSG00000063245	874.135	-0.0182278	0.113604	-0.16045	0.872526	NA
MED29	ENSG00000063322	1259.74	-0.00736892	0.0349796	-0.210663	0.83315	0.899251
AHRR	ENSG00000063438	13.7868	-0.141292	0.236464	-0.597521	0.55016	NA
GPC1	ENSG00000063660	7.07349	0.369335	0.267863	1.37882	0.16795	NA
ADCK1	ENSG00000063761	120.385	0.0972871	0.109003	0.89252	0.372114	NA
HAGH	ENSG00000063854	509.076	-0.000221774	0.0609151	-0.0036407	0.997095	NA
RNF4	ENSG00000063978	2460.82	-0.0534882	0.0297437	-1.79831	0.0721283	0.204006
CASP8	ENSG00000064012	9141.68	-0.227309	0.0916629	-2.47984	0.0131442	0.101202
LIMCH1	ENSG00000064042	4.77493	0.202183	0.324921	0.622253	0.533775	NA
ASUN	ENSG00000064102	656.712	0.102737	0.0569065	1.80537	0.0710165	NA
TM7SF3	ENSG00000064115	904.343	0.0159748	0.0521778	0.306161	0.759482	0.853576
SPA17	ENSG00000064199	26.2031	0.0243962	0.153863	0.158558	0.874017	NA
TSPAN32	ENSG00000064201	1048.13	0.21378	0.101792	2.10017	0.0357141	0.148496
ST3GAL6	ENSG00000064225	1137.1	-0.157484	0.117194	-1.34379	0.179017	0.34081
ATP2C2	ENSG00000064270	11.8352	-0.273412	0.547389	-0.499483	0.617439	NA
NGFR	ENSG00000064300	6.57371	0.141066	0.366802	0.384585	0.700545	NA
CDON	ENSG00000064309	20.851	0.239975	0.239322	1.00273	0.315991	NA
TAF2	ENSG00000064313	1235.63	0.0426659	0.0572649	0.745061	0.456235	0.619113
HIPK2	ENSG00000064393	2054.82	-0.0332544	0.100551	-0.330721	0.740855	0.840805
TNPO3	ENSG00000064419	1695.48	-0.137993	0.0745941	-1.84992	0.0643244	0.194575
RFXANK	ENSG00000064490	596.821	-0.108599	0.0551433	-1.96941	0.0489065	NA
TMEM161A	ENSG00000064545	162.629	0.0970243	0.0995831	0.974305	0.329905	NA
LPAR2	ENSG00000064547	1995.73	-0.456671	0.157854	-2.89299	0.00381593	0.0715059
CTSA	ENSG00000064601	4100.53	-0.342826	0.108536	-3.15863	0.00158513	0.0689607
SUGP2	ENSG00000064607	2449.64	0.00998914	0.04931	0.202578	0.839465	0.90364
SLC12A2	ENSG00000064651	426.365	0.0816793	0.0655413	1.24623	0.212681	NA
SNX24	ENSG00000064652	77.7592	0.0976794	0.11193	0.872679	0.382838	NA
CNN2	ENSG00000064666	11973.7	-0.187509	0.132749	-1.41251	0.157799	0.317658
ABCA7	ENSG00000064687	2811.51	-0.174603	0.164664	-1.06036	0.288981	0.460064
DDX20	ENSG00000064703	919.495	0.0841883	0.0536278	1.56986	0.116447	0.265411
BTBD1	ENSG00000064726	2260.39	-0.0326287	0.0571407	-0.571024	0.567983	0.716355
FAR2	ENSG00000064763	1200.3	-0.350423	0.162363	-2.15827	0.0309068	0.138976
BCAS1	ENSG00000064787	6.05491	0.552401	0.378605	1.45904	0.144554	NA
CHI3L2	ENSG00000064886	626.217	-0.0239074	0.15957	-0.149824	0.880904	NA
SBNO2	ENSG00000064932	3921.28	-0.570468	0.200507	-2.84513	0.00443931	0.0729276
PMS1	ENSG00000064933	739.365	0.103864	0.0696496	1.49123	0.1359	NA
HMG20B	ENSG00000064961	608.879	0.0233185	0.0915569	0.254688	0.798964	NA
CALCRL	ENSG00000064989	122.315	-0.163229	0.150975	-1.08116	0.279625	NA
TAF11	ENSG00000064995	890.149	0.0144593	0.051826	0.278997	0.780247	NA
ANKS1A	ENSG00000064999	722.9	-0.241808	0.121001	-1.99839	0.0456747	NA
AP3D1	ENSG00000065000	1932.53	-0.137421	0.0603759	-2.27608	0.022841	0.123906
ZNF76	ENSG00000065029	702.303	0.093534	0.0746185	1.2535	0.210025	NA
SLC9A3R2	ENSG00000065054	18.8719	-0.0474427	0.224275	-0.211538	0.832467	NA
NTHL1	ENSG00000065057	107.52	0.096478	0.110292	0.874749	0.381711	NA
UHRF1BP1	ENSG00000065060	596.162	-0.00576874	0.0963414	-0.0598781	0.952253	NA
GNAI3	ENSG00000065135	4741.65	-0.175509	0.101525	-1.72874	0.0838561	0.220992
IPO5	ENSG00000065150	2133.2	0.137698	0.0591927	2.32626	0.0200046	0.116973
OAT	ENSG00000065154	1449.06	-0.188818	0.124147	-1.52092	0.128279	0.280507
WDR3	ENSG00000065183	1027.04	0.109123	0.0699103	1.5609	0.118547	0.267166
PKN2	ENSG00000065243	5463.81	-0.136611	0.0983773	-1.38864	0.164942	0.325521
WDR18	ENSG00000065268	176.824	0.259862	0.125444	2.07153	0.0383093	NA
TRAM2	ENSG00000065308	754.04	-0.0722673	0.069879	-1.03418	0.301053	NA
NTN1	ENSG00000065320	2.34517	0.18529	0.4613	0.401669	0.687928	NA
MCM10	ENSG00000065328	16.4986	-0.0572319	0.351816	-0.162676	0.870774	NA
DGKA	ENSG00000065357	5585.85	0.0604114	0.0952672	0.634126	0.525999	0.68348
ERBB3	ENSG00000065361	12.3939	0.40097	0.292006	1.37316	0.169703	NA
ANKRD44	ENSG00000065413	4493.38	-0.166511	0.113739	-1.46398	0.1432	0.299709
KARS	ENSG00000065427	2900.67	-0.301535	0.11197	-2.69301	0.00708099	0.0835072
ADAT1	ENSG00000065457	622.05	0.0395034	0.0690164	0.572377	0.567066	NA
PDIA5	ENSG00000065485	115.151	0.0299815	0.112516	0.266465	0.789881	NA
TBC1D22B	ENSG00000065491	365.772	-0.0518971	0.0583679	-0.889138	0.373929	NA
NDUFB4	ENSG00000065518	1034.04	0.0187919	0.0529566	0.354855	0.722698	0.82934
SPEN	ENSG00000065526	3951.62	-0.110089	0.0918926	-1.19802	0.230911	0.401156
MYLK	ENSG00000065534	676.423	-0.127132	0.151524	-0.839017	0.40146	NA
ZC3H15	ENSG00000065548	2243.46	-0.0120876	0.0503203	-0.240213	0.810165	0.884507
MAP2K4	ENSG00000065559	2368	-0.148604	0.0972591	-1.52792	0.126533	0.277734
TMEM206	ENSG00000065600	276.524	0.0529081	0.0719203	0.735649	0.461945	NA
SLK	ENSG00000065613	5497.79	-0.315376	0.130836	-2.41046	0.0159323	0.107358
CYB5R4	ENSG00000065615	5512.03	-0.277141	0.133942	-2.06911	0.0385358	0.152972
COL17A1	ENSG00000065618	18.1406	-0.371152	0.440079	-0.843376	0.399018	NA
GSTO2	ENSG00000065621	15.8995	-0.0881695	0.187532	-0.470156	0.638243	NA
SEC61A2	ENSG00000065665	221.46	-0.0772383	0.0937258	-0.824088	0.40989	NA
PRKCQ	ENSG00000065675	1134.48	0.180324	0.0904272	1.99413	0.0461378	0.165198
TLE2	ENSG00000065717	87.2162	0.267437	0.158431	1.68803	0.0914057	NA
ASB1	ENSG00000065802	996.979	0.0547821	0.0620436	0.882962	0.377257	0.546692
FAM107B	ENSG00000065809	9039.22	-0.111704	0.0700393	-1.59487	0.110741	0.25919
ME1	ENSG00000065833	73.2583	0.0542264	0.173865	0.311888	0.755126	NA
TBC1D1	ENSG00000065882	3226.19	-0.206183	0.0873963	-2.35917	0.0183156	0.113232
CDK13	ENSG00000065883	2387.83	-0.0391223	0.0444142	-0.88085	0.378399	0.547248
MTHFD2	ENSG00000065911	1050.64	-0.266988	0.138946	-1.92153	0.0546652	0.18007
FOXJ2	ENSG00000065970	1340.56	-0.0406241	0.0655647	-0.619603	0.535519	0.689732
YBX1	ENSG00000065978	6602.83	0.0159931	0.0467016	0.342452	0.732011	0.835305
PDE4A	ENSG00000065989	235.29	0.0655433	0.121043	0.541488	0.588171	NA
PPP2R5A	ENSG00000066027	4073.37	-0.0428627	0.0862255	-0.4971	0.619119	0.753735
CTNNA2	ENSG00000066032	3.44577	-1.46699	0.792626	-1.85079	0.0641991	NA
ELAVL1	ENSG00000066044	1089.42	0.0375097	0.0368796	1.01708	0.309113	0.477471
TIE1	ENSG00000066056	9.51353	0.371061	0.298491	1.24312	0.213823	NA
DIP2B	ENSG00000066084	4013.25	-0.306206	0.126221	-2.42595	0.0152683	0.105227
SMARCD1	ENSG00000066117	1069.61	-0.0425474	0.0422202	-1.00775	0.313574	0.482649
KDM4A	ENSG00000066135	1208.15	-0.071521	0.0466983	-1.53155	0.125632	0.276455
NFYC	ENSG00000066136	1490.19	-0.197048	0.083506	-2.35968	0.0182905	0.113232
ZMYND12	ENSG00000066185	15.3093	-0.146357	0.260561	-0.561698	0.574322	NA
ASPM	ENSG00000066279	94.6229	0.164223	0.286707	0.572791	0.566786	NA
CD84	ENSG00000066294	2998.25	-0.0194428	0.0953661	-0.203875	0.838451	0.902921
ELOVL1	ENSG00000066322	1550.09	-0.132094	0.0548243	-2.40941	0.0159783	0.107419
SPI1	ENSG00000066336	8812.54	-0.361083	0.154449	-2.33788	0.0193933	0.115398
ZNRD1	ENSG00000066379	611.094	-0.00465171	0.0745157	-0.0624259	0.950224	NA
MPPED2	ENSG00000066382	15.4714	0.482437	0.304886	1.58235	0.113569	NA
ZBTB11	ENSG00000066422	2673.7	0.0433785	0.042593	1.01844	0.308468	0.476616
ATXN3	ENSG00000066427	1113.93	-0.0646976	0.0830712	-0.778821	0.436085	0.601401
GOLGA5	ENSG00000066455	1217.62	-0.0999921	0.0590038	-1.69467	0.0901374	0.230371
FGFR2	ENSG00000066468	101.193	0.2609	0.414922	0.628793	0.529485	NA
LRRC40	ENSG00000066557	670.336	0.0712046	0.0680975	1.04563	0.295733	NA
ISOC1	ENSG00000066583	416.648	0.032702	0.0841639	0.388551	0.697608	NA
TRMT11	ENSG00000066651	424.484	0.164907	0.0933353	1.76682	0.0772586	NA
THUMPD1	ENSG00000066654	2976.35	0.0839245	0.052039	1.61272	0.106805	0.254717
MSANTD3	ENSG00000066697	208.554	0.0215083	0.112068	0.191922	0.847804	NA
ATG2B	ENSG00000066739	2013.48	-0.0667895	0.0844335	-0.791031	0.428926	0.59429
ARFGEF1	ENSG00000066777	4034.01	-0.112744	0.0680569	-1.65662	0.0975964	0.241976
ZFAT	ENSG00000066827	409.557	-0.127068	0.176398	-0.720348	0.471311	NA
MTFR1	ENSG00000066855	156.956	0.0715132	0.0736485	0.971007	0.331545	NA
STAG3	ENSG00000066923	48.9965	-0.039392	0.157256	-0.250496	0.802204	NA
FECH	ENSG00000066926	447.151	0.0851346	0.059968	1.41967	0.155705	NA
MYO9A	ENSG00000066933	1043.82	0.0138581	0.0862474	0.160679	0.872346	0.924931
PFKP	ENSG00000067057	541.187	0.101391	0.0891289	1.13757	0.255299	NA
IDI1	ENSG00000067064	3558.81	-0.667046	0.193939	-3.43946	0.000582876	0.0624598
SP100	ENSG00000067066	6458.76	-0.29583	0.140989	-2.09825	0.0358827	0.148653
KLF6	ENSG00000067082	13431.8	-0.212569	0.119093	-1.78489	0.0742788	0.206419
PPAP2A	ENSG00000067113	78.9723	0.14346	0.129113	1.11112	0.266516	NA
NEO1	ENSG00000067141	182.386	0.281274	0.148801	1.89026	0.0587229	NA
TRAM1	ENSG00000067167	6633.14	0.0235502	0.054568	0.431575	0.66605	0.78899
TNFRSF1A	ENSG00000067182	6312.64	-0.483964	0.164925	-2.93445	0.00334139	0.0696774
CACNB1	ENSG00000067191	122.398	0.288178	0.11114	2.59294	0.00951604	NA
EVI5	ENSG00000067208	725.294	-0.104575	0.116773	-0.895541	0.370498	NA
STOML1	ENSG00000067221	120.451	-0.096122	0.0924589	-1.03962	0.298517	NA
PKM	ENSG00000067225	9557.43	-0.277791	0.068908	-4.03133	5.54629e-05	0.042221
DHX29	ENSG00000067248	1053.03	0.058527	0.0386411	1.51463	0.129865	0.282451
DNTTIP2	ENSG00000067334	1877.19	-0.0437863	0.0541153	-0.809131	0.41844	0.584786
METTL22	ENSG00000067365	286.468	-0.262508	0.0604209	-4.34466	1.39495e-05	NA
TP53BP1	ENSG00000067369	851.227	-0.0950637	0.0635642	-1.49555	0.13477	NA
RRP15	ENSG00000067533	589.903	0.148973	0.0843454	1.76623	0.0773578	NA
RHOA	ENSG00000067560	16404.4	-0.220227	0.0751875	-2.92904	0.00340009	0.0698434
DHX8	ENSG00000067596	2252.3	-0.22807	0.075577	-3.01772	0.00254684	0.0693405
PMS2P4	ENSG00000067601	36.2084	-0.132239	0.145032	-0.911795	0.361877	NA
PRKCZ	ENSG00000067606	343.973	0.0612289	0.0993044	0.616578	0.537513	NA
IARS2	ENSG00000067704	2076.15	-0.00835941	0.0352232	-0.237327	0.812403	0.885642
SYT1	ENSG00000067715	3.66545	0.196005	0.510023	0.384307	0.700751	NA
NAV3	ENSG00000067798	17.1527	-0.393518	0.355934	-1.10559	0.268903	NA
ROGDI	ENSG00000067836	417.321	-0.00113488	0.124604	-0.00910789	0.992733	NA
ROCK1	ENSG00000067900	8213.92	-0.205006	0.102877	-1.99273	0.0462909	0.165519
CBFB	ENSG00000067955	2382.8	0.0563795	0.0451129	1.24974	0.211394	0.379567
HYAL2	ENSG00000068001	140.849	-0.219855	0.111586	-1.97028	0.0488062	NA
HDAC4	ENSG00000068024	1702.47	-0.485632	0.169789	-2.8602	0.00423371	0.0715758
RASSF1	ENSG00000068028	1811.92	0.0732719	0.0889949	0.823327	0.410322	0.579017
IFI35	ENSG00000068079	1101.64	-0.640267	0.238632	-2.68307	0.00729499	0.0848754
HEATR6	ENSG00000068097	470.143	-0.00672525	0.0811609	-0.0828632	0.93396	NA
COASY	ENSG00000068120	1066.55	-0.196782	0.0748538	-2.62888	0.00856667	0.089864
PLEKHH3	ENSG00000068137	2.98844	-0.159379	0.331626	-0.4806	0.630801	NA
MEF2A	ENSG00000068305	3034.72	-0.312557	0.122757	-2.54615	0.0108919	0.0962762
INPP5A	ENSG00000068383	719.219	-0.146766	0.107938	-1.35972	0.173917	NA
PRR11	ENSG00000068489	164.711	-0.187147	0.153334	-1.22052	0.222269	NA
REEP1	ENSG00000068615	35.7935	0.232954	0.352889	0.660135	0.509167	NA
ATP11A	ENSG00000068650	2680.36	-0.356036	0.141315	-2.51945	0.0117538	0.0989097
POLR1A	ENSG00000068654	541.735	0.0795382	0.0856523	0.928618	0.353087	NA
LAPTM4A	ENSG00000068697	2883.15	-0.194231	0.0848143	-2.29007	0.0220171	0.121867
TTC7A	ENSG00000068724	1628.61	-0.151117	0.0737023	-2.05037	0.0403285	0.155251
IP6K2	ENSG00000068745	1598.66	-0.0871165	0.0635929	-1.36991	0.170715	0.330792
SRBD1	ENSG00000068784	929.757	-0.168773	0.107127	-1.57545	0.115153	0.264307
CYFIP1	ENSG00000068793	741.11	-0.205557	0.134846	-1.52439	0.127412	NA
KIF2A	ENSG00000068796	2881.64	0.0568309	0.068675	0.827534	0.407934	0.575959
RASGRP2	ENSG00000068831	5969.51	0.0676837	0.0703029	0.962744	0.335676	0.506081
PSME4	ENSG00000068878	2924.86	-0.0223963	0.047648	-0.470036	0.638329	0.7683
IFT80	ENSG00000068885	618.014	0.113429	0.0736751	1.53958	0.123662	NA
SIRT2	ENSG00000068903	1063.44	-0.0946693	0.0650036	-1.45637	0.145291	0.302313
ERLEC1	ENSG00000068912	1215.28	0.0142053	0.0527242	0.269427	0.787601	0.870595
PPP2R5B	ENSG00000068971	337.729	-0.314479	0.117276	-2.68153	0.00732859	NA
PYGM	ENSG00000068976	181.697	-0.149925	0.123258	-1.21635	0.223853	NA
MAST4	ENSG00000069020	392.847	0.00231739	0.12825	0.0180694	0.985584	NA
SDK2	ENSG00000069188	136.861	0.338917	0.211722	1.60076	0.10943	NA
NUP133	ENSG00000069248	1506.9	0.114828	0.0386533	2.97072	0.00297099	0.0693405
NUCKS1	ENSG00000069275	4436.99	0.0967623	0.0721114	1.34184	0.179647	0.341689
VPS35	ENSG00000069329	4016.25	-0.139304	0.0764708	-1.82166	0.0685063	0.199338
DNAJA2	ENSG00000069345	2006.6	-0.0494466	0.0457428	-1.08097	0.27971	0.452463
BCL3	ENSG00000069399	950.42	-0.552226	0.197058	-2.80236	0.00507305	0.0772548
KCNAB2	ENSG00000069424	3988.19	0.0444296	0.0680116	0.653264	0.513586	0.672424
CLEC2D	ENSG00000069493	3471.97	0.158202	0.0908718	1.74094	0.0816947	0.217492
RORA	ENSG00000069667	4079.41	0.318636	0.0978493	3.2564	0.00112837	0.0685416
TGFBR3	ENSG00000069702	1013.27	0.250987	0.1692	1.48337	0.137976	0.292765
KIAA1107	ENSG00000069712	155.694	0.151552	0.118059	1.2837	0.199248	NA
ATP1B3	ENSG00000069849	1046.76	-0.10053	0.105196	-0.955641	0.339253	0.510444
NEDD4	ENSG00000069869	338.837	-0.449586	0.172569	-2.60526	0.00918043	NA
PIGB	ENSG00000069943	1142.03	-0.0282211	0.109206	-0.258421	0.796082	0.87611
MAPK6	ENSG00000069956	953.451	0.042494	0.0555263	0.765295	0.444096	0.608635
GNB5	ENSG00000069966	689.11	0.102643	0.0840585	1.22108	0.222054	NA
RAB27A	ENSG00000069974	6327.8	-0.333268	0.131537	-2.53364	0.0112883	0.0977684
CECR5	ENSG00000069998	555.441	0.0052455	0.0608619	0.0861869	0.931318	NA
UFD1L	ENSG00000070010	1357.37	-0.0780223	0.0463728	-1.6825	0.0924719	0.233821
LRP6	ENSG00000070018	114.152	0.297268	0.264473	1.124	0.261014	NA
GUCY2C	ENSG00000070019	4.97744	0.0898387	0.373607	0.240463	0.809971	NA
SCT	ENSG00000070031	2.71025	0.624924	0.616423	1.01379	0.310683	NA
PHRF1	ENSG00000070047	1102.1	0.0415707	0.065025	0.639303	0.522626	0.680168
IKBKAP	ENSG00000070061	1637.29	0.057038	0.0584852	0.975255	0.329434	0.49883
NUCB2	ENSG00000070081	1988.95	0.087392	0.0883084	0.989623	0.322359	0.49211
PFN2	ENSG00000070087	78.5748	0.368507	0.171373	2.15032	0.0315296	NA
PTPN3	ENSG00000070159	3.52765	-0.244181	0.415071	-0.588288	0.556339	NA
SPTB	ENSG00000070182	95.4119	-0.277859	0.194363	-1.42958	0.152837	NA
DAPP1	ENSG00000070190	6819.31	-0.381745	0.154928	-2.46402	0.013739	0.101799
SLC44A1	ENSG00000070214	1272.02	-0.0649691	0.0803247	-0.808831	0.418612	0.584871
TMEM260	ENSG00000070269	1203.04	-0.346688	0.126012	-2.75124	0.00593699	0.080239
SMG6	ENSG00000070366	729.434	0.0493967	0.0537506	0.918998	0.358097	NA
EXOC5	ENSG00000070367	2300.29	0.0138858	0.0650755	0.21338	0.83103	0.897653
CLTCL1	ENSG00000070371	133.815	-0.232218	0.161544	-1.43749	0.15058	NA
FSTL3	ENSG00000070404	59.3254	-0.114174	0.12791	-0.892609	0.372066	NA
DGCR2	ENSG00000070413	2825.53	-0.192277	0.0850435	-2.26093	0.0237637	0.125649
RNF126	ENSG00000070423	420.822	0.273945	0.133726	2.04856	0.0405055	NA
MNT	ENSG00000070444	996.023	-0.150423	0.0905424	-1.66135	0.0966424	0.240753
ZXDC	ENSG00000070476	987.038	-0.0691975	0.0544165	-1.27163	0.203506	0.370295
JMJD6	ENSG00000070495	833.179	-0.213135	0.100757	-2.11534	0.0344013	NA
POLB	ENSG00000070501	1009.65	-0.299436	0.133674	-2.24005	0.0250877	0.127737
ST6GALNAC1	ENSG00000070526	42.227	-0.337518	0.382716	-0.8819	0.377831	NA
WIPI1	ENSG00000070540	696.878	-0.0476019	0.146057	-0.325914	0.744489	NA
GBA2	ENSG00000070610	1774.7	-0.116209	0.0692	-1.67932	0.0930894	0.235041
NDST1	ENSG00000070614	1789.29	-0.27804	0.124916	-2.22581	0.0260269	0.129425
ASNS	ENSG00000070669	617.954	0.0457331	0.108621	0.421035	0.673729	NA
AP3M2	ENSG00000070718	595.228	0.158595	0.0858362	1.84764	0.0646538	NA
ST6GALNAC2	ENSG00000070731	1050.38	-0.440183	0.185031	-2.37897	0.0173609	0.111148
PABPC1	ENSG00000070756	30655.8	0.0709014	0.0430309	1.64769	0.0994173	0.244518
TESK2	ENSG00000070759	466.456	-0.248581	0.110673	-2.24608	0.024699	NA
C16orf80	ENSG00000070761	392.51	0.0692336	0.0460774	1.50255	0.132955	NA
CSNK2A2	ENSG00000070770	1140.44	0.0447543	0.0481839	0.928823	0.352981	0.523558
EIF2B3	ENSG00000070785	238.805	0.0203298	0.0795849	0.255448	0.798377	NA
TCOF1	ENSG00000070814	994.105	0.0371914	0.0634781	0.585894	0.557947	0.707492
CDC42	ENSG00000070831	13776.3	-0.200249	0.0735937	-2.721	0.0065084	0.0819763
OSBPL3	ENSG00000070882	810.811	0.0584596	0.0863973	0.676637	0.498636	NA
SLC12A3	ENSG00000070915	17.2408	0.0394456	0.275787	0.143029	0.886267	NA
RAD18	ENSG00000070950	383.986	0.0128831	0.0902979	0.142674	0.886548	NA
ATP2B1	ENSG00000070961	6928.29	-0.0508635	0.082575	-0.615967	0.537916	0.691626
NCK2	ENSG00000071051	1619.35	-0.0718689	0.0853644	-0.841908	0.39984	0.568416
MAP4K4	ENSG00000071054	6040.49	-0.349831	0.12414	-2.81804	0.0048318	0.0753272
MGAT4A	ENSG00000071073	5563.76	0.167858	0.0739196	2.27081	0.0231582	0.124336
RPL31	ENSG00000071082	10165.2	0.0668092	0.0767221	0.870795	0.383866	0.552277
WDR1	ENSG00000071127	9679.8	-0.160958	0.0485202	-3.31734	0.000908794	0.0667819
SNX13	ENSG00000071189	2832.84	-0.187162	0.102334	-1.82894	0.0674087	0.199327
ARHGAP10	ENSG00000071205	186.565	0.109936	0.121366	0.905822	0.36503	NA
RPS6KA2	ENSG00000071242	344.422	-0.0509153	0.185361	-0.274681	0.783561	NA
ING3	ENSG00000071243	1177.64	-0.0994028	0.0625814	-1.58838	0.112201	0.26132
VASH1	ENSG00000071246	571.507	-0.0962154	0.197817	-0.486385	0.626694	NA
LMCD1	ENSG00000071282	3.52297	0.353236	0.415326	0.850503	0.395045	NA
WBSCR22	ENSG00000071462	669.433	0.0386354	0.0617508	0.625667	0.531533	NA
SEL1L	ENSG00000071537	5707.06	-0.206356	0.0971472	-2.12416	0.0336572	0.144712
TRIP13	ENSG00000071539	17.0545	0.0924272	0.252916	0.365446	0.714778	NA
TCF3	ENSG00000071564	1056.9	0.0655256	0.0969339	0.675983	0.499052	0.658013
TRIB2	ENSG00000071575	3206.25	0.106618	0.0887476	1.20137	0.229609	0.399903
DAZAP1	ENSG00000071626	1579.65	0.0442336	0.0601626	0.735234	0.462197	0.62494
MBD3	ENSG00000071655	470.802	0.158384	0.0917851	1.7256	0.0844198	NA
HLTF	ENSG00000071794	841.612	0.1362	0.0739689	1.84131	0.0655763	NA
CPSF1	ENSG00000071894	1318.22	0.281248	0.0983715	2.85904	0.00424925	0.0716068
MYO3B	ENSG00000071909	32.3285	0.138757	0.306856	0.452191	0.651131	NA
CYBRD1	ENSG00000071967	1163.27	-0.0124249	0.149725	-0.0829848	0.933864	0.962485
PDCD2	ENSG00000071994	1397.32	0.0741244	0.0377019	1.96607	0.0492909	0.172238
RDH11	ENSG00000072042	1377.61	0.00565463	0.0552879	0.102276	0.918538	0.954628
PRKACA	ENSG00000072062	2106.52	-0.213977	0.102964	-2.07818	0.0376929	0.151316
LPHN1	ENSG00000072071	211.407	0.296138	0.124954	2.36998	0.0177891	NA
ACTN1	ENSG00000072110	9385.03	-0.337672	0.138036	-2.44625	0.014435	0.1032
ZFYVE26	ENSG00000072121	1022.92	-0.0874529	0.0668427	-1.30834	0.190758	0.354634
EPN2	ENSG00000072134	436.345	0.0456145	0.204836	0.222688	0.823778	NA
PTPN18	ENSG00000072135	3747.38	-0.0678575	0.0740442	-0.916446	0.359433	0.529805
LIMS2	ENSG00000072163	98.3265	-0.209126	0.191893	-1.08981	0.275799	NA
SPEG	ENSG00000072195	94.5883	0.439859	0.191322	2.29905	0.021502	NA
LNX1	ENSG00000072201	4.79829	-0.777521	0.423163	-1.8374	0.0661506	NA
ALDH3A2	ENSG00000072210	912.121	0.0457621	0.0575584	0.795055	0.426581	0.592409
TFRC	ENSG00000072274	1428.96	0.0235864	0.0707208	0.333514	0.738746	0.838959
SREBF1	ENSG00000072310	660.728	0.208622	0.0998278	2.08982	0.0366338	NA
AFF4	ENSG00000072364	3501.4	-0.0292197	0.0582235	-0.501854	0.61577	0.751624
UBE2D1	ENSG00000072401	4159.99	-0.485643	0.198672	-2.44445	0.0145074	0.1032
MPP5	ENSG00000072415	363.942	0.113838	0.0786615	1.44719	0.147845	NA
RHOBTB1	ENSG00000072422	289.741	0.0134791	0.172518	0.0781317	0.937723	NA
MARK2	ENSG00000072518	2857.32	-0.24186	0.119022	-2.03206	0.042148	0.158478
HMMR	ENSG00000072571	45.8852	0.190453	0.267193	0.712793	0.475974	NA
CHFR	ENSG00000072609	1694.89	-0.0640825	0.0679018	-0.943752	0.345296	0.516264
P4HA2	ENSG00000072682	22.992	-0.58976	0.25642	-2.29997	0.0214497	NA
FCGR2B	ENSG00000072694	1177.27	0.0432086	0.168979	0.255704	0.798179	0.877275
NFATC3	ENSG00000072736	3004.29	0.0580259	0.0580028	1.0004	0.317118	0.486527
TRNT1	ENSG00000072756	838.225	0.102124	0.0713029	1.43225	0.152072	NA
ACADVL	ENSG00000072778	3202.63	-0.185978	0.071937	-2.58529	0.00972963	0.0929255
STK10	ENSG00000072786	9970.77	-0.152713	0.0817342	-1.86841	0.0617043	0.191188
FBXW11	ENSG00000072803	1776.31	-0.0900564	0.0440428	-2.04475	0.0408797	0.156218
ACAP1	ENSG00000072818	5138.37	-0.186498	0.0910912	-2.04737	0.0406213	0.155805
EVC	ENSG00000072840	15.2457	0.0484991	0.262372	0.184848	0.853348	NA
DERL2	ENSG00000072849	1476.56	-0.090978	0.0538617	-1.6891	0.0911993	0.231837
SIDT1	ENSG00000072858	752.065	0.0828965	0.0762798	1.08674	0.277151	NA
NDE1	ENSG00000072864	2337.94	-0.202574	0.115952	-1.74705	0.0806282	0.215338
MRVI1	ENSG00000072952	2103.86	-0.53537	0.225824	-2.37074	0.0177526	0.112205
TMEM38A	ENSG00000072954	102.72	-0.203714	0.178593	-1.14066	0.254012	NA
AP1M1	ENSG00000072958	1552	-0.0403639	0.0689381	-0.585509	0.558205	0.707492
PVR	ENSG00000073008	175.062	-0.107814	0.140406	-0.767871	0.442564	NA
XRCC1	ENSG00000073050	557.258	-0.061883	0.0516739	-1.19757	0.231086	NA
SCARB1	ENSG00000073060	240.998	-0.0332528	0.114428	-0.2906	0.771357	NA
MCM2	ENSG00000073111	237.455	0.14217	0.119805	1.18668	0.235354	NA
PANX2	ENSG00000073150	370.1	-0.318084	0.209814	-1.51603	0.129512	NA
SELO	ENSG00000073169	491.074	-0.0145809	0.0965273	-0.151055	0.879932	NA
TP63	ENSG00000073282	13.7983	0.340215	0.285695	1.19083	0.23372	NA
ALPK1	ENSG00000073331	3667.92	-0.414479	0.187498	-2.21057	0.0270654	0.130795
LLGL2	ENSG00000073350	429.674	0.201135	0.109284	1.84049	0.0656962	NA
PDE8A	ENSG00000073417	541.176	0.041996	0.0663883	0.632581	0.527007	NA
NLE1	ENSG00000073536	262.246	0.16051	0.116048	1.38313	0.166625	NA
SDHA	ENSG00000073578	1399.7	-0.0365028	0.0616485	-0.592111	0.553776	0.704526
SMARCE1	ENSG00000073584	1597.59	0.0442309	0.0523417	0.845041	0.398088	0.56696
GSDMB	ENSG00000073605	865.344	-0.0368325	0.0983433	-0.37453	0.70801	NA
KDM5A	ENSG00000073614	4989.66	-0.159792	0.0848654	-1.88289	0.059715	0.18845
ADAM11	ENSG00000073670	4.71437	0.0701749	0.344895	0.203467	0.83877	NA
PPP2R3A	ENSG00000073711	14.2725	-0.195046	0.238144	-0.819028	0.412771	NA
FERMT2	ENSG00000073712	2.42031	1.12823	0.498949	2.26122	0.0237458	NA
DHRS9	ENSG00000073737	1055.74	-0.349611	0.243005	-1.4387	0.150236	0.308868
PTGS2	ENSG00000073756	3324.49	-0.467876	0.244877	-1.91066	0.0560485	0.182201
IGF2BP2	ENSG00000073792	205.752	-0.202008	0.125458	-1.61017	0.10736	NA
MAP3K13	ENSG00000073803	317.5	-0.315541	0.118388	-2.66531	0.00769178	NA
ST6GAL1	ENSG00000073849	6121.95	0.0156868	0.0753113	0.208292	0.835001	0.900696
TBX21	ENSG00000073861	945.308	0.188802	0.18298	1.03182	0.302157	0.471949
FRY	ENSG00000073910	2844.51	-0.253863	0.14229	-1.78412	0.0744041	0.206419
PICALM	ENSG00000073921	16109.4	-0.334821	0.138468	-2.41805	0.0156041	0.106445
NSF	ENSG00000073969	968.122	-0.125927	0.051376	-2.45109	0.0142424	0.102916
CLASP1	ENSG00000074054	1622.15	-0.149991	0.0885821	-1.69325	0.0904081	0.230572
MRPS34	ENSG00000074071	494.867	0.125943	0.09425	1.33627	0.181462	NA
CLNS1A	ENSG00000074201	1695.17	0.0275533	0.0588846	0.467921	0.639841	0.769105
TEAD2	ENSG00000074219	14.5571	0.137638	0.399182	0.344799	0.730246	NA
EED	ENSG00000074266	752.168	0.0699488	0.0574566	1.21742	0.223445	NA
CDHR2	ENSG00000074276	22.2333	0.0760426	0.157629	0.482415	0.629511	NA
TSG101	ENSG00000074319	1619.76	-0.184514	0.0717245	-2.57254	0.0100956	0.0937223
C17orf85	ENSG00000074356	1427.33	-0.0367287	0.0676806	-0.542677	0.587352	0.731251
ATP2A3	ENSG00000074370	7427.3	-0.0428929	0.0840194	-0.510512	0.609693	0.748208
MGLL	ENSG00000074416	551.337	-0.178537	0.1583	-1.12784	0.259389	NA
NTN4	ENSG00000074527	10.653	0.356823	0.394184	0.90522	0.365349	NA
BCS1L	ENSG00000074582	328.792	0.0607376	0.0856008	0.709544	0.477987	NA
NUAK1	ENSG00000074590	7.89366	1.00453	0.465478	2.15807	0.0309227	NA
DPP8	ENSG00000074603	3165.72	-0.0379463	0.0603936	-0.628316	0.529797	0.686083
SLC24A1	ENSG00000074621	122.648	0.0662442	0.0919671	0.720304	0.471338	NA
ZNF532	ENSG00000074657	282.128	0.124387	0.115502	1.07693	0.281514	NA
SCARF1	ENSG00000074660	990.522	-0.431823	0.2482	-1.73982	0.0818907	0.217492
LMAN1	ENSG00000074695	1955.83	0.131077	0.0804126	1.63006	0.10309	0.249389
PTPLAD1	ENSG00000074696	716.437	0.166597	0.0731771	2.27662	0.0228089	NA
IPCEF1	ENSG00000074706	2846.42	-0.0324695	0.059478	-0.545908	0.585129	0.729596
ZZEF1	ENSG00000074755	3414.52	-0.140919	0.0832743	-1.69222	0.0906032	0.230751
ENO1	ENSG00000074800	9493.44	-0.206973	0.0721191	-2.86988	0.00410623	0.0715758
C19orf10	ENSG00000074842	505.783	-0.0430543	0.105835	-0.406806	0.68415	NA
ANO8	ENSG00000074855	169.993	0.174788	0.0976262	1.79039	0.073392	NA
TUBE1	ENSG00000074935	623.417	0.220481	0.0841503	2.62009	0.00879073	NA
ARHGEF10L	ENSG00000074964	363.41	-0.198337	0.145387	-1.3642	0.172506	NA
TXK	ENSG00000074966	1608.95	0.235943	0.123995	1.90285	0.0570597	0.184032
ACTR6	ENSG00000075089	957.09	0.0239056	0.0650407	0.367548	0.713211	0.821206
TIPIN	ENSG00000075131	88.0181	0.124327	0.101388	1.22625	0.220103	NA
SRI	ENSG00000075142	1330.48	-0.0881767	0.0756939	-1.16491	0.244055	0.416239
EIF4G3	ENSG00000075151	1972.27	-0.510527	0.145757	-3.50258	0.000460781	0.0577506
NUP37	ENSG00000075188	371.384	0.0401365	0.0676078	0.593668	0.552734	NA
SEMA3A	ENSG00000075213	9.1841	0.162991	0.343334	0.474729	0.63498	NA
GTSE1	ENSG00000075218	18.7517	0.378926	0.29347	1.29119	0.196637	NA
SEMA3C	ENSG00000075223	333.833	-0.274983	0.137915	-1.99385	0.0461683	NA
TTC38	ENSG00000075234	703.752	-0.00438553	0.16042	-0.0273377	0.97819	NA
ACAT1	ENSG00000075239	496.057	0.0454073	0.0767643	0.591516	0.554174	NA
GRAMD4	ENSG00000075240	787.88	-0.0161044	0.0711951	-0.226201	0.821045	NA
CELSR1	ENSG00000075275	159.283	-0.147706	0.183221	-0.806165	0.420148	NA
WNT8B	ENSG00000075290	3.62379	1.19496	0.460847	2.59297	0.009515	NA
ZNF638	ENSG00000075292	5442.65	-0.109393	0.0666616	-1.64102	0.100793	0.246624
SLC25A40	ENSG00000075303	1452.3	-0.0202781	0.0766865	-0.264429	0.791449	0.87337
TIMM21	ENSG00000075336	343.13	0.104137	0.0651946	1.59733	0.110193	NA
ADD2	ENSG00000075340	229.998	-0.030114	0.166214	-0.181177	0.856229	NA
RASAL2	ENSG00000075391	17.2104	-0.114103	0.238172	-0.47908	0.631882	NA
VPS9D1	ENSG00000075399	668.113	-1.0946	0.253386	-4.31989	1.56108e-05	NA
ZNF37A	ENSG00000075407	1053.72	0.0748243	0.0603329	1.24019	0.214905	0.383161
MARK3	ENSG00000075413	2707.49	-0.196132	0.0782321	-2.50705	0.0121744	0.0989097
SLC25A3	ENSG00000075415	4750.51	0.0252296	0.0447006	0.564413	0.572473	0.72028
FNDC3B	ENSG00000075420	3258.98	-0.54645	0.198181	-2.75733	0.00582752	0.080239
FOSL2	ENSG00000075426	5664.95	-0.571003	0.206003	-2.77182	0.00557442	0.0800021
FRYL	ENSG00000075539	3737.71	-0.0412566	0.0759625	-0.543118	0.587049	0.731047
TMEM131	ENSG00000075568	2281.97	-0.146069	0.0777517	-1.87866	0.0602905	0.188612
FSCN1	ENSG00000075618	73.0963	0.0145814	0.184422	0.0790654	0.936981	NA
ACTB	ENSG00000075624	75580.6	-0.170813	0.0838712	-2.03661	0.0416893	0.15759
PLD1	ENSG00000075651	309.201	-0.10508	0.134727	-0.779953	0.435419	NA
WDR62	ENSG00000075702	20.6729	-0.0560155	0.205702	-0.272314	0.785381	NA
DLG1	ENSG00000075711	1652.24	0.0665926	0.0472429	1.40958	0.158664	0.318537
RAB7A	ENSG00000075785	6860.1	-0.250199	0.105586	-2.36963	0.0178059	0.112205
BCAP29	ENSG00000075790	885.069	-0.0209454	0.0655904	-0.319336	0.749471	NA
SEC31B	ENSG00000075826	558.653	0.174818	0.109224	1.60054	0.109478	NA
SART3	ENSG00000075856	1591.35	0.00860453	0.037867	0.227231	0.820245	0.8909
ARHGAP15	ENSG00000075884	4021.85	-0.17095	0.0995693	-1.71689	0.0859984	0.22418
EXOSC7	ENSG00000075914	348.344	0.0467498	0.0690652	0.676893	0.498474	NA
KIFAP3	ENSG00000075945	637.721	-0.0152512	0.0722899	-0.210973	0.832909	NA
MKRN2	ENSG00000075975	957.152	0.0196038	0.042511	0.461147	0.644693	0.771034
MCM6	ENSG00000076003	727.778	0.189999	0.0853689	2.22563	0.0260392	NA
REXO2	ENSG00000076043	449.355	0.131257	0.0803142	1.6343	0.102197	NA
RBM7	ENSG00000076053	1146.6	-0.069492	0.0896114	-0.775481	0.438055	0.603053
RBMS2	ENSG00000076067	100.688	-0.0874703	0.170461	-0.513139	0.607854	NA
BAZ2A	ENSG00000076108	6245.51	-0.33037	0.113021	-2.92307	0.00346594	0.0703126
PTPN23	ENSG00000076201	540.597	0.022248	0.0676148	0.32904	0.742125	NA
MLH1	ENSG00000076242	649.701	-0.0461568	0.0420835	-1.09679	0.272733	NA
UNG	ENSG00000076248	260.533	0.206711	0.101578	2.03499	0.0418514	NA
FMO4	ENSG00000076258	102.053	0.103283	0.0944893	1.09306	0.274367	NA
KLHL20	ENSG00000076321	621.206	0.10166	0.055937	1.81741	0.0691542	NA
SLC46A1	ENSG00000076351	111.801	0.158033	0.129531	1.22004	0.222448	NA
PLXNA2	ENSG00000076356	118.588	-0.29923	0.160046	-1.86965	0.0615328	NA
SPAG5	ENSG00000076382	102.833	0.164673	0.145843	1.12911	0.25885	NA
ANKRD13A	ENSG00000076513	7472.85	-0.210233	0.09603	-2.18924	0.0285792	0.134624
TPD52	ENSG00000076554	1073.71	0.0301556	0.105624	0.285501	0.77526	0.863163
ACACB	ENSG00000076555	415.113	0.0249225	0.144994	0.171886	0.863527	NA
TRAF4	ENSG00000076604	230.2	-0.0115799	0.10206	-0.113462	0.909664	NA
PAG1	ENSG00000076641	5807.49	-0.0736941	0.0974852	-0.755951	0.449678	0.613449
GPATCH1	ENSG00000076650	403.208	-0.0499407	0.0517246	-0.965511	0.334289	NA
ICAM3	ENSG00000076662	13333.9	-0.274808	0.131071	-2.09663	0.036026	0.149128
NT5C2	ENSG00000076685	6351.02	-0.373937	0.131805	-2.83705	0.00455328	0.0738706
MCAM	ENSG00000076706	3.1695	0.991607	0.339013	2.92498	0.0034448	NA
CAMSAP3	ENSG00000076826	2.64036	0.473815	0.443026	1.0695	0.284846	NA
RAP1GAP	ENSG00000076864	9.91764	-0.293209	0.312764	-0.937477	0.348513	NA
XAB2	ENSG00000076924	1158.9	0.100687	0.0537582	1.87296	0.0610746	0.190161
ARHGEF1	ENSG00000076928	8270.75	-0.00269152	0.0723951	-0.0371782	0.970343	0.98295
STXBP2	ENSG00000076944	2118.45	-0.278273	0.125035	-2.22557	0.0260432	0.129425
MAP2K7	ENSG00000076984	1173.1	-0.0129862	0.0688338	-0.18866	0.850359	0.912172
DGKD	ENSG00000077044	3397.18	-0.0528737	0.0654502	-0.807846	0.419179	0.585193
TOP2B	ENSG00000077097	7393.58	0.0349707	0.0481344	0.726521	0.46752	0.630251
TM9SF3	ENSG00000077147	5844.01	-0.00802718	0.0371973	-0.2158	0.829143	0.896787
NFKB2	ENSG00000077150	2538.35	-0.168374	0.100329	-1.67822	0.0933038	0.235384
UBE2T	ENSG00000077152	57.8843	0.197184	0.131363	1.50106	0.13334	NA
PPP1R12B	ENSG00000077157	2009.42	-0.248134	0.125512	-1.97697	0.0480455	0.169587
DNAJC10	ENSG00000077232	4114.95	0.0433104	0.0686695	0.630708	0.528231	0.684904
GTF3C1	ENSG00000077235	1209.66	-0.014021	0.0638526	-0.219583	0.826196	0.89526
IL4R	ENSG00000077238	7139.64	-0.528681	0.149039	-3.54727	0.000389245	0.0563826
USP33	ENSG00000077254	3466.43	-0.0489076	0.0621511	-0.786915	0.431331	0.596896
SNRPA	ENSG00000077312	638.778	0.0538269	0.0797024	0.675349	0.499454	NA
SPAG6	ENSG00000077327	5.37397	-0.0674112	0.335339	-0.201024	0.84068	NA
EXOSC5	ENSG00000077348	209.49	0.0792598	0.0900468	0.880207	0.378747	NA
DYNC1I2	ENSG00000077380	1455.31	-0.0656356	0.0571314	-1.14885	0.250616	0.422192
APBB1IP	ENSG00000077420	7722.9	-0.347541	0.146143	-2.37809	0.0174025	0.111274
LRCH4	ENSG00000077454	3757.26	-0.0371905	0.10346	-0.359467	0.719246	0.826516
FAM76B	ENSG00000077458	2136.21	-0.00433653	0.071356	-0.0607731	0.95154	0.972387
SIRT6	ENSG00000077463	297.717	0.0172994	0.0944626	0.183135	0.854692	NA
POLD3	ENSG00000077514	890.147	-0.252968	0.115153	-2.19679	0.0280355	NA
CAPZB	ENSG00000077549	7658.71	-0.174358	0.0738374	-2.36138	0.0182071	0.113188
GPR137B	ENSG00000077585	438.347	-0.0638701	0.115056	-0.555121	0.578812	NA
NAALAD2	ENSG00000077616	5.06681	0.357962	0.440341	0.812921	0.416264	NA
JADE1	ENSG00000077684	2275.22	0.0423492	0.0611019	0.693091	0.488253	0.648851
FGFR1	ENSG00000077782	114.505	0.247284	0.173427	1.42587	0.153906	NA
GTF2I	ENSG00000077809	3693.48	0.0200792	0.0783424	0.256301	0.797718	0.877115
CST7	ENSG00000077984	2273.86	-0.333177	0.239865	-1.38902	0.164827	0.325418
MAP2	ENSG00000078018	17.2482	-0.166645	0.281697	-0.591574	0.554136	NA
PIAS2	ENSG00000078043	559.892	0.0894101	0.0685112	1.30504	0.191878	NA
AMPH	ENSG00000078053	2.80744	-0.167911	0.565477	-0.296937	0.766514	NA
MCCC1	ENSG00000078070	455.943	0.0877209	0.0594121	1.47648	0.139815	NA
LAMP3	ENSG00000078081	161.98	-0.615489	0.306194	-2.01013	0.0444179	NA
NEBL	ENSG00000078114	287.327	-0.264503	0.629336	-0.42029	0.674274	NA
ACER3	ENSG00000078124	1064.16	-0.386663	0.126069	-3.06708	0.00216163	0.0693405
UBE2K	ENSG00000078140	2213.48	-0.0377209	0.0414593	-0.909829	0.362913	0.533293
PIK3C3	ENSG00000078142	2237.5	-0.0771481	0.0551212	-1.39961	0.161631	0.321661
N4BP2	ENSG00000078177	1023.08	0.0266192	0.0827002	0.321875	0.747547	0.845278
C12orf5	ENSG00000078237	347.784	-0.0705275	0.0944183	-0.746968	0.455083	NA
TULP3	ENSG00000078246	116.024	0.0218393	0.0950903	0.229669	0.818349	NA
SYNJ2	ENSG00000078269	531.794	0.0639448	0.108425	0.589762	0.55535	NA
PPP2R5C	ENSG00000078304	7544.93	-0.0382129	0.0611832	-0.624566	0.532256	0.688359
PMS2P1	ENSG00000078319	191.314	0.0134334	0.0761822	0.176333	0.860033	NA
GNB1	ENSG00000078369	9266.65	-0.147041	0.0647747	-2.27003	0.0232057	0.124463
HOXA9	ENSG00000078399	12.2488	-0.0285688	0.290812	-0.0982381	0.921743	NA
EDN1	ENSG00000078401	37.77	0.137615	0.180548	0.762205	0.445937	NA
MLLT10	ENSG00000078403	1160.27	0.0507397	0.0460829	1.10105	0.270874	0.444255
ZCWPW1	ENSG00000078487	270.49	0.0438863	0.0844111	0.519911	0.603126	NA
NRD1	ENSG00000078618	8009.36	-0.289189	0.109212	-2.64796	0.00809791	0.0877495
VDAC3	ENSG00000078668	2386.71	0.0321957	0.0478443	0.672928	0.500993	0.65974
PCM1	ENSG00000078674	4710.85	0.0437919	0.0474978	0.921977	0.35654	0.527077
TNRC6C	ENSG00000078687	904.089	0.106748	0.0917813	1.16307	0.244803	0.416835
CBFA2T2	ENSG00000078699	882.267	0.0370351	0.0426515	0.868319	0.38522	NA
ITCH	ENSG00000078747	4940.13	-0.0943627	0.0867471	-1.08779	0.276688	0.449663
TP53INP2	ENSG00000078804	535.554	-0.198805	0.169269	-1.1745	0.240196	NA
SDF4	ENSG00000078808	1839.95	-0.0642483	0.0565668	-1.13579	0.256043	0.428033
MYH7B	ENSG00000078814	4.51129	0.0306506	0.365352	0.0838934	0.933141	NA
TP73	ENSG00000078900	4.13107	1.0523	0.45963	2.28945	0.0220534	NA
TOLLIP	ENSG00000078902	1155.74	-0.0665956	0.071417	-0.93249	0.351083	0.521633
UBE2D4	ENSG00000078967	199.584	0.0827441	0.0719325	1.1503	0.250019	NA
THOC1	ENSG00000079134	1170.37	0.102034	0.0564101	1.80878	0.0704845	0.201428
FKBP7	ENSG00000079150	26.8705	0.274154	0.130656	2.09829	0.0358799	NA
OSBPL6	ENSG00000079156	9.65955	0.0263067	0.311187	0.0845367	0.93263	NA
SLC1A3	ENSG00000079215	61.6989	-1.97324	0.355995	-5.54288	2.9753e-08	NA
XRCC5	ENSG00000079246	9636.23	-0.111193	0.0516317	-2.15358	0.031273	0.139752
LXN	ENSG00000079257	296.646	-0.0349804	0.0986511	-0.354587	0.722899	NA
SP140	ENSG00000079263	1764.79	-0.287219	0.132119	-2.17394	0.0297098	0.135861
MKNK1	ENSG00000079277	2174.87	-0.475253	0.169656	-2.80127	0.00509026	0.0772548
TNS1	ENSG00000079308	200.695	-0.083565	0.202829	-0.411998	0.680341	NA
REXO1	ENSG00000079313	636.141	0.0457142	0.087896	0.520094	0.602998	NA
SAR1A	ENSG00000079332	3543.07	-0.0356807	0.0506081	-0.705038	0.480786	0.64154
CDC14A	ENSG00000079335	1537.53	0.179639	0.063276	2.83897	0.00452587	0.0738706
RAPGEF3	ENSG00000079337	10.7411	0.360973	0.263713	1.36881	0.171059	NA
CEACAM1	ENSG00000079385	1458.4	-1.16669	0.364498	-3.20081	0.0013704	0.0689607
SENP1	ENSG00000079387	915.793	-0.0209674	0.0615913	-0.340428	0.733534	0.835783
DUSP13	ENSG00000079393	3.63885	0.107867	0.496411	0.217293	0.82798	NA
CIC	ENSG00000079432	1935.02	-0.0391326	0.110749	-0.353346	0.723829	0.829775
LIPE	ENSG00000079435	108.63	0.119839	0.112309	1.06705	0.28595	NA
FDFT1	ENSG00000079459	1891.07	-0.0147682	0.0497404	-0.296906	0.766539	0.856819
PAFAH1B3	ENSG00000079462	140.397	0.0992657	0.101963	0.973547	0.330281	NA
KIF22	ENSG00000079616	1003	0.0522955	0.0695086	0.752359	0.451835	0.615165
LRRC16A	ENSG00000079691	167.525	0.274267	0.152979	1.79283	0.0729995	NA
PGM1	ENSG00000079739	658.731	-0.074991	0.107842	-0.69538	0.486817	NA
DDX1	ENSG00000079785	1792.2	-0.00755212	0.0481392	-0.156881	0.875339	0.926638
DNM2	ENSG00000079805	5158.33	-0.169242	0.074678	-2.26629	0.0234336	0.125171
EPB41L2	ENSG00000079819	445.888	0.0212407	0.111555	0.190405	0.848992	NA
MOXD1	ENSG00000079931	30.7365	-0.107358	0.225772	-0.475517	0.634418	NA
STX7	ENSG00000079950	7449.04	-0.192787	0.0866303	-2.22539	0.0260548	0.129425
RABL2B	ENSG00000079974	428.051	0.06268	0.0806246	0.777429	0.436905	NA
KEAP1	ENSG00000079999	594.569	0.000971786	0.0611246	0.0158984	0.987315	NA
DDX43	ENSG00000080007	40.9866	0.474139	0.336919	1.40728	0.159344	NA
DCT	ENSG00000080166	10.449	0.200386	0.283019	0.70803	0.478927	NA
SLC35C2	ENSG00000080189	1326.46	-0.0375336	0.0428948	-0.875014	0.381566	0.550028
CRYBG3	ENSG00000080200	414.688	-0.0989905	0.109521	-0.903851	0.366074	NA
RFX3	ENSG00000080298	919.799	-0.0282891	0.0704277	-0.401676	0.687922	0.805053
RIF1	ENSG00000080345	3365.43	-0.100131	0.08903	-1.12469	0.260722	0.432384
RAB21	ENSG00000080371	2945.55	-0.156279	0.0967046	-1.61604	0.106085	0.253781
SLC4A4	ENSG00000080493	88.548	0.0685724	0.221084	0.310165	0.756436	NA
SMARCA2	ENSG00000080503	4056.31	-0.00307419	0.0545499	-0.0563555	0.955059	0.974674
SESN1	ENSG00000080546	1582.25	0.182098	0.109974	1.65582	0.0977578	0.242261
COL5A3	ENSG00000080573	89.5771	0.24964	0.377921	0.660562	0.508893	NA
SRCAP	ENSG00000080603	3241.17	-0.100574	0.0732437	-1.37314	0.169709	0.329453
KIAA0020	ENSG00000080608	695.839	0.0420133	0.0653009	0.64338	0.519977	NA
CNOT4	ENSG00000080802	755.414	-0.0626178	0.0652235	-0.960051	0.33703	NA
PSEN1	ENSG00000080815	4724.64	-0.238443	0.0997486	-2.39044	0.016828	0.109632
CPOX	ENSG00000080819	706.489	0.122258	0.0554615	2.20437	0.0274982	NA
CLDND1	ENSG00000080822	2234.99	0.0906017	0.0517955	1.74922	0.0802535	0.214887
MOK	ENSG00000080823	46.5011	-0.0567392	0.191824	-0.295788	0.767392	NA
HSP90AA1	ENSG00000080824	15813.8	-0.293939	0.129328	-2.27281	0.0230378	0.124218
RBL1	ENSG00000080839	535.885	0.158486	0.0805995	1.96635	0.0492588	NA
DLGAP4	ENSG00000080845	878.562	-0.103499	0.0599388	-1.72675	0.0842126	NA
IGSF9B	ENSG00000080854	45.4518	0.0656775	0.192571	0.341055	0.733062	NA
CROCCP3	ENSG00000080947	154.137	0.137609	0.109657	1.25491	0.209511	NA
NDC80	ENSG00000080986	178.657	0.00866712	0.134354	0.0645098	0.948564	NA
AP4E1	ENSG00000081014	820.578	0.0104667	0.0535205	0.195565	0.844951	NA
RSBN1	ENSG00000081019	2271.85	-0.201249	0.0973572	-2.06712	0.038723	0.153324
MAGI3	ENSG00000081026	69.3462	0.0334832	0.145273	0.230484	0.817715	NA
CXCL2	ENSG00000081041	4.20926	-0.166993	0.37776	-0.44206	0.658446	NA
COL4A4	ENSG00000081052	54.4213	0.0845406	0.237706	0.355652	0.722101	NA
TCF7	ENSG00000081059	6290.21	0.184242	0.126505	1.4564	0.145281	0.302313
OSTM1	ENSG00000081087	2764.73	-0.035805	0.0895529	-0.39982	0.689289	0.805053
IMPG2	ENSG00000081148	36.1988	0.135272	0.135591	0.997647	0.318451	NA
PCNP	ENSG00000081154	4461.9	0.0115003	0.0466003	0.246786	0.805074	0.882069
EXD2	ENSG00000081177	205.101	0.0485124	0.0819997	0.591617	0.554107	NA
ARG2	ENSG00000081181	52.4925	-0.371366	0.183517	-2.02361	0.0430108	NA
MEF2C	ENSG00000081189	2729.15	-0.0423535	0.0911802	-0.464503	0.642287	0.769949
PTPRC	ENSG00000081237	83388.1	-0.217759	0.107816	-2.01973	0.0434114	0.159889
UBA5	ENSG00000081307	929.362	0.111498	0.0578274	1.92811	0.0538416	0.178583
STK17B	ENSG00000081320	15634.7	-0.0818889	0.0786223	-1.04155	0.297621	0.466879
CDC14B	ENSG00000081377	595.879	-0.030711	0.116878	-0.262762	0.792734	NA
ZNF510	ENSG00000081386	713.225	0.118189	0.0726865	1.62601	0.103947	NA
ZNF506	ENSG00000081665	1049.53	0.109411	0.0745798	1.46703	0.142369	0.298569
JMJD4	ENSG00000081692	195.631	0.0332026	0.0988601	0.335854	0.736981	NA
DUSP12	ENSG00000081721	461.163	0.0464487	0.0494695	0.938935	0.347764	NA
AACS	ENSG00000081760	246.19	-6.60631e-05	0.0745467	-0.000886198	0.999293	NA
KIAA0141	ENSG00000081791	1683.25	0.026855	0.0468335	0.573414	0.566364	0.71535
HSPB11	ENSG00000081870	689.971	0.0692843	0.0708925	0.977315	0.328413	NA
PHLPP1	ENSG00000081913	355.996	-0.168029	0.140348	-1.19723	0.231218	NA
IL12RB2	ENSG00000081985	105.369	0.351409	0.208847	1.68261	0.0924499	NA
SMARCD3	ENSG00000082014	418.403	-0.399236	0.139709	-2.85763	0.00426816	NA
WDR70	ENSG00000082068	638.771	0.0495566	0.0447659	1.10702	0.268287	NA
FYB	ENSG00000082074	27219	-0.360219	0.133622	-2.69582	0.00702162	0.0835072
STRADB	ENSG00000082146	623.758	-0.0153461	0.0761653	-0.201484	0.84032	NA
BZW1	ENSG00000082153	4700.28	-0.0497226	0.0604341	-0.822756	0.410647	0.579319
C1QTNF3	ENSG00000082196	55.9582	-0.0165615	0.119323	-0.138796	0.889612	NA
ME2	ENSG00000082212	2331.98	-0.231778	0.0923224	-2.51053	0.012055	0.0989097
C5orf22	ENSG00000082213	725.008	-0.00624661	0.0513582	-0.121628	0.903193	NA
CCNT2	ENSG00000082258	4069.38	-0.0569298	0.0567055	-1.00396	0.3154	0.485031
FAM135A	ENSG00000082269	411.934	-0.0376776	0.0765009	-0.492512	0.622357	NA
COL19A1	ENSG00000082293	229.15	-0.0498445	0.226381	-0.220179	0.825731	NA
EPB41L3	ENSG00000082397	794.653	-0.12613	0.192572	-0.654975	0.512484	NA
COBLL1	ENSG00000082438	482.446	0.00888189	0.146366	0.0606829	0.951612	NA
TRAF5	ENSG00000082512	2416.99	0.0871334	0.0883336	0.986413	0.323931	0.493357
MRPL22	ENSG00000082515	316.229	-0.0117369	0.0678469	-0.172991	0.862658	NA
GEMIN5	ENSG00000082516	517.347	-0.0102259	0.0668635	-0.152937	0.878448	NA
NFE2L1	ENSG00000082641	2446.4	-0.152867	0.0605277	-2.52556	0.0115513	0.0984199
GSK3B	ENSG00000082701	3160.56	-0.195089	0.0968718	-2.01389	0.0440214	0.161277
ITGB5	ENSG00000082781	532.558	-0.231732	0.150126	-1.54358	0.122691	NA
ERC1	ENSG00000082805	568.134	-0.0393831	0.0789298	-0.498964	0.617805	NA
XPO1	ENSG00000082898	5712.72	-0.0101085	0.0618886	-0.163334	0.870256	0.924028
RNF13	ENSG00000082996	5484.75	-0.349297	0.139294	-2.50763	0.0121545	0.0989097
PALB2	ENSG00000083093	335.929	0.157166	0.0666011	2.35981	0.0182843	NA
DOPEY1	ENSG00000083097	1663.99	0.0770219	0.0747513	1.03038	0.302834	0.472381
LYRM2	ENSG00000083099	907.972	0.0880484	0.0590746	1.49046	0.136103	0.290464
BCKDHB	ENSG00000083123	257.693	0.208276	0.0900881	2.31191	0.0207826	NA
KAT6A	ENSG00000083168	6386.49	-0.245082	0.118951	-2.06036	0.039364	0.154151
ZCCHC6	ENSG00000083223	8785.12	-0.373979	0.145506	-2.5702	0.010164	0.0937223
ULK2	ENSG00000083290	625.795	0.135991	0.0820992	1.65643	0.0976358	NA
TNPO1	ENSG00000083312	5889.93	-0.0473582	0.081109	-0.583883	0.559299	0.708482
PLOD1	ENSG00000083444	855.222	-0.292607	0.131829	-2.2196	0.0264461	NA
P2RX5	ENSG00000083454	436.387	-0.0854694	0.152475	-0.560547	0.575106	NA
ITGAE	ENSG00000083457	492.371	-0.07599	0.0765936	-0.99212	0.321139	NA
DIS3	ENSG00000083520	2247.12	0.0228947	0.041945	0.545827	0.585185	0.729596
PIBF1	ENSG00000083535	584.372	0.122294	0.0567064	2.15662	0.0310351	NA
TDRD3	ENSG00000083544	497.729	0.122416	0.0617483	1.98249	0.047424	NA
NUFIP1	ENSG00000083635	137.63	0.0362999	0.0880236	0.412389	0.680055	NA
PDS5B	ENSG00000083642	2191.03	-0.0208218	0.0551825	-0.377325	0.705932	0.816605
OXCT1	ENSG00000083720	943.511	0.140304	0.0714804	1.96283	0.0496654	0.172738
CYLD	ENSG00000083799	11697	-0.0934352	0.0712975	-1.3105	0.190027	0.353719
SLC27A5	ENSG00000083807	44.9266	0.234272	0.157327	1.48908	0.136466	NA
ZNF324	ENSG00000083812	196.443	-0.149107	0.0722054	-2.06503	0.0389198	NA
ZNF671	ENSG00000083814	660.308	-0.0375206	0.0520078	-0.721441	0.470638	NA
ZNF416	ENSG00000083817	145.699	0.0743383	0.097719	0.760735	0.446815	NA
ZNF586	ENSG00000083828	962.057	-0.030602	0.0744824	-0.410862	0.681174	0.799652
ZNF446	ENSG00000083838	228.201	-0.00396663	0.0761392	-0.052097	0.958451	NA
ZNF264	ENSG00000083844	353.999	-0.0578281	0.101653	-0.568875	0.569441	NA
RPS5	ENSG00000083845	7855.1	0.0809237	0.0952783	0.84934	0.395692	0.564472
YTHDC1	ENSG00000083896	5534.37	-0.0859479	0.0470258	-1.82767	0.0675984	0.199327
CHMP2B	ENSG00000083937	1947.72	-0.238385	0.110777	-2.15193	0.031403	0.140035
SMAP2	ENSG00000084070	19443.2	-0.350002	0.140469	-2.49167	0.0127145	0.0998911
PPIE	ENSG00000084072	931.026	0.0514463	0.12468	0.412626	0.679881	0.799032
ZMPSTE24	ENSG00000084073	1968.4	-0.23541	0.103314	-2.27859	0.0226915	0.123609
STARD7	ENSG00000084090	3185.6	0.0131143	0.0375963	0.348819	0.727225	0.832024
NOA1	ENSG00000084092	613.791	0.193958	0.0470059	4.12625	3.6872e-05	NA
REST	ENSG00000084093	2493.25	0.0419272	0.0548167	0.764862	0.444354	0.608635
HAL	ENSG00000084110	2578.39	-0.512955	0.200935	-2.55284	0.0106848	0.0955114
SSH1	ENSG00000084112	1965.15	-0.287164	0.114699	-2.50364	0.0122923	0.0992019
GSTP1	ENSG00000084207	1727.16	-0.0428279	0.080933	-0.529177	0.596683	0.738817
APLP2	ENSG00000084234	11566.4	-0.252873	0.0984684	-2.56806	0.0102268	0.0937223
KIAA1467	ENSG00000084444	134.051	0.109551	0.0930034	1.17792	0.238827	NA
WBP11	ENSG00000084463	1685.17	0.0392526	0.0435367	0.901598	0.367271	0.537382
EIF3I	ENSG00000084623	1906.07	0.0177952	0.0518913	0.342932	0.73165	0.835305
TXLNA	ENSG00000084652	1323.46	0.00956708	0.0418858	0.228409	0.819328	0.89049
NCOA1	ENSG00000084676	5233.2	-0.319955	0.131374	-2.43545	0.0148732	0.103996
AGBL5	ENSG00000084693	192.42	0.120862	0.0809864	1.49237	0.135602	NA
KIF3C	ENSG00000084731	358.169	-0.241344	0.133726	-1.80477	0.0711104	NA
RAB10	ENSG00000084733	4463.42	-0.125399	0.0815377	-1.53793	0.124066	0.274292
HADHA	ENSG00000084754	5131.11	-0.0769518	0.0465457	-1.65325	0.0982794	0.243208
MAPRE3	ENSG00000084764	170.174	-0.122563	0.132665	-0.923855	0.355562	NA
CAD	ENSG00000084774	649.785	0.00634759	0.0859426	0.0738584	0.941123	NA
CD59	ENSG00000085063	2180.16	-0.82252	0.227897	-3.60917	0.000307173	0.0563826
CD82	ENSG00000085117	2590.87	-0.214309	0.126187	-1.69835	0.089442	0.229492
TAF9	ENSG00000085231	1435.84	0.0303467	0.0448192	0.677091	0.498348	0.657417
FCN1	ENSG00000085265	13314.8	-0.361628	0.143752	-2.51565	0.0118813	0.0989097
MYNN	ENSG00000085274	1116.21	-0.0247454	0.0508979	-0.486177	0.626842	0.759245
MECOM	ENSG00000085276	3.5587	0.278759	0.387509	0.719361	0.471918	NA
SCAMP1	ENSG00000085365	1160.08	-4.26635e-05	0.0633006	-0.000673983	0.999462	0.999877
PREP	ENSG00000085377	806.992	0.0163009	0.0534232	0.305127	0.760269	NA
HACE1	ENSG00000085382	332.21	0.111436	0.0582156	1.9142	0.0555949	NA
SEH1L	ENSG00000085415	750.889	0.0686473	0.0599965	1.14419	0.252546	NA
WDR47	ENSG00000085433	698.489	-0.0593527	0.0707974	-0.838346	0.401836	NA
WDFY1	ENSG00000085449	2428.06	-0.185704	0.129416	-1.43494	0.151303	0.310085
OVGP1	ENSG00000085465	88.04	0.225665	0.209478	1.07727	0.281359	NA
SLC25A24	ENSG00000085491	1331.97	-0.108635	0.105646	-1.02829	0.303812	0.473227
MAP3K4	ENSG00000085511	1049.38	0.123929	0.0652229	1.90008	0.057423	0.184602
PILRA	ENSG00000085514	3293.92	-0.26015	0.135895	-1.91434	0.0555768	0.181441
ABCB1	ENSG00000085563	688.894	0.204049	0.118195	1.72638	0.0842782	NA
ZNF213	ENSG00000085644	271.174	-0.152081	0.106592	-1.42675	0.153651	NA
AKR1B1	ENSG00000085662	874.414	0.208975	0.0963522	2.16886	0.030093	NA
CPNE3	ENSG00000085719	3383.28	-0.0814582	0.0672688	-1.21094	0.22592	0.395511
RRN3	ENSG00000085721	1310.74	0.148966	0.0559336	2.66327	0.0077385	0.0865515
CTTN	ENSG00000085733	740.55	-0.124913	0.144884	-0.862161	0.388599	NA
WNT11	ENSG00000085741	7.60577	0.216996	0.395917	0.548085	0.583633	NA
MTIF2	ENSG00000085760	999.628	0.124154	0.0637029	1.94895	0.0513019	0.175164
DDHD2	ENSG00000085788	1430.78	0.11087	0.0851399	1.30221	0.192843	0.356985
TTC39A	ENSG00000085831	9.99307	0.095461	0.298393	0.319916	0.749032	NA
EPS15	ENSG00000085832	3819.04	-0.10251	0.0574863	-1.78321	0.0745525	0.20644
ORC1	ENSG00000085840	32.9735	0.0331448	0.211538	0.156685	0.875493	NA
MGST2	ENSG00000085871	292.297	-0.213095	0.119437	-1.78417	0.0743968	NA
CHERP	ENSG00000085872	799.623	-0.0307063	0.0642417	-0.477981	0.632664	NA
ATG16L1	ENSG00000085978	1176.07	0.0248647	0.0427859	0.581142	0.561144	0.709787
USP40	ENSG00000085982	385.24	0.0671942	0.0868673	0.773527	0.43921	NA
POMGNT1	ENSG00000085998	475.358	0.0456702	0.0706126	0.646772	0.517779	NA
RAD54L	ENSG00000085999	10.0269	0.108594	0.299254	0.362882	0.716693	NA
MAST2	ENSG00000086015	209.142	-0.0765245	0.0798063	-0.958877	0.337621	NA
DNAJA1	ENSG00000086061	5800.87	-0.412502	0.150221	-2.74596	0.00603332	0.0803712
B4GALT1	ENSG00000086062	3785.08	-0.0280694	0.0587932	-0.477426	0.633059	0.763941
CHMP5	ENSG00000086065	2645.83	-0.319526	0.163615	-1.95291	0.0508298	0.174815
NFX1	ENSG00000086102	1503.28	0.0077665	0.0513125	0.151357	0.879694	0.930079
DIMT1	ENSG00000086189	457.599	0.138911	0.0693957	2.00172	0.0453146	NA
IPO11	ENSG00000086200	477.305	0.00621182	0.0663429	0.0936321	0.925401	NA
EIF2AK1	ENSG00000086232	3276.34	-0.0313432	0.0547876	-0.572085	0.567264	0.715967
NME8	ENSG00000086288	158.474	-0.815977	0.217195	-3.75688	0.000172042	NA
EPDR1	ENSG00000086289	24.3543	-0.100799	0.192806	-0.5228	0.601113	NA
SNX10	ENSG00000086300	5802.19	-0.498995	0.175838	-2.83781	0.00454241	0.0738706
SEPHS1	ENSG00000086475	711.128	0.0679497	0.0645581	1.05253	0.292554	NA
MRPL28	ENSG00000086504	782.722	-0.145083	0.0689685	-2.10361	0.0354123	NA
HBQ1	ENSG00000086506	15.9633	-0.443468	0.314345	-1.41077	0.158313	NA
ITPKC	ENSG00000086544	314.421	-0.241341	0.0653784	-3.69144	0.000222987	NA
CEACAM6	ENSG00000086548	34.8313	-0.499009	0.351591	-1.41929	0.155814	NA
RBM22	ENSG00000086589	1974.83	-0.15874	0.058844	-2.69764	0.00698331	0.0835072
TMED2	ENSG00000086598	3814.79	-0.0651764	0.0520213	-1.25288	0.21025	0.378422
ERO1LB	ENSG00000086619	907.358	0.00276367	0.0572949	0.0482358	0.961528	0.978003
ZFAND6	ENSG00000086666	2582.94	-0.081499	0.0671314	-1.21402	0.224739	0.394294
LAT2	ENSG00000086730	4390.06	-0.482462	0.135222	-3.56792	0.00035982	0.0563826
ZW10	ENSG00000086827	459.351	0.0137759	0.0525331	0.262232	0.793142	NA
ALG9	ENSG00000086848	111.083	0.184879	0.108447	1.70478	0.0882358	NA
MYBPC2	ENSG00000086967	5.62367	0.151184	0.393049	0.384644	0.700501	NA
ACOX3	ENSG00000087008	186.522	-0.0352756	0.074201	-0.475406	0.634498	NA
MTMR2	ENSG00000087053	503.577	0.073806	0.0698275	1.05698	0.290522	NA
PPP1R15A	ENSG00000087074	3226.17	-0.407658	0.164456	-2.47882	0.0131818	0.101252
HSD17B14	ENSG00000087076	3.41662	-0.284641	0.50305	-0.56583	0.571509	NA
TRIP6	ENSG00000087077	110.064	-0.165525	0.142108	-1.16478	0.244107	NA
FTL	ENSG00000087086	38223.8	-0.175764	0.0901327	-1.95006	0.0511686	0.17507
SRRT	ENSG00000087087	1579.68	0.00802261	0.056852	0.141114	0.88778	0.935033
BAX	ENSG00000087088	971.595	-0.108286	0.0550621	-1.96661	0.0492284	0.172135
NLK	ENSG00000087095	786.024	-0.117698	0.0564825	-2.0838	0.0371786	NA
PIGS	ENSG00000087111	1187.54	-0.112643	0.0433126	-2.60069	0.00930365	0.0916746
ATXN7L3	ENSG00000087152	2639.99	-0.154402	0.0630449	-2.44908	0.014322	0.103055
PGS1	ENSG00000087157	2497.53	-0.625046	0.193598	-3.22858	0.00124407	0.0689607
PSMC5	ENSG00000087191	1889.74	-0.0341893	0.0529317	-0.645912	0.518336	0.677279
UIMC1	ENSG00000087206	2225.01	-0.271695	0.101395	-2.67958	0.00737152	0.0853854
CETP	ENSG00000087237	27.2825	-0.210018	0.209473	-1.0026	0.316054	NA
LPCAT2	ENSG00000087253	6168.19	-0.646508	0.230718	-2.80215	0.0050763	0.0772548
GNAO1	ENSG00000087258	52.8104	-0.192857	0.215	-0.897011	0.369713	NA
OGFOD1	ENSG00000087263	745.938	0.10644	0.0531505	2.00261	0.0452187	NA
SH3BP2	ENSG00000087266	5650.21	-0.317293	0.12127	-2.61642	0.00888567	0.0909097
NOP14	ENSG00000087269	886.149	0.0717089	0.0723897	0.990595	0.321883	NA
ADD1	ENSG00000087274	5763.48	-0.147261	0.0464971	-3.1671	0.00153967	0.0689607
L2HGDH	ENSG00000087299	81.4204	0.258307	0.11596	2.22755	0.0259104	NA
TXNDC16	ENSG00000087301	446.423	0.141702	0.0743358	1.90624	0.0566185	NA
C14orf166	ENSG00000087302	1748.09	0.0525329	0.0478601	1.09763	0.272364	0.445748
NID2	ENSG00000087303	6.68174	0.222491	0.295024	0.754144	0.450763	NA
GMCL1	ENSG00000087338	2106.82	0.0635974	0.0816277	0.779115	0.435912	0.601321
SF3B2	ENSG00000087365	4987.62	-0.117931	0.0432625	-2.72593	0.00641203	0.0814183
KLHL42	ENSG00000087448	697.227	0.124669	0.0647641	1.92496	0.0542338	NA
GNAS	ENSG00000087460	12855.8	-0.107317	0.0515991	-2.07983	0.0375409	0.151316
DNM1L	ENSG00000087470	1641.68	0.0387005	0.0515534	0.750688	0.452841	0.616227
PHACTR3	ENSG00000087495	7.62815	-0.236849	0.297214	-0.796896	0.425511	NA
ERGIC2	ENSG00000087502	1708.87	-0.101683	0.0855141	-1.18908	0.234408	0.404809
AURKA	ENSG00000087586	67.5498	0.0819226	0.141856	0.577504	0.563599	NA
CASS4	ENSG00000087589	1564.59	-0.0984544	0.163054	-0.603814	0.545967	0.698367
AAMDC	ENSG00000087884	73.6463	-0.112289	0.113908	-0.985785	0.324238	NA
RFX2	ENSG00000087903	650.348	-0.514985	0.197035	-2.61368	0.0089574	NA
METTL2A	ENSG00000087995	178.349	0.153235	0.0830277	1.84559	0.064952	NA
ALG6	ENSG00000088035	815.274	0.0506469	0.0411233	1.23159	0.218103	NA
CNOT3	ENSG00000088038	971.127	-0.180012	0.0962161	-1.87091	0.0613573	0.190449
GP6	ENSG00000088053	106.57	-0.181803	0.182315	-0.997189	0.318673	NA
PTPN4	ENSG00000088179	3667.14	0.217888	0.0853024	2.5543	0.0106402	0.0955061
DDX18	ENSG00000088205	3138.36	0.0955569	0.0519498	1.83941	0.065855	0.197064
KHSRP	ENSG00000088247	1512.65	0.0762131	0.051138	1.49034	0.136134	0.290464
GNA11	ENSG00000088256	77.9263	-0.0853496	0.144957	-0.588794	0.556	NA
ASAP3	ENSG00000088280	19.0644	0.393767	0.281108	1.40077	0.161283	NA
EDEM2	ENSG00000088298	1087.52	-0.356246	0.119139	-2.99016	0.0027883	0.0693405
DNMT3B	ENSG00000088305	16.4419	-0.0715508	0.224683	-0.318452	0.750142	NA
TPX2	ENSG00000088325	66.0727	0.18778	0.242352	0.774824	0.438444	NA
FER1L4	ENSG00000088340	2.49841	0.316539	0.522217	0.606145	0.544418	NA
PDRG1	ENSG00000088356	375.36	0.0604669	0.0655545	0.922391	0.356325	NA
EPB41L1	ENSG00000088367	2.89553	-0.144561	0.40014	-0.361275	0.717894	NA
DOCK9	ENSG00000088387	1288.27	0.215631	0.105079	2.05209	0.0401606	0.155062
ANKRD10	ENSG00000088448	2467.93	0.00801974	0.0542525	0.147823	0.882483	0.932085
TGDS	ENSG00000088451	533.695	0.0660744	0.0572972	1.15319	0.248834	NA
DOCK3	ENSG00000088538	34.6037	0.333775	0.201082	1.6599	0.096935	NA
C3orf18	ENSG00000088543	211.293	0.0637359	0.0917677	0.694536	0.487346	NA
COQ9	ENSG00000088682	419.289	-0.00200274	0.0567924	-0.0352641	0.971869	NA
TMEM40	ENSG00000088726	349.816	-0.1542	0.1743	-0.884677	0.376331	NA
KIF9	ENSG00000088727	29.0063	0.0268674	0.133232	0.201659	0.840183	NA
CRLS1	ENSG00000088766	573.611	0.0222791	0.0613224	0.363311	0.716373	NA
PPP1R13B	ENSG00000088808	210.348	0.0859409	0.0962713	0.892695	0.37202	NA
ATRN	ENSG00000088812	863.643	-0.0380483	0.076724	-0.495911	0.619957	NA
SMOX	ENSG00000088826	560.433	-0.031752	0.163456	-0.194254	0.845977	NA
SIGLEC1	ENSG00000088827	275.059	0.584573	0.42179	1.38593	0.165767	NA
FKBP1A	ENSG00000088832	5732.24	-0.268392	0.109206	-2.45767	0.0139842	0.102173
NSFL1C	ENSG00000088833	2287.44	-0.297112	0.10495	-2.831	0.00464028	0.0739389
SLC4A11	ENSG00000088836	3.25457	0.448835	0.417173	1.0759	0.281973	NA
C20orf194	ENSG00000088854	287.866	-0.115438	0.0850055	-1.35801	0.174461	NA
ZNF343	ENSG00000088876	264.972	0.00451406	0.063935	0.0706038	0.943713	NA
EBF4	ENSG00000088881	24.43	0.433843	0.274674	1.57949	0.114225	NA
CPXM1	ENSG00000088882	8.27463	0.207404	0.315621	0.657131	0.511097	NA
MAVS	ENSG00000088888	978.39	-0.114312	0.0986062	-1.15928	0.246342	0.418501
LZTS3	ENSG00000088899	33.2217	0.18916	0.23198	0.815415	0.414835	NA
XRN2	ENSG00000088930	5774.69	-0.211547	0.0903985	-2.34016	0.0192755	0.115157
PLK1S1	ENSG00000088970	740.074	-0.0389074	0.0519087	-0.749536	0.453534	NA
DYNLL1	ENSG00000088986	1809.55	-0.149927	0.0638589	-2.34779	0.0188851	0.114583
TESC	ENSG00000088992	248.193	-0.140086	0.113774	-1.23127	0.218223	NA
SNX5	ENSG00000089006	2436.52	0.0392097	0.0508207	0.771529	0.440393	0.605024
RPL6	ENSG00000089009	13630.6	0.0776254	0.0617105	1.2579	0.20843	0.376239
SIRPG	ENSG00000089012	619.095	0.103913	0.123166	0.843684	0.398846	NA
MAPKAPK5	ENSG00000089022	583.269	0.027163	0.0443163	0.612934	0.53992	NA
P2RX7	ENSG00000089041	464.589	-0.344937	0.158094	-2.18186	0.0291202	NA
ESF1	ENSG00000089048	707.639	0.129466	0.0764888	1.69261	0.0905289	NA
RBBP9	ENSG00000089050	381.878	0.112488	0.0705004	1.59556	0.110586	NA
ANAPC5	ENSG00000089053	3223.97	0.0351861	0.0376328	0.934984	0.349796	0.520889
SLC23A2	ENSG00000089057	1197.33	-0.0832285	0.0677539	-1.22839	0.219299	0.388943
SLC8B1	ENSG00000089060	1575.71	-0.0958107	0.0794838	-1.20541	0.228044	0.398029
TMEM230	ENSG00000089063	1847.32	0.0434854	0.0482681	0.900913	0.367634	0.537382
DZANK1	ENSG00000089091	49.447	0.136823	0.130342	1.04972	0.293848	NA
KDM2B	ENSG00000089094	1099.84	0.080509	0.0600748	1.34015	0.180198	0.341937
TASP1	ENSG00000089123	207.238	0.175312	0.0865489	2.02558	0.0428076	NA
OAS1	ENSG00000089127	2466.66	-0.126611	0.248683	-0.509127	0.610663	0.748208
GCN1L1	ENSG00000089154	1747.55	0.0341603	0.0798296	0.427915	0.668713	0.791068
RPLP0	ENSG00000089157	12961.7	0.0718151	0.0769521	0.933245	0.350694	0.52135
PXN	ENSG00000089159	10638.5	-0.317716	0.128563	-2.47129	0.0134626	0.101307
SIRT4	ENSG00000089163	22.8114	0.17632	0.185269	0.951698	0.34125	NA
RPH3A	ENSG00000089169	220.786	-0.625659	0.30863	-2.02721	0.0426408	NA
KIF16B	ENSG00000089177	313.203	0.0892961	0.136628	0.65357	0.513389	NA
TRMT6	ENSG00000089195	537.937	0.0570808	0.0612926	0.931284	0.351707	NA
CHGB	ENSG00000089199	4.94439	-0.0357821	0.537662	-0.0665514	0.946939	NA
PEBP1	ENSG00000089220	1527.72	0.20569	0.0977589	2.10405	0.035374	0.147835
BRAP	ENSG00000089234	1013.15	-0.0776069	0.0614675	-1.26257	0.206745	0.374362
ERP29	ENSG00000089248	4460.55	-0.04742	0.0454908	-1.04241	0.297222	0.466413
FUS	ENSG00000089280	9027.59	-0.0375308	0.045861	-0.81836	0.413152	0.580852
FXYD5	ENSG00000089327	3511.05	0.0263081	0.0797668	0.329812	0.741542	0.841082
ZNF302	ENSG00000089335	1467.62	0.0740194	0.0823754	0.898562	0.368886	0.538435
GRAMD1A	ENSG00000089351	2148.96	-0.433403	0.158628	-2.7322	0.00629137	0.0811506
CDIP1	ENSG00000089486	657.474	-0.015175	0.0631899	-0.240148	0.810215	NA
CMTM1	ENSG00000089505	90.2505	-0.334734	0.218842	-1.52957	0.126124	NA
GANAB	ENSG00000089597	5380.91	-0.0696126	0.05405	-1.28793	0.197771	0.363148
GMIP	ENSG00000089639	4631	-0.260249	0.122307	-2.12782	0.0333518	0.143759
BIRC5	ENSG00000089685	38.5503	0.0745499	0.335854	0.221971	0.824336	NA
LAG3	ENSG00000089692	87.7741	0.331208	0.202744	1.63363	0.102337	NA
MLF2	ENSG00000089693	2111.3	-0.0829752	0.0921671	-0.900268	0.367977	0.537637
OTUB2	ENSG00000089723	10.2672	-0.0635659	0.272505	-0.233265	0.815556	NA
DDX24	ENSG00000089737	3818.3	0.056342	0.0597409	0.943106	0.345627	0.516611
ZBTB25	ENSG00000089775	1315.46	0.261804	0.0819941	3.19297	0.00140819	0.0689607
NECAP1	ENSG00000089818	1731.93	-0.115747	0.0557021	-2.07796	0.0377132	0.151316
ANKRD24	ENSG00000089847	9.41991	0.508787	0.239964	2.12026	0.0339842	NA
DHX32	ENSG00000089876	301.503	0.102595	0.0853093	1.20263	0.22912	NA
RCOR1	ENSG00000089902	2959.92	-0.275801	0.125002	-2.20638	0.0273575	0.131477
GPATCH2L	ENSG00000089916	2951.87	-0.0285154	0.0683672	-0.417091	0.676612	0.796085
LTBP4	ENSG00000090006	373.201	0.151594	0.112787	1.34407	0.178924	NA
BLVRB	ENSG00000090013	647.468	-0.0874405	0.112306	-0.778589	0.436222	NA
SLC9A1	ENSG00000090020	863.47	-0.175207	0.10627	-1.6487	0.0992092	NA
SPTLC1	ENSG00000090054	1599.46	-0.172584	0.0944805	-1.82666	0.0677507	0.199327
PAPOLA	ENSG00000090060	9358.27	-0.162364	0.083574	-1.94276	0.0520455	0.176549
CCNK	ENSG00000090061	1552.37	-0.0126804	0.0619516	-0.204682	0.837821	0.902921
PCBP4	ENSG00000090097	109.751	0.0529131	0.124247	0.425871	0.670202	NA
RGS1	ENSG00000090104	123.12	-0.380247	0.204567	-1.85879	0.0630568	NA
YPEL3	ENSG00000090238	4809.93	-0.118342	0.120893	-0.978895	0.327632	0.496966
MRPS33	ENSG00000090263	432.872	0.0707414	0.0814186	0.86886	0.384923	NA
NDUFB2	ENSG00000090266	583.149	0.000745181	0.06364	0.0117093	0.990658	NA
NUDC	ENSG00000090273	1114.01	-0.0373844	0.0531809	-0.702966	0.482077	0.642769
MAEA	ENSG00000090316	2227.71	-0.180023	0.113234	-1.58983	0.111874	0.261022
ICAM1	ENSG00000090339	1344.63	-0.527992	0.1819	-2.90265	0.00370015	0.0709345
STRN4	ENSG00000090372	1685.39	-0.0679727	0.107141	-0.634422	0.525805	0.683455
IRAK3	ENSG00000090376	3702.52	-0.505807	0.190319	-2.65767	0.00786822	0.0870839
LYZ	ENSG00000090382	64127.8	-0.0607383	0.133994	-0.453291	0.65034	0.776188
MUL1	ENSG00000090432	534.535	-0.0828644	0.0582551	-1.42244	0.154899	NA
TFAP4	ENSG00000090447	217.328	0.166634	0.0987294	1.68779	0.0914523	NA
PDCD7	ENSG00000090470	608.386	0.0809187	0.0513804	1.5749	0.115281	NA
SPG21	ENSG00000090487	2677.33	-0.129402	0.0808399	-1.60072	0.109439	0.257496
DNAJB11	ENSG00000090520	1440.19	-0.150289	0.0842326	-1.78421	0.0743898	0.206419
LEPREL1	ENSG00000090530	21.5686	-0.134104	0.274844	-0.487928	0.625601	NA
FLT3LG	ENSG00000090554	63.8654	0.0992548	0.129754	0.764943	0.444306	NA
RAB11FIP3	ENSG00000090565	355.969	0.0241102	0.0722745	0.333592	0.738687	NA
GNPTG	ENSG00000090581	755.627	0.0154834	0.0574009	0.269741	0.787359	NA
ZNF268	ENSG00000090612	583.098	0.131747	0.0654112	2.01414	0.0439945	NA
GOLGA3	ENSG00000090615	1490.96	0.0589171	0.0471897	1.24852	0.211842	0.380036
PABPC4	ENSG00000090621	2390.16	0.138624	0.0560988	2.47107	0.013471	0.101307
CD209	ENSG00000090659	10.3046	0.112704	0.326008	0.345711	0.72956	NA
CERS4	ENSG00000090661	377.264	-0.0727612	0.100954	-0.720736	0.471072	NA
MCOLN1	ENSG00000090674	338.773	-0.248658	0.117558	-2.11519	0.0344139	NA
USP48	ENSG00000090686	2706.17	-0.0677607	0.0360518	-1.87954	0.0601712	0.188612
PDPR	ENSG00000090857	1477.12	-0.189515	0.141385	-1.34041	0.180111	0.341937
AARS	ENSG00000090861	973.855	-0.0557102	0.0821831	-0.677879	0.497848	0.656923
GLG1	ENSG00000090863	3971.93	-0.0368332	0.0618585	-0.595443	0.551548	0.703954
TNRC6A	ENSG00000090905	2034.4	0.0550955	0.0652395	0.844511	0.398384	0.567073
FCGBP	ENSG00000090920	375.83	0.211031	0.220289	0.957971	0.338077	NA
PLEKHG2	ENSG00000090924	365.807	-0.0338762	0.0988355	-0.342753	0.731784	NA
NAT14	ENSG00000090971	43.3652	-0.0154691	0.129447	-0.119501	0.904878	NA
PITPNM2	ENSG00000090975	552.238	0.0790473	0.106793	0.740193	0.459183	NA
EXOC1	ENSG00000090989	2316.32	-0.121557	0.0592012	-2.05329	0.0400443	0.154957
RBM27	ENSG00000091009	2107.41	-0.0297018	0.0599076	-0.495794	0.62004	0.754505
OSBPL8	ENSG00000091039	13978.6	-0.152489	0.117732	-1.29522	0.195243	0.360025
DTX2	ENSG00000091073	479.141	-0.133597	0.103719	-1.28806	0.197724	NA
NLRC4	ENSG00000091106	1604.07	-0.546731	0.200629	-2.72508	0.00642861	0.0814183
PUS7	ENSG00000091127	154.83	0.203491	0.0810513	2.51065	0.0120509	NA
NRCAM	ENSG00000091129	198.349	0.175372	0.276876	0.633396	0.526475	NA
SLC26A4	ENSG00000091137	3.91133	-0.541987	0.308781	-1.75525	0.0792168	NA
DLD	ENSG00000091140	1998.65	-0.0448076	0.0508778	-0.880691	0.378485	0.547248
WDR7	ENSG00000091157	940.971	0.010652	0.065044	0.163766	0.869916	0.923904
TXNL1	ENSG00000091164	1246.42	-0.0101567	0.0442724	-0.229414	0.818547	0.890036
IL5RA	ENSG00000091181	856.97	-0.0251885	0.311678	-0.0808157	0.935588	NA
ABCC6	ENSG00000091262	37.3014	-0.171748	0.228269	-0.752393	0.451815	NA
CMTM6	ENSG00000091317	16091.9	-0.245065	0.136124	-1.80031	0.0718118	0.20369
ITGA6	ENSG00000091409	3460.91	0.111711	0.11628	0.960711	0.336698	0.507154
RAPGEF4	ENSG00000091428	5.51781	0.266312	0.36067	0.738383	0.460282	NA
MLTK	ENSG00000091436	682.571	-0.691471	0.197488	-3.50133	0.000462937	NA
FH	ENSG00000091483	632.03	0.0332273	0.0656516	0.506116	0.612775	NA
SEL1L3	ENSG00000091490	2269.5	-0.00220666	0.101574	-0.0217246	0.982668	0.991589
TF	ENSG00000091513	4.30863	-0.106836	0.320713	-0.33312	0.739043	NA
CDV3	ENSG00000091527	7743.22	-0.0619511	0.04476	-1.38407	0.166336	0.326424
MYO15A	ENSG00000091536	7.3611	0.541274	0.266855	2.02834	0.0425251	NA
ALKBH5	ENSG00000091542	1696.15	-0.00700755	0.0387361	-0.180905	0.856442	0.916196
NLRP1	ENSG00000091592	9100.79	-0.170417	0.0872706	-1.95274	0.0508501	0.174815
PITPNM3	ENSG00000091622	9.62707	-0.0450042	0.238028	-0.189071	0.850037	NA
SPAG7	ENSG00000091640	810.024	-0.0218045	0.0453884	-0.480398	0.630944	NA
ORC6	ENSG00000091651	42.1784	0.331036	0.146213	2.26407	0.02357	NA
ZC3HC1	ENSG00000091732	216.866	0.0248534	0.067237	0.369638	0.711652	NA
ESR1	ENSG00000091831	39.11	0.159816	0.179516	0.890263	0.373325	NA
RGS17	ENSG00000091844	10.0821	0.17791	0.405396	0.438855	0.660766	NA
TMEM101	ENSG00000091947	469.721	-0.0357819	0.0593598	-0.602797	0.546644	NA
CD200	ENSG00000091972	331.723	-0.105031	0.198635	-0.528765	0.596969	NA
PSME1	ENSG00000092010	6297.29	-0.201889	0.102093	-1.97751	0.0479841	0.169486
PPP2R3C	ENSG00000092020	1936.12	-0.237675	0.121914	-1.94952	0.0512331	0.17507
HAUS4	ENSG00000092036	776.354	-0.370413	0.180731	-2.04953	0.0404108	NA
JPH4	ENSG00000092051	14.1303	-0.0869074	0.30953	-0.280772	0.778885	NA
CEBPE	ENSG00000092067	325.592	0.115236	0.277687	0.414983	0.678154	NA
SLC7A8	ENSG00000092068	94.3062	0.28471	0.307003	0.927383	0.353727	NA
OSGEP	ENSG00000092094	1525.51	0.0434609	0.0814268	0.533742	0.59352	0.736206
SLC22A17	ENSG00000092096	50.4221	0.438788	0.204609	2.14452	0.0319915	NA
RNF31	ENSG00000092098	654.464	-0.210349	0.104602	-2.01095	0.044331	NA
SCFD1	ENSG00000092108	1361.51	0.0161441	0.0528081	0.305712	0.759824	0.853618
G2E3	ENSG00000092140	1241.04	0.110633	0.0618742	1.78804	0.0737702	0.206083
HECTD1	ENSG00000092148	3653.76	-0.000767812	0.0546686	-0.0140448	0.988794	0.994762
HNRNPC	ENSG00000092199	13796.3	-0.112853	0.060413	-1.86803	0.0617577	0.19124
RPGRIP1	ENSG00000092200	372.964	-0.0923301	0.152059	-0.6072	0.543718	NA
SUPT16H	ENSG00000092201	3713.05	0.0167762	0.033018	0.508092	0.611389	0.748307
TOX4	ENSG00000092203	2467.63	-0.180931	0.0656295	-2.75686	0.00583592	0.080239
GEMIN2	ENSG00000092208	188.161	0.0587669	0.0772107	0.761124	0.446583	NA
TGM1	ENSG00000092295	34.5577	-0.208588	0.156742	-1.33077	0.183263	NA
TINF2	ENSG00000092330	2301.59	-0.215451	0.0555695	-3.87715	0.000105686	0.042221
DAZL	ENSG00000092345	4.68615	0.205821	0.426232	0.482884	0.629178	NA
TRPM7	ENSG00000092439	2827.16	0.0816868	0.0603938	1.35257	0.176193	0.338145
WDR76	ENSG00000092470	252.727	0.21348	0.084923	2.5138	0.0119437	NA
CAPN3	ENSG00000092529	49.6543	-0.292659	0.132355	-2.21116	0.0270249	NA
SNAP23	ENSG00000092531	8426.93	-0.210499	0.103713	-2.02963	0.042394	0.158718
PHGDH	ENSG00000092621	96.8913	0.0431146	0.182158	0.236688	0.812899	NA
COL9A3	ENSG00000092758	161.139	-0.494785	0.544225	-0.909155	0.363269	NA
EZR	ENSG00000092820	4904	-0.0677791	0.0487873	-1.38928	0.164749	0.325386
MYL6	ENSG00000092841	8444.93	-0.254533	0.0819705	-3.10518	0.00190164	0.0689607
AGO1	ENSG00000092847	2147.67	-0.081266	0.0658783	-1.23358	0.21736	0.386221
TEKT2	ENSG00000092850	3.08669	0.354568	0.488033	0.726524	0.467517	NA
CLSPN	ENSG00000092853	48.9864	0.0570327	0.223092	0.255646	0.798224	NA
RFFL	ENSG00000092871	2063.93	-0.145832	0.0882628	-1.65225	0.0984831	0.243251
UNC13D	ENSG00000092929	4658.28	-0.178295	0.0997562	-1.78731	0.0738874	0.2063
MFSD11	ENSG00000092931	383.866	-0.037252	0.0648364	-0.574555	0.565593	NA
DPYSL2	ENSG00000092964	1334.07	-0.143331	0.108937	-1.31573	0.188264	0.351499
TGFB2	ENSG00000092969	15.8834	-0.0500119	0.308882	-0.161913	0.871375	NA
GPATCH2	ENSG00000092978	444.042	0.0499251	0.0605217	0.824912	0.409422	NA
NUP50	ENSG00000093000	6638.5	-0.14869	0.0866237	-1.7165	0.0860705	0.224256
CDC45	ENSG00000093009	15.0841	0.137919	0.330778	0.416954	0.676712	NA
COMT	ENSG00000093010	518.565	-0.0217138	0.0808305	-0.268633	0.788212	NA
CECR1	ENSG00000093072	4973.2	-0.00898159	0.0979912	-0.0916572	0.92697	0.95891
VNN3	ENSG00000093134	2140.91	-0.251845	0.205789	-1.2238	0.221026	0.390371
ECHDC1	ENSG00000093144	2158.52	-0.0727388	0.063064	-1.15341	0.248741	0.420312
LRRFIP2	ENSG00000093167	1454.91	-0.354615	0.125834	-2.81812	0.00483056	0.0753272
SEC22C	ENSG00000093183	1170.9	0.0688507	0.0480124	1.43402	0.151567	0.310279
XYLB	ENSG00000093217	19.4983	0.274597	0.210779	1.30277	0.192653	NA
CDC6	ENSG00000094804	36.0447	0.0925413	0.261159	0.354349	0.723077	NA
CDC23	ENSG00000094880	875.24	0.0461829	0.0496031	0.931048	0.351829	NA
AAAS	ENSG00000094914	604.841	-0.0407697	0.0603618	-0.675423	0.499407	NA
CBX5	ENSG00000094916	2179.44	0.159852	0.081517	1.96097	0.0498828	0.17331
SUCO	ENSG00000094975	1977.93	0.000419414	0.0460338	0.00911099	0.992731	0.996929
MSH2	ENSG00000095002	875.247	0.165023	0.0898347	1.83696	0.0662154	NA
MAP3K1	ENSG00000095015	8800.91	-0.119483	0.0741051	-1.61234	0.106887	0.254717
DHPS	ENSG00000095059	887.263	0.0263005	0.0528301	0.497833	0.618602	NA
HOOK2	ENSG00000095066	170.447	-0.0593067	0.102281	-0.57984	0.562023	NA
ARCN1	ENSG00000095139	4215.16	-0.139748	0.0693256	-2.01583	0.0438181	0.160938
TMEM38B	ENSG00000095209	297.242	0.179072	0.0822445	2.17731	0.0294576	NA
PSMD5	ENSG00000095261	940.235	0.0766215	0.0541712	1.41443	0.157235	0.316897
PTGS1	ENSG00000095303	4173.87	-0.345305	0.147702	-2.33785	0.019395	0.115398
NUP188	ENSG00000095319	863.22	0.0491695	0.0700707	0.701713	0.482858	NA
CRAT	ENSG00000095321	359.74	-0.146526	0.0922771	-1.58789	0.112311	NA
SH2D3C	ENSG00000095370	2657.15	-0.194879	0.0940947	-2.07109	0.0383506	0.152569
NANS	ENSG00000095380	430.202	-0.347199	0.129473	-2.68163	0.0073264	NA
TBC1D2	ENSG00000095383	530.232	-0.123139	0.114991	-1.07086	0.284231	NA
DFNB31	ENSG00000095397	56.0721	0.0441617	0.248834	0.177474	0.859136	NA
CWF19L1	ENSG00000095485	1219.05	0.0111083	0.0436526	0.25447	0.799133	0.878126
SEMA4G	ENSG00000095539	5.52261	0.0892968	0.296704	0.300962	0.763443	NA
BTAF1	ENSG00000095564	6209.47	0.0486697	0.0644093	0.755631	0.449871	0.613449
IKZF5	ENSG00000095574	1627.91	0.0670301	0.0466472	1.43696	0.150729	0.309516
BLNK	ENSG00000095585	463.477	-0.0990735	0.121201	-0.81743	0.413683	NA
TDRD1	ENSG00000095627	3.87904	0.056227	0.412115	0.136435	0.891477	NA
SORBS1	ENSG00000095637	25.149	-0.128193	0.200541	-0.639236	0.52267	NA
BAMBI	ENSG00000095739	23.3846	0.0601657	0.269574	0.223188	0.823389	NA
WAC	ENSG00000095787	8366.08	-0.146843	0.0763646	-1.92292	0.0544902	0.179708
CREM	ENSG00000095794	270.858	-0.207363	0.137589	-1.50712	0.131781	NA
NUBP2	ENSG00000095906	456.711	0.118264	0.0847264	1.39584	0.162763	NA
C19orf77	ENSG00000095932	16.9194	-0.38773	0.317524	-1.22111	0.222046	NA
HIVEP1	ENSG00000095951	1307.45	-0.212121	0.11662	-1.81891	0.0689249	0.199408
CRISP3	ENSG00000096006	206.962	0.0554072	0.342508	0.161769	0.871488	NA
FKBP5	ENSG00000096060	5375.56	-0.560303	0.190266	-2.94484	0.00323118	0.0693405
SRPK1	ENSG00000096063	3622.7	-0.580877	0.185822	-3.12598	0.00177213	0.0689607
BRPF3	ENSG00000096070	1122.52	-0.0387963	0.0887558	-0.437113	0.662029	0.785296
MRPS18A	ENSG00000096080	288.336	-0.134538	0.0608754	-2.21006	0.0271011	NA
TMEM14A	ENSG00000096092	139.603	0.187669	0.104083	1.80307	0.0713772	NA
EFHC1	ENSG00000096093	389.8	0.0563575	0.0991038	0.568671	0.569579	NA
HSP90AB1	ENSG00000096384	9749.29	-0.10805	0.0891874	-1.21149	0.225707	0.395403
CDC5L	ENSG00000096401	2153.02	-0.0591641	0.0565696	-1.04586	0.295624	0.465626
ITPR3	ENSG00000096433	1181.87	0.135377	0.0966215	1.4011	0.161184	0.321203
ZNF184	ENSG00000096654	467.314	0.0290785	0.0579298	0.501961	0.615695	NA
DSP	ENSG00000096696	89.9764	0.541877	1.04078	0.520643	0.602615	NA
SIRT1	ENSG00000096717	1631.99	0.046331	0.0591238	0.783628	0.433258	0.59863
HNRNPH3	ENSG00000096746	7604.2	-0.0866721	0.0612246	-1.41564	0.15688	0.316793
IFT74	ENSG00000096872	226.612	0.0415221	0.0794553	0.522584	0.601264	NA
JAK2	ENSG00000096968	4576.49	-0.513473	0.165883	-3.0954	0.00196548	0.0689607
IL12RB1	ENSG00000096996	668.61	-0.0281482	0.0887584	-0.317133	0.751143	NA
ABL1	ENSG00000097007	584.354	0.0650636	0.0667448	0.974811	0.329654	NA
ACOT7	ENSG00000097021	93.3288	-0.0469977	0.120631	-0.389599	0.696833	NA
SH3GLB1	ENSG00000097033	6760.43	-0.323443	0.14473	-2.2348	0.0254305	0.128357
CDC7	ENSG00000097046	311.855	0.0844953	0.111705	0.756417	0.449399	NA
SYDE2	ENSG00000097096	36.3968	0.439084	0.237163	1.8514	0.0641114	NA
PCSK5	ENSG00000099139	428.814	0.148325	0.116255	1.27586	0.202004	NA
SCD	ENSG00000099194	128.468	0.035518	0.148288	0.23952	0.810703	NA
TMED1	ENSG00000099203	235.287	0.0148938	0.069682	0.21374	0.83075	NA
ABLIM1	ENSG00000099204	6112.42	0.179248	0.108751	1.64824	0.0993029	0.244404
ERMP1	ENSG00000099219	826.494	0.111326	0.0923007	1.20612	0.227771	NA
RAB18	ENSG00000099246	3714.45	-0.17705	0.0922411	-1.91942	0.0549308	0.180591
NRP1	ENSG00000099250	65.4151	-0.0410506	0.233615	-0.175719	0.860515	NA
HSD17B7P2	ENSG00000099251	148.636	-0.0265552	0.110036	-0.241332	0.809298	NA
PRTFDC1	ENSG00000099256	49.3714	0.0823239	0.193715	0.424974	0.670856	NA
TSPAN15	ENSG00000099282	27.7193	0.318498	0.258907	1.23016	0.218636	NA
H2AFY2	ENSG00000099284	88.1079	0.255314	0.112775	2.26393	0.0235786	NA
FAM21A	ENSG00000099290	475.85	-0.193761	0.11275	-1.71851	0.0857036	NA
MAST3	ENSG00000099308	3195.12	-0.156897	0.116052	-1.35195	0.17639	0.338151
MZF1	ENSG00000099326	418.327	0.0177086	0.0797988	0.221915	0.82438	NA
OCEL1	ENSG00000099330	197.581	-0.0257438	0.0856557	-0.30055	0.763758	NA
MYO9B	ENSG00000099331	7088.2	-0.132426	0.0918944	-1.44107	0.149565	0.307974
KCNK6	ENSG00000099337	427.188	-0.0580922	0.0961744	-0.60403	0.545824	NA
CATSPERG	ENSG00000099338	45.1705	0.00923799	0.134434	0.0687179	0.945214	NA
PSMD8	ENSG00000099341	1267.68	-0.0517099	0.0471836	-1.09593	0.273109	0.446184
FBXL19	ENSG00000099364	242.193	-0.0629444	0.0993798	-0.633372	0.526491	NA
STX1B	ENSG00000099365	13.9723	0.290508	0.266498	1.09009	0.275672	NA
HSD3B7	ENSG00000099377	90.4949	-0.15543	0.231712	-0.670788	0.502355	NA
SETD1A	ENSG00000099381	546.844	0.0828007	0.0790455	1.04751	0.294866	NA
BCL7C	ENSG00000099385	324.237	0.0875014	0.0871994	1.00346	0.315637	NA
CIRBP	ENSG00000099622	6691.45	0.0370439	0.0635192	0.583193	0.559764	0.708559
ATP5D	ENSG00000099624	289.616	0.165976	0.146912	1.12976	0.258575	NA
HNRNPM	ENSG00000099783	3896.9	-0.0059037	0.0430931	-0.136999	0.891032	0.936947
2022-03-02	ENSG00000099785	1265.41	-0.286188	0.0941317	-3.04029	0.00236349	0.0693405
NDUFB7	ENSG00000099795	454.997	0.136756	0.0999263	1.36856	0.171136	NA
TECR	ENSG00000099797	664.588	0.148511	0.0885298	1.67753	0.0934391	NA
TIMM13	ENSG00000099800	326.099	0.0139316	0.0848142	0.16426	0.869527	NA
CDC34	ENSG00000099804	644.859	-0.0847916	0.101644	-0.834204	0.404166	NA
MTAP	ENSG00000099810	554.52	0.113181	0.0609884	1.85578	0.0634847	NA
CEP170B	ENSG00000099814	17.2512	0.472453	0.252937	1.86787	0.0617808	NA
POLR2E	ENSG00000099817	1078.67	-0.0883185	0.065142	-1.35578	0.175168	0.337045
POLRMT	ENSG00000099821	597.171	0.110803	0.103105	1.07466	0.282527	NA
HCN2	ENSG00000099822	16.663	0.361154	0.23541	1.53415	0.124994	NA
IZUMO4	ENSG00000099840	91.4304	-0.0308745	0.132298	-0.233372	0.815473	NA
RASSF7	ENSG00000099849	351.343	0.12989	0.108778	1.19408	0.232446	NA
GADD45B	ENSG00000099860	1263.19	-0.386562	0.154795	-2.49726	0.0125157	0.0992138
MADCAM1	ENSG00000099866	12.6303	-0.533529	0.307896	-1.73282	0.0831271	NA
MKNK2	ENSG00000099875	5912.53	-0.17768	0.110619	-1.60624	0.108222	0.256395
ARVCF	ENSG00000099889	56.7974	0.239422	0.206908	1.15714	0.247214	NA
TRMT2A	ENSG00000099899	709.579	0.0790781	0.0682376	1.15886	0.246512	NA
RANBP1	ENSG00000099901	519.837	0.14255	0.0903187	1.5783	0.114496	NA
ZDHHC8	ENSG00000099904	368.493	0.138233	0.0928045	1.48951	0.136353	NA
KLHL22	ENSG00000099910	636.316	0.0596546	0.0742835	0.803067	0.421936	NA
MED15	ENSG00000099917	1877.65	-0.0534804	0.0659411	-0.811032	0.417347	0.583922
SNAP29	ENSG00000099940	1264.57	-0.0619488	0.0783257	-0.790913	0.428995	0.59429
CRKL	ENSG00000099942	3588.09	-0.113366	0.0588837	-1.92526	0.0541972	0.179304
LZTR1	ENSG00000099949	860.376	-0.0143153	0.0627203	-0.228241	0.819459	NA
MMP11	ENSG00000099953	43.725	0.0703755	0.177001	0.397599	0.690926	NA
CECR2	ENSG00000099954	8.91162	-0.246652	0.225184	-1.09533	0.273371	NA
SMARCB1	ENSG00000099956	625.403	-0.046608	0.0687481	-0.677953	0.497801	NA
P2RX6	ENSG00000099957	13.8899	0.0713585	0.296665	0.240535	0.809915	NA
DERL3	ENSG00000099958	203.595	-0.144396	0.194451	-0.742582	0.457735	NA
BCL2L13	ENSG00000099968	1196.66	-0.00688137	0.0537022	-0.128139	0.898039	0.940334
DDTL	ENSG00000099974	25.5725	-0.0437831	0.528922	-0.0827779	0.934028	NA
DDT	ENSG00000099977	251.357	0.178036	0.122826	1.4495	0.147197	NA
OSM	ENSG00000099985	253.109	-1.13751	0.333718	-3.40861	0.000652949	NA
CABIN1	ENSG00000099991	2309.65	0.0489701	0.093828	0.521913	0.601731	0.742604
TBC1D10A	ENSG00000099992	368.702	0.106394	0.0791541	1.34414	0.178904	NA
SUSD2	ENSG00000099994	33.7304	-0.0123161	0.374361	-0.032899	0.973755	NA
SF3A1	ENSG00000099995	3657.01	-0.103223	0.0661159	-1.56124	0.118467	0.267166
GGT5	ENSG00000099998	46.1767	-0.32266	0.408629	-0.789617	0.429751	NA
RNF215	ENSG00000099999	76.3493	-0.0749751	0.0911207	-0.82281	0.410616	NA
SEC14L2	ENSG00000100003	27.6814	0.0296984	0.198973	0.149258	0.88135	NA
SPECC1L	ENSG00000100014	480.877	-0.0902623	0.060524	-1.49135	0.13587	NA
PPIL2	ENSG00000100023	1357.41	0.00334261	0.0401365	0.0832811	0.933628	0.962485
UPB1	ENSG00000100024	77.2077	-0.0288719	0.183926	-0.156975	0.875264	NA
YPEL1	ENSG00000100027	515.152	0.137879	0.107198	1.28621	0.19837	NA
SNRPD3	ENSG00000100028	1653.43	0.0206273	0.0375989	0.548615	0.583269	0.727902
PES1	ENSG00000100029	779.035	-0.0559695	0.0600214	-0.932493	0.351082	NA
MAPK1	ENSG00000100030	9395.85	-0.189307	0.0977218	-1.9372	0.0527203	0.177376
GGT1	ENSG00000100031	311.561	-0.258257	0.186557	-1.38433	0.166258	NA
PPM1F	ENSG00000100034	5300.86	-0.21197	0.132763	-1.5966	0.110354	0.258516
SLC35E4	ENSG00000100036	20.6438	-0.199936	0.203941	-0.980362	0.326908	NA
TOP3B	ENSG00000100038	469.641	-0.0382205	0.0642027	-0.59531	0.551636	NA
CYTH4	ENSG00000100055	11558.5	-0.39398	0.132017	-2.98432	0.0028421	0.0693405
DGCR14	ENSG00000100056	457.843	-0.0564759	0.0551605	-1.02385	0.305908	NA
CRYBB2P1	ENSG00000100058	207.597	0.291834	0.127127	2.29561	0.0216984	NA
MFNG	ENSG00000100060	2485.43	-0.00423469	0.0582986	-0.0726379	0.942094	0.965947
LRP5L	ENSG00000100068	120.753	0.000315375	0.127633	0.00247095	0.998028	NA
SLC25A1	ENSG00000100075	379.311	0.00495731	0.0886088	0.055946	0.955385	NA
ADRBK2	ENSG00000100077	2352.47	-0.162278	0.0904524	-1.79407	0.0728024	0.205335
LGALS2	ENSG00000100079	712.307	-0.240678	0.236272	-1.01865	0.30837	NA
GGA1	ENSG00000100083	1083.72	0.00419128	0.0575965	0.0727698	0.941989	0.965947
HIRA	ENSG00000100084	297.856	0.0108227	0.0846369	0.127872	0.89825	NA
SH3BP1	ENSG00000100092	2146.78	-0.0378362	0.0831973	-0.454777	0.64927	0.775443
SEZ6L	ENSG00000100095	27.952	-0.14622	0.241597	-0.605225	0.54503	NA
LGALS1	ENSG00000100097	1621	-0.171356	0.114803	-1.49261	0.135539	0.289711
HPS4	ENSG00000100099	857.233	0.108674	0.0640017	1.69798	0.089511	NA
PIK3IP1	ENSG00000100100	5340.15	0.131171	0.132234	0.991961	0.321217	0.491101
NOL12	ENSG00000100101	633.24	-0.047541	0.0570646	-0.833108	0.404784	NA
SRRD	ENSG00000100104	448.936	0.067614	0.0595076	1.13623	0.255862	NA
PATZ1	ENSG00000100105	849.78	0.057969	0.0583581	0.993333	0.320548	NA
TRIOBP	ENSG00000100106	346.751	-0.0914768	0.0908406	-1.007	0.313933	NA
TFIP11	ENSG00000100109	1462.65	-0.174773	0.057887	-3.01921	0.00253435	0.0693405
GCAT	ENSG00000100116	15.5268	-0.448363	0.241812	-1.85418	0.0637138	NA
ANKRD54	ENSG00000100124	216.273	0.0197478	0.0807822	0.244457	0.806877	NA
EIF3L	ENSG00000100129	8303.7	0.0631551	0.0720388	0.876682	0.380659	0.548946
NHP2L1	ENSG00000100138	1616.25	0.00468546	0.0604221	0.0775455	0.93819	0.964974
MICALL1	ENSG00000100139	348.051	-0.0262662	0.0760271	-0.345485	0.729729	NA
POLR2F	ENSG00000100142	414.784	0.0418429	0.068598	0.609973	0.541879	NA
CCDC134	ENSG00000100147	92.5644	0.00386253	0.109476	0.035282	0.971855	NA
DEPDC5	ENSG00000100150	550.199	-0.0629597	0.0771048	-0.816547	0.414187	NA
PICK1	ENSG00000100151	288.538	-0.0788815	0.0856658	-0.920806	0.357152	NA
TTC28	ENSG00000100154	62.0553	0.502734	0.230689	2.17927	0.0293115	NA
CENPM	ENSG00000100162	22.4714	0.148152	0.250108	0.592351	0.553615	NA
2022-09-03	ENSG00000100167	4.62486	-0.00523917	0.373647	-0.0140217	0.988813	NA
TPTEP1	ENSG00000100181	896.43	-0.0982569	0.233465	-0.420863	0.673855	0.793915
CYP2D6	ENSG00000100197	15.8782	-0.228777	0.282929	-0.808604	0.418743	NA
DDX17	ENSG00000100201	34266.3	-0.0448265	0.0478631	-0.936555	0.348988	0.520294
DMC1	ENSG00000100206	3.63446	0.337658	0.541998	0.622987	0.533293	NA
TCF20	ENSG00000100207	2391.67	-0.0679632	0.0631417	-1.07636	0.281766	0.454586
HSCB	ENSG00000100209	152.414	0.0365332	0.0691706	0.528161	0.597387	NA
CBY1	ENSG00000100211	178.486	0.046884	0.0949729	0.493657	0.621549	NA
TOMM22	ENSG00000100216	1067.91	0.0498661	0.0592373	0.841802	0.399899	0.568416
RTDR1	ENSG00000100218	13.3754	-0.481882	0.262306	-1.8371	0.066195	NA
XBP1	ENSG00000100219	3003.6	0.0383448	0.100207	0.382655	0.701976	0.814121
RTCB	ENSG00000100220	1216.63	0.0182568	0.0575855	0.317038	0.751215	0.847408
JOSD1	ENSG00000100221	1377.02	-0.0516995	0.0436787	-1.18363	0.236558	0.407388
FBXO7	ENSG00000100225	3391.34	-0.182945	0.0729647	-2.5073	0.0121656	0.0989097
GTPBP1	ENSG00000100226	1437.53	-0.478776	0.161568	-2.96332	0.00304341	0.0693405
POLDIP3	ENSG00000100227	2568.67	-0.135432	0.0464222	-2.91739	0.00352973	0.0707852
RAB36	ENSG00000100228	82.9515	-0.384669	0.206746	-1.86059	0.0628023	NA
PPP6R2	ENSG00000100239	1433.71	-0.0645593	0.0482779	-1.33724	0.181143	0.342816
SBF1	ENSG00000100241	2903.03	0.0175766	0.067972	0.258585	0.795955	0.87611
SUN2	ENSG00000100242	11338.9	0.056006	0.0605132	0.925516	0.354698	0.525657
CYB5R3	ENSG00000100243	1388.06	-0.215075	0.0885028	-2.43015	0.0150928	0.104707
DNAL4	ENSG00000100246	227.045	0.0162527	0.062706	0.259188	0.79549	NA
LMF2	ENSG00000100258	1313.18	0.0299737	0.0882334	0.339709	0.734075	0.835835
RHBDD3	ENSG00000100263	118.672	0.053509	0.102121	0.523975	0.600296	NA
PACSIN2	ENSG00000100266	5247.81	-0.313033	0.132683	-2.35926	0.0183114	0.113232
TTLL1	ENSG00000100271	108.676	0.182743	0.0732441	2.49499	0.012596	NA
RASL10A	ENSG00000100276	2.6297	-0.264474	0.464578	-0.569277	0.569168	NA
AP1B1	ENSG00000100280	1614.72	-0.0878107	0.058976	-1.48892	0.136507	0.29083
HMGXB4	ENSG00000100281	599.615	0.0182121	0.0514479	0.353991	0.723346	NA
TOM1	ENSG00000100284	1360.85	-0.178622	0.105067	-1.70008	0.0891153	0.229216
NEFH	ENSG00000100285	39.4211	0.427925	0.291171	1.46967	0.141651	NA
CHKB	ENSG00000100288	55.6646	-0.11305	0.152282	-0.742375	0.45786	NA
BIK	ENSG00000100290	35.563	-0.186777	0.209826	-0.890151	0.373385	NA
HMOX1	ENSG00000100292	1176.85	-0.0736126	0.132079	-0.557337	0.577297	0.724444
MCAT	ENSG00000100294	66.6026	0.181665	0.114647	1.58456	0.113065	NA
THOC5	ENSG00000100296	1358.07	-0.314184	0.128348	-2.4479	0.0143693	0.1032
MCM5	ENSG00000100297	979.442	0.105712	0.0723773	1.46057	0.144134	0.301018
APOBEC3H	ENSG00000100298	40.6591	0.0310037	0.26751	0.115897	0.907734	NA
ARSA	ENSG00000100299	1117.97	-0.133633	0.12467	-1.07189	0.283769	0.455718
TSPO	ENSG00000100300	1613	-0.2608	0.175466	-1.48633	0.137193	0.291458
TTLL12	ENSG00000100304	465.366	0.0154769	0.060268	0.256801	0.797332	NA
CBX7	ENSG00000100307	2779.97	0.00116363	0.0677968	0.0171635	0.986306	0.993716
PDGFB	ENSG00000100311	61.5625	0.284223	0.17928	1.58536	0.112885	NA
RPL3	ENSG00000100316	33738.3	0.0996048	0.0813612	1.22423	0.220866	0.390326
ZMAT5	ENSG00000100319	281.111	-0.128495	0.0858803	-1.49622	0.134597	NA
RBFOX2	ENSG00000100320	14.3574	0.401977	0.261331	1.53819	0.124002	NA
SYNGR1	ENSG00000100321	117.423	0.0765352	0.191724	0.399194	0.68975	NA
TAB1	ENSG00000100324	622.718	0.064481	0.0630771	1.02226	0.30666	NA
ASCC2	ENSG00000100325	1418.59	-0.0329218	0.041366	-0.795866	0.42611	0.592336
MTMR3	ENSG00000100330	5549.3	-0.336041	0.131731	-2.55096	0.0107426	0.0956076
MIEF1	ENSG00000100335	1187.82	0.014123	0.0467119	0.302342	0.762392	0.854672
APOL4	ENSG00000100336	88.4359	-2.01751	0.566335	-3.5624	0.000367487	NA
APOL1	ENSG00000100342	1918.73	-0.588247	0.224152	-2.62432	0.00868225	0.0904376
MYH9	ENSG00000100345	33194.6	-0.167765	0.101135	-1.65882	0.0971523	0.241678
CACNA1I	ENSG00000100346	239.152	0.528012	0.187991	2.80871	0.00497412	NA
SAMM50	ENSG00000100347	603.39	0.0559825	0.062982	0.888866	0.374075	NA
TXN2	ENSG00000100348	890.487	-0.0926666	0.0512719	-1.80736	0.0707067	0.201953
FOXRED2	ENSG00000100350	52.155	0.218282	0.141622	1.5413	0.123244	NA
GRAP2	ENSG00000100351	4615.97	-0.0636536	0.101888	-0.624743	0.53214	0.688359
EIF3D	ENSG00000100353	4976.79	-0.0369777	0.0460437	-0.803099	0.421917	0.587968
TNRC6B	ENSG00000100354	3178.34	-0.156144	0.0851124	-1.83456	0.0665704	0.198382
SGSM3	ENSG00000100359	1322.75	0.0109859	0.0757938	0.144944	0.884755	0.93354
IFT27	ENSG00000100360	310.109	0.1012	0.0921353	1.09839	0.272035	NA
PVALB	ENSG00000100362	25.3698	-0.169626	0.584497	-0.290209	0.771656	NA
KIAA0930	ENSG00000100364	2171.1	-0.205792	0.0956083	-2.15245	0.0313622	0.140031
NCF4	ENSG00000100365	7119.11	-0.503504	0.163877	-3.07245	0.00212313	0.0692412
CSF2RB	ENSG00000100368	25308.1	-0.49003	0.18067	-2.7123	0.0066819	0.0827162
SLC25A17	ENSG00000100372	328.52	-0.00526311	0.0649211	-0.0810693	0.935387	NA
UPK3A	ENSG00000100373	30.2778	-0.947343	0.302343	-3.13334	0.00172831	NA
FAM118A	ENSG00000100376	981.31	-0.639179	0.257905	-2.47835	0.0131991	0.101252
KCTD17	ENSG00000100379	164.902	0.0458078	0.0793234	0.577481	0.563614	NA
ST13	ENSG00000100380	4151.57	0.0596156	0.0597615	0.997559	0.318493	0.487635
IL2RB	ENSG00000100385	3411.36	0.117475	0.155866	0.753696	0.451032	0.614712
RBX1	ENSG00000100387	502.323	0.00143615	0.066587	0.021568	0.982793	NA
EP300	ENSG00000100393	4272.6	-0.238763	0.120026	-1.98925	0.0466731	0.166014
L3MBTL2	ENSG00000100395	723.281	0.0105962	0.0538111	0.196915	0.843894	NA
CHADL	ENSG00000100399	3.35883	-0.444521	0.394962	-1.12548	0.260387	NA
RANGAP1	ENSG00000100401	1134.08	-0.174232	0.0976497	-1.78425	0.0743826	0.206419
ZC3H7B	ENSG00000100403	1368.18	-0.00573059	0.0586541	-0.0977015	0.922169	0.956595
PHF5A	ENSG00000100410	738.529	-0.0453764	0.0457099	-0.992706	0.320853	NA
ACO2	ENSG00000100412	1547.99	-0.0269712	0.0429856	-0.627446	0.530367	0.686651
POLR3H	ENSG00000100413	430.045	-0.0157538	0.0817544	-0.192697	0.847197	NA
TRMU	ENSG00000100416	618.849	0.0725801	0.0758461	0.95694	0.338598	NA
PMM1	ENSG00000100417	309.79	0.0170464	0.0754328	0.225981	0.821216	NA
DESI1	ENSG00000100418	971.852	-0.176065	0.0677134	-2.60015	0.00931838	0.0916746
CERK	ENSG00000100422	3488.6	0.0737112	0.0591128	1.24696	0.212413	0.380662
BRD1	ENSG00000100425	1440.99	0.104909	0.0495344	2.1179	0.0341832	0.145655
ZBED4	ENSG00000100426	808.941	0.0135022	0.0595075	0.226899	0.820502	NA
MLC1	ENSG00000100427	334.936	0.0376866	0.165213	0.22811	0.819561	NA
HDAC10	ENSG00000100429	57.1967	0.0740216	0.15627	0.473679	0.635729	NA
KCNK10	ENSG00000100433	9.15805	0.3627	0.353788	1.02519	0.305274	NA
ABHD4	ENSG00000100439	1013.72	-0.184714	0.0952778	-1.93869	0.0525396	0.177317
KHNYN	ENSG00000100441	4415.85	-0.0735789	0.0637248	-1.15463	0.24824	0.420223
FKBP3	ENSG00000100442	1054.46	0.0571183	0.0606335	0.942024	0.34618	0.517142
SDR39U1	ENSG00000100445	978.364	0.0143225	0.0913226	0.156835	0.875375	0.926638
CTSG	ENSG00000100448	17.4824	-0.647169	0.393573	-1.64434	0.100105	NA
GZMH	ENSG00000100450	979.152	0.0619213	0.258028	0.239979	0.810346	0.884507
GZMB	ENSG00000100453	1280.41	-0.0774794	0.237378	-0.326397	0.744124	0.842685
RBM23	ENSG00000100461	3089.49	-0.261127	0.100784	-2.59096	0.00957086	0.0925656
PRMT5	ENSG00000100462	756.972	-0.235354	0.0962417	-2.44544	0.0144674	NA
COCH	ENSG00000100473	122.92	0.204736	0.221664	0.923632	0.355678	NA
AP4S1	ENSG00000100478	217.776	0.143149	0.0653721	2.18976	0.0285416	NA
POLE2	ENSG00000100479	24.8436	0.155888	0.198708	0.784508	0.432742	NA
VCPKMT	ENSG00000100483	1028.4	-0.219853	0.112962	-1.94625	0.0516251	0.175923
SOS2	ENSG00000100485	4923.51	-0.372388	0.1519	-2.45153	0.0142252	0.102916
CDKL1	ENSG00000100490	140.044	-0.112711	0.116489	-0.967569	0.33326	NA
NIN	ENSG00000100503	13045.7	-0.165996	0.0931674	-1.7817	0.0747982	0.20644
PYGL	ENSG00000100504	9286.52	-0.378112	0.192448	-1.96475	0.0494435	0.17254
TRIM9	ENSG00000100505	58.3777	-0.133998	0.274581	-0.488008	0.625544	NA
PSMC6	ENSG00000100519	2821.77	-0.128215	0.0691471	-1.85424	0.0637052	0.193824
GNPNAT1	ENSG00000100522	460.658	0.18541	0.0707747	2.61972	0.00880012	NA
DDHD1	ENSG00000100523	903.27	0.0976345	0.0708105	1.37881	0.167952	0.327967
CDKN3	ENSG00000100526	25.9817	-0.0405658	0.211389	-0.191901	0.84782	NA
CNIH1	ENSG00000100528	1215.07	0.104071	0.050446	2.06301	0.0391119	0.153799
CGRRF1	ENSG00000100532	397.937	0.0463568	0.055329	0.83784	0.402121	NA
ATP6V1D	ENSG00000100554	1334.32	-0.204497	0.0845137	-2.41969	0.0155338	0.106216
PLEK2	ENSG00000100558	8.81612	0.0860044	0.284793	0.301989	0.762661	NA
PIGH	ENSG00000100564	455.239	0.115955	0.062234	1.86321	0.0624332	NA
PSMA3	ENSG00000100567	1334.3	-0.104715	0.0826517	-1.26694	0.205178	0.372243
VTI1B	ENSG00000100568	1763.08	-0.0108254	0.0443265	-0.24422	0.80706	0.88369
TIMM9	ENSG00000100575	388.439	0.114239	0.0736624	1.55084	0.120939	NA
GSTZ1	ENSG00000100577	119.714	-0.0484178	0.10115	-0.478674	0.63217	NA
KIAA0586	ENSG00000100578	744.802	0.0069924	0.0715223	0.0977653	0.922119	NA
TMED8	ENSG00000100580	1901.18	-0.356464	0.115807	-3.0781	0.00208326	0.0692412
SAMD15	ENSG00000100583	8.17589	-0.738395	0.365815	-2.01849	0.0435402	NA
AHSA1	ENSG00000100591	1554.26	-0.187116	0.0896428	-2.08735	0.0368567	0.150252
DAAM1	ENSG00000100592	451.415	0.0348075	0.0651339	0.534399	0.593066	NA
SPTLC2	ENSG00000100596	4828.49	-0.320018	0.125566	-2.54861	0.0108155	0.0960884
RIN3	ENSG00000100599	3205.77	-0.092281	0.0887799	-1.03944	0.298602	0.467735
LGMN	ENSG00000100600	153.88	0.0374566	0.120291	0.311383	0.755509	NA
ALKBH1	ENSG00000100601	301.76	0.0358639	0.0503089	0.712874	0.475924	NA
SNW1	ENSG00000100603	2474.44	-0.0634458	0.0438517	-1.44683	0.147946	0.305965
ITPK1	ENSG00000100605	3614.81	-0.123614	0.123084	-1.00431	0.315231	0.484914
DHRS7	ENSG00000100612	3187.04	-0.133639	0.111488	-1.19868	0.230651	0.400971
PPM1A	ENSG00000100614	4453.16	-0.130368	0.0810757	-1.60799	0.107838	0.255951
ASB2	ENSG00000100628	140.517	0.278074	0.23329	1.19197	0.233274	NA
CEP128	ENSG00000100629	176.458	0.0364755	0.114607	0.318266	0.750283	NA
ERH	ENSG00000100632	1686.55	-0.0176125	0.0550183	-0.32012	0.748877	0.846249
HIF1A	ENSG00000100644	6494.5	-0.243516	0.135725	-1.79419	0.0727833	0.205335
KIAA0247	ENSG00000100647	6474.44	-0.399749	0.138259	-2.89131	0.00383638	0.0715059
SRSF5	ENSG00000100650	16517.3	0.0492611	0.0533989	0.922513	0.356261	0.527077
EIF5	ENSG00000100664	6857.3	-0.0140908	0.0407393	-0.345878	0.729435	0.834004
SLC8A3	ENSG00000100678	28.945	-0.29171	0.261753	-1.11445	0.265086	NA
DICER1	ENSG00000100697	7985.69	-0.166037	0.112601	-1.47456	0.14033	0.296195
ZFYVE21	ENSG00000100711	357.823	0.0536758	0.0736937	0.728363	0.466391	NA
MTHFD1	ENSG00000100714	585.16	-0.0310712	0.0745294	-0.416898	0.676753	NA
TCL1A	ENSG00000100721	1624.12	-0.251895	0.198539	-1.26874	0.204533	0.371516
ZC3H14	ENSG00000100722	1024.4	0.0623045	0.0438581	1.42059	0.155435	0.315092
TELO2	ENSG00000100726	400.206	0.156742	0.106392	1.47325	0.140684	NA
PCNX	ENSG00000100731	6025.74	-0.304079	0.127287	-2.38892	0.0168981	0.109633
GSKIP	ENSG00000100744	928.906	-0.0410728	0.07435	-0.552425	0.580657	0.72664
VRK1	ENSG00000100749	519.659	0.130798	0.0601217	2.17555	0.0295887	NA
PSMC1	ENSG00000100764	1328.47	-0.116206	0.0659658	-1.7616	0.0781364	0.212531
PAPLN	ENSG00000100767	27.3234	0.0959816	0.239987	0.399945	0.689197	NA
RPS6KA5	ENSG00000100784	1321.87	-0.0738525	0.104859	-0.704303	0.481244	0.641823
SMEK1	ENSG00000100796	5505.6	-0.05177	0.0475546	-1.08864	0.276311	0.449533
C14orf93	ENSG00000100802	355.98	-0.0619276	0.0460073	-1.34604	0.17829	NA
PSMB5	ENSG00000100804	371.177	-0.0651458	0.0588031	-1.10786	0.267921	NA
YY1	ENSG00000100811	4264.79	0.00511071	0.0364899	0.140058	0.888614	0.935722
ACIN1	ENSG00000100813	6526.99	-0.142719	0.0516338	-2.76406	0.00570872	0.080239
CCNB1IP1	ENSG00000100814	518.058	0.168719	0.0998998	1.68888	0.0912419	NA
TRIP11	ENSG00000100815	1961.86	0.0475676	0.0643114	0.739646	0.459515	0.622538
APEX1	ENSG00000100823	2166.31	0.0550551	0.0779052	0.706694	0.479757	0.640657
PABPN1	ENSG00000100836	1545	-0.0265471	0.066439	-0.399571	0.689473	0.805053
ARHGAP5	ENSG00000100852	1495.4	0.193973	0.0856569	2.26453	0.0235413	0.125362
CINP	ENSG00000100865	481.5	-0.0676723	0.0662977	-1.02073	0.307381	NA
SRP54	ENSG00000100883	1807.59	-0.201013	0.0800401	-2.5114	0.0120252	0.0989097
CHD8	ENSG00000100888	2907.31	-0.162656	0.0680591	-2.38992	0.016852	0.109632
PCK2	ENSG00000100889	415.749	-0.0287676	0.0773818	-0.371761	0.710071	NA
KIAA0391	ENSG00000100890	33.7213	0.129216	0.129173	1.00033	0.317152	NA
DCAF11	ENSG00000100897	2427.4	-0.11438	0.0591199	-1.93471	0.0530262	0.177443
PSMA6	ENSG00000100902	352.992	-0.0583916	0.0820499	-0.711659	0.476676	NA
NFKBIA	ENSG00000100906	4091.48	-0.244019	0.108127	-2.25679	0.0240214	0.125873
EMC9	ENSG00000100908	85.7726	-0.149957	0.120789	-1.24148	0.214428	NA
PSME2	ENSG00000100911	3376.06	-0.361527	0.151159	-2.39171	0.0167701	0.109509
BRMS1L	ENSG00000100916	145.864	0.029554	0.074792	0.395149	0.692733	NA
REC8	ENSG00000100918	471.562	-0.135317	0.121651	-1.11234	0.265993	NA
TM9SF1	ENSG00000100926	62.0116	0.0186119	0.112337	0.165679	0.86841	NA
SEC23A	ENSG00000100934	1728.7	-0.0408952	0.0580323	-0.704697	0.480999	0.641659
GMPR2	ENSG00000100938	2269.47	-0.302789	0.104851	-2.88781	0.0038793	0.0715758
PNN	ENSG00000100941	6535.87	0.00277567	0.0525405	0.052829	0.957868	0.975851
RABGGTA	ENSG00000100949	410.773	-0.053276	0.0650387	-0.819143	0.412705	NA
PLTP	ENSG00000100979	39.8477	-0.347671	0.182708	-1.90288	0.0570561	NA
PCIF1	ENSG00000100982	1200.49	-0.0283122	0.0533715	-0.530474	0.595784	0.738229
GSS	ENSG00000100983	473.228	0.0295452	0.0654385	0.451496	0.651632	NA
MMP9	ENSG00000100985	1803.26	-0.977352	0.319594	-3.0581	0.00222743	0.0693405
TRPC4AP	ENSG00000100991	2918.71	-0.23043	0.071945	-3.20286	0.00136068	0.0689607
PYGB	ENSG00000100994	1445.57	-0.00726771	0.0697421	-0.104208	0.917004	0.953889
ABHD12	ENSG00000100997	294.971	0.128283	0.077115	1.66352	0.0962078	NA
PROCR	ENSG00000101000	25.4371	0.274483	0.17825	1.53988	0.12359	NA
GINS1	ENSG00000101003	27.8194	0.250431	0.219993	1.13836	0.25497	NA
NINL	ENSG00000101004	27.019	0.444745	0.259347	1.71486	0.0863701	NA
CD40	ENSG00000101017	406.716	-0.180793	0.135165	-1.33757	0.181036	NA
UQCC1	ENSG00000101019	858.229	0.115044	0.06776	1.69782	0.089541	NA
ZMYND8	ENSG00000101040	1245.84	0.00217726	0.0527894	0.0412442	0.967101	0.981379
SGK2	ENSG00000101049	3.02073	0.293628	0.443318	0.662343	0.507752	NA
IFT52	ENSG00000101052	371.099	-0.00209665	0.0562867	-0.0372495	0.970286	NA
MYBL2	ENSG00000101057	142.854	-0.124057	0.226086	-0.548716	0.5832	NA
NDRG3	ENSG00000101079	1189.56	-0.0255197	0.0477477	-0.534471	0.593016	0.736206
SLA2	ENSG00000101082	1151.72	0.0299192	0.0913323	0.327587	0.743224	0.841848
C20orf24	ENSG00000101084	215.369	-0.150906	0.225	-0.670693	0.502416	NA
NFATC2	ENSG00000101096	1616.37	0.100379	0.0890346	1.12742	0.259565	0.430876
PABPC1L	ENSG00000101104	583.962	-0.370223	0.1286	-2.87888	0.00399092	NA
STK4	ENSG00000101109	13519.6	-0.0880443	0.0798636	-1.10243	0.270273	0.443577
ADNP	ENSG00000101126	3071.93	-0.0655597	0.0466527	-1.40527	0.15994	0.319771
PFDN4	ENSG00000101132	350.343	0.0910719	0.064398	1.4142	0.157302	NA
CSTF1	ENSG00000101138	642.599	-0.0485205	0.0389432	-1.24593	0.21279	NA
RAE1	ENSG00000101146	961.807	-0.0839528	0.042995	-1.95262	0.0508651	0.174815
TPD52L2	ENSG00000101150	3660.58	-0.191188	0.10487	-1.8231	0.0682885	0.199338
DNAJC5	ENSG00000101152	3394.27	-0.215844	0.0884833	-2.43938	0.0147127	0.103564
NELFCD	ENSG00000101158	1145.48	0.0323244	0.0568868	0.568224	0.569883	0.718405
CTSZ	ENSG00000101160	6114.44	-0.26716	0.0984762	-2.71294	0.00666887	0.0827162
PRPF6	ENSG00000101161	2356.34	0.0495752	0.0466756	1.06212	0.288181	0.459225
TUBB1	ENSG00000101162	11823.3	-0.158193	0.139332	-1.13537	0.256222	0.428047
SLMO2	ENSG00000101166	1940.69	0.0239459	0.0507698	0.471657	0.637172	0.767663
MTG2	ENSG00000101181	706.212	-0.150709	0.0894448	-1.68494	0.0920008	NA
PSMA7	ENSG00000101182	2253.37	0.0196656	0.0572903	0.343263	0.731401	0.835305
SLCO4A1	ENSG00000101187	11.6121	-0.151608	0.301972	-0.502059	0.615626	NA
NTSR1	ENSG00000101188	21.03	0.692388	0.357574	1.93635	0.0528252	NA
MRGBP	ENSG00000101189	362.031	-0.0683226	0.0743748	-0.918625	0.358291	NA
TCFL5	ENSG00000101190	298.835	0.187931	0.0974984	1.92753	0.0539134	NA
DIDO1	ENSG00000101191	3140.46	-0.00786507	0.0447067	-0.175926	0.860352	0.918464
GID8	ENSG00000101193	1116.55	0.00993557	0.0391526	0.253765	0.799677	0.878367
SLC17A9	ENSG00000101194	252.542	0.000472224	0.121428	0.00388891	0.996897	NA
ARFGAP1	ENSG00000101199	1357.8	-0.0415855	0.0594878	-0.69906	0.484515	0.645196
EEF1A2	ENSG00000101210	4.48705	0.310066	0.446008	0.695202	0.486929	NA
PTK6	ENSG00000101213	18.8475	0.0755345	0.225878	0.334404	0.738075	NA
GMEB2	ENSG00000101216	674.667	0.049608	0.0569386	0.871254	0.383615	NA
C20orf27	ENSG00000101220	327.599	0.311226	0.113362	2.74541	0.00604348	NA
CDC25B	ENSG00000101224	2550.63	0.201765	0.111754	1.80544	0.0710063	0.202477
ISM1	ENSG00000101230	29.2554	0.720163	0.260792	2.76145	0.00575456	NA
RNF24	ENSG00000101236	7191.63	-0.566123	0.196749	-2.87739	0.00400986	0.0715758
ARFRP1	ENSG00000101246	691.788	0.019681	0.0687246	0.286374	0.774592	NA
NDUFAF5	ENSG00000101247	187.933	0.0835451	0.0779675	1.07154	0.283927	NA
TRIB3	ENSG00000101255	182.069	0.0436155	0.156626	0.278469	0.780652	NA
RASSF2	ENSG00000101265	22525	-0.232197	0.132486	-1.75261	0.0796689	0.21409
CSNK2A1	ENSG00000101266	2056.03	-0.0156942	0.0329434	-0.4764	0.63379	0.764419
[truncated: 16,483 more rows]
