# Supplementary material for: Analysis of transcriptional changes in the immune system associated with pubertal development in a longitudinal cohort of children with asthma
Source: Nat Commun. 2023 Jan 16;14:230. doi: 10.1038/s41467-022-35742-z (PMC9842661; doi:10.1038/s41467-022-35742-z)
Supplement: Supplementary file 15 — Supplementary Data 12 [file 41467_2022_35742_MOESM15_ESM.xlsx]

## Sheet: S12_GxPuberty_all
gene_symbol	ENSGene	variant_ID	Intercept_pval	dosage_pval	trait_pval	interaction_pval	Intercept_effect	dosage_effect	trait_effect	interaction_effect	Intercept_SE	dosage_SE	trait_SE	interaction_SE	Intercept_padj	dosage_padj	trait_padj	interaction_padj	tested_trait_sex	interaction_pcorr	interaction_pcorr.qval
RP5-857K21.7	ENSG00000229344	1:567825:C:T	0.0125646	8.4191e-06	0.725421	0.547459	-0.604834	1.81875	0.083755	-0.219047	0.237914	0.386979	0.23779	0.362873	1	0.0334154	1	1	age_Female	0.537494	0.994569
MTND1P23	ENSG00000225972	1:567867:A:G;rs2000096	1.41119e-05	5.62827e-08	0.0570532	0.341739	-1.69034	1.9805	0.723074	-0.29693	0.369898	0.336961	0.375551	0.310815	0.0655923	0.000256368	1	1	age_Female	0.329929	0.983105
hsa-mir-6723	ENSG00000237973	1:567867:A:G;rs2000096	5.06524e-05	3.86009e-07	0.0935838	0.244798	-0.948731	1.10932	0.384805	-0.220086	0.223859	0.203926	0.227281	0.188102	0.228088	0.00168609	1	1	age_Female	0.233495	0.96251
RP11-206L10.1	ENSG00000224956	1:723819:T:A;rs11804171	0.266309	0.107612	0.675157	0.40031	0.0972835	-0.173051	-0.0388463	0.0908998	0.0870223	0.106576	0.0924189	0.107611	1	1	1	1	age_Female	0.388712	0.987662
RP11-206L10.8	ENSG00000230092	1:812743:C:T;rs6605064	0.0425179	0.00461517	0.833234	0.820978	-0.105092	0.185171	-0.0101035	0.0142643	0.051141	0.0638811	0.0478585	0.0628691	1	1	1	1	age_Female	0.816703	0.999657
PLEKHN1	ENSG00000187583	1:894890:A:AAGAC;rs70949531	0.0102038	0.00855593	0.306548	0.190444	-1.0201	0.573431	-0.447775	0.31333	0.389495	0.21374	0.435663	0.237676	1	1	1	1	age_Female	0.179993	0.935806
AGRN	ENSG00000188157	1:930533:C:G;rs3128110	0.00868717	0.00194549	0.432034	0.660454	-0.354322	0.383881	0.135559	-0.0683467	0.13234	0.120587	0.171826	0.155118	1	1	1	1	age_Female	0.652565	0.999657
HES4	ENSG00000188290	1:936194:A:G;rs3121570	0.0387966	0.0137097	0.967831	0.962426	0.379867	-0.359187	0.00661255	0.0067228	0.181391	0.143127	0.163552	0.142343	1	1	1	1	age_Female	0.961451	0.999657
ISG15	ENSG00000187608	1:948870:C:G;rs4615788	0.00411459	0.00169758	0.656544	0.389433	-0.824098	0.528259	-0.115718	0.134643	0.280534	0.16371	0.259436	0.155757	1	1	1	1	age_Female	0.377755	0.984477
RP11-465B22.3	ENSG00000217801	1:1044242:G:A	0.0244505	0.00197071	0.664242	0.47962	0.383041	-0.531723	0.0783995	0.133557	0.167638	0.167244	0.180076	0.188214	1	1	1	1	age_Female	0.468739	0.99208
B3GALT6	ENSG00000176022	1:1173611:G:A;rs6697886	0.226968	0.0785384	0.192081	0.764236	0.0415932	-0.0663284	0.0472065	-0.0111125	0.0342117	0.0373132	0.035942	0.0369494	1	1	1	1	age_Female	0.758511	0.999657
RP4-758J18.13	ENSG00000272455	1:1351134:CCGCT:C;rs200282760	0.0174233	0.000667111	0.324711	0.889276	0.114222	-0.178255	-0.0461081	-0.00681801	0.0472334	0.0507269	0.0465858	0.0488471	1	1	1	1	age_Female	0.886646	0.999657
ATAD3B	ENSG00000160072	1:1392209:G:C;rs2936660	0.018054	0.00533733	0.087915	0.221682	-0.140951	0.119894	0.104403	-0.0522649	0.05862	0.0420848	0.0605755	0.0424982	1	1	1	1	age_Female	0.210706	0.951021
ATAD3C	ENSG00000215915	1:1403693:A:G;rs139601047	0.0768277	0.013172	0.974423	0.010189	0.196161	-0.510293	0.00374049	0.509588	0.109707	0.202129	0.116374	0.194531	1	1	1	1	age_Female	0.00889547	0.797959
SLC35E2B	ENSG00000189339	1:1590291:C:G;rs111946117	0.00844671	6.29163e-06	0.16894	0.0462383	0.0666693	-0.202685	-0.0379642	0.0929016	0.0248076	0.0424706	0.0273963	0.0460238	1	0.025242	1	1	age_Female	0.0417506	0.890528
RP11-345P4.10	ENSG00000272004	1:1592881:A:C;rs4648774	0.0164074	0.00587955	0.282171	0.715685	-0.46995	0.431971	-0.188661	0.0548126	0.192495	0.153433	0.174469	0.150058	1	1	1	1	age_Female	0.708831	0.999657
CDK11A	ENSG00000008128	1:1635749:C:A;rs55880629	0.0100931	0.0010795	0.401401	0.635909	-0.178577	0.200302	-0.0549392	0.0283654	0.0680807	0.0594712	0.0651905	0.05973	1	1	1	1	age_Female	0.627504	0.996554
SLC35E2	ENSG00000215790	1:1677924:C:G;rs146561796	0.0374002	0.000121402	0.582936	0.0409862	0.178047	-0.568662	0.0520383	-0.312565	0.0843919	0.142097	0.0944587	0.150945	1	0.397118	1	1	age_Female	0.0368739	0.878771
RP1-283E3.8	ENSG00000268575	1:1689164:C:T;rs2235536	0.107968	0.00523138	0.278727	0.967754	-0.071586	0.171402	-0.0457967	-0.00303695	0.0441324	0.0600195	0.0420477	0.0749347	1	1	1	1	age_Female	0.966941	0.999661
CALML6	ENSG00000169885	1:1837878:C:T;rs4648732	0.0152671	0.00116983	0.300335	0.065894	-0.354419	0.493646	-0.140022	0.283321	0.143555	0.147654	0.134486	0.152346	1	1	1	1	age_Female	0.0601227	0.901659
AL590822.2	ENSG00000269554	1:2082814:C:G;rs262666	0.202261	0.019585	0.206897	0.99655	0.15058	-0.48086	0.150503	-0.000838417	0.117306	0.202654	0.118463	0.193392	1	1	1	1	age_Female	0.996511	0.999773
RP4-740C4.6	ENSG00000269896	1:2299627:T:C;rs7545940	0.0187341	0.00114442	0.647498	0.137535	0.174329	-0.298416	-0.0312336	0.147413	0.072937	0.0890778	0.0681005	0.0984619	1	1	1	1	age_Female	0.128563	0.913028
PLCH2	ENSG00000149527	1:2347466:C:T;rs12746918	0.0396334	0.000859109	0.231871	0.730324	-0.134875	0.363454	0.0782358	-0.0348552	0.0646853	0.105722	0.0650375	0.100834	1	1	1	1	age_Female	0.723788	0.999657
FAM213B	ENSG00000157870	1:2496917:C:T;rs11574000	0.0342703	5.3352e-06	0.144716	0.112777	-0.0568045	0.264215	0.0385553	-0.0891948	0.0264628	0.0548946	0.026227	0.0557455	1	0.0215329	1	1	age_Female	0.104671	0.913028
MMEL1	ENSG00000142606	1:2523723:C:T;rs867436	0.000442167	4.70797e-05	0.582191	0.2051	0.666895	-0.606789	-0.106434	0.18778	0.183433	0.142524	0.192814	0.147215	1	0.167574	1	1	age_Female	0.194373	0.943557
RP3-395M20.7	ENSG00000225931	1:2723552:T:G;rs10909872	0.129971	0.00646984	0.908605	0.257672	0.140579	-0.390052	-0.0110106	-0.143202	0.0920673	0.140206	0.0956674	0.125785	1	1	1	1	age_Female	0.246277	0.96251
SMIM1	ENSG00000235169	1:3691727:A:C;rs1175549	0.000135928	4.07029e-06	0.191234	0.924158	-0.683863	0.716968	0.251722	-0.0156879	0.172225	0.146931	0.191288	0.164374	0.590741	0.0165742	1	1	age_Female	0.922276	0.999657
CEP104	ENSG00000116198	1:3762076:T:C;rs6699784	0.00284815	5.25495e-06	0.642926	0.204951	-0.0656928	0.125974	0.00929058	-0.0413747	0.0214681	0.0261527	0.0199781	0.032426	1	0.02123	1	1	age_Female	0.194227	0.943557
C1orf174	ENSG00000198912	1:3798400:C:T;rs12084944	0.00300757	8.23437e-05	0.875903	0.555981	-0.0760872	0.100002	0.00364021	-0.016201	0.0250113	0.0243443	0.0232498	0.0274208	1	0.279721	1	1	age_Female	0.546135	0.994569
AJAP1	ENSG00000196581	1:4793137:T:A;rs3766965	0.024406	0.00199751	0.736955	0.793384	0.334275	-0.505789	-0.0519195	0.041674	0.146249	0.159304	0.15414	0.158681	1	1	1	1	age_Female	0.788333	0.999657
CHD5	ENSG00000116254	1:6237105:A:C;rs61198901	0.0759309	0.000173227	0.929398	0.295826	-0.248094	1.09581	-0.0126369	0.27879	0.138322	0.280733	0.142262	0.265267	1	0.545714	1	1	age_Female	0.284092	0.972699
RNF207	ENSG00000158286	1:6266096:A:G;rs4908540	0.0147163	0.00447513	0.7342	0.0581963	0.279064	-0.28824	-0.0369571	0.191473	0.112398	0.0990803	0.108537	0.0999119	1	1	1	1	age_Female	0.0528823	0.898484
ICMT	ENSG00000116237	1:6293890:G:A;rs12073932	0.0115591	1.16112e-05	0.174526	0.0525477	0.0462326	-0.141093	-0.0238628	0.0536779	0.0179669	0.0305453	0.0174483	0.0273561	1	0.0453417	1	1	age_Female	0.0476214	0.898484
PLEKHG5	ENSG00000171680	1:6610366:T:C;rs2063805	2.85336e-09	5.46223e-11	0.917224	0.523166	-1.09291	0.830049	0.0162714	0.0721236	0.16738	0.112766	0.156161	0.112561	1.4438e-05	2.68851e-07	1	1	age_Female	0.512776	0.994569
NOL9	ENSG00000162408	1:6612027:G:A;rs59832133	0.000243145	5.40701e-05	0.19889	0.0763363	-0.182953	0.136579	-0.05802	0.0577221	0.0480456	0.0323593	0.0448593	0.0322275	1	0.190219	1	1	age_Female	0.0699862	0.901659
ESPN	ENSG00000187017	1:7059150:G:A;rs17030129	0.189977	0.0161199	0.139657	0.172157	0.20859	-0.700218	0.22537	-0.445943	0.158058	0.286022	0.151353	0.324262	1	1	1	1	age_Female	0.162202	0.931634
UTS2	ENSG00000049247	1:7978402:A:G;rs226479	0.0686154	0.000185977	0.847734	0.144843	-0.280262	1.14566	-0.0282024	0.439169	0.152233	0.295008	0.146496	0.298837	1	0.580621	1	1	age_Female	0.13563	0.913028
TNFRSF9	ENSG00000049249	1:8116489:G:A;rs72856355	0.482657	0.126215	0.401652	0.808567	0.0645259	-0.272576	-0.0775237	-0.0495113	0.0915663	0.176744	0.0920384	0.203814	1	1	1	1	age_Female	0.803964	0.999657
CA6	ENSG00000131686	1:9000220:A:G;rs12091891	0.00180422	1.83536e-08	0.806552	0.687934	-0.380278	1.56399	0.0286131	0.111565	0.11856	0.255313	0.116535	0.276945	1	8.50141e-05	1	1	age_Female	0.680561	0.999657
H6PD	ENSG00000049239	1:9296479:C:G;rs56119172	0.052639	0.000569329	0.712558	0.789297	0.0581063	-0.168636	-0.0113517	0.0104704	0.0296246	0.0473536	0.0307234	0.039076	1	1	1	1	age_Female	0.784116	0.999657
PGD	ENSG00000142657	1:9482037:A:G;rs7418707	0.000307735	0.000218771	0.688181	0.680746	0.632841	-0.342177	0.0938348	-0.049995	0.169179	0.0891594	0.233128	0.121152	1	0.669877	1	1	age_Female	0.673191	0.999657
KIF1B	ENSG00000054523	1:10271688:C:G;rs11121529	0.0437975	0.00661099	0.57585	0.994803	-0.132324	0.20422	-0.037079	0.00046698	0.0647969	0.0736082	0.0660572	0.0715189	1	1	1	1	age_Female	0.994703	0.999773
UBIAD1	ENSG00000120942	1:11351964:C:T;rs7536156	0.042091	0.000196388	0.376883	0.185007	-0.051797	0.225883	0.0238236	-0.0638356	0.0251528	0.0583947	0.0268392	0.0478245	1	0.609393	1	1	age_Female	0.174662	0.934959
PTCHD2	ENSG00000204624	1:11501805:G:C;rs3010219	0.00202578	0.000121799	0.740907	0.91874	0.616341	-0.737189	-0.0667703	0.0180704	0.194399	0.18425	0.20137	0.176674	1	0.398039	1	1	age_Female	0.916703	0.999657
PLOD1	ENSG00000083444	1:11555862:C:T;rs55975941	0.0906404	0.000131537	0.107942	0.0375465	0.0651612	-0.302771	-0.066807	0.157647	0.038135	0.0760764	0.0411831	0.0747812	1	0.425522	1	1	age_Female	0.0337143	0.878771
TARDBP	ENSG00000120948	1:11575331:A:G;rs41274530	0.0883764	0.00017559	0.267283	0.010763	-0.0383424	0.173627	0.0268556	-0.107317	0.0222792	0.0445244	0.0240723	0.0412835	1	0.552231	1	1	age_Female	0.00939805	0.797959
DRAXIN	ENSG00000162490	1:11778593:G:T;rs34717076	0.000411899	6.03616e-05	0.156772	0.515847	-0.638747	0.530772	0.235572	-0.079066	0.174696	0.126635	0.1651	0.121248	1	0.210256	1	1	age_Female	0.505412	0.994569
CLCN6	ENSG00000011021	1:11844737:A:G;rs55890341	0.279018	0.0302103	0.195888	0.473579	-0.0243985	0.0915364	-0.0281981	0.0346878	0.0224148	0.0416275	0.0216551	0.0482166	1	1	1	1	age_Female	0.462657	0.99208
MTHFR	ENSG00000177000	1:11852300:C:T;rs1476413	0.0178646	8.91279e-05	0.983949	0.454597	-0.0655783	0.167222	0.00052591	-0.0333224	0.027227	0.0409219	0.026075	0.0443868	1	0.301341	1	1	age_Female	0.443417	0.99208
NPPA-AS1	ENSG00000242349	1:11905633:T:C;rs198361	7.37278e-07	6.02806e-11	0.920489	0.429423	0.490832	-0.789244	0.00898626	-0.0871184	0.0928031	0.10752	0.0897968	0.109799	0.00359718	2.96339e-07	1	1	age_Female	0.417966	0.99208
MFN2	ENSG00000116688	1:12056440:C:T;rs2236056	3.80776e-14	1.10813e-16	0.271324	0.63134	0.407952	-0.314711	-0.056036	0.0155546	0.0461812	0.0314791	0.0506566	0.0323156	1.97775e-10	5.71687e-13	1	1	age_Female	0.622914	0.995331
KAZN	ENSG00000189337	1:15277941:C:CT;rs56820982	0.128914	0.0118568	0.0668408	0.0303794	0.246186	-0.595161	-0.299609	0.560861	0.160782	0.232141	0.161677	0.255326	1	1	1	1	age_Female	0.0271399	0.837187
TMEM51	ENSG00000171729	1:15469482:G:A;rs9660093	0.00900711	4.69588e-06	0.561783	0.0768131	-0.396805	1.08917	-0.0875387	0.373993	0.148932	0.224823	0.150369	0.209152	1	0.0190465	1	1	age_Female	0.070417	0.901659
FHAD1	ENSG00000142621	1:15669233:A:G;rs2479083	0.0148167	0.00354807	0.0640764	0.0804063	-0.488189	0.578051	0.416209	-0.41726	0.196831	0.193502	0.222264	0.236217	1	1	1	1	age_Female	0.0738538	0.903558
RP3-467K16.4	ENSG00000228140	1:15733394:G:A;rs2092324	0.000223591	5.99444e-05	0.160459	0.186103	0.539426	-0.406987	-0.236617	0.140689	0.140782	0.0970587	0.167323	0.105667	0.949812	0.209086	1	1	age_Female	0.175725	0.935295
CTRC	ENSG00000162438	1:15757224:C:T;rs10927785	0.0678035	0.00125988	0.742873	0.756554	0.204207	-0.532734	0.0361188	-0.0589248	0.11059	0.160448	0.109793	0.189549	1	1	1	1	age_Female	0.750616	0.999657
CASP9	ENSG00000132906	1:15941469:G:A;rs72647111	0.194208	0.00812052	0.262627	0.150305	0.0349284	-0.125256	-0.0289687	0.0712693	0.0267221	0.0463642	0.025713	0.0491616	1	1	1	1	age_Female	0.140944	0.92236
SLC25A34	ENSG00000162461	1:16079403:A:G;rs12741030	0.0621675	0.0179493	0.669254	0.621333	0.189073	-0.222036	0.0426222	-0.043974	0.100228	0.0922557	0.0994798	0.0887437	1	1	1	1	age_Female	0.612734	0.994569
RSG1	ENSG00000132881	1:16529369:C:T;rs221041	0.1035	0.0127358	0.40934	0.0433006	-0.0805294	0.196374	0.0407939	-0.176276	0.0490057	0.0773981	0.049234	0.0861114	1	1	1	1	age_Female	0.038996	0.882776
ARHGEF19	ENSG00000142632	1:16530049:C:T;rs221045	0.00168049	0.000614743	0.219292	0.453227	0.210475	-0.147668	-0.0847721	0.0312724	0.0651627	0.0417328	0.0685722	0.0415295	1	1	1	1	age_Female	0.442023	0.99208
NECAP2	ENSG00000157191	1:16731653:C:T;rs526489	0.0705294	0.0163617	0.556481	0.342279	-0.0355828	0.071235	-0.0113779	0.026737	0.0194632	0.0291657	0.0192819	0.0280187	1	1	1	1	age_Female	0.330459	0.983105
C1orf134	ENSG00000204377	1:16746888:A:G;rs11260753	0.0207487	0.000597643	0.12129	0.873225	0.143013	-0.267268	-0.0879603	0.0109264	0.0608522	0.0753549	0.0562837	0.0682996	1	1	1	1	age_Female	0.870212	0.999657
RP4-798A10.2	ENSG00000226029	1:16777812:G:C;rs279781	0.044149	0.000489314	0.488574	0.581691	0.100782	-0.305738	-0.0338487	0.0522047	0.0494354	0.0847879	0.0486909	0.094448	1	1	1	1	age_Female	0.572361	0.994569
RP4-798A10.7	ENSG00000261135	1:16871316:G:A;rs156874	0.103529	0.093695	0.758478	0.586736	0.577934	-0.349971	0.134063	-0.132121	0.351728	0.206777	0.434802	0.242266	1	1	1	1	age_Female	0.577613	0.994569
MST1L	ENSG00000186715	1:16952060:A:G;rs2147036	0.00179195	0.000819638	0.0245163	0.0531328	-1.00991	0.704261	-0.754337	0.399492	0.31465	0.204011	0.330291	0.204107	1	1	1	1	age_Female	0.0481502	0.898484
CROCCP2	ENSG00000215908	1:17003085:A:G;rs201194657	0.338621	0.0434298	0.604766	0.432952	-0.0390345	0.208758	-0.0205968	-0.101215	0.0405956	0.102043	0.0396687	0.12855	1	1	1	1	age_Female	0.421498	0.99208
U1	ENSG00000228549	1:17003085:A:G;rs201194657	0.000467561	1.86639e-12	0.489117	0.789493	-0.58827	3.28935	0.110275	0.13778	0.162538	0.408565	0.158827	0.514695	1	9.34686e-09	1	1	age_Female	0.784314	0.999657
NBPF1	ENSG00000219481	1:17224094:A:G;rs6586525	0.00148722	0.00109542	0.342833	0.657262	0.472906	-0.278892	-0.133538	0.0358829	0.144686	0.082916	0.140102	0.0806283	1	1	1	1	age_Female	0.649348	0.999657
RP11-108M9.4	ENSG00000238142	1:17255791:A:G;rs9435788	0.00683609	0.000584106	0.801027	0.278813	-0.181354	0.279391	0.0181335	-0.0898608	0.0656449	0.0786218	0.07176	0.0825195	1	1	1	1	age_Female	0.267134	0.965217
MST1P2	ENSG00000186301	1:17258256:AT:A;rs60537875	0.00960825	0.00124966	0.402924	0.184991	0.292621	-0.405554	0.100141	-0.149137	0.110802	0.122051	0.119213	0.111727	1	1	1	1	age_Female	0.17465	0.934959
PADI2	ENSG00000117115	1:17417315:A:G;rs2014718	3.74912e-11	1.90947e-14	0.158666	0.733109	-0.770803	0.694153	-0.138431	0.0268191	0.103624	0.0773718	0.0974668	0.0784286	1.9233e-07	9.73255e-11	1	1	age_Female	0.726619	0.999657
PADI6	ENSG00000256049	1:17719219:T:G;rs7545237	9.09451e-11	7.87572e-14	0.830342	0.679516	1.36817	-1.3	-0.0474815	0.0693403	0.188575	0.149627	0.221019	0.167348	4.65821e-07	3.99693e-10	1	1	age_Female	0.67195	0.999657
KLHDC7A	ENSG00000179023	1:18810344:G:T;rs2992740	0.0140185	0.00170055	0.170701	0.201527	-0.604188	0.615052	-0.334782	0.248561	0.241561	0.19064	0.242599	0.193318	1	1	1	1	age_Female	0.190853	0.943557
EMC1	ENSG00000127463	1:19542181:T:TTTTA;rs55741953	0.00822322	7.82308e-05	0.456953	0.0449421	0.0892584	-0.13235	-0.0240609	0.0619162	0.0330946	0.0321106	0.0322185	0.0304865	1	0.267002	1	1	age_Female	0.0405347	0.883825
AKR7A2	ENSG00000053371	1:19618601:C:T;rs9729157	0.0275224	0.00820998	0.169694	0.262205	-0.119121	0.106519	0.0755348	-0.0464508	0.0532477	0.0394859	0.0546059	0.0411936	1	1	1	1	age_Female	0.250699	0.96251
AKR7A3	ENSG00000162482	1:19689639:G:A;rs56696582	0.0289032	1.73469e-05	0.121046	0.835818	-0.277775	0.928906	0.185722	0.0556009	0.125287	0.20564	0.11876	0.267579	1	0.0661611	1	1	age_Female	0.831831	0.999657
AKR7L	ENSG00000211454	1:19763105:T:C;rs114989748	0.0725771	7.96048e-05	0.19873	0.138942	-0.228571	1.20451	0.157319	0.517112	0.125946	0.292571	0.121591	0.346646	1	0.271293	1	1	age_Female	0.129943	0.913028
TMCO4	ENSG00000162542	1:20128011:G:T;rs74057039	0.239895	0.00609466	0.0941845	0.0274678	0.0313693	-0.142899	0.0451953	-0.111753	0.0265311	0.050983	0.0267436	0.0499365	1	1	1	1	age_Female	0.024447	0.837187
OTUD3	ENSG00000169914	1:20207622:C:T;rs10916663	0.0942542	0.0161609	0.849732	0.813702	0.0460904	-0.0775584	-0.00499715	0.0083882	0.0272791	0.0316933	0.0263068	0.0355009	1	1	1	1	age_Female	0.809281	0.999657
MUL1	ENSG00000090432	1:20783398:A:C;rs12726785	0.0274488	1.89979e-05	0.553273	0.721773	-0.037072	0.127187	-0.00974877	0.0089451	0.0165634	0.0283023	0.0163875	0.0250489	1	0.0720019	1	1	age_Female	0.715073	0.999657
CDA	ENSG00000158825	1:20924330:A:G;rs72649191	0.254613	0.0262923	0.237442	0.86917	-0.0666949	0.265077	-0.0709723	0.0191227	0.0582048	0.117516	0.059711	0.115796	1	1	1	1	age_Female	0.866066	0.999657
PINK1-AS	ENSG00000117242	1:20973892:C:T;rs9287034	0.000263219	1.51091e-06	0.603249	0.847769	-0.133634	0.179711	-0.0195239	-0.00729899	0.0353031	0.0351057	0.0374448	0.0379229	1	0.00638058	1	1	age_Female	0.844067	0.999657
NBPF3	ENSG00000142794	1:21772167:C:G;rs4654746	5.05738e-12	1.41918e-16	0.897376	0.958486	0.450973	-0.488665	0.00761972	0.00246857	0.057459	0.049121	0.0589265	0.0473041	2.60455e-08	7.3102e-13	1	1	age_Female	0.957385	0.999657
LINC00339	ENSG00000218510	1:22352108:C:T;rs11801382	7.46106e-07	1.3721e-14	0.480506	0.436355	-0.141221	0.382289	-0.0205892	0.028047	0.0267153	0.0422997	0.029074	0.0358872	0.00363801	7.00592e-11	1	1	age_Female	0.424961	0.99208
ASAP3	ENSG00000088280	1:23752640:G:A;rs1209364	0.0482713	0.00219999	0.48633	0.717136	-0.19846	0.426375	-0.0706476	0.0478039	0.0992441	0.135616	0.101102	0.131573	1	1	1	1	age_Female	0.710319	0.999657
TCEB3	ENSG00000011007	1:24043445:A:G;rs658387	3.52334e-05	9.66015e-06	0.944331	0.542696	-0.140896	0.0907122	0.00191288	0.0110608	0.032511	0.0194435	0.0273248	0.0181072	0.160664	0.0381093	1	1	age_Female	0.532594	0.994569
RP5-886K2.3	ENSG00000236810	1:24065844:G:A;rs13376000	0.353797	0.0477032	0.928861	0.643805	0.0325222	-0.149853	-0.00310817	-0.0373016	0.0349092	0.0747428	0.0347259	0.0804249	1	1	1	1	age_Female	0.63558	0.999445
FUCA1	ENSG00000179163	1:24155731:A:G;rs4649115	0.00279223	1.01217e-05	0.706139	0.592945	0.112759	-0.19187	0.0160864	0.0225857	0.036771	0.0412296	0.0425413	0.0421129	1	0.0398392	1	1	age_Female	0.583895	0.994569
PNRC2	ENSG00000189266	1:24365512:T:C;rs17184588	0.00198434	9.10493e-08	0.665058	0.792163	0.254669	-0.684737	-0.0340032	0.0376205	0.0801572	0.11868	0.078305	0.142385	1	0.000409995	1	1	age_Female	0.787089	0.999657
SRSF10	ENSG00000188529	1:24375689:G:C;rs6424145	0.157517	0.00562917	0.0342859	0.0455405	0.0458549	-0.130841	-0.0695086	0.108588	0.0321957	0.0462257	0.032384	0.0536186	1	1	1	1	age_Female	0.0410892	0.888512
NIPAL3	ENSG00000001461	1:24755534:C:T;rs78555417	0.507469	0.114986	0.751731	0.531178	0.0170427	-0.0828721	-0.00824874	0.036262	0.0256204	0.0521154	0.0260017	0.0577037	1	1	1	1	age_Female	0.520843	0.994569
CLIC4	ENSG00000169504	1:25049688:TTA:T;rs202035292	0.00215661	9.66679e-05	0.901211	0.356982	-0.141438	0.164921	-0.00590794	-0.0414737	0.0448953	0.0405781	0.0474722	0.0448146	1	0.324707	1	1	age_Female	0.345198	0.983105
SDHDP6	ENSG00000224183	1:25561667:G:A;rs55794721	0.0159374	0.000120686	0.595545	0.419774	0.338607	-0.881012	-0.0741595	-0.169454	0.138067	0.220058	0.139256	0.209153	1	0.395127	1	1	age_Female	0.408216	0.988521
SYF2	ENSG00000117614	1:25582921:C:T;rs114823553	0.368041	0.0653244	0.941103	0.717644	-0.0140176	0.060844	-0.00115029	0.0115518	0.0155013	0.0326465	0.0155296	0.0318544	1	1	1	1	age_Female	0.710834	0.999657
C1orf63	ENSG00000117616	1:25597321:A:G;rs28435299	0.00370674	0.00173081	0.457847	0.700323	-0.162432	0.106625	-0.0369867	0.0123774	0.0546413	0.0331066	0.0496256	0.0320657	1	1	1	1	age_Female	0.693228	0.999657
RP11-335G20.7	ENSG00000259984	1:25684650:G:A;rs3093637	1.7064e-05	1.18158e-11	0.68713	0.428178	0.48072	-1.15051	-0.0463572	-0.104469	0.106322	0.149894	0.114763	0.131311	0.0790061	5.86654e-08	1	1	age_Female	0.416712	0.99208
RHCE	ENSG00000188672	1:25710968:G:A;rs28491276	0.0428805	0.00019163	0.569792	0.50579	-0.26855	0.75769	0.0808351	-0.126888	0.130918	0.195528	0.141751	0.189998	1	0.596927	1	1	age_Female	0.495258	0.994569
RP3-465N24.5	ENSG00000261349	1:25713333:AACACAC:A;rs3079633	8.64475e-05	1.18731e-10	0.533447	0.0162496	0.551098	-1.47773	0.0849669	-0.475819	0.13459	0.205241	0.13596	0.194604	0.381666	5.80713e-07	1	1	age_Female	0.0142811	0.81845
RHD	ENSG00000187010	1:25713333:AACACAC:A;rs3079633	0.00159887	8.7377e-08	0.476427	0.155172	0.444826	-1.20774	-0.0989577	-0.283852	0.13705	0.208993	0.138445	0.198161	1	0.000393983	1	1	age_Female	0.14565	0.924412
TMEM50A	ENSG00000183726	1:25713333:AACACAC:A;rs3079633	0.0196114	3.83042e-05	0.319112	0.671609	0.0399668	-0.110777	-0.0170414	-0.0103579	0.0168474	0.0256912	0.0170189	0.0243597	1	0.138623	1	1	age_Female	0.663819	0.999657
LDLRAP1	ENSG00000157978	1:25890050:A:G;rs6661159	0.0222138	0.00327831	0.405426	0.969275	0.151771	-0.184173	0.0575782	-0.00253521	0.0653282	0.0611137	0.0689114	0.0656544	1	1	1	1	age_Female	0.96852	0.999661
ZNF593	ENSG00000142684	1:26527809:A:C;rs1889755	0.228106	0.0981293	0.499058	0.739836	-0.0709785	0.104588	0.0433692	-0.0223957	0.0585263	0.0626371	0.0639222	0.0672535	1	1	1	1	age_Female	0.733494	0.999657
CEP85	ENSG00000130695	1:26578980:G:A;rs12408213	0.192134	0.0491862	0.0950361	0.141974	-0.0438777	0.0642615	-0.0577756	0.0494107	0.0334115	0.0322686	0.0342774	0.0333793	1	1	1	1	age_Female	0.132865	0.913028
ZNF683	ENSG00000176083	1:26678875:G:A;rs11247928	0.0992832	0.00381612	0.317017	0.225591	0.157485	-0.419642	-0.0940993	0.192435	0.094645	0.14163	0.093567	0.157811	1	1	1	1	age_Female	0.21456	0.955566
DHDDS	ENSG00000117682	1:26845586:C:T;rs11247961	0.0115635	0.00128731	0.295969	0.14844	0.0584751	-0.0634679	0.0262677	-0.0319549	0.0227258	0.0191538	0.0250009	0.0219407	1	1	1	1	age_Female	0.139116	0.921337
RP11-4K3__A.5	ENSG00000241547	1:26990938:A:G;rs10794498	0.00980376	0.00402086	0.313799	0.412355	-0.590103	0.461261	-0.216686	0.126544	0.224065	0.156605	0.214025	0.153716	1	1	1	1	age_Female	0.400798	0.988521
TRNP1	ENSG00000253368	1:27296135:A:G;rs74062556	0.0190865	2.02552e-06	0.461824	0.711158	-0.277827	1.10416	-0.0870021	-0.0682965	0.116593	0.218692	0.117774	0.183906	1	0.00847275	1	1	age_Female	0.704175	0.999657
XKR8	ENSG00000158156	1:28283443:T:C;rs4243819	5.44891e-05	3.14315e-05	0.419749	0.211287	-0.535649	0.307646	0.0913506	-0.0816087	0.126972	0.0705019	0.112746	0.0648627	0.244983	0.115668	1	1	age_Female	0.200486	0.945619
EYA3	ENSG00000158161	1:28295846:G:A;rs6598916	0.000198321	0.000103131	0.710798	0.50728	0.268646	-0.169227	0.0246153	-0.0275734	0.069499	0.0418193	0.0661968	0.0414328	0.847624	0.343838	1	1	age_Female	0.496753	0.994569
ATPIF1	ENSG00000130770	1:28568093:T:C;rs548177	0.0442962	0.0197917	0.0576904	0.139849	0.0841188	-0.0765135	0.0923464	-0.0583487	0.0412909	0.0323018	0.0480881	0.0392048	1	1	1	1	age_Female	0.130822	0.913028
PHACTR4	ENSG00000204138	1:28679153:A:G;rs4908399	3.44385e-06	1.13128e-07	0.846805	0.740152	0.140851	-0.122979	-0.00642361	0.00786151	0.0286256	0.0214975	0.0331621	0.0236378	0.0164513	0.000507492	1	1	age_Female	0.733817	0.999657
SNHG3	ENSG00000242125	1:28711152:T:G;rs78245197	0.0323374	0.000310956	0.661175	0.781668	-0.0677843	0.154815	0.0152208	-0.0100572	0.0312256	0.0414202	0.034623	0.03619	1	0.911722	1	1	age_Female	0.776314	0.999657
RP5-1092A3.4	ENSG00000270605	1:28969314:A:G;rs4252958	0.000687344	0.000508707	0.387359	0.821502	-0.616659	0.341725	-0.145636	0.0208304	0.175934	0.0950693	0.167736	0.0920831	1	1	1	1	age_Female	0.817246	0.999657
SNHG12	ENSG00000197989	1:29103268:G:A;rs138270088	0.177782	0.0122922	0.405348	0.578517	0.0408941	-0.120992	0.0278738	-0.0255752	0.0301298	0.0474403	0.0333546	0.0458836	1	1	1	1	age_Female	0.569083	0.994569
MIR4420	ENSG00000264773	1:31212314:A:C;rs1188359	0.0788095	0.00432516	0.153224	0.704932	-0.197166	0.498356	-0.156704	-0.0706139	0.111019	0.170628	0.108877	0.18594	1	1	1	1	age_Female	0.697853	0.999657
SDC3	ENSG00000162512	1:31600224:G:A;rs78133995	0.0364756	0.0001776	0.282479	0.916078	0.250163	-0.714059	0.14317	-0.0171895	0.117982	0.183261	0.132485	0.162711	1	0.558373	1	1	age_Female	0.914012	0.999657
SNRNP40	ENSG00000060688	1:31727214:GTT:G;rs144390376	0.00309907	0.000364815	0.908935	0.263565	0.0719075	-0.084301	-0.00263425	0.0239505	0.0237144	0.022836	0.0229714	0.0213008	1	1	1	1	age_Female	0.252045	0.96251
SERINC2	ENSG00000168528	1:31881472:T:C;rs1039630	0.00936707	0.00160629	0.381015	0.263554	0.387207	-0.379711	-0.122581	0.126437	0.146106	0.117041	0.139304	0.112447	1	1	1	1	age_Female	0.252034	0.96251
RP11-439L8.4	ENSG00000223907	1:31974905:A:G;rs28742121	0.00140457	3.98993e-05	0.0748693	0.0952066	0.548761	-0.646292	0.292053	-0.249794	0.166979	0.15026	0.162231	0.148277	1	0.143997	1	1	age_Female	0.0879046	0.910901
SPOCD1	ENSG00000134668	1:32248058:T:C;rs59066420	0.806719	0.675086	0.155736	0.893142	0.0229342	-0.0698172	0.131102	0.0245647	0.0934879	0.166064	0.0916505	0.1824	1	1	1	1	age_Female	0.890556	0.999657
KPNA6	ENSG00000025800	1:32340150:T:A;rs7545947	0.13793	0.000831197	0.485583	0.0890548	-0.0192087	0.090106	-0.00939019	0.039594	0.0128432	0.0261341	0.013415	0.0230563	1	1	1	1	age_Female	0.0820355	0.903558
FAM167B	ENSG00000183615	1:32712450:G:A;rs72668506	0.110074	0.000554431	0.338335	0.0137018	-0.159993	0.766311	0.0944557	0.644229	0.0992311	0.21471	0.0981749	0.256686	1	1	1	1	age_Female	0.0119943	0.813897
MTMR9LP	ENSG00000220785	1:32713199:A:G;rs2291063	0.00522093	2.06566e-08	0.257726	0.347827	-0.288307	1.29747	0.113677	0.23591	0.100932	0.212709	0.0998625	0.250092	1	9.55163e-05	1	1	age_Female	0.335998	0.983105
MIR3605	ENSG00000266239	1:34041095:C:T;rs12078465	0.0646628	7.34508e-05	0.0610804	0.0689629	0.179751	-0.83759	-0.178016	0.328456	0.0962059	0.202381	0.093966	0.178639	1	0.251863	1	1	age_Female	0.0629987	0.901659
ADC	ENSG00000142920	1:34526252:CT:C;rs112747275	0.0319615	0.0074631	0.0129422	0.181196	-0.196178	0.232326	0.258109	-0.110164	0.0901699	0.0850502	0.101972	0.0818113	1	1	1	1	age_Female	0.170928	0.934959
DLGAP3	ENSG00000116544	1:35334714:C:A;rs72894105	0.123777	0.00105505	0.749585	0.153354	-0.149912	0.629646	0.0304791	-0.31179	0.0965727	0.186557	0.0952243	0.216698	1	1	1	1	age_Female	0.143861	0.924412
ZMYM1	ENSG00000197056	1:35395772:C:T;rs72894159	0.0562084	0.000120342	0.949986	0.74666	0.0447012	-0.174276	0.0014605	-0.013176	0.0231363	0.0435219	0.0232253	0.0406731	1	0.394239	1	1	age_Female	0.740479	0.999657
TFAP2E	ENSG00000116819	1:35664602:A:G;rs80332318	0.0773068	0.00221387	0.308932	0.875094	0.0747793	-0.234611	0.0441845	-0.0128652	0.0418907	0.0746701	0.0432028	0.0816325	1	1	1	1	age_Female	0.872134	0.999657
RP4-728D4.2	ENSG00000239636	1:35664602:A:G;rs80332318	0.139839	0.00932887	0.190447	0.979906	0.072243	-0.229424	0.0659933	-0.00238844	0.0485392	0.0865211	0.0500596	0.0945886	1	1	1	1	age_Female	0.97944	0.999773
MAP7D1	ENSG00000116871	1:36600307:C:T;rs12033824	0.127838	0.0607637	0.923288	0.435128	0.0525891	-0.0534252	-0.00330424	0.0207278	0.0342477	0.0281653	0.0342271	0.0264511	1	1	1	1	age_Female	0.423706	0.99208
AGO1	ENSG00000092847	1:36666683:AAG:A;rs141064401	0.0709338	0.000863662	0.671077	0.612914	0.0312006	-0.102498	0.0074993	0.0140318	0.0170911	0.0298288	0.0176065	0.0276475	1	1	1	1	age_Female	0.604189	0.994569
COL8A2	ENSG00000171812	1:36857037:A:G;rs12061059	0.183712	0.0427241	0.657456	0.252684	0.107184	-0.193236	-0.035887	0.103937	0.0800616	0.09413	0.0806865	0.090336	1	1	1	1	age_Female	0.24134	0.96251
PSMB2	ENSG00000126067	1:36998140:C:A;rs7537473	0.555588	0.289789	0.954134	0.69741	0.0119136	-0.0361528	-0.00120432	0.0125834	0.0201441	0.0339691	0.0208859	0.0322691	1	1	1	1	age_Female	0.690272	0.999657
LINC01137	ENSG00000233621	1:37930294:C:A;rs2811642	0.0026477	0.000243997	0.456967	0.936821	-0.141289	0.141567	0.0323343	-0.00283849	0.0458147	0.0371869	0.0432983	0.0357187	1	0.737603	1	1	age_Female	0.935198	0.999657
C1orf109	ENSG00000116922	1:38164438:GC:G;rs3842536	0.0620571	0.00436524	0.747448	0.832585	-0.0455068	0.0954596	-0.00776042	0.0070269	0.0241129	0.0327186	0.0240331	0.0331542	1	1	1	1	age_Female	0.828545	0.999657
INPP5B	ENSG00000204084	1:38327384:A:G;rs12729989	0.0831873	0.00957632	0.600195	0.815804	0.0514813	-0.0881556	-0.0138044	0.00864268	0.029415	0.033365	0.0262535	0.0370031	1	1	1	1	age_Female	0.811446	0.999657
FHL3	ENSG00000183386	1:38465315:G:A;rs4634868	0.000105425	3.87949e-07	0.698477	0.446799	-0.247234	0.364201	-0.0256821	0.0535442	0.0611874	0.0669652	0.066105	0.0701018	0.462396	0.00169417	1	1	age_Female	0.435482	0.99208
NDUFS5	ENSG00000168653	1:39479932:A:G;rs16825724	0.0903722	0.0288818	0.4615	0.215164	-0.0609344	0.0829461	-0.0270155	0.0479894	0.0356312	0.0374067	0.036544	0.038469	1	1	1	1	age_Female	0.20427	0.945619
HPCAL4	ENSG00000116983	1:40149551:G:C;rs11206617	7.92969e-06	5.4854e-09	0.0516335	0.611546	0.402843	-0.50399	0.172785	-0.0420541	0.0854417	0.0788861	0.0877084	0.0825423	0.0373092	2.57759e-05	1	1	age_Female	0.602775	0.994569
PPIE	ENSG00000084072	1:40212878:G:A;rs9787249	2.19217e-09	2.17409e-17	0.789597	0.390914	-0.219963	0.451987	0.0089384	0.033446	0.033399	0.0437893	0.0334075	0.0388122	1.11055e-05	1.12466e-13	1	1	age_Female	0.379247	0.984477
BMP8B	ENSG00000116985	1:40265522:G:A;rs11584356	0.120038	0.00186363	0.841373	0.913096	0.099189	-0.435221	0.0127499	-0.0144543	0.0632524	0.136127	0.0635389	0.132107	1	1	1	1	age_Female	0.91093	0.999657
SMAP2	ENSG00000084070	1:40516076:T:A	0.00849517	0.00341858	0.657909	0.860843	0.151669	-0.171063	0.0251855	-0.0102075	0.056479	0.0570267	0.0567059	0.0580767	1	1	1	1	age_Female	0.857554	0.999657
PPT1	ENSG00000131238	1:40559104:A:AAGAG;rs60844058	5.02917e-14	2.23621e-16	0.728787	0.671063	-0.636756	0.470067	0.0269297	-0.0213117	0.0725395	0.0476854	0.0774459	0.0500325	2.61165e-10	1.15098e-12	1	1	age_Female	0.663257	0.999657
RP11-656D10.3	ENSG00000238287	1:40959506:G:T;rs11208254	2.53417e-09	6.91671e-13	0.338592	0.56779	0.777916	-0.798971	0.117322	-0.0577676	0.118677	0.0968259	0.122006	0.100776	1.2833e-05	3.48118e-09	1	1	age_Female	0.558157	0.994569
ZFP69	ENSG00000187815	1:41045802:A:T;rs12068523	0.150481	0.0043224	0.226642	0.251307	0.0332755	-0.115618	0.0283796	-0.0556432	0.0229635	0.0395823	0.0233266	0.0482206	1	1	1	1	age_Female	0.239981	0.96251
EXO5	ENSG00000164002	1:41053950:G:C;rs16827399	0.0866385	0.0037591	0.0900792	0.266356	-0.0400448	0.125118	0.0434703	-0.049248	0.0231392	0.0421556	0.0253957	0.0440578	1	1	1	1	age_Female	0.254804	0.963866
RIMS3	ENSG00000117016	1:41229460:G:A;rs6671172	0.106934	0.00592847	0.795001	0.875486	-0.0638096	0.166569	0.0104488	-0.0102141	0.0392212	0.0592247	0.040107	0.0650165	1	1	1	1	age_Female	0.872546	0.999657
CITED4	ENSG00000179862	1:41356628:A:G;rs35873233	0.0680893	0.00790556	0.354826	0.629359	-0.169322	0.316807	0.0897523	-0.0559706	0.0917946	0.116854	0.0965467	0.115609	1	1	1	1	age_Female	0.620917	0.994569
CTPS1	ENSG00000171793	1:41446231:T:G;rs7512775	0.0102335	0.0052356	0.957383	0.821479	-0.116714	0.0815612	-0.00209345	0.00601807	0.0445818	0.0285629	0.0390764	0.0266001	1	1	1	1	age_Female	0.817219	0.999657
ZMYND12	ENSG00000066185	1:42921066:C:G;rs11210648	0.0293821	0.00335408	0.916775	0.942637	0.282176	-0.394334	0.0138075	-0.00992289	0.12766	0.131181	0.131796	0.137554	1	1	1	1	age_Female	0.94113	0.999657
SLC2A1-AS1	ENSG00000227533	1:43423622:T:C;rs3754224	0.0923544	0.000281641	0.597481	0.63271	-0.16992	0.700828	0.0544602	-0.0954806	0.0999789	0.186092	0.102806	0.199166	1	0.833656	1	1	age_Female	0.6243	0.996148
ST3GAL3	ENSG00000126091	1:44181724:T:C;rs72884951	0.0091358	1.81902e-05	0.908082	0.7332	0.115932	-0.268968	-0.00534557	-0.0216903	0.0435963	0.0597043	0.0461804	0.0634528	1	0.0691408	1	1	age_Female	0.726711	0.999657
ATP6V0B	ENSG00000117410	1:44407322:C:A;rs111995876	0.258279	0.017672	0.893112	0.514902	-0.0342589	0.134728	-0.0041944	0.0353444	0.0301307	0.0558394	0.0311356	0.0540787	1	1	1	1	age_Female	0.504468	0.994569
CCDC24	ENSG00000159214	1:44457215:G:A;rs12403025	0.00608528	8.61677e-05	0.320843	0.329946	0.184353	-0.275431	0.0635616	-0.0741776	0.0657603	0.0672515	0.0637063	0.0757655	1	0.291936	1	1	age_Female	0.318169	0.983105
PRDX1	ENSG00000117450	1:45055946:C:T;rs270719	0.21819	0.0870759	0.2962	0.380632	0.0367406	-0.0632019	0.0324025	-0.0318899	0.0296479	0.0365716	0.0308547	0.0362111	1	1	1	1	age_Female	0.368906	0.984477
ZSWIM5	ENSG00000162415	1:45557374:A:C;rs7548075	0.398757	0.246634	0.126238	0.0670473	0.0737127	-0.127868	0.134176	-0.233534	0.0869759	0.109715	0.0870084	0.126118	1	1	1	1	age_Female	0.0612016	0.901659
KIF2C	ENSG00000142945	1:45958534:G:GA;rs35223072	0.00357724	0.00123705	0.111098	0.203551	-0.512567	0.431974	-0.329365	0.172754	0.171738	0.129879	0.204874	0.134968	1	1	1	1	age_Female	0.192848	0.943557
CCDC163P	ENSG00000236624	1:45976587:A:G;rs1044717	7.45261e-28	4.41941e-30	0.599516	0.448259	2.30216	-1.54957	-0.100704	0.0827848	0.150356	0.0941842	0.191164	0.108735	3.89995e-24	2.31179e-26	1	1	age_Female	0.436936	0.99208
GPBP1L1	ENSG00000159592	1:45988267:C:G;rs713358	0.145023	0.0212921	0.707967	0.960635	0.0162101	-0.0378084	-0.00449515	0.000642942	0.0110354	0.0161576	0.0119657	0.0129935	1	1	1	1	age_Female	0.959613	0.999657
RP11-767N6.7	ENSG00000230896	1:46182893:GAA:G	0.141266	0.0857332	0.581258	0.764192	0.10607	-0.0992694	-0.0409843	0.0166357	0.0715266	0.0571937	0.074063	0.0553035	1	1	1	1	age_Female	0.75847	0.999657
PIK3R3	ENSG00000117461	1:46240170:G:A;rs11211182	0.0291319	0.000470443	0.0424598	0.80106	0.155995	-0.376899	-0.149171	0.0242883	0.0704624	0.104189	0.0725704	0.0961333	1	1	1	1	age_Female	0.796232	0.999657
NSUN4	ENSG00000117481	1:46807445:A:G;rs66972124	0.00811794	7.62618e-07	0.819476	0.540488	-0.0417193	0.124376	0.00351422	0.0161523	0.015442	0.0235514	0.0153576	0.0262978	1	0.00327621	1	1	age_Female	0.530339	0.994569
RP11-767N6.2	ENSG00000234329	1:47012448:T:C;rs4442318	0.0772132	0.00173731	0.0228919	0.413827	0.103053	-0.334803	-0.13387	0.0836282	0.0577107	0.103993	0.057921	0.101907	1	1	1	1	age_Female	0.40227	0.988521
MKNK1	ENSG00000079277	1:47072012:C:CTGGG;rs3834016	6.15621e-05	5.78013e-08	0.439849	0.607446	-0.183824	0.284482	0.0339226	-0.0301029	0.0439131	0.0484505	0.0437387	0.0584106	0.275306	0.000263112	1	1	age_Female	0.59855	0.994569
MOB3C	ENSG00000142961	1:47080741:C:T;rs12029680	0.00163053	8.37204e-05	0.380821	0.837197	-0.131408	0.147845	0.036175	-0.00892574	0.040564	0.0360304	0.0410933	0.0433243	1	0.283896	1	1	age_Female	0.833249	0.999657
PDZK1IP1	ENSG00000162366	1:47656998:T:A;rs2251786	0.0112148	0.00935712	0.662781	0.894156	-0.858202	0.478507	0.174271	-0.0284591	0.332073	0.180531	0.398433	0.213353	1	1	1	1	age_Female	0.891598	0.999657
RP5-1024N4.4	ENSG00000272491	1:48861921:G:A;rs2265766	0.00288174	0.00184779	0.404523	0.456547	-1.15917	0.685265	0.280583	-0.143802	0.379289	0.214154	0.335163	0.192383	1	1	1	1	age_Female	0.445418	0.99208
SLC5A9	ENSG00000117834	1:48910976:G:A;rs2485911	0.0251828	0.00761894	0.362242	0.178665	-0.266414	0.258578	0.111299	-0.145004	0.117205	0.0949155	0.121594	0.107055	1	1	1	1	age_Female	0.168492	0.934959
SPATA6	ENSG00000132122	1:48941851:A:G;rs2798117	0.11156	0.000680345	0.98488	0.597947	0.0861909	-0.338049	-0.00104623	0.0510549	0.0536834	0.0963615	0.0550686	0.0965009	1	1	1	1	age_Female	0.588927	0.994569
RNF11	ENSG00000123091	1:52235809:AT:A;rs111908339	0.251429	0.136628	0.624018	0.343341	0.0498074	-0.0867277	0.0239461	-0.0496585	0.0431744	0.0577933	0.0487003	0.0521543	1	1	1	1	age_Female	0.331517	0.983105
OSBPL9	ENSG00000117859	1:52253827:T:TAC;rs150973066	0.61767	0.285454	0.17059	0.868283	0.00681403	-0.0389177	-0.0195093	-0.00505548	0.0136081	0.0362377	0.0141336	0.0304051	1	1	1	1	age_Female	0.865149	0.999657
CC2D1B	ENSG00000154222	1:52831450:A:AC;rs34455069	0.737824	0.442463	0.607901	0.428442	-0.00643102	0.0328586	-0.0102687	0.0343028	0.0191583	0.0426106	0.0199505	0.0431414	1	1	1	1	age_Female	0.416993	0.99208
ZCCHC11	ENSG00000134744	1:52912813:T:A;rs6680054	0.0197615	0.00166533	0.794904	0.792385	-0.0850557	0.110837	-0.00948175	-0.00882129	0.035899	0.0342844	0.0363774	0.0334232	1	1	1	1	age_Female	0.787316	0.999657
PRPF38A	ENSG00000134748	1:52993712:A:G;rs113521487	6.3528e-05	5.79638e-08	0.0344392	0.0398179	-0.0801445	0.106547	0.0420011	-0.035564	0.019184	0.0181482	0.0195854	0.0170725	0.283906	0.000263793	1	1	age_Female	0.0357829	0.878771
GPX7	ENSG00000116157	1:53070393:C:T;rs3753754	0.000144396	1.75051e-06	0.434675	0.47977	0.152414	-0.185295	-0.0269217	0.0280449	0.0385466	0.0364471	0.0343211	0.0395357	0.625233	0.00736616	1	1	age_Female	0.46889	0.99208
ZYG11B	ENSG00000162378	1:53187911:T:C;rs269292	0.393588	0.127805	0.14253	0.415683	0.0259474	-0.0635371	-0.0433761	0.0377431	0.0302818	0.0413738	0.029344	0.0461765	1	1	1	1	age_Female	0.40412	0.988521
ECHDC2	ENSG00000121310	1:53344748:G:A;rs1242201	0.155439	0.101338	0.936928	0.650088	-0.0951196	0.0888021	0.00548113	0.027588	0.0664479	0.0536961	0.0690903	0.0606296	1	1	1	1	age_Female	0.64202	0.999657
C1orf123	ENSG00000162384	1:53663128:G:T;rs3766760	0.0504625	0.000168987	0.454949	0.825336	0.0330292	-0.111445	0.0123403	-0.00740252	0.0166802	0.0285005	0.0164507	0.0334544	1	0.533661	1	1	age_Female	0.821167	0.999657
RP4-784A16.5	ENSG00000225675	1:53796921:G:T;rs1413874	0.194956	0.00680511	0.45489	0.582701	0.120311	-0.579296	0.0699251	-0.11686	0.0922002	0.209567	0.0932039	0.211989	1	1	1	1	age_Female	0.57342	0.994569
AL353898.2	ENSG00000203276	1:54488887:TAC:T;rs34387563	0.00805987	3.58942e-05	0.117121	0.593896	0.254157	-0.585346	0.145746	-0.0750426	0.0939843	0.135217	0.0921996	0.140284	1	0.130834	1	1	age_Female	0.584856	0.994569
RP4-758J24.5	ENSG00000272091	1:54517324:A:G;rs10489446	0.184148	0.00442426	0.0750929	0.731889	-0.0757155	0.453706	0.104582	0.0440464	0.0566128	0.15575	0.0581389	0.128197	1	1	1	1	age_Female	0.725373	0.999657
AL161915.1	ENSG00000212670	1:54562444:A:G;rs7524477	0.00022452	1.52535e-06	0.655034	0.580955	-0.130689	0.185137	0.014537	-0.0186852	0.0341183	0.0361818	0.0324388	0.0337391	0.953087	0.00644002	1	1	age_Female	0.571601	0.994569
SSBP3	ENSG00000157216	1:54894388:AT:A;rs56942560	0.169166	0.101158	0.473671	0.377473	0.0522183	-0.0569578	0.022559	-0.0290465	0.0377028	0.0344224	0.0313638	0.0327638	1	1	1	1	age_Female	0.365734	0.983236
PARS2	ENSG00000162396	1:55230463:C:G;rs1180943	0.00249885	0.000637198	0.342467	0.58668	0.191534	-0.153258	0.0579004	-0.021724	0.06173	0.043444	0.0606997	0.0398286	1	1	1	1	age_Female	0.577552	0.994569
C1orf177	ENSG00000162398	1:55263877:C:A;rs1147986	0.0658926	0.0312567	0.539691	0.419243	0.385326	-0.32003	-0.120101	0.121044	0.207195	0.146474	0.195154	0.149231	1	1	1	1	age_Female	0.407699	0.988521
DHCR24	ENSG00000116133	1:55364852:A:G;rs12732413	0.0880724	0.0119747	0.419961	0.627464	-0.100689	0.179244	0.0432169	0.0327805	0.0584499	0.0700136	0.0533632	0.0673363	1	1	1	1	age_Female	0.618992	0.994569
PPAP2B	ENSG00000162407	1:56921785:TA:T;rs5774283	0.0017229	0.000911082	0.499436	0.459327	0.735041	-0.469513	0.182744	-0.119961	0.228124	0.137286	0.269585	0.161486	1	1	1	1	age_Female	0.448222	0.99208
OMA1	ENSG00000162600	1:58958597:C:A	0.00149713	9.4821e-07	0.928357	0.961999	-0.0740543	0.163042	0.00210082	0.00155081	0.0226714	0.0311761	0.0233057	0.032467	1	0.0040498	1	1	age_Female	0.961029	0.999657
TACSTD2	ENSG00000184292	1:59045851:G:A;rs11207264	0.00163073	2.34862e-10	0.316671	0.311643	-0.429559	1.62799	-0.128096	0.303724	0.132601	0.230665	0.12728	0.298654	1	1.14354e-06	1	1	age_Female	0.299862	0.98116
FGGY	ENSG00000172456	1:59782114:G:A;rs76609602	0.0440329	5.44285e-06	0.911423	0.492139	-0.0770706	0.319334	-0.0044552	0.0362155	0.0377832	0.0664143	0.0399465	0.0525264	1	0.0219564	1	1	age_Female	0.481451	0.994569
CYP2J2	ENSG00000134716	1:60280451:C:T;rs12127291	0.193964	0.0421197	0.57437	0.991233	-0.125965	0.24879	0.0564469	0.00142074	0.0963166	0.12083	0.100172	0.128971	1	1	1	1	age_Female	0.991092	0.999773
L1TD1	ENSG00000240563	1:62664452:ACCT:A;rs58127767	0.0228809	0.000584321	0.625009	0.960726	0.369093	-0.742498	-0.0795899	0.011833	0.15968	0.208949	0.16233	0.239695	1	1	1	1	age_Female	0.959715	0.999657
DOCK7	ENSG00000116641	1:63155349:G:A;rs10889356	0.00309905	0.000192361	0.256574	0.116328	0.133747	-0.154588	-0.0518292	0.059409	0.0441084	0.0399037	0.0454197	0.0374999	1	0.598627	1	1	age_Female	0.108066	0.913028
ITGB3BP	ENSG00000142856	1:63893394:A:G;rs6697508	8.2666e-09	1.55036e-09	0.972562	0.73035	0.50968	-0.323859	0.00294925	0.0176389	0.080902	0.0486289	0.0855294	0.0510332	4.16058e-05	7.40451e-06	1	1	age_Female	0.723812	0.999657
PGM1	ENSG00000079739	1:63993270:T:C;rs6684993	0.00447801	0.000271807	0.217225	0.389391	0.12488	-0.164827	-0.0536381	0.0362866	0.0429297	0.0436491	0.0431921	0.0419731	1	0.808616	1	1	age_Female	0.377709	0.984477
RAVER2	ENSG00000162437	1:65219883:C:G;rs10889499	0.000920398	6.56756e-07	0.178194	0.297116	0.153842	-0.317877	0.0618208	0.0710465	0.0450244	0.0597954	0.0455917	0.067782	1	0.0028339	1	1	age_Female	0.285393	0.973393
AK4	ENSG00000162433	1:65640280:G:A;rs41403544	0.310405	0.0249771	0.374844	0.734934	0.0961008	-0.430831	-0.0902585	-0.062989	0.0942537	0.189262	0.101248	0.185521	1	1	1	1	age_Female	0.728504	0.999657
LEPROT	ENSG00000213625	1:65886142:C:G;rs12564738	0.000429248	1.2496e-05	0.149056	0.037235	-0.15656	0.160567	-0.0657049	0.0796328	0.0429602	0.0349016	0.0451831	0.0377113	1	0.0486218	1	1	age_Female	0.0334372	0.878771
LEPR	ENSG00000116678	1:65900690:G:T;rs55655800	0.0710372	0.00152605	0.974353	0.571741	-0.0983625	0.31406	-0.00163083	-0.0691557	0.0539013	0.0963256	0.0505987	0.121886	1	1	1	1	age_Female	0.562169	0.994569
TCTEX1D1	ENSG00000152760	1:67203130:C:T;rs624277	0.000145939	1.70344e-05	0.813502	0.283196	0.980021	-0.80178	0.0590789	-0.200354	0.248038	0.177314	0.249762	0.18568	0.631625	0.0650205	1	1	age_Female	0.271518	0.966104
IL12RB2	ENSG00000081985	1:67809317:A:T;rs10889683	0.0156696	0.00128253	0.49889	0.27764	0.215594	-0.246709	-0.059785	0.0842051	0.087677	0.0744276	0.0880831	0.0771362	1	1	1	1	age_Female	0.266004	0.965217
WLS	ENSG00000116729	1:68737383:C:A;rs59129922	0.010615	0.000814115	0.183404	0.933154	-0.25463	0.319359	-0.125923	-0.00701505	0.0977625	0.0924576	0.0939918	0.0834226	1	1	1	1	age_Female	0.931486	0.999657
LRRC7	ENSG00000033122	1:70109127:C:T;rs1145929	0.000355868	2.45706e-09	0.962661	0.151498	-0.603286	1.65027	-0.00753903	0.35078	0.163104	0.251507	0.160633	0.242683	1	1.16612e-05	1	1	age_Female	0.142075	0.92309
HHLA3	ENSG00000197568	1:70853028:AT:A;rs112782095	0.134545	0.0108501	0.571221	0.626548	-0.104654	0.323701	0.0401654	-0.065713	0.0693645	0.124666	0.0706954	0.134626	1	1	1	1	age_Female	0.618077	0.994569
CTH	ENSG00000116761	1:70867001:T:TA;rs11428269	3.91416e-05	2.42325e-06	0.477996	0.116864	-0.436319	0.39738	-0.0672926	0.114826	0.101324	0.0793851	0.0944814	0.0725876	0.177977	0.0100734	1	1	age_Female	0.108592	0.913028
NEGR1	ENSG00000172260	1:72813218:C:A;rs1432639	0.00211648	9.31438e-05	0.727519	0.764137	-0.431868	0.531508	-0.0477917	-0.043498	0.136821	0.130451	0.136776	0.144569	1	0.313895	1	1	age_Female	0.758415	0.999657
FPGT	ENSG00000254685	1:74560002:T:G;rs7535929	0.0107165	0.000357457	0.393231	0.612141	0.0932638	-0.147604	-0.0311137	0.0222689	0.0358556	0.0399202	0.0362835	0.0437818	1	1	1	1	age_Female	0.603379	0.994569
FPGT-TNNI3K	ENSG00000259030	1:74644454:A:G;rs1333032	0.000210295	2.28726e-05	0.0889962	0.0682872	-0.737181	0.548417	0.350712	-0.240857	0.191527	0.123347	0.204188	0.130671	0.896486	0.0857721	1	1	age_Female	0.0623612	0.901659
LRRIQ3	ENSG00000162620	1:74681010:C:CT;rs71798754	1.35976e-05	1.13861e-08	0.0221815	0.0551146	0.331348	-0.559621	0.172018	-0.209783	0.0723598	0.0898229	0.0740248	0.108086	0.0632696	5.31162e-05	1	1	age_Female	0.050004	0.898484
CRYZ	ENSG00000116791	1:75198740:A:C;rs2345436	3.75093e-18	8.21286e-21	0.131499	0.117015	0.643731	-0.491411	-0.0870559	0.063427	0.0603167	0.0412795	0.0572438	0.0401124	1.95911e-14	4.2789e-17	1	1	age_Female	0.10873	0.913028
RP11-17E13.2	ENSG00000272864	1:75226252:A:G;rs28482086	7.68975e-07	6.53218e-08	0.602482	0.490511	1.37177	-1.09395	-0.130397	0.124839	0.259851	0.187186	0.249559	0.180384	0.00374875	0.000296561	1	1	age_Female	0.479803	0.994569
TYW3	ENSG00000162623	1:75271646:C:T;rs2134836	0.0529376	0.00456904	0.707201	0.911373	0.0504997	-0.0902686	-0.0104765	-0.0038151	0.0257796	0.0311046	0.0278111	0.0341881	1	1	1	1	age_Female	0.909139	0.999657
SLC44A5	ENSG00000137968	1:75832001:C:T;rs1249847	4.67319e-09	3.26256e-10	0.180457	0.386646	3.77119	-2.68516	0.82921	-0.344711	0.5871	0.384198	0.614745	0.396421	2.35762e-05	1.58365e-06	1	1	age_Female	0.374951	0.984477
ACADM	ENSG00000117054	1:76212891:C:CT;rs143191741	0.0484831	0.00105587	0.425612	0.362502	-0.0399375	0.101965	-0.0155768	-0.0309078	0.0199909	0.0302131	0.0194704	0.0337852	1	1	1	1	age_Female	0.35069	0.983105
MSH4	ENSG00000057468	1:76220386:A:G;rs1694421	0.00249569	0.000870602	0.888465	0.674367	-0.63583	0.473763	0.0291094	-0.0595619	0.204897	0.137971	0.207025	0.141338	1	1	1	1	age_Female	0.666654	0.999657
ST6GALNAC3	ENSG00000184005	1:76517798:T:TA;rs11453018	0.0386231	0.00494228	0.017998	0.0569087	-0.148657	0.238444	-0.191064	0.171335	0.0709208	0.0829287	0.0794216	0.0889353	1	1	1	1	age_Female	0.0516646	0.898484
AK5	ENSG00000154027	1:77899640:C:T;rs12093881	0.0259476	0.0009369	0.849952	0.569857	-0.141663	0.322713	-0.012101	0.0592864	0.0626551	0.094597	0.0637989	0.103981	1	1	1	1	age_Female	0.560252	0.994569
NEXN-AS1	ENSG00000235927	1:78309982:CAT:C;rs5775427	0.001145	0.000135804	0.58411	0.94304	-0.70625	0.611023	-0.114048	0.0113335	0.210827	0.153871	0.207665	0.15822	1	0.43851	1	1	age_Female	0.941556	0.999657
IFI44	ENSG00000137965	1:79769233:A:T;rs10735756	0.0915438	0.0625951	0.569667	0.874999	0.34913	-0.246042	0.101015	0.0191197	0.204905	0.130644	0.177081	0.121226	1	1	1	1	age_Female	0.872039	0.999657
GNG5	ENSG00000174021	1:84832120:T:G;rs6669915	0.11763	0.00467352	0.838032	0.522973	-0.0541192	0.16596	0.00705977	0.0372549	0.0342842	0.0573384	0.0344463	0.0581156	1	1	1	1	age_Female	0.512578	0.994569
RPF1	ENSG00000117133	1:84944940:G:A;rs11163977	0.0606903	0.000950817	0.42703	0.611828	0.0375566	-0.108903	0.0157765	-0.0187855	0.0197938	0.031965	0.0197807	0.0369008	1	1	1	1	age_Female	0.603065	0.994569
SPATA1	ENSG00000122432	1:84955752:A:G;rs12124731	0.173969	0.00737905	0.149107	0.266707	0.0821731	-0.273911	0.0874674	0.113207	0.0600062	0.100126	0.0601561	0.101351	1	1	1	1	age_Female	0.25514	0.964007
LPAR3	ENSG00000171517	1:85361011:T:A;rs6660755	0.000487872	1.912e-06	0.0992783	0.744204	-0.604456	0.829593	0.308284	-0.0495538	0.167588	0.163861	0.185269	0.151446	1	0.00801894	1	1	age_Female	0.737935	0.999657
WDR63	ENSG00000162643	1:85447757:G:GT;rs11461473	0.000940755	2.98692e-06	0.175924	0.512703	0.517369	-0.942796	0.212848	-0.128061	0.151712	0.190268	0.156143	0.194917	1	0.012333	1	1	age_Female	0.502257	0.994569
MCOLN2	ENSG00000153898	1:85466369:A:G;rs6690464	0.0363654	0.0206252	0.595844	0.693559	0.194438	-0.149103	0.0443848	0.0227293	0.0916455	0.0633803	0.0834131	0.0575159	1	1	1	1	age_Female	0.686317	0.999657
DDAH1	ENSG00000153904	1:85987130:T:A;rs671020	0.0029516	0.00232497	0.735349	0.929889	-1.9866	1.11646	0.278091	0.038356	0.651708	0.357134	0.820394	0.434831	1	1	1	1	age_Female	0.928112	0.999657
ODF2L	ENSG00000122417	1:86660419:C:A;rs4655915	0.01747	0.00889062	0.0673608	0.0917679	-0.119639	0.0863634	0.0884338	-0.0553526	0.0494945	0.0323575	0.0478135	0.0325093	1	1	1	1	age_Female	0.084626	0.907374
SH3GLB1	ENSG00000097033	1:87240077:A:G;rs263458	0.011391	0.00137634	0.480593	0.91688	0.0943962	-0.110232	0.0270057	-0.00349991	0.0366072	0.033477	0.0381422	0.0334499	1	1	1	1	age_Female	0.914819	0.999657
CCBL2	ENSG00000137944	1:89418403:C:T;rs1409152	0.00191539	7.28867e-06	0.0632243	0.608996	0.0715097	-0.112727	0.0431718	-0.0118568	0.0224279	0.023803	0.0229794	0.0231064	1	0.0290672	1	1	age_Female	0.600145	0.994569
GBP3	ENSG00000117226	1:89475929:T:C	0.223107	0.0106995	0.722186	0.506724	0.0587327	-0.279898	-0.0172183	0.0749193	0.047906	0.107584	0.0482911	0.112429	1	1	1	1	age_Female	0.496181	0.994569
GBP7	ENSG00000213512	1:89572014:C:T;rs4655899	4.92215e-13	2.57307e-20	0.471371	0.851829	-1.7421	2.76667	-0.164569	0.0494254	0.209382	0.23701	0.227612	0.263919	2.54721e-09	1.33928e-16	1	1	age_Female	0.848276	0.999657
LRRC8B	ENSG00000197147	1:90022971:G:C;rs4658280	2.30801e-06	5.6757e-10	0.846365	0.861515	-0.170661	0.237442	-0.00704313	0.00671345	0.0340133	0.034549	0.0362549	0.0383844	0.0110831	2.7425e-06	1	1	age_Female	0.858238	0.999657
RP5-943J3.1	ENSG00000231613	1:90229187:G:C;rs527317	0.00417106	0.000106374	0.042118	0.978454	0.484001	-0.690399	0.333237	0.00434946	0.165019	0.170969	0.161843	0.160641	1	0.353587	1	1	age_Female	0.977949	0.999773
CDC7	ENSG00000097046	1:91966406:G:A;rs13447454	0.0692158	0.000166622	0.452973	0.460553	0.0586945	-0.246585	0.024103	-0.0530291	0.031952	0.0629971	0.0319906	0.0715811	1	0.526691	1	1	age_Female	0.449461	0.99208
BTBD8	ENSG00000189195	1:92538104:G:A;rs6691918	0.058199	0.000787463	0.533274	0.539242	-0.158514	0.488679	-0.0500665	0.0900481	0.0827148	0.141067	0.0800799	0.146158	1	1	1	1	age_Female	0.529067	0.994569
KIAA1107	ENSG00000069712	1:92539600:G:GT;rs201100718	0.0927686	0.000440995	0.557716	0.908464	-0.0633173	0.249759	-0.0221758	0.00748215	0.0373032	0.068683	0.0376991	0.0649096	1	1	1	1	age_Female	0.906143	0.999657
SNORA66	ENSG00000251795	1:93303603:T:C;rs6604026	0.00134534	1.48835e-05	0.0757046	0.51487	0.186431	-0.328379	0.0997498	-0.0549785	0.0564966	0.0720728	0.0555708	0.0841135	1	0.0572821	1	1	age_Female	0.504438	0.994569
TMED5	ENSG00000117500	1:93617403:T:G;rs7532195	0.0018307	9.41739e-05	0.101023	0.0379758	-0.101139	0.0983732	0.0546925	-0.0514737	0.0315779	0.024162	0.0330401	0.024473	1	0.317084	1	1	age_Female	0.0341147	0.878771
RP4-717I23.3	ENSG00000223745	1:93738632:C:CT	7.54963e-06	4.66043e-12	0.546353	0.363103	0.179508	-0.427447	0.026824	-0.052424	0.0379744	0.0543464	0.0443139	0.0573765	0.0355512	2.32276e-08	1	1	age_Female	0.351279	0.983105
DR1	ENSG00000117505	1:93820575:G:A;rs12044883	0.135157	0.0448942	0.958175	0.626692	0.0335316	-0.0436119	0.00135505	-0.0112641	0.0222599	0.0214689	0.0257726	0.0230863	1	1	1	1	age_Female	0.618221	0.994569
GCLM	ENSG00000023909	1:94376869:C:T;rs115368318	0.0272924	0.00148006	0.651406	0.596286	0.0932707	-0.154729	-0.0182288	0.0252982	0.0416291	0.0473175	0.0402236	0.0476008	1	1	1	1	age_Female	0.58725	0.994569
BCAR3	ENSG00000137936	1:94399231:G:GA;rs112404639	0.175471	0.0145137	0.693681	0.939493	0.0971035	-0.279642	-0.0295421	-0.00724646	0.0711587	0.112393	0.0747871	0.0952225	1	1	1	1	age_Female	0.937936	0.999657
ABCD3	ENSG00000117528	1:94948133:T:C;rs2147795	0.00438901	0.000640232	0.195329	0.263525	0.0857205	-0.0807752	0.041936	-0.0272965	0.0293991	0.0229065	0.0321647	0.0242746	1	1	1	1	age_Female	0.252005	0.96251
TMEM56	ENSG00000152078	1:95597575:T:C;rs35961290	0.0196184	3.82206e-05	0.164514	0.037697	-0.242587	0.886951	0.135598	-0.562917	0.102265	0.205672	0.0968264	0.267239	1	0.138359	1	1	age_Female	0.0338552	0.878771
RWDD3	ENSG00000122481	1:95664555:A:C;rs1414906	0.0705299	0.0416902	0.518326	0.193011	-0.0775501	0.0634012	0.0313405	-0.0465889	0.0424187	0.0307264	0.0483465	0.0355466	1	1	1	1	age_Female	0.182505	0.935806
PTBP2	ENSG00000117569	1:97266007:A:G;rs35137759	0.0840246	0.062749	0.0456	0.0913014	-0.0709138	0.052731	-0.0834439	0.0510106	0.0406299	0.028016	0.0412147	0.0299155	1	1	1	1	age_Female	0.0842058	0.907374
SNX7	ENSG00000162627	1:99127205:A:G;rs12723363	2.73168e-15	2.141e-16	0.944584	0.766213	4.61676	-2.91678	-0.0364623	0.0956541	0.493273	0.295629	0.523233	0.320825	1.42157e-11	1.10219e-12	1	1	age_Female	0.760534	0.999657
RP4-714D9.5	ENSG00000261254	1:100075695:T:C;rs7554246	0.462501	0.309573	0.358277	0.367732	0.0422803	-0.0880217	0.0558995	-0.089818	0.0573213	0.0861809	0.060566	0.099261	1	1	1	1	age_Female	0.355942	0.983105
RTCA	ENSG00000137996	1:100617887:C:T;rs2784177	0.000954008	0.000579454	0.619319	0.860439	0.172375	-0.10105	0.0297688	0.005797	0.0506104	0.028417	0.0597307	0.0328863	1	1	1	1	age_Female	0.857123	0.999657
RP11-421L21.3	ENSG00000233184	1:101590335:G:A;rs6688545	0.000185581	5.70681e-07	0.0427641	0.18536	-0.162156	0.20514	-0.0825648	0.055934	0.0417487	0.0383517	0.0402273	0.0419387	0.796701	0.00247048	1	1	age_Female	0.175002	0.934959
RP4-575N6.4	ENSG00000225938	1:101701839:C:T;rs79060434	0.188139	0.00384847	0.0884597	0.245746	0.0871803	-0.416084	0.108602	-0.205023	0.0657842	0.140564	0.0631211	0.175584	1	1	1	1	age_Female	0.23446	0.96251
AMY2B	ENSG00000240038	1:104136644:T:C;rs113729291	0.00968126	4.60423e-06	0.701216	0.651893	-0.0719645	0.250188	0.0105941	0.0275482	0.0272779	0.0515915	0.027532	0.0608787	1	0.0186886	1	1	age_Female	0.643833	0.999657
PRMT6	ENSG00000198890	1:107569316:T:G;rs61798468	0.00907863	3.85499e-06	0.677634	0.619223	0.0636039	-0.189491	0.0101122	-0.0219163	0.0238979	0.0387275	0.0242539	0.0439627	1	0.0157438	1	1	age_Female	0.610599	0.994569
RP11-356N1.2	ENSG00000226822	1:108591307:G:C;rs1343204	0.000881083	3.54849e-05	0.505777	0.0830862	0.511597	-0.614632	-0.0870779	0.258957	0.149147	0.141884	0.130384	0.147912	1	0.129591	1	1	age_Female	0.0763744	0.903558
RP11-483I13.5	ENSG00000260879	1:108743059:G:C;rs663045	9.50669e-06	3.74347e-07	0.20166	0.179394	-0.7234	0.665587	-0.22516	0.179539	0.154922	0.122195	0.17517	0.132776	0.0445388	0.00163702	1	1	age_Female	0.169187	0.934959
SLC25A24	ENSG00000085491	1:108743059:G:C;rs663045	0.00184463	0.000293251	0.70888	0.666838	-0.162583	0.150439	0.0215077	-0.0187992	0.0508006	0.0400691	0.0574402	0.0435386	1	0.865092	1	1	age_Female	0.658979	0.999657
HENMT1	ENSG00000162639	1:109101902:T:C;rs11102032	0.320467	0.0260663	0.451408	0.910231	0.0180989	-0.0917491	-0.0138421	-0.00479956	0.0181259	0.0406121	0.0183081	0.0424606	1	1	1	1	age_Female	0.907976	0.999657
CLCC1	ENSG00000121940	1:109511263:G:GA;rs5776960	0.0871327	0.0223963	0.986544	0.394262	-0.0463988	0.0693983	-0.000496199	0.0264757	0.0268534	0.0299136	0.0293479	0.0309425	1	1	1	1	age_Female	0.382625	0.985658
KIAA1324	ENSG00000116299	1:109706393:A:G;rs649539	1.59216e-10	1.78172e-13	0.18328	0.246622	-1.0635	1.04373	-0.216166	0.142903	0.148973	0.122438	0.161306	0.122612	8.14231e-07	9.02264e-10	1	1	age_Female	0.235333	0.96251
ATXN7L2	ENSG00000162650	1:109897103:A:G;rs11142	0.00220336	0.000634244	0.0699172	0.0834536	-0.180386	0.13552	0.0971513	-0.0657545	0.0573838	0.0384007	0.0530223	0.0376033	1	1	1	1	age_Female	0.0767413	0.903558
AMIGO1	ENSG00000181754	1:110052139:A:G;rs2570972	0.184836	0.155069	0.48803	0.694761	-0.13035	0.0848028	0.0836654	-0.0276024	0.0976177	0.0591874	0.120201	0.0701372	1	1	1	1	age_Female	0.687554	0.999657
GSTM4	ENSG00000168765	1:110198727:C:G;rs1010167	0.000113584	1.07713e-06	0.493502	0.603339	0.322875	-0.431949	-0.0520779	0.0475077	0.0803132	0.0830737	0.075772	0.0911374	0.496478	0.00458428	1	1	age_Female	0.594381	0.994569
GSTM2	ENSG00000213366	1:110225019:C:<CN0>;YL_CN_MSL_117	0.0199278	0.0104195	0.70906	0.582802	0.263054	-0.207839	0.0380852	-0.0405544	0.11118	0.0795895	0.101779	0.0735871	1	1	1	1	age_Female	0.573528	0.994569
GSTM1	ENSG00000134184	1:110225019:C:<CN0>;YL_CN_MSL_117	1.82329e-07	1.35052e-08	0.486238	0.262134	3.40382	-2.68884	0.388059	-0.45273	0.606506	0.434175	0.555223	0.401431	0.000902165	6.29072e-05	1	1	age_Female	0.250623	0.96251
GSTM5	ENSG00000134201	1:110274057:C:G;rs1571859	0.0894183	0.00664351	0.922056	0.748261	0.267922	-0.582757	-0.0143574	-0.0764742	0.156195	0.210177	0.146364	0.237624	1	1	1	1	age_Female	0.742112	0.999657
GSTM3	ENSG00000134202	1:110282972:G:T;rs1332018	6.29e-12	6.41328e-13	0.260902	0.496748	-1.76405	1.12459	0.26467	-0.0973333	0.22604	0.136036	0.23407	0.14269	3.23809e-08	3.22909e-09	1	1	age_Female	0.486141	0.994569
GNAI3	ENSG00000065135	1:110781302:G:A;rs2603591	0.0264751	0.00396926	0.163698	0.459412	0.0527997	-0.0740664	-0.0338359	0.0179371	0.0234368	0.0251096	0.0241141	0.0241506	1	1	1	1	age_Female	0.448306	0.99208
LAMTOR5	ENSG00000134248	1:110923259:CG:C;rs3835716	0.0214199	0.0083975	0.035312	0.0862305	0.118852	-0.105015	-0.111744	0.072446	0.0508432	0.0390455	0.0523631	0.0418067	1	1	1	1	age_Female	0.0793562	0.903558
CD53	ENSG00000143119	1:111437129:A:C;rs1343817	0.195754	0.0421207	0.691508	0.791898	0.0170572	-0.0348417	0.0048872	-0.004989	0.0130953	0.0169217	0.0122803	0.0188577	1	1	1	1	age_Female	0.786815	0.999657
RP11-96K19.2	ENSG00000232811	1:111441829:C:T;rs1803259	0.0261891	0.0050805	0.98378	0.670458	-0.33127	0.378367	-0.00293343	0.0571923	0.146758	0.132027	0.143922	0.134005	1	1	1	1	age_Female	0.662648	0.999657
CEPT1	ENSG00000134255	1:111587376:C:T;rs1782836	0.00920738	0.00556423	0.315874	0.250301	0.122652	-0.0793754	0.0495307	-0.0334666	0.0461725	0.0280034	0.0491338	0.0289403	1	1	1	1	age_Female	0.239005	0.96251
DRAM2	ENSG00000156171	1:111732711:G:A;rs2209457	0.185756	0.0354218	0.823171	0.437287	-0.0319038	0.0711716	-0.00524395	0.0254365	0.0239429	0.0333715	0.0234041	0.0326134	1	1	1	1	age_Female	0.42591	0.99208
CHI3L2	ENSG00000064886	1:111769187:C:A;rs74121630	0.016745	1.80485e-06	0.860441	0.463733	-0.11113	0.433062	-0.00823696	-0.0680585	0.0456661	0.0853052	0.046729	0.092525	1	0.00758577	1	1	age_Female	0.452722	0.99208
LRIF1	ENSG00000121931	1:111774255:A:T;rs7519171	0.0117593	0.00355289	0.256749	0.0804136	0.121377	-0.104439	0.0640001	-0.0755803	0.0472861	0.034966	0.0561062	0.0427881	1	1	1	1	age_Female	0.0738599	0.903558
RP11-552M11.8	ENSG00000260948	1:111979028:A:G;rs1264909	1.74742e-05	1.16373e-06	0.019771	0.0143689	0.590468	-0.495874	0.373237	-0.283082	0.130771	0.0957053	0.157543	0.113603	0.0808533	0.00494586	1	1	age_Female	0.0125953	0.817667
C1orf162	ENSG00000143110	1:112009109:C:T;rs2364682	0.0114125	0.00810143	0.838217	0.835403	-0.233649	0.135851	-0.0245984	0.0135342	0.0906343	0.0502702	0.12016	0.0649669	1	1	1	1	age_Female	0.831409	0.999657
DDX20	ENSG00000064703	1:112312305:A:G;rs7522845	0.00752906	5.39675e-05	0.663933	0.416684	-0.0534623	0.102869	0.00839569	-0.0205082	0.0195939	0.0243696	0.0192652	0.0251448	1	0.189912	1	1	age_Female	0.405142	0.988521
KCND3	ENSG00000171385	1:112806501:C:T;rs17029912	0.0655159	0.00120218	0.852748	0.405795	0.187542	-0.496771	-0.0204534	0.121736	0.100701	0.148964	0.109906	0.145813	1	1	1	1	age_Female	0.394248	0.988521
RP11-88H9.2	ENSG00000231437	1:112806501:C:T;rs17029912	0.181457	0.0287736	0.197917	0.531504	0.175536	-0.428154	0.18453	-0.118595	0.130437	0.192953	0.142361	0.188871	1	1	1	1	age_Female	0.521192	0.994569
ST7L	ENSG00000007341	1:113098006:G:T;rs6679414	5.07421e-07	1.83615e-08	0.0175571	0.0555664	-0.166051	0.159588	0.0685574	-0.0457797	0.0308857	0.0260524	0.0283847	0.0236314	0.00248586	8.50323e-05	1	1	age_Female	0.0504185	0.898484
SLC16A1	ENSG00000155380	1:113621260:AT:A;rs34531634	0.19592	0.141747	0.59993	0.16702	0.0494972	-0.0519874	-0.0178754	0.0533296	0.0380148	0.0350998	0.0339711	0.0383095	1	1	1	1	age_Female	0.157216	0.929627
MAGI3	ENSG00000081026	1:113933482:C:G;rs10857994	0.0673421	0.00111432	0.224783	0.891971	-0.0989065	0.28927	0.0671986	-0.0102854	0.0534721	0.0861365	0.0550114	0.0755387	1	1	1	1	age_Female	0.889376	0.999657
NRAS	ENSG00000213281	1:114764766:A:G;rs7533171	0.168839	0.0143797	0.60782	0.668625	0.0272118	-0.0750078	-0.0104137	0.0117606	0.0196323	0.0301045	0.0202276	0.0273937	1	1	1	1	age_Female	0.66078	0.999657
CD58	ENSG00000116815	1:116436689:C:A;rs6700701	0.101116	0.00105802	0.721324	0.783902	0.0626337	-0.214545	-0.0140587	0.0165685	0.0378479	0.0635835	0.0393024	0.0602527	1	1	1	1	age_Female	0.778602	0.999657
ATP1A1OS	ENSG00000203865	1:116998822:CA:C;rs11295584	0.0274549	0.000841098	0.532752	0.10247	-0.118646	0.202906	-0.0345132	0.104696	0.0530117	0.0589115	0.0551325	0.0635191	1	1	1	1	age_Female	0.0947827	0.913028
IGSF3	ENSG00000143061	1:117190826:A:G;rs143485838	0.110161	0.00369027	0.787227	0.368005	-0.199928	0.607864	0.0339193	-0.185067	0.12403	0.20438	0.125327	0.204641	1	1	1	1	age_Female	0.356219	0.983105
CD2	ENSG00000116824	1:117294778:A:G;rs10737725	0.232922	0.0675128	0.15125	0.546749	0.051628	-0.117202	0.0654604	-0.0329268	0.0430158	0.0634036	0.0452604	0.0544498	1	1	1	1	age_Female	0.536749	0.994569
PTGFRN	ENSG00000134247	1:117474397:A:G;rs10801915	0.0200759	0.00964315	0.436275	0.268883	0.418627	-0.324326	-0.139266	0.139655	0.17715	0.122868	0.178165	0.125603	1	1	1	1	age_Female	0.257301	0.965217
CD101	ENSG00000134256	1:117544184:A:G;rs3818446	0.00299352	5.90092e-05	0.948246	0.20108	0.269378	-0.355086	-0.00510069	0.105502	0.0885047	0.0845967	0.0783821	0.0819721	1	0.206178	1	1	age_Female	0.190421	0.943557
TTF2	ENSG00000116830	1:117601619:G:A;rs3754109	0.00168744	3.01167e-09	0.677481	0.313668	-0.0846705	0.302975	-0.0109921	0.0476818	0.0262244	0.0464834	0.0263514	0.0470834	1	1.42512e-05	1	1	age_Female	0.301916	0.9812
SPAG17	ENSG00000155761	1:118583408:G:A;rs10923477	0.00681661	1.42325e-05	0.0461657	0.0871644	-0.36933	0.77812	-0.281491	0.306704	0.133638	0.170357	0.139404	0.177524	1	0.0549231	1	1	age_Female	0.0802396	0.903558
WARS2	ENSG00000116874	1:119573860:T:C;rs12086	0.0175622	6.40028e-05	0.543556	0.17767	0.0717518	-0.210564	-0.0200529	0.068808	0.0297087	0.0504263	0.0328978	0.0506827	1	0.22241	1	1	age_Female	0.167524	0.933601
RP11-418J17.1	ENSG00000231365	1:119719686:T:C;rs61806982	0.000161998	9.39122e-07	0.61381	0.870028	0.182768	-0.232253	-0.0253457	-0.0071337	0.0465998	0.0443908	0.050066	0.0434856	0.698534	0.00401381	1	1	age_Female	0.866966	0.999657
RP11-344P13.6	ENSG00000272583	1:120266903:C:G;rs662602	0.0794641	0.0681396	0.440401	0.478574	-0.509474	0.30243	-0.281837	0.14225	0.287507	0.163987	0.363832	0.199987	1	1	1	1	age_Female	0.467694	0.99208
PHGDH	ENSG00000092621	1:120272726:G:A;rs3828090	0.00209235	4.7926e-05	0.60221	0.790494	-0.202647	0.276733	-0.0413167	0.0180313	0.0641261	0.0650717	0.0790142	0.0676879	1	0.170281	1	1	age_Female	0.785355	0.999657
REG4	ENSG00000134193	1:120301425:G:A;rs6662742	0.0953815	0.00397581	0.371466	0.325843	-0.214144	0.813945	0.118089	-0.247165	0.127183	0.275991	0.13153	0.250313	1	1	1	1	age_Female	0.314035	0.983105
AL592494.5	ENSG00000227082	1:120850124:CAA:C;rs199877959	0.00175437	0.000518642	0.637532	0.95975	-0.775079	0.725881	0.121966	-0.00992657	0.24098	0.202264	0.258068	0.196194	1	1	1	1	age_Female	0.958688	0.999657
EMBP1	ENSG00000231752	1:121431850:T:C;rs370956529	0.26668	0.0502441	0.997943	0.446202	0.0526036	-0.13346	0.000120264	0.0572558	0.0470918	0.0673337	0.0465374	0.0748624	1	1	1	1	age_Female	0.434894	0.99208
RP11-782C8.3	ENSG00000232336	1:143210539:T:C;rs71661916	0.0434986	0.00126289	0.421384	0.612358	0.341771	-0.915949	-0.13424	-0.154377	0.167117	0.275926	0.166267	0.3037	1	1	1	1	age_Female	0.603613	0.994569
RP11-782C8.1	ENSG00000230850	1:143248062:A:G;rs71661922	0.0114336	0.000110164	0.411578	0.837333	0.411573	-0.911174	-0.131366	0.0541093	0.159695	0.226178	0.159308	0.262861	1	0.364643	1	1	age_Female	0.833387	0.999657
RP6-206I17.2	ENSG00000231734	1:143753189:G:A;rs7415480	0.00200531	0.000899992	0.232715	0.216246	-0.420238	0.412667	0.16256	-0.168583	0.13241	0.120533	0.135382	0.13546	1	1	1	1	age_Female	0.205335	0.945619
RP11-326G21.1	ENSG00000272755	1:144474542:T:C;rs10907360	0.00271756	0.000157677	0.521149	0.501222	-0.290769	0.454974	0.0637378	-0.0846174	0.0945466	0.115781	0.0989918	0.125351	1	0.500468	1	1	age_Female	0.490618	0.994569
LINC00623	ENSG00000235398	1:144557251:C:T;rs200348563	0.00247515	0.00100766	0.657654	0.842373	-0.459725	0.328113	0.0797853	-0.0232255	0.148019	0.0968116	0.179496	0.116488	1	1	1	1	age_Female	0.838526	0.999657
RP11-640M9.2	ENSG00000225241	1:144620694:A:G;rs4421536	9.45944e-08	1.53228e-10	0.427398	0.757567	0.430962	-0.448595	-0.0655228	0.0202713	0.0748067	0.0627678	0.082219	0.06549	0.000470134	7.48366e-07	1	1	age_Female	0.751661	0.999657
RP11-458D21.1	ENSG00000233396	1:145406478:CT:C	0.0570537	0.000253629	0.369257	0.955267	-0.21572	1.2126	0.100707	-0.0144536	0.112041	0.31945	0.111651	0.257017	1	0.761903	1	1	age_Female	0.954129	0.999657
GNRHR2	ENSG00000211451	1:145509217:C:G;rs12079762	0.287529	0.0155639	0.338265	0.508128	0.0478199	-0.255063	-0.0432607	0.0709781	0.0447203	0.10362	0.0449575	0.106868	1	1	1	1	age_Female	0.497629	0.994569
ITGA10	ENSG00000143127	1:145526777:C:A;rs12082225	0.325268	0.0814181	0.3588	0.899111	0.0547454	-0.164758	-0.0486444	0.0133225	0.0553767	0.0935883	0.052763	0.104811	1	1	1	1	age_Female	0.896671	0.999657
PIAS3	ENSG00000131788	1:145589491:A:T;rs1887804	4.11014e-05	2.48625e-05	0.396287	0.519832	0.299801	-0.169143	0.0691709	-0.0283252	0.0698295	0.0382282	0.0811894	0.0438532	0.186724	0.092737	1	1	age_Female	0.509413	0.994569
ANKRD35	ENSG00000198483	1:145682465:CAAAAAAAAAAAAAA:C	0.06864	0.0115683	0.862807	0.619244	-0.294403	0.417344	0.027078	-0.0892017	0.159929	0.162207	0.156292	0.178944	1	1	1	1	age_Female	0.610621	0.994569
NBPF12	ENSG00000186275	1:146471347:AT:A;rs112179690	0.0102817	1.01786e-05	0.509277	0.378289	-0.0808447	0.299431	0.0223261	-0.059217	0.0309008	0.0643619	0.0337066	0.0669103	1	0.0400528	1	1	age_Female	0.366564	0.983236
NBPF13P	ENSG00000227242	1:146501728:A:G;rs10900385	0.000166696	5.66066e-09	0.850885	0.700752	-0.559291	1.18998	0.0273651	0.0693277	0.142891	0.186458	0.145187	0.179875	0.718128	2.65938e-05	1	1	age_Female	0.693657	0.999657
CHD1L	ENSG00000131778	1:146603905:CT:C;rs71083817	0.126929	0.0467396	0.499591	0.521528	-0.046892	0.0671308	-0.0219484	0.0219794	0.0304638	0.0333347	0.0323902	0.0341676	1	1	1	1	age_Female	0.511122	0.994569
PRKAB2	ENSG00000131791	1:146746030:A:G;rs7545255	0.0894166	0.0209524	0.926566	0.740896	0.0449623	-0.0655576	0.00252924	-0.0104199	0.0262123	0.0279405	0.0273723	0.0314236	1	1	1	1	age_Female	0.734567	0.999657
ACP6	ENSG00000162836	1:147125235:C:T;rs4950465	9.56065e-06	2.81586e-06	0.0700065	0.105738	-0.376941	0.25098	0.13176	-0.0745244	0.0807496	0.0505051	0.0719343	0.0456488	0.0447821	0.0116464	1	1	age_Female	0.0979045	0.913028
GPR89B	ENSG00000188092	1:147421832:C:G;rs183418025	0.138755	0.00760604	0.228451	0.0436379	-0.0666383	0.243578	-0.056372	0.165203	0.0446496	0.0893897	0.046517	0.0808347	1	1	1	1	age_Female	0.0393187	0.883025
RP6-74O6.6	ENSG00000272824	1:147806677:C:T;rs2932433	0.00036703	1.89023e-12	0.391844	0.0312224	-0.766245	3.24878	0.177034	-0.736171	0.207664	0.403655	0.205844	0.336868	1	9.46436e-09	1	1	age_Female	0.0278995	0.837187
LINC01138	ENSG00000215863	1:147806677:C:T;rs2932433	0.00989219	9.36139e-08	0.960279	0.372126	-0.332654	1.41678	0.00625912	-0.183933	0.126467	0.245826	0.125359	0.205153	1	0.000421356	1	1	age_Female	0.360352	0.983105
NBPF14	ENSG00000122497	1:147955246:C:T;rs202020039	0.000158629	1.13415e-05	0.6868	0.851558	0.302323	-0.351098	-0.0353677	-0.0159785	0.0769677	0.0759121	0.0874599	0.0851638	0.684485	0.0443794	1	1	age_Female	0.847995	0.999657
RNVU1-14	ENSG00000207501	1:148242128:CT:C	0.278255	0.100614	0.357142	0.496541	0.111124	-0.336892	-0.0923886	0.132424	0.101927	0.203271	0.0998643	0.194039	1	1	1	1	age_Female	0.485925	0.994569
NBPF15	ENSG00000243452	1:148544983:A:G;rs146080919	0.0141976	0.000105917	0.516026	0.400395	0.121113	-0.341899	0.0329856	-0.0746078	0.0485151	0.0846423	0.0506051	0.0883397	1	0.352241	1	1	age_Female	0.388804	0.987662
RP11-277L2.3	ENSG00000233368	1:149646300:CAA:C	0.000355241	0.00024123	0.824119	0.943152	1.24637	-0.732654	0.0806189	0.0148293	0.336922	0.192291	0.361778	0.207432	1	0.730445	1	1	age_Female	0.941667	0.999657
RP11-353N4.6	ENSG00000269501	1:149674716:G:A;rs144852648	0.0219	0.00653046	0.968607	0.496799	0.161427	-0.175386	0.00264289	0.0429472	0.0693164	0.0631174	0.0669841	0.0629677	1	1	1	1	age_Female	0.486193	0.994569
RP11-196G18.22	ENSG00000261716	1:149680446:C:A;rs3853578	0.0721414	0.0297781	0.750712	0.978933	-0.11895	0.128748	-0.0203176	0.00154481	0.0654416	0.0583927	0.0637744	0.0583545	1	1	1	1	age_Female	0.978435	0.999773
RP11-196G18.23	ENSG00000264207	1:149815536:T:C;rs7531664	0.0345535	0.00137842	0.569859	0.202713	0.136512	-0.273983	-0.0363215	-0.115595	0.0636976	0.0832198	0.0637037	0.0901429	1	1	1	1	age_Female	0.192013	0.943557
ECM1	ENSG00000143369	1:150420796:C:T;rs75260244	0.286216	0.0189065	0.751139	0.897838	-0.0899788	0.426203	0.0264733	0.0273367	0.0839161	0.178584	0.083244	0.212369	1	1	1	1	age_Female	0.895343	0.999657
PI4KB	ENSG00000143393	1:150527354:G:A;rs9659073	0.0227028	0.00533569	0.888788	0.73539	-0.0477319	0.0525924	-0.00297287	0.00657237	0.0206224	0.0184602	0.0212048	0.0193923	1	1	1	1	age_Female	0.728981	0.999657
CTSK	ENSG00000143387	1:150735580:TA:T;rs202184518	0.00080285	1.04004e-05	0.956572	0.408547	-0.129129	0.202445	0.00217114	0.0378	0.0373387	0.0435658	0.039769	0.0455433	1	0.040863	1	1	age_Female	0.397028	0.988521
HORMAD1	ENSG00000143452	1:150754345:T:C;rs370810834	0.00534769	3.83961e-05	0.848323	0.88493	-0.270104	0.714944	-0.0185588	-0.0264012	0.0948334	0.165832	0.0967816	0.181957	1	0.138917	1	1	age_Female	0.882224	0.999657
CERS2	ENSG00000143418	1:150841066:G:A;rs6660845	0.38117	0.204543	0.479749	0.198806	-0.0147628	0.0253492	-0.0119809	0.0290095	0.0167823	0.0198486	0.0168889	0.0224251	1	1	1	1	age_Female	0.188214	0.943557
FAM63A	ENSG00000143409	1:150918936:T:G;rs72704698	0.370041	0.140137	0.595976	0.959354	0.0318126	-0.0973664	-0.0197247	-0.00304166	0.0353278	0.0654691	0.0370824	0.059531	1	1	1	1	age_Female	0.958279	0.999657
PSMB4	ENSG00000159377	1:151609022:T:C;rs1196344	0.00254685	0.00200079	0.743712	0.726339	0.248591	-0.137509	-0.0276619	0.0158755	0.0802792	0.043317	0.0843717	0.04523	1	1	1	1	age_Female	0.719715	0.999657
TDRKH	ENSG00000182134	1:151746524:C:A;rs1623480	0.0265474	0.00248304	0.334189	0.851993	0.0730581	-0.0999715	0.0315923	-0.00711677	0.032445	0.0321987	0.0325544	0.0380444	1	1	1	1	age_Female	0.848434	0.999657
THEM4	ENSG00000159445	1:151855570:T:TTTTATTTA;rs71093216	0.000646534	0.000382262	0.239068	0.069928	-0.375466	0.229301	-0.116862	0.107671	0.106565	0.0623433	0.0986631	0.0587661	1	1	1	1	age_Female	0.0638876	0.901659
LYSMD1	ENSG00000163155	1:151928086:CAT:C;rs34714158	0.00509586	0.00286958	0.170271	0.118368	-0.266885	0.173333	0.115553	-0.0828201	0.0931603	0.0566899	0.08365	0.0525729	1	1	1	1	age_Female	0.110019	0.913028
SNAPIN	ENSG00000143553	1:153596378:G:C;rs79283719	0.199313	0.00311503	0.938157	0.454311	-0.0326314	0.155368	-0.00207777	-0.0338792	0.0252535	0.0512677	0.0267123	0.0450997	1	1	1	1	age_Female	0.443125	0.99208
TPM3	ENSG00000143549	1:153939130:C:T;rs11264736	0.0172926	0.00682334	0.817592	0.947858	-0.0641836	0.0513278	-0.00635345	-0.00131012	0.0265095	0.0185748	0.0274734	0.0199827	1	1	1	1	age_Female	0.946472	0.999657
CREB3L4	ENSG00000143578	1:153960770:A:AT	0.00210544	8.87331e-06	0.851293	0.551604	-0.0953004	0.174204	0.005488	0.0221293	0.0301762	0.0371697	0.0291977	0.0370426	1	0.0351383	1	1	age_Female	0.541688	0.994569
SHE	ENSG00000169291	1:154436641:TA:T;rs58638689	0.205337	0.134337	0.551477	0.224843	0.287214	-0.255815	0.120352	-0.193592	0.225287	0.169462	0.201394	0.158503	1	1	1	1	age_Female	0.213822	0.953092
SHC1	ENSG00000160691	1:154963946:A:G;rs28851228	0.0896444	0.00193494	0.934884	0.378384	-0.0248999	0.0660959	0.00126423	-0.0183289	0.0145267	0.0207511	0.0154345	0.0207142	1	1	1	1	age_Female	0.366653	0.983236
THBS3	ENSG00000169231	1:155184975:A:G;rs140081212	4.83472e-08	4.3059e-09	0.909565	0.824539	-0.362177	0.265646	0.00769809	-0.0105545	0.0612669	0.0412425	0.0675995	0.0474788	0.000241446	2.02937e-05	1	1	age_Female	0.820343	0.999657
FAM189B	ENSG00000160767	1:155218678:C:G;rs1807042	0.0168988	0.00443088	0.51587	0.487439	-0.121524	0.113814	0.0357977	-0.0301294	0.0500095	0.0390773	0.0548988	0.0432275	1	1	1	1	age_Female	0.476694	0.994569
GBAP1	ENSG00000160766	1:155285854:T:C;rs10908462	0.00059964	3.44701e-05	0.887859	0.598354	0.326069	-0.323928	0.0135636	-0.042726	0.091959	0.0746457	0.095939	0.0808481	1	0.126023	1	1	age_Female	0.589342	0.994569
EFNA3	ENSG00000143590	1:155515949:C:CA;rs57715557	0.0135277	0.00260883	0.491324	0.274017	0.23033	-0.297829	0.0590761	-0.113634	0.0915973	0.0964242	0.0855217	0.103308	1	1	1	1	age_Female	0.262372	0.965217
YY1AP1	ENSG00000163374	1:155562583:T:C;rs6427278	0.111331	0.0473449	0.945593	0.923199	-0.0425114	0.0465488	0.00176234	0.00216143	0.0264607	0.0231792	0.0257595	0.0223631	1	1	1	1	age_Female	0.921288	0.999657
MSTO2P	ENSG00000203761	1:155737385:C:T;rs849712	0.0245119	0.0204614	0.265916	0.185384	0.329596	-0.193337	-0.161344	0.111514	0.144311	0.0820737	0.144207	0.083617	1	1	1	1	age_Female	0.175023	0.934959
LMNA	ENSG00000160789	1:156089324:G:T;rs517606	0.0253912	0.00154302	0.540915	0.462072	-0.129308	0.180971	0.0384722	-0.0453808	0.05697	0.055565	0.0627034	0.0614656	1	1	1	1	age_Female	0.45101	0.99208
PAQR6	ENSG00000160781	1:156268038:C:CA;rs201988880	0.000925651	7.19932e-06	0.741838	0.591058	0.268232	-0.42073	0.0245998	-0.0500525	0.0785422	0.0887822	0.0744671	0.092852	1	0.0287397	1	1	age_Female	0.581977	0.994569
SMG5	ENSG00000198952	1:156292366:A:G;rs11264472	1.73977e-06	1.95124e-10	0.790659	0.822435	0.113159	-0.168623	-0.0056157	0.00563378	0.0222516	0.0237615	0.0210979	0.0250378	0.00839266	9.51227e-07	1	1	age_Female	0.818189	0.999657
C1orf85	ENSG00000198715	1:156293055:CCATT:C;rs10542877	9.60766e-06	1.15902e-09	0.992006	0.0980123	0.157951	-0.243463	-0.000322478	0.0638383	0.0338457	0.0362206	0.0321059	0.0382189	0.0449927	5.554e-06	1	1	age_Female	0.0905746	0.913028
TMEM79	ENSG00000163472	1:156314627:A:G;rs2274226	0.239767	0.104421	0.926981	0.892882	0.0473061	-0.0693424	0.00349506	0.005809	0.0399989	0.0423119	0.0380402	0.0430281	1	1	1	1	age_Female	0.89029	0.999657
TTC24	ENSG00000187862	1:156586882:A:AAAAG;rs146098067	0.00764347	0.00105981	0.817682	0.742044	0.222246	-0.229507	-0.0170946	0.0204157	0.0816134	0.0680282	0.0739576	0.0618524	1	1	1	1	age_Female	0.735748	0.999657
MEF2D	ENSG00000116604	1:157333913:C:T;rs1853689	0.122937	0.00204875	0.314593	0.499721	0.0299474	-0.127476	-0.019896	0.0265347	0.0192484	0.0402527	0.0196841	0.0391703	1	1	1	1	age_Female	0.489128	0.994569
FCRL5	ENSG00000143297	1:157537061:G:T;rs12753221	4.85635e-08	6.97419e-14	0.606265	0.483112	-0.448933	0.749382	-0.0372979	-0.0588819	0.0759556	0.0860112	0.0721339	0.0836443	0.000242478	3.54219e-10	1	1	age_Female	0.472281	0.99289
FCRL3	ENSG00000160856	1:157669278:C:T;rs3761959	0.0135654	0.00494024	0.592499	0.753553	-0.207791	0.175576	-0.0434336	-0.0185825	0.0826684	0.0610608	0.0808877	0.0590237	1	1	1	1	age_Female	0.74751	0.999657
CD1B	ENSG00000158485	1:157774040:C:A;rs115665048	0.0689325	0.0010312	0.5419	0.384532	-0.215554	0.616197	0.0692428	-0.157665	0.117221	0.182193	0.11313	0.180509	1	1	1	1	age_Female	0.372835	0.984477
CD1E	ENSG00000158488	1:158329263:G:A;rs11809338	0.189769	0.0461486	0.891688	0.656094	-0.120823	0.21751	-0.01448	-0.0446571	0.0915095	0.10771	0.106066	0.0999794	1	1	1	1	age_Female	0.648157	0.999657
MNDA	ENSG00000163563	1:159164817:A:T;rs3026992	0.211323	0.0394795	0.331241	0.930363	0.043031	-0.112972	-0.0344699	-0.00479829	0.0342038	0.0541374	0.0353026	0.0547687	1	1	1	1	age_Female	0.928602	0.999657
RP11-190A12.8	ENSG00000272668	1:159867866:A:G;rs4656858	0.0371024	0.000316717	0.731897	0.748549	-0.276148	0.867539	-0.0437415	0.0734686	0.130681	0.232436	0.127314	0.228556	1	0.924813	1	1	age_Female	0.742404	0.999657
VANGL2	ENSG00000162738	1:160126150:AG:A;rs34074325	0.173512	0.00362175	0.00206604	0.0127523	-0.146046	0.534787	-0.33877	0.531926	0.106534	0.179432	0.107064	0.209691	1	1	1	1	age_Female	0.011163	0.797959
ATP1A4	ENSG00000132681	1:160136208:G:A;rs10797062	7.86752e-14	6.68821e-16	0.176296	0.252866	3.36937	-2.60493	0.613593	-0.364902	0.387797	0.270231	0.450516	0.317274	4.08167e-10	3.43507e-12	1	1	age_Female	0.241517	0.96251
CASQ1	ENSG00000143318	1:160136208:G:A;rs10797062	1.14556e-12	1.50557e-14	0.0299469	0.0412192	2.54639	-1.9637	0.799488	-0.528717	0.31245	0.217727	0.362983	0.255629	5.91565e-09	7.68443e-11	1	1	age_Female	0.037081	0.878771
COPA	ENSG00000122218	1:160258053:A:G;rs76912786	0.153655	0.000181116	0.661967	0.927421	-0.0223522	0.123548	0.00711052	0.00302921	0.0155465	0.0317528	0.0162149	0.0331705	1	0.567619	1	1	age_Female	0.925613	0.999657
NCSTN	ENSG00000162736	1:160286889:G:GA;rs35724821	0.132905	0.0042255	0.910571	0.914215	0.0299501	-0.117753	-0.0022204	0.00494715	0.0197662	0.0402077	0.0197183	0.0458074	1	1	1	1	age_Female	0.912086	0.999657
ITLN1	ENSG00000179914	1:160456569:G:C;rs1249552	0.113206	0.0045739	0.187125	0.63488	-0.236042	0.735008	0.18432	-0.15617	0.147701	0.253299	0.138761	0.327852	1	1	1	1	age_Female	0.626463	0.996438
CD84	ENSG00000066294	1:160557469:G:C;rs10908790	8.3463e-05	2.62108e-05	0.568575	0.61355	0.320597	-0.209822	0.0429365	-0.0235663	0.0781149	0.0475691	0.0750554	0.046517	0.369324	0.0974519	1	1	age_Female	0.604842	0.994569
NIT1	ENSG00000158793	1:161067637:G:C;rs78736195	0.0853943	0.000368893	0.955277	0.219082	0.0355631	-0.1798	-0.00119858	-0.0538412	0.020467	0.0487478	0.0213182	0.0435321	1	1	1	1	age_Female	0.208153	0.949997
FCER1G	ENSG00000158869	1:161185058:G:T;rs2070901	5.99317e-05	8.72194e-07	0.63982	0.608632	-0.239391	0.308889	0.0266573	-0.034968	0.0570896	0.0588423	0.0567909	0.0680757	0.268314	0.00373561	1	1	age_Female	0.599755	0.994569
RP11-122G18.5	ENSG00000235477	1:161343762:C:T;rs57154376	0.00590011	3.43191e-07	0.738627	0.761262	0.0990845	-0.305942	-0.0118982	0.015415	0.0352092	0.0559615	0.0355584	0.050597	1	0.00150455	1	1	age_Female	0.755468	0.999657
SDHC	ENSG00000143252	1:161367269:T:G;rs78139260	0.214232	0.0168117	0.444558	0.877678	0.0220675	-0.0660177	-0.0137291	0.00386684	0.0176534	0.0271453	0.017886	0.0250585	1	1	1	1	age_Female	0.874784	0.999657
F11R	ENSG00000158769	1:161478169:G:A;rs60574804	0.01177	0.000711833	0.636523	0.705822	0.0992867	-0.171778	-0.0199299	0.0199275	0.0386854	0.0491558	0.0420435	0.0526398	1	1	1	1	age_Female	0.698747	0.999657
RP11-25K21.6	ENSG00000273112	1:161482934:C:G;rs4233372	0.0038648	0.000726971	0.674158	0.582762	0.555965	-0.510959	-0.0851015	0.0792585	0.187909	0.14648	0.201806	0.143802	1	1	1	1	age_Female	0.573485	0.994569
RP11-122G18.8	ENSG00000273075	1:161484324:A:G;rs6681076	0.487641	0.347794	0.617651	0.182329	-0.0770828	0.257911	-0.0542434	-0.398144	0.110644	0.273396	0.108322	0.296449	1	1	1	1	age_Female	0.172031	0.934959
FCGR3A	ENSG00000203747	1:161573522:C:T;rs35654618	0.00015114	4.70713e-05	0.108177	0.14034	-0.442997	0.287474	0.203354	-0.111487	0.112397	0.0675217	0.125442	0.0750023	0.653833	0.167574	1	1	age_Female	0.131303	0.913028
FCGR2C	ENSG00000244682	1:161591108:G:A;rs148948376	0.0877658	0.0275921	0.929804	0.809775	-0.216825	0.256798	0.0103888	0.027051	0.125743	0.114843	0.117631	0.112077	1	1	1	1	age_Female	0.805213	0.999657
FCGR2B	ENSG00000072694	1:161613962:T:C;rs115810687	0.00139801	3.75037e-08	0.33287	0.79895	-0.151474	0.546804	-0.0457387	0.0237303	0.0460705	0.0916233	0.0470026	0.092917	1	0.000172067	1	1	age_Female	0.79407	0.999657
RP11-456P18.2	ENSG00000229808	1:161773630:C:CT;rs138386883	0.0488948	0.00141049	0.764389	0.654977	0.184816	-0.446518	-0.0311518	-0.0606904	0.0926829	0.135922	0.10365	0.135404	1	1	1	1	age_Female	0.647001	0.999657
SH2D1B	ENSG00000198574	1:162822771:A:C;rs2684878	0.0304086	0.0251875	0.106097	0.139375	0.449927	-0.282463	0.356013	-0.199524	0.204862	0.124269	0.218298	0.133899	1	1	1	1	age_Female	0.130363	0.913028
HSD17B7	ENSG00000132196	1:162944573:A:G;rs11580679	0.196138	0.103272	0.237193	0.336117	0.0416979	-0.0499697	0.0392703	-0.0294564	0.0320405	0.0303884	0.0330216	0.0304754	1	1	1	1	age_Female	0.324317	0.983105
RGS5	ENSG00000143248	1:163288666:G:A;rs952089	0.00881027	2.08293e-06	0.701054	0.292725	0.170097	-0.622285	-0.0243962	0.157581	0.0636517	0.123415	0.0633647	0.148972	1	0.0087025	1	1	age_Female	0.281006	0.971273
MGST3	ENSG00000143198	1:165600267:T:A;rs4147593	0.000653271	1.61431e-07	0.162308	0.31189	0.101111	-0.206491	0.0394743	-0.0400838	0.0287225	0.0366123	0.0280387	0.0394349	1	0.000717724	1	1	age_Female	0.300119	0.98116
ALDH9A1	ENSG00000143149	1:165648709:C:T;rs1143661	0.327449	0.0345076	0.098675	0.468337	-0.0165452	0.0805174	-0.0296547	0.0210198	0.0168119	0.0375603	0.0177892	0.0288737	1	1	1	1	age_Female	0.457355	0.99208
RP11-466F5.8	ENSG00000224358	1:165699406:C:A;rs61800426	0.00897826	0.00770219	0.752049	0.777943	1.12101	-0.617551	-0.153779	0.0730265	0.420561	0.227005	0.485386	0.258253	1	1	1	1	age_Female	0.772501	0.999657
DUTP6	ENSG00000225171	1:166823726:ATTTC:A;rs3076026	0.00826735	0.00101856	0.70195	0.401699	-0.489055	0.593189	0.0682576	-0.14049	0.181457	0.175194	0.177847	0.166811	1	1	1	1	age_Female	0.390115	0.987662
ILDR2	ENSG00000143195	1:166838075:C:G;rs7532247	0.0051644	0.000539104	0.972465	0.612869	-0.378383	0.428041	-0.00443307	0.0582722	0.132293	0.119653	0.128107	0.114801	1	1	1	1	age_Female	0.604141	0.994569
GPA33	ENSG00000143167	1:167059833:A:G;rs2281960	0.000293101	6.42509e-06	0.121265	0.0162278	0.241948	-0.253012	-0.107448	0.138826	0.0644402	0.0530739	0.0687487	0.0567662	1	0.0257582	1	1	age_Female	0.0142633	0.81845
AKR1D1P1	ENSG00000227776	1:167488884:G:A;rs2995054	0.000476308	1.00957e-07	0.0652394	0.64306	-0.381317	0.76245	0.202265	-0.058129	0.105516	0.132685	0.108493	0.125049	1	0.0004537	1	1	age_Female	0.634826	0.999445
RP3-455J7.4	ENSG00000241666	1:167598820:TC:T;rs202007457	0.01905	2.60145e-05	0.102464	0.0251962	-0.304718	1.14727	-0.211112	0.583569	0.127838	0.259985	0.12808	0.256756	1	0.096748	1	1	age_Female	0.0223591	0.837187
MPZL1	ENSG00000197965	1:167737306:C:G;rs16859624	0.000203348	7.8671e-11	0.359411	0.0726186	-0.232478	0.771188	0.0548478	-0.174516	0.0602522	0.105855	0.0595676	0.096175	0.867889	3.8596e-07	1	1	age_Female	0.066429	0.901659
TBX19	ENSG00000143178	1:168195997:T:A;rs10918852	0.0731185	0.0180202	0.0523317	0.0232787	0.106052	-0.104808	-0.118136	0.106537	0.0585486	0.0435752	0.0601498	0.0462283	1	1	1	1	age_Female	0.0206321	0.832835
XCL1	ENSG00000143184	1:168513438:G:A;rs61801331	0.0429108	0.000410959	0.648703	0.158134	-0.214716	0.656884	-0.0492772	0.270432	0.10469	0.179624	0.107838	0.190161	1	1	1	1	age_Female	0.148532	0.927246
XCL2	ENSG00000143185	1:168517508:C:T;rs141673522	0.000106932	1.21597e-10	0.619015	0.922241	0.297126	-0.895856	0.0377112	-0.0127171	0.0736055	0.124511	0.0756013	0.129952	0.468255	5.94487e-07	1	1	age_Female	0.920292	0.999657
ATP1B1	ENSG00000143153	1:169079419:G:A;rs1358714	0.0510588	0.0172434	0.872212	0.999478	0.158321	-0.182703	0.0132261	5.58628e-05	0.0801645	0.0754272	0.082014	0.0851626	1	1	1	1	age_Female	0.999477	0.999773
SELL	ENSG00000188404	1:169664867:A:G;rs4987360	0.00657131	0.00287999	0.00371181	0.0369497	0.105419	-0.086283	-0.137781	0.0650412	0.0379679	0.0282305	0.0463562	0.0307538	1	1	1	1	age_Female	0.0331731	0.878771
C1orf112	ENSG00000000460	1:169681991:A:G;rs4987270	0.00157099	6.44236e-05	0.38126	0.363332	-0.118552	0.142652	-0.0394241	0.0364501	0.0364634	0.034177	0.0448255	0.0399127	1	0.223743	1	1	age_Female	0.351506	0.983105
SELP	ENSG00000174175	1:169820152:G:T;rs74122416	0.00709945	0.00284843	0.918728	0.53955	0.259645	-0.254111	0.00885065	-0.0450572	0.0944396	0.083043	0.0865199	0.0731885	1	1	1	1	age_Female	0.52937	0.994569
SCYL3	ENSG00000000457	1:169846883:T:C;rs6692451	0.0136601	0.000911678	0.826892	0.853322	-0.0558635	0.092588	0.00475059	-0.00543993	0.0222481	0.0270744	0.0216656	0.0293472	1	1	1	1	age_Female	0.849807	0.999657
METTL18	ENSG00000171806	1:169862064:C:G;rs12131357	0.0274102	0.000275986	0.689178	0.224839	0.0507333	-0.190644	0.00883962	-0.0682923	0.0226613	0.0505443	0.0220359	0.0559136	1	0.819678	1	1	age_Female	0.213818	0.953092
GORAB	ENSG00000120370	1:170501521:AC:A;rs112197426	0.0546548	0.000109199	0.446935	0.502516	0.0360925	-0.152964	0.0136633	-0.0349461	0.0185599	0.037947	0.0178938	0.051926	1	0.361776	1	1	age_Female	0.491936	0.994569
PIGC	ENSG00000135845	1:172419960:A:G;rs739249	0.0245126	0.0184662	0.684395	0.732837	0.116844	-0.0681889	0.0257153	-0.0116367	0.0511593	0.0284626	0.0630784	0.0339938	1	1	1	1	age_Female	0.726341	0.999657
DNM3	ENSG00000197959	1:172639983:CT:C;rs10718973	0.121692	0.0112338	0.707511	0.120551	-0.0871602	0.301112	0.021367	-0.172966	0.0558327	0.116541	0.0567842	0.110455	1	1	1	1	age_Female	0.112144	0.913028
TNFSF4	ENSG00000117586	1:172648956:T:C;rs17279525	0.230838	0.0450306	0.876534	0.127501	-0.0591313	0.22844	-0.00783693	-0.163573	0.0490465	0.112527	0.0503118	0.106428	1	1	1	1	age_Female	0.118852	0.913028
RP11-296O14.3	ENSG00000203739	1:173500873:G:T;rs10399838	0.0285683	0.0114354	0.68373	0.589014	-0.18392	0.164834	0.0316848	-0.0328422	0.0827767	0.063959	0.0775485	0.0605908	1	1	1	1	age_Female	0.57992	0.994569
GAS5	ENSG00000234741	1:173814224:C:T;rs12084213	0.128518	0.0455683	0.25189	0.192441	-0.0608551	0.134701	0.0461724	-0.0816013	0.0397022	0.0665215	0.0400627	0.0621802	1	1	1	1	age_Female	0.181938	0.935806
RP11-160H22.5	ENSG00000227373	1:174064215:C:T;rs4652168	0.0724104	0.0137199	0.558367	0.923312	-0.28823	0.403874	-0.0975337	0.0152104	0.158724	0.160951	0.166083	0.157607	1	1	1	1	age_Female	0.921397	0.999657
RABGAP1L	ENSG00000152061	1:174881895:T:C;rs61828143	0.236295	0.00817624	0.325953	0.600809	0.0327775	-0.162898	-0.0264048	0.0377884	0.0275088	0.0603521	0.0267473	0.0719883	1	1	1	1	age_Female	0.591811	0.994569
RFWD2	ENSG00000143207	1:175911554:T:C;rs10436856	0.00417599	0.00011634	0.671231	0.142883	0.0964309	-0.129093	0.014738	-0.0516755	0.0328824	0.0321637	0.0346185	0.0349898	1	0.38299	1	1	age_Female	0.133746	0.913028
SOAT1	ENSG00000057252	1:179254772:TC:T;rs71108102	0.0396986	0.000329406	0.506657	0.508608	0.0393672	-0.0974488	0.0126423	-0.0184614	0.0188867	0.0261883	0.0189688	0.0278279	1	0.95566	1	1	age_Female	0.498125	0.994569
RALGPS2	ENSG00000116191	1:179419126:T:C;rs12730670	0.0400402	0.00253838	0.260512	0.0631184	0.0986068	-0.176463	-0.0486446	-0.113979	0.0473905	0.0569666	0.0429853	0.0606437	1	1	1	1	age_Female	0.0575114	0.901659
QSOX1	ENSG00000116260	1:180127748:C:T;rs3842829	0.000613782	2.47701e-05	0.483078	0.434736	0.157846	-0.16578	-0.0326725	0.0356769	0.0446034	0.03746	0.0464091	0.0454887	1	0.0924174	1	1	age_Female	0.423314	0.99208
STX6	ENSG00000135823	1:181008007:C:T;rs11589765	0.0347296	0.0024002	0.898859	0.395731	0.0395654	-0.0647467	-0.00226038	-0.0177076	0.0184799	0.0207798	0.0177383	0.0207597	1	1	1	1	age_Female	0.384068	0.985658
LAMC1	ENSG00000135862	1:183002639:A:G;rs6678517	0.00309807	4.98486e-05	0.471721	0.548229	0.209551	-0.309609	-0.0519498	-0.0406419	0.0691056	0.0729811	0.0719078	0.0674571	1	0.176464	1	1	age_Female	0.538269	0.994569
ARPC5	ENSG00000162704	1:183576552:T:C;rs2767307	0.0119539	0.00254039	0.399948	0.112066	-0.0696644	0.063898	0.0248378	-0.0338514	0.0272045	0.0206295	0.0293813	0.0211143	1	1	1	1	age_Female	0.103992	0.913028
RGL1	ENSG00000143344	1:183630796:G:C;rs1174668	0.00943712	0.0010759	0.0360571	0.165147	-0.187347	0.213968	0.156465	-0.0977427	0.0707645	0.0635095	0.0736228	0.0699009	1	1	1	1	age_Female	0.155378	0.929627
COLGALT2	ENSG00000198756	1:183937280:A:G;rs10797924	2.48916e-08	1.06532e-10	0.915704	0.465804	-1.1043	1.01041	-0.0192749	-0.104487	0.182268	0.139898	0.181638	0.142711	0.000124682	5.21581e-07	1	1	age_Female	0.45481	0.99208
RNF2	ENSG00000121481	1:185038104:C:T;rs7519019	0.0208298	0.00778346	0.688397	0.861685	0.0782414	-0.063735	-0.0120651	0.0040755	0.0333136	0.0234605	0.029997	0.0233307	1	1	1	1	age_Female	0.858412	0.999657
TRMT1L	ENSG00000121486	1:185139353:G:A;rs72724103	0.162944	0.00571317	0.645731	0.58171	0.0278896	-0.106722	-0.00908135	-0.0263476	0.0198404	0.0377731	0.0196945	0.0476701	1	1	1	1	age_Female	0.572382	0.994569
PRG4	ENSG00000116690	1:186269884:C:T;rs1919199	0.184913	0.00451982	0.588863	0.937066	0.129391	-0.583119	-0.0508841	-0.0170836	0.0969167	0.200675	0.0938385	0.215813	1	1	1	1	age_Female	0.935448	0.999657
CFH	ENSG00000000971	1:196608571:G:A;rs491382	0.0954318	0.00503131	0.058501	0.381626	-0.151232	0.377553	0.175185	0.118406	0.0898327	0.13159	0.0915255	0.134732	1	1	1	1	age_Female	0.369897	0.984477
CRB1	ENSG00000134376	1:197188664:A:G;rs518149	0.536813	0.516988	0.925257	0.800412	-0.196801	0.119417	-0.0336235	-0.0508927	0.317523	0.183627	0.357493	0.200764	1	1	1	1	age_Female	0.795559	0.999657
DDX59	ENSG00000118197	1:200619031:C:T;rs34428088	0.000394115	1.15342e-05	0.27303	0.186421	0.0972271	-0.117041	-0.0290306	0.0329632	0.0264984	0.0253291	0.0263378	0.0247757	1	0.0450758	1	1	age_Female	0.176049	0.935295
CAMSAP2	ENSG00000118200	1:200715748:AT:A;rs35083171	0.287421	0.211958	0.332908	0.371095	0.0567938	-0.0635484	-0.0504764	0.0466536	0.0531005	0.0505831	0.0518752	0.0519234	1	1	1	1	age_Female	0.359312	0.983105
TMEM9	ENSG00000116857	1:201113397:C:G;rs7526291	2.87914e-05	2.1321e-10	0.874103	0.776185	-0.128809	0.278902	-0.00515739	0.0115683	0.0293647	0.0394042	0.0324652	0.0405802	0.131951	1.03833e-06	1	1	age_Female	0.770717	0.999657
NAV1	ENSG00000134369	1:201493527:G:C;rs59953203	0.502336	0.229074	0.401656	0.274022	-0.0310166	0.109587	0.0422033	-0.0926636	0.0460677	0.0905511	0.0501055	0.0842435	1	1	1	1	age_Female	0.262375	0.965217
ELF3	ENSG00000163435	1:201954518:A:G;rs12060972	0.042767	0.0121907	0.188348	0.377053	-0.344496	0.347632	0.248016	-0.124981	0.167848	0.13614	0.187236	0.140851	1	1	1	1	age_Female	0.3653	0.983236
RNPEP	ENSG00000176393	1:201955842:A:G;rs11590349	3.13408e-09	2.32896e-12	0.379797	0.87151	-0.233551	0.236257	-0.0351455	0.00490951	0.0358792	0.0295096	0.0398377	0.0302757	1.58459e-05	1.16471e-08	1	1	age_Female	0.868473	0.999657
PTPN7	ENSG00000143851	1:202133835:G:A;rs10800819	4.83625e-06	8.08009e-11	0.367565	0.541527	0.145954	-0.24879	0.0275115	-0.0197291	0.0301726	0.0341753	0.0303933	0.0322041	0.022948	3.96328e-07	1	1	age_Female	0.531404	0.994569
PPFIA4	ENSG00000143847	1:203022023:T:G;rs4245712	4.40244e-07	5.46638e-09	0.497985	0.730759	-0.734971	0.64216	-0.0905009	0.0336028	0.135871	0.100501	0.133056	0.0973741	0.00216072	2.5692e-05	1	1	age_Female	0.724223	0.999657
ADORA1	ENSG00000163485	1:203098275:T:G;rs2228079	0.0010682	1.30914e-07	0.279138	0.481724	-0.467383	1.27255	0.152826	-0.164719	0.138636	0.223744	0.140436	0.233247	1	0.000584925	1	1	age_Female	0.470869	0.99289
CHI3L1	ENSG00000133048	1:203155882:G:C;rs4950928	6.38006e-06	1.99554e-06	0.00855272	0.0289017	-1.34223	0.883624	-0.644108	0.354976	0.281454	0.174888	0.240072	0.160106	0.0301458	0.00835333	1	1	age_Female	0.0257844	0.837187
MYBPH	ENSG00000133055	1:203156080:T:C;rs10399931	1.38492e-05	3.81109e-06	0.0221461	0.0546776	-1.67035	1.12514	-0.742414	0.415163	0.365144	0.229821	0.319397	0.21351	0.0643986	0.0155759	1	1	age_Female	0.0495976	0.898484
CHIT1	ENSG00000133063	1:203173094:A:G;rs2486063	0.24387	0.0380829	0.699559	0.536582	0.11313	-0.419698	0.0363749	-0.133818	0.0964983	0.199657	0.0939826	0.215782	1	1	1	1	age_Female	0.526372	0.994569
PLEKHA6	ENSG00000143850	1:204329511:GC:G;rs55977147	0.0218962	0.000266016	0.327379	0.00561468	-0.236655	0.751135	0.0979932	-0.677858	0.101616	0.198591	0.0995587	0.23941	1	0.794289	1	1	age_Female	0.00486719	0.742047
MDM4	ENSG00000198625	1:204549375:A:G;rs10793765	0.0345996	0.00314833	0.24671	0.24487	0.0449556	-0.0665392	-0.023037	0.0281914	0.0209821	0.0219818	0.0197697	0.0240983	1	1	1	1	age_Female	0.233571	0.96251
RP11-430C7.5	ENSG00000240219	1:204560440:C:T;rs61421373	0.038902	0.000108715	0.853096	0.26063	0.106218	-0.306933	0.00924808	-0.11264	0.0507481	0.0761204	0.0498135	0.0995604	1	0.360283	1	1	age_Female	0.249161	0.96251
TMEM81	ENSG00000174529	1:205074019:G:A;rs6692170	0.15797	0.0836382	0.518696	0.577468	0.0836536	-0.0866756	0.0443279	-0.0286336	0.0587997	0.0495976	0.0684419	0.0512288	1	1	1	1	age_Female	0.567991	0.994569
TMCC2	ENSG00000133069	1:205240251:C:T;rs1668867	0.0075171	2.54616e-05	0.897332	0.831301	0.148239	-0.313938	-0.00724355	-0.0138667	0.0543184	0.0710524	0.0559936	0.0649198	1	0.0948192	1	1	age_Female	0.827241	0.999657
RP11-430C7.4	ENSG00000240710	1:205544694:G:A;rs6658344	0.0212441	0.00810552	0.491178	0.824304	0.353292	-0.278416	-0.0946737	-0.0205094	0.150923	0.103032	0.137008	0.0921345	1	1	1	1	age_Female	0.820101	0.999657
ELK4	ENSG00000158711	1:205622253:G:A;rs7514718	0.00234949	0.00127807	0.4923	0.51764	0.22753	-0.14812	-0.0566098	0.0322633	0.0728619	0.0446704	0.0821366	0.0496884	1	1	1	1	age_Female	0.507205	0.994569
PM20D1	ENSG00000162877	1:205767885:G:A;rs708727	0.00772025	1.03574e-09	0.66353	0.00486814	0.290483	-1.24123	-0.046633	0.602052	0.106811	0.184008	0.10687	0.209013	1	4.97362e-06	1	1	age_Female	0.00420543	0.741613
IKBKE	ENSG00000143466	1:206220549:G:A;rs28766023	0.0748397	0.00104623	0.241389	0.309819	-0.0420915	0.142072	0.0280487	-0.0460196	0.0233787	0.042062	0.0237986	0.0450803	1	1	1	1	age_Female	0.298033	0.979947
RP11-534L20.5	ENSG00000261000	1:206676331:G:A;rs3860295	1.03809e-05	2.59554e-08	0.649274	0.614578	-0.76389	0.943554	0.0728668	0.0813318	0.164371	0.155974	0.159739	0.161006	0.0485201	0.000119836	1	1	age_Female	0.605875	0.994569
IL10	ENSG00000136634	1:206944645:T:C;rs1518111	0.00108238	0.000335742	0.778097	0.844209	-0.908876	0.720152	-0.0717957	-0.035058	0.269918	0.193819	0.254082	0.177933	1	0.971474	1	1	age_Female	0.840449	0.999657
C4BPA	ENSG00000123838	1:207285534:CAT:C;rs146131868	1.31442e-06	2.08539e-13	0.735615	0.389351	-0.997135	2.83359	0.0702691	0.2486	0.193531	0.33364	0.207517	0.287534	0.00635918	1.05542e-09	1	1	age_Female	0.37767	0.984477
CD55	ENSG00000196352	1:207488004:G:C;rs1858001	0.00341457	0.001952	0.366748	0.428125	-0.269512	0.179516	-0.0768332	0.0437855	0.0898347	0.0564096	0.084736	0.0550294	1	1	1	1	age_Female	0.416663	0.99208
CR2	ENSG00000117322	1:207650464:A:C;rs9429938	0.206064	0.00652171	0.00297265	0.151434	0.0633224	-0.235561	-0.149983	0.142265	0.0497498	0.0847586	0.04924	0.0984091	1	1	1	1	age_Female	0.142014	0.92309
IRF6	ENSG00000117595	1:209980027:C:T;rs846808	2.73527e-08	4.68828e-14	0.491208	0.993912	-0.655621	1.04321	0.0748732	-0.000993416	0.108585	0.118652	0.108361	0.129862	0.000136928	2.38446e-10	1	1	age_Female	0.993803	0.999773
DIEXF	ENSG00000117597	1:210009372:G:A;rs592164	0.000118871	1.16465e-05	0.704831	0.639555	0.185759	-0.161047	0.0195544	-0.019305	0.0463504	0.034871	0.051472	0.041095	0.519226	0.0454676	1	1	age_Female	0.631268	0.999222
LINC00467	ENSG00000153363	1:211557908:T:C;rs17017451	0.0538965	0.000551593	0.590662	0.625237	0.0825857	-0.222676	-0.024006	0.0346209	0.0423322	0.0623642	0.0444859	0.0706588	1	1	1	1	age_Female	0.616724	0.994569
NEK2	ENSG00000117650	1:211886372:C:T;rs76395795	0.0575686	0.000230205	0.881312	0.156331	-0.248019	0.990486	0.0197916	0.37389	0.129088	0.259059	0.132215	0.261759	1	0.700745	1	1	age_Female	0.146795	0.924412
TMEM206	ENSG00000065600	1:212186119:T:A;rs3009989	0.0268101	0.0191795	0.597316	0.713576	0.121802	-0.0787636	-0.0290445	0.0128472	0.0541882	0.0330803	0.0548035	0.0349004	1	1	1	1	age_Female	0.706682	0.999657
PPP2R5A	ENSG00000066027	1:212555037:G:A;rs56794403	0.0791116	0.000617446	0.823302	0.344126	-0.0378056	0.160352	-0.00471866	-0.0457116	0.0213091	0.0453343	0.0210756	0.0480875	1	1	1	1	age_Female	0.332295	0.983105
BATF3	ENSG00000123685	1:212873074:C:T;rs2202683	0.0125787	1.61246e-05	0.976142	0.465952	0.251817	-0.675708	0.00300379	0.101324	0.0990693	0.148972	0.100185	0.138438	1	0.0617895	1	1	age_Female	0.454953	0.99208
TATDN3	ENSG00000203705	1:212894474:G:A;rs10863988	0.0943877	0.0249514	0.0459594	0.834691	0.0589615	-0.0737755	-0.0746255	0.00702224	0.0349114	0.0324034	0.0369215	0.0335606	1	1	1	1	age_Female	0.830689	0.999657
FLVCR1	ENSG00000162769	1:213037310:T:C;rs3768548	0.0023759	5.19078e-09	0.0144354	0.12423	-0.115142	0.420859	-0.0895912	0.10948	0.0369146	0.0657515	0.0359787	0.0706125	1	2.44018e-05	1	1	age_Female	0.115699	0.913028
FLVCR1-AS1	ENSG00000198468	1:213049214:A:G;rs12123978	7.81507e-13	1.43916e-19	0.121213	0.527755	-0.815331	1.10001	-0.156371	0.0619024	0.0991044	0.097122	0.100037	0.0976881	4.03727e-09	7.48221e-16	1	1	age_Female	0.517389	0.994569
ANGEL2	ENSG00000174606	1:213201248:G:A;rs3010790	0.0210906	0.00607742	0.885604	0.800759	-0.0744967	0.0690743	0.00449441	-0.00608954	0.0317855	0.0246354	0.0311592	0.0240651	1	1	1	1	age_Female	0.795924	0.999657
CENPF	ENSG00000117724	1:214821456:C:G;rs11805402	0.166283	0.00605603	0.536552	0.860557	0.0737557	-0.241558	-0.0334602	0.0142174	0.0528898	0.0861143	0.0539508	0.0807242	1	1	1	1	age_Female	0.857255	0.999657
RRP15	ENSG00000067533	1:218519367:T:C;rs112369231	0.000363458	2.54657e-05	0.19097	0.265092	-0.15175	0.137666	0.0582421	-0.0367832	0.0410949	0.0311576	0.0442325	0.0328192	1	0.0948192	1	1	age_Female	0.253533	0.96251
TGFB2	ENSG00000092969	1:218692641:C:T;rs12034138	0.00733529	0.000478866	0.612071	0.654582	-0.40736	0.459256	-0.0838874	0.0580026	0.148793	0.127138	0.164895	0.129249	1	1	1	1	age_Female	0.646583	0.999657
LYPLAL1	ENSG00000143353	1:219289637:T:C;rs11118217	0.20569	0.0540834	0.148342	0.0942758	0.0399114	-0.0667938	0.0447966	-0.0553258	0.0313307	0.0342647	0.0307505	0.0327473	1	1	1	1	age_Female	0.087021	0.910762
C1orf115	ENSG00000162817	1:220862009:CT:C;rs34422310	0.0175941	0.00194097	0.48022	0.0753368	-0.19434	0.27158	-0.0673615	0.161922	0.0804894	0.0852903	0.0950588	0.0900916	1	1	1	1	age_Female	0.0690254	0.901659
2022-03-01	ENSG00000186205	1:220959517:C:T;rs868494	0.129645	0.00469996	0.496013	0.850822	-0.102441	0.273912	-0.0488722	0.0181858	0.0670322	0.0946983	0.0715237	0.0964443	1	1	1	1	age_Female	0.847247	0.999657
RP11-815M8.1	ENSG00000238042	1:222148299:A:G;rs4565720	0.000194691	1.82705e-07	0.643406	0.467033	0.56775	-0.938489	-0.0734955	0.12409	0.146681	0.167237	0.158271	0.169955	0.832887	0.000809016	1	1	age_Female	0.456053	0.99208
RP11-378J18.8	ENSG00000272750	1:222846882:G:A;rs12138316	0.0178849	0.000583207	0.729712	0.876097	0.139454	-0.23832	0.0195489	-0.0102267	0.0579093	0.0670556	0.0564202	0.0654201	1	1	1	1	age_Female	0.873183	0.999657
FAM177B	ENSG00000197520	1:222940755:C:T;rs61826465	8.5512e-06	3.53889e-07	0.449518	0.395118	-0.655044	0.581812	0.0998581	-0.089863	0.13949	0.106561	0.131525	0.105215	0.0401736	0.00154968	1	1	age_Female	0.383479	0.985658
SUSD4	ENSG00000143502	1:223692744:G:A;rs12760595	0.00194845	1.16504e-07	0.545245	0.983563	0.216631	-0.572189	0.0430176	-0.00217533	0.0680598	0.100139	0.0708699	0.105321	1	0.000522287	1	1	age_Female	0.983208	0.999773
CAPN8	ENSG00000203697	1:223906731:C:T;rs28370026	0.283423	0.0362727	0.774511	0.733082	-0.121436	0.476168	0.0337597	0.0667959	0.112595	0.224321	0.117522	0.195315	1	1	1	1	age_Female	0.726591	0.999657
RP11-504P24.8	ENSG00000272645	1:224103788:C:G;rs201557864	0.0539937	0.00340055	0.571772	0.695673	0.106259	-0.253391	0.03266	0.0372941	0.054489	0.0844225	0.0575676	0.0950631	1	1	1	1	age_Female	0.688472	0.999657
CNIH4	ENSG00000143771	1:224602173:C:CATTTTAATCAGAATA;rs145934561	0.0237179	0.00442063	0.582754	0.762531	0.114909	-0.158873	0.0320578	-0.0178429	0.0500231	0.0545334	0.0581625	0.058889	1	1	1	1	age_Female	0.756763	0.999657
H3F3A	ENSG00000163041	1:226246663:G:A;rs10915927	0.00428061	0.000491251	0.826626	0.917708	0.125531	-0.133953	-0.00960562	-0.00371439	0.0429279	0.0371601	0.0437391	0.0358582	1	1	1	1	age_Female	0.915664	0.999657
ACBD3	ENSG00000182827	1:226401420:A:G;rs4082281	0.319626	0.0492421	0.212247	0.521485	0.0144518	-0.049955	-0.0180085	-0.0175285	0.0144481	0.025091	0.0143435	0.0272457	1	1	1	1	age_Female	0.511078	0.994569
ITPKB-IT1	ENSG00000228382	1:226867459:T:C;rs10495248	0.00219998	2.36103e-06	0.0373436	0.192561	0.165818	-0.378271	-0.112936	0.101769	0.0527412	0.075473	0.053514	0.0775692	1	0.00982426	1	1	age_Female	0.182054	0.935806
TMEM63A	ENSG00000196187	1:227063400:C:T;rs2793462	0.132718	0.00838249	0.88007	0.949533	0.0509153	-0.14656	0.00495645	0.00399419	0.0335863	0.0544793	0.0327655	0.0629461	1	1	1	1	age_Female	0.948168	0.999657
ADCK3	ENSG00000163050	1:227180981:T:C;rs3795446	0.00385818	7.79315e-05	0.905992	0.946263	-0.0942659	0.145177	-0.00407367	0.00242267	0.0318545	0.035214	0.0344064	0.0358534	1	0.266058	1	1	age_Female	0.944879	0.999657
CDC42BPA	ENSG00000143776	1:227302833:C:T;rs9426605	0.278548	0.0216599	0.182752	0.0935906	-0.0772495	0.36525	0.100016	-0.271861	0.0708991	0.156544	0.0745423	0.160575	1	1	1	1	age_Female	0.0863709	0.909903
RHOU	ENSG00000116574	1:228903818:C:T;rs728370	0.0847908	0.0413034	0.455163	0.86342	0.108224	-0.107724	-0.0564174	0.011387	0.062162	0.0521055	0.0752449	0.0660232	1	1	1	1	age_Female	0.860182	0.999657
CCSAP	ENSG00000154429	1:229431255:T:C;rs237775	0.000172654	4.5435e-05	0.647577	0.737742	0.274147	-0.188937	-0.0347216	0.0159117	0.0702166	0.0442801	0.0757239	0.0473861	0.743621	0.162248	1	1	age_Female	0.731322	0.999657
NUP133	ENSG00000069248	1:229602081:GA:G;rs34261379	0.150876	0.122627	0.566572	0.614797	0.051093	-0.0373579	0.0241713	-0.0138164	0.0352939	0.0239913	0.0420345	0.0273683	1	1	1	1	age_Female	0.606082	0.994569
C1orf198	ENSG00000119280	1:230520833:T:A;rs828466	0.0344489	0.00621694	0.2043	0.224277	-0.115479	0.139753	0.0713757	-0.0738911	0.0538515	0.0499844	0.0558573	0.0604237	1	1	1	1	age_Female	0.213258	0.953092
URB2	ENSG00000135763	1:230551019:TA:T;rs36018440	0.190782	0.0728468	0.709706	0.960684	-0.0440156	0.0688921	-0.0135699	-0.00192385	0.0334138	0.0379969	0.0363489	0.0389287	1	1	1	1	age_Female	0.959666	0.999657
COG2	ENSG00000135775	1:230783202:T:C;rs77097058	0.256525	0.0164304	0.333281	0.170305	0.0226534	-0.0887059	-0.0194982	0.0556351	0.0198498	0.0363427	0.0200541	0.0402781	1	1	1	1	age_Female	0.160412	0.929627
ARV1	ENSG00000173409	1:231115887:A:C;rs10864645	9.47457e-05	4.06158e-07	0.852961	0.990411	0.115566	-0.15032	0.00524729	0.000357266	0.0283964	0.0276934	0.0282376	0.0296505	0.416976	0.00177166	1	1	age_Female	0.990245	0.999773
FAM89A	ENSG00000182118	1:231174671:C:T;rs7552421	0.00615854	4.18173e-05	0.48848	0.193158	-0.147517	0.275145	0.0387635	0.0884022	0.052699	0.0641547	0.0557486	0.067472	1	0.150291	1	1	age_Female	0.182643	0.935806
GNPAT	ENSG00000116906	1:231401596:T:C;rs532226	0.00592276	0.0023423	0.700832	0.781053	0.064387	-0.0498138	-0.00780563	0.00418241	0.0228905	0.0159468	0.0202578	0.0150066	1	1	1	1	age_Female	0.775692	0.999657
DISC1	ENSG00000162946	1:231762340:G:C;rs3738398	0.00727662	0.000247656	0.465925	0.82698	-0.151447	0.204804	0.0356396	0.0116308	0.0552606	0.0538579	0.048691	0.053071	1	0.746189	1	1	age_Female	0.822844	0.999657
MAP10	ENSG00000212916	1:233079403:C:T;rs72759905	0.0280943	0.000792919	0.296915	0.79119	-0.0851254	0.172989	0.0419034	-0.0139577	0.0381948	0.0499666	0.0399613	0.0525746	1	1	1	1	age_Female	0.786078	0.999657
NTPCR	ENSG00000135778	1:233099493:T:C;rs12031882	3.74589e-10	2.24023e-18	0.485156	0.995538	-0.202134	0.383947	0.0203639	-0.000200818	0.0290422	0.0356313	0.0290637	0.0358212	1.91115e-06	1.1629e-14	1	1	age_Female	0.99546	0.999773
MLK4	ENSG00000143674	1:233481650:A:G;rs1294264	0.000447118	0.000249228	0.396	0.404359	0.451835	-0.282066	0.105815	-0.0618763	0.124391	0.0742107	0.124124	0.0738869	1	0.750426	1	1	age_Female	0.392815	0.98837
SLC35F3	ENSG00000183780	1:234450375:C:T;rs7515623	0.0234095	0.000825578	0.128741	0.442066	-0.247703	0.466728	0.160003	-0.105667	0.107587	0.135288	0.104449	0.136908	1	1	1	1	age_Female	0.430747	0.99208
RP5-827C21.4	ENSG00000231663	1:234516152:T:C;rs78616975	0.0174703	6.30467e-06	0.191	0.721255	-0.127966	0.50933	-0.0749742	-0.0376726	0.0529398	0.106736	0.0569437	0.10529	1	0.025288	1	1	age_Female	0.714535	0.999657
GGPS1	ENSG00000152904	1:235462494:G:A;rs11577889	0.017377	0.000102246	0.677106	0.53188	-0.0334474	0.0785095	-0.00567353	0.0141112	0.0138254	0.0193899	0.0135843	0.0224937	1	0.341099	1	1	age_Female	0.521577	0.994569
TBCE	ENSG00000116957	1:235583354:C:T;rs4659524	0.00440368	0.000333976	0.452872	0.544723	0.0598173	-0.071605	0.0168794	-0.0115057	0.0205231	0.0192636	0.0223981	0.0189306	1	0.966859	1	1	age_Female	0.534689	0.994569
B3GALNT2	ENSG00000162885	1:235667979:C:G;rs182366	1.93546e-09	1.56755e-11	0.674916	0.137043	-0.515334	0.436749	0.0310322	-0.0867946	0.077933	0.0573342	0.0737704	0.0578998	9.81857e-06	7.77348e-08	1	1	age_Female	0.128082	0.913028
RP11-385F5.4	ENSG00000230325	1:236702722:C:T;rs67726805	0.0542608	0.0133842	0.899779	0.997255	-0.3071	0.300027	-0.0211338	0.000395036	0.157658	0.119125	0.167379	0.114548	1	1	1	1	age_Female	0.997213	0.999773
LGALS8	ENSG00000116977	1:236725359:T:C;rs73113087	0.162781	0.0165233	0.551886	0.966857	0.0384324	-0.0897709	0.015873	-0.0017379	0.0273297	0.0368116	0.026589	0.0417202	1	1	1	1	age_Female	0.965993	0.999661
LGALS8-AS1	ENSG00000223776	1:236742188:G:T;rs16833963	0.188713	0.0245498	0.679725	0.21313	-0.19504	0.478941	0.0668668	0.257209	0.147365	0.209758	0.16149	0.205262	1	1	1	1	age_Female	0.202294	0.945619
CHRM3-AS2	ENSG00000233355	1:239858725:A:C;rs6429153	0.000548492	1.62297e-05	0.211003	0.143895	0.23157	-0.280768	-0.0919133	0.101157	0.0648249	0.0619229	0.073007	0.0686695	1	0.0621759	1	1	age_Female	0.13473	0.913028
KMO	ENSG00000117009	1:241695792:T:C;rs3819976	0.0216907	3.17544e-05	0.0337809	0.85826	0.090931	-0.265561	-0.0810818	0.0106531	0.0389819	0.0608948	0.037667	0.0594959	1	0.116697	1	1	age_Female	0.854891	0.999657
OPN3	ENSG00000054277	1:241789739:C:G;rs58386642	0.282799	0.25012	0.877426	0.419514	-0.0693498	0.0450172	0.00995132	-0.0313725	0.0642173	0.0389138	0.0643545	0.0387007	1	1	1	1	age_Female	0.40797	0.988521
SDCCAG8	ENSG00000054282	1:243492567:A:G;rs10926991	0.00120437	1.69954e-05	0.786576	0.748144	-0.0746017	0.111855	-0.00592407	0.00733576	0.0223742	0.0247336	0.0218202	0.022783	1	0.0649223	1	1	age_Female	0.741993	0.999657
AKT3	ENSG00000117020	1:243959689:C:T;rs9428976	0.0254462	2.54132e-05	0.478609	0.78493	-0.0697091	0.223457	0.0216632	-0.0159339	0.030724	0.0505685	0.0304585	0.0582289	1	0.0946643	1	1	age_Female	0.779648	0.999657
ADSS	ENSG00000035687	1:244487967:C:G;rs57433787	0.00408156	8.02215e-05	0.304427	0.287315	0.0586217	-0.101916	0.0214875	-0.0252257	0.0199372	0.0247677	0.0208144	0.0235801	1	0.273074	1	1	age_Female	0.275632	0.96887
COX20	ENSG00000203667	1:245008877:T:G;rs73128478	0.0605295	0.000555186	0.992901	0.502705	-0.0449897	0.143075	0.000217804	0.0284815	0.0236963	0.0400922	0.0244183	0.0423391	1	1	1	1	age_Female	0.492123	0.994569
HNRNPU-AS1	ENSG00000188206	1:245020285:T:C;rs1874393	0.0515995	0.00294029	0.720579	0.908364	-0.053426	0.137601	0.00979552	0.00487006	0.027116	0.0451214	0.0273079	0.0422028	1	1	1	1	age_Female	0.906041	0.999657
SMYD3	ENSG00000185420	1:246661897:A:G;rs7513484	0.0433925	0.0229003	0.485997	0.543548	-0.112202	0.0931814	0.0418161	-0.026486	0.0548354	0.0403188	0.059796	0.0434509	1	1	1	1	age_Female	0.533488	0.994569
KIF28P	ENSG00000223519	1:246885471:C:T;rs6696599	0.221919	0.0123425	0.723229	0.553709	-0.106728	0.464662	0.0294914	-0.135554	0.0868289	0.1823	0.0830383	0.228114	1	1	1	1	age_Female	0.543831	0.994569
SCCPDH	ENSG00000143653	1:246917697:A:C;rs74152239	0.0168627	0.000539183	0.927699	0.79131	0.0849489	-0.14644	-0.00323926	0.0111714	0.0349462	0.0409358	0.0356075	0.0421043	1	1	1	1	age_Female	0.786205	0.999657
ZNF670	ENSG00000135747	1:247242032:C:T;rs3806269	0.343679	0.125938	0.183594	0.599954	-0.0344229	0.0677149	-0.0504759	0.0249003	0.0361784	0.0438755	0.037693	0.0473247	1	1	1	1	age_Female	0.590953	0.994569
ZNF669	ENSG00000188295	1:247267668:G:T;rs2270616	0.127535	0.0614462	0.990305	0.446716	-0.0596563	0.0678738	0.000495399	-0.0306988	0.0388188	0.0358787	0.0406672	0.0401845	1	1	1	1	age_Female	0.435404	0.99208
MIR3916	ENSG00000227671	1:247350690:G:C;rs1132779	0.0014872	0.000240935	0.634803	0.395497	0.147249	-0.135474	0.0190273	-0.0276108	0.045051	0.0355529	0.0399354	0.0323538	1	0.729793	1	1	age_Female	0.383843	0.985658
RP11-488L18.10	ENSG00000259865	1:247354581:A:C;rs6678604	0.000291799	2.37126e-05	0.979251	0.731697	-0.265584	0.252094	-0.00162246	0.017558	0.0707112	0.0568186	0.0622257	0.0510647	1	0.0887324	1	1	age_Female	0.725172	0.999657
ZNF496	ENSG00000162714	1:247486736:C:T;rs6426239	0.000957811	1.17306e-07	0.350064	0.365945	0.105488	-0.247748	0.0278013	0.0446049	0.030983	0.0433702	0.0296103	0.0491101	1	0.000525529	1	1	age_Female	0.354125	0.983105
GCSAML-AS1	ENSG00000227135	1:247680293:A:C;rs11580591	0.111129	0.0117892	0.312757	0.0415478	0.280151	-0.718591	-0.173834	0.706257	0.174277	0.280053	0.171328	0.342032	1	1	1	1	age_Female	0.0373847	0.878771
OR2W3	ENSG00000238243	1:248059423:C:T;rs10888267	0.120369	0.0267154	0.629442	0.184005	0.115543	-0.210021	-0.0383107	0.12348	0.0737481	0.0933763	0.0791513	0.0922965	1	1	1	1	age_Female	0.173676	0.934959
SH3BP5L	ENSG00000175137	1:248896193:C:T;rs111627307	0.279166	0.0522348	0.552958	0.958236	0.0298415	-0.0840399	-0.0162326	-0.00235867	0.0274238	0.0427717	0.0272649	0.0449273	1	1	1	1	age_Female	0.957129	0.999657
SH3YL1	ENSG00000035115	2:249092:A:C;rs17713729	1.2076e-06	2.49122e-12	0.501248	0.771566	0.189656	-0.400966	0.0238891	0.0134839	0.0366663	0.0501681	0.0353911	0.0463167	0.00585323	1.24511e-08	1	1	age_Female	0.766033	0.999657
TMEM18	ENSG00000151353	2:610603:T:C;rs2867131	0.0475718	0.0411229	0.921858	0.85766	0.217635	-0.121577	0.00913462	0.00911901	0.108486	0.0587525	0.0928845	0.0507112	1	1	1	1	age_Female	0.854287	0.999657
AC116614.1	ENSG00000235688	2:855968:GA:G;rs56136020	0.0214051	0.00564577	0.699827	0.176388	0.477597	-0.472753	-0.0809855	0.225922	0.204286	0.167083	0.209441	0.165914	1	1	1	1	age_Female	0.166269	0.933215
SNTG2	ENSG00000172554	2:974224:C:T;rs28541583	0.0219452	0.000382506	0.0771779	0.607842	0.312121	-0.650084	0.247177	0.102286	0.134071	0.176756	0.138405	0.198692	1	1	1	1	age_Female	0.598948	0.994569
MYT1L	ENSG00000186487	2:1803057:T:C;rs7577301	9.91318e-12	7.3393e-14	0.54188	0.817836	2.58197	-2.02103	-0.213498	0.0566048	0.334827	0.232238	0.3488	0.245103	5.09835e-08	3.7269e-10	1	1	age_Female	0.813504	0.999657
PXDN	ENSG00000130508	2:1813948:G:C;rs11695002	4.06953e-17	3.40831e-20	0.241447	0.069917	2.88975	-2.35958	0.374607	-0.424062	0.283394	0.203125	0.317884	0.231441	2.12348e-13	1.77335e-16	1	1	age_Female	0.0638779	0.901659
TSSC1	ENSG00000032389	2:3330156:T:C;rs62121552	0.128638	0.0102558	0.709119	0.704368	-0.034319	0.0888619	-0.00877671	0.0130985	0.0223971	0.0339532	0.0234599	0.0344218	1	1	1	1	age_Female	0.697269	0.999657
ADI1	ENSG00000182551	2:3394543:G:A;rs6723050	0.111622	0.00164091	0.623616	0.45758	-0.0518333	0.194697	-0.0162734	0.0584333	0.0322896	0.0601374	0.0330577	0.0783542	1	1	1	1	age_Female	0.446461	0.99208
TRAPPC12	ENSG00000171853	2:3467174:G:A;rs13412662	0.047586	2.3471e-05	0.0336757	0.851486	-0.0403201	0.231661	0.0439493	-0.010598	0.0200999	0.0521822	0.0204046	0.0564589	1	0.0878991	1	1	age_Female	0.847923	0.999657
RNASEH1-AS1	ENSG00000234171	2:3599700:G:T;rs7563960	0.000318385	0.000126463	0.800682	0.598901	-0.411611	0.262477	-0.0297144	0.0370371	0.110326	0.0657725	0.117381	0.0701882	1	0.411509	1	1	age_Female	0.58989	0.994569
AC108488.4	ENSG00000242282	2:3608521:C:T;rs6723373	0.302531	0.0864945	0.762468	0.410667	0.0535468	-0.19181	0.0152585	-0.0779212	0.0516651	0.110783	0.0503456	0.0943108	1	1	1	1	age_Female	0.399153	0.988521
AC092580.4	ENSG00000235576	2:7630812:A:C;rs12614348	0.00968168	0.00162549	0.141594	0.242817	0.208304	-0.197062	0.126168	-0.0759957	0.0789574	0.060812	0.0851502	0.0646778	1	1	1	1	age_Female	0.231512	0.960748
AC011747.7	ENSG00000235092	2:8790964:A:G;rs6744918	0.144392	0.0102399	0.779406	0.932119	-0.165556	0.489593	-0.0324092	-0.0142899	0.112526	0.187028	0.115394	0.167338	1	1	1	1	age_Female	0.93041	0.999657
RP11-95D17.1	ENSG00000269973	2:9972442:C:T;rs287982	0.247378	0.145209	0.277619	0.213424	-0.0840203	0.0776617	0.0787391	-0.0674766	0.0722065	0.0528944	0.0721258	0.0538836	1	1	1	1	age_Female	0.202578	0.945619
TAF1B	ENSG00000115750	2:9983686:G:T;rs2303914	7.09137e-05	3.18697e-06	0.993649	0.835118	-0.172965	0.176375	-0.000356605	-0.00795758	0.0416969	0.0357082	0.0446868	0.0381309	0.316133	0.0131303	1	1	age_Female	0.831116	0.999657
GRHL1	ENSG00000134317	2:10135592:G:A;rs73162262	3.22215e-05	4.90598e-09	0.187859	0.0304468	0.396119	-0.618108	0.11034	-0.236359	0.090912	0.0963846	0.0832065	0.107645	0.14722	2.30974e-05	1	1	age_Female	0.0272028	0.837187
KLF11	ENSG00000172059	2:10169300:G:C;rs6741776	0.000474817	1.16904e-06	0.508575	0.602107	0.124284	-0.220773	-0.0242902	-0.0239202	0.0343824	0.0426188	0.0366111	0.0457319	1	0.00496724	1	1	age_Female	0.593129	0.994569
RP11-254F7.2	ENSG00000260077	2:10183126:G:A;rs73157729	0.12995	0.0011055	0.683248	0.620168	0.0708179	-0.373228	-0.0185806	0.0619243	0.0463772	0.111056	0.0454027	0.124552	1	1	1	1	age_Female	0.611556	0.994569
RP11-245G13.2	ENSG00000271952	2:11021955:T:A;rs4669640	3.47365e-09	1.39553e-16	0.246178	0.849089	-1.16936	2.35732	-0.215551	-0.0435589	0.180255	0.23688	0.18477	0.228321	1.75593e-05	7.18977e-13	1	1	age_Female	0.845435	0.999657
LPIN1	ENSG00000134324	2:11924950:T:C;rs3795974	0.0399269	0.0267853	0.717107	0.842636	-0.128089	0.0892277	0.0219756	-0.00844235	0.0615239	0.0396897	0.0604782	0.0424142	1	1	1	1	age_Female	0.838793	0.999657
AC092594.1	ENSG00000236204	2:19943490:C:A;rs4666559	0.129603	0.00682077	0.6284	0.638065	0.170112	-0.595519	0.0553389	-0.102075	0.111301	0.215499	0.113985	0.216324	1	1	1	1	age_Female	0.629713	0.998164
LINC00954	ENSG00000228784	2:20083366:C:T;rs1837133	0.00241838	0.000791876	0.409441	0.04125	0.211591	-0.171154	0.0471531	-0.0839235	0.0679614	0.0494309	0.0569213	0.0405825	1	1	1	1	age_Female	0.037112	0.878771
TTC32	ENSG00000183891	2:20164683:T:C;rs10175095	0.0149331	7.25013e-06	0.280261	0.753416	-0.058951	0.201209	-0.0261278	0.0117453	0.0237967	0.0424747	0.0240661	0.0372853	1	0.028928	1	1	age_Female	0.747374	0.999657
GDF7	ENSG00000143869	2:20875990:A:G;rs3821216	0.0043717	0.000562186	0.0615459	0.238565	0.52049	-0.584898	0.34303	-0.205944	0.178427	0.164069	0.1814	0.173684	1	1	1	1	age_Female	0.227325	0.959622
AC012065.7	ENSG00000260396	2:20875990:A:G;rs3821216	0.00443529	0.000379581	0.250884	0.522536	0.510774	-0.593516	0.205946	-0.109561	0.175392	0.161278	0.178313	0.170729	1	1	1	1	age_Female	0.512141	0.994569
C2orf43	ENSG00000118961	2:21021269:C:T;rs181662530	0.0573686	0.00027646	0.919445	0.91106	-0.0382623	0.119876	0.00199676	-0.00409302	0.0198984	0.0317861	0.0196937	0.0365489	1	0.820533	1	1	age_Female	0.908824	0.999657
UBXN2A	ENSG00000173960	2:24187086:C:T;rs11125333	1.74917e-06	1.43037e-08	0.742219	0.871047	0.161733	-0.185556	0.0112884	-0.00555115	0.0318113	0.0300232	0.0342239	0.0341084	0.00843625	6.65839e-05	1	1	age_Female	0.868002	0.999657
TP53I3	ENSG00000115129	2:24342532:G:A;rs1134516	0.322697	0.0314845	0.791057	0.770705	0.0493188	-0.210411	-0.0136993	0.0265446	0.0496217	0.0964356	0.051568	0.0908275	1	1	1	1	age_Female	0.76512	0.999657
DNAJC27	ENSG00000115137	2:25351765:C:T;rs114255118	0.0101915	1.15846e-05	0.886512	0.74434	-0.0584245	0.151516	0.00319572	-0.00946846	0.0223038	0.0327978	0.0223341	0.0289534	1	0.0452612	1	1	age_Female	0.738077	0.999657
POMC	ENSG00000115138	2:25389159:G:A;rs7591899	0.0559549	0.000497838	0.724153	0.308233	-0.225047	0.621202	0.0424495	0.157363	0.116357	0.172516	0.119941	0.153644	1	1	1	1	age_Female	0.296464	0.978665
DTNB	ENSG00000138101	2:26105877:T:A;rs7595455	0.00175141	6.95151e-05	0.251057	0.193065	0.110329	-0.138363	-0.0374667	0.0497131	0.0342967	0.0333123	0.0324515	0.037935	1	0.239827	1	1	age_Female	0.182551	0.935806
DRC1	ENSG00000157856	2:26678790:G:A;rs60687675	0.00872557	0.000163833	0.160983	0.475798	0.410541	-0.699695	-0.229872	-0.134339	0.153428	0.178542	0.162759	0.187675	1	0.518533	1	1	age_Female	0.464882	0.99208
KHK	ENSG00000138030	2:27334339:G:A;rs11691465	8.3198e-05	3.10449e-07	0.221487	0.598717	0.187032	-0.245527	0.0541164	-0.0232023	0.0455616	0.0447214	0.0439851	0.043948	0.368234	0.00136442	1	1	age_Female	0.589697	0.994569
ATRAID	ENSG00000138085	2:27435250:A:G;rs1275533	0.000244117	8.0493e-05	0.345857	0.29239	-0.186837	0.124971	-0.0395641	0.0280648	0.0490801	0.0303772	0.0417707	0.026513	1	0.273918	1	1	age_Female	0.280681	0.971273
SLC5A6	ENSG00000138074	2:27443718:C:T;rs2043921	0.116969	0.0101412	0.972767	0.696661	0.0412401	-0.120836	0.000875285	-0.0170122	0.0260777	0.046098	0.0255752	0.0435131	1	1	1	1	age_Female	0.689494	0.999657
NRBP1	ENSG00000115216	2:27681397:G:A;rs704792	0.0514808	4.70518e-05	0.911549	0.21086	0.0207948	-0.0985842	0.00114923	-0.0316847	0.0105488	0.0231548	0.0103191	0.0251593	1	0.167551	1	1	age_Female	0.20007	0.945619
KRTCAP3	ENSG00000157992	2:27698343:C:G;rs780117	0.000217127	1.65073e-05	0.118248	0.200098	-0.329893	0.289388	0.140635	-0.0829495	0.0859112	0.0638851	0.0892431	0.064308	0.924308	0.0631568	1	1	age_Female	0.189472	0.943557
SLC4A1AP	ENSG00000163798	2:27871005:C:T;rs75670338	0.000461826	1.59254e-09	0.116732	0.353223	0.0519772	-0.163444	-0.0243432	0.019686	0.0143469	0.024563	0.015383	0.0211056	1	7.60119e-06	1	1	age_Female	0.341403	0.983105
GPN1	ENSG00000198522	2:27874332:A:C;rs10201652	0.00867527	0.00135769	0.228684	0.1748	0.0753168	-0.0705465	0.0332863	-0.0296933	0.0281257	0.0213971	0.027481	0.0217256	1	1	1	1	age_Female	0.164729	0.933215
ZNF512	ENSG00000243943	2:28020966:T:A;rs3935148	0.183016	0.030511	0.681749	0.750121	-0.0346321	0.0766132	0.0119035	-0.0103827	0.0258272	0.0349057	0.0289418	0.03251	1	1	1	1	age_Female	0.744013	0.999657
PLB1	ENSG00000163803	2:28700759:G:A;rs875789	8.43643e-06	2.84761e-10	0.719871	0.118004	0.431378	-0.847893	0.0338254	-0.170113	0.0917951	0.120826	0.0940497	0.107877	0.0396428	1.38479e-06	1	1	age_Female	0.109686	0.913028
PPP1CB	ENSG00000213639	2:28956684:C:A;rs13394863	0.000873622	6.6329e-06	0.839492	0.927665	-0.0875582	0.117902	0.0051932	-0.00224631	0.0255069	0.0247732	0.0255726	0.024681	1	0.0265581	1	1	age_Female	0.925849	0.999657
TRMT61B	ENSG00000171103	2:29055709:CT:C;rs74452211	0.0117826	0.00305648	0.690634	0.939692	-0.0908267	0.0851863	-0.0128924	-0.00204059	0.0353945	0.0280514	0.0322987	0.0269031	1	1	1	1	age_Female	0.93813	0.999657
LCLAT1	ENSG00000172954	2:30683730:A:G;rs829571	1.70384e-05	3.58901e-13	0.72087	0.130261	-0.130651	0.360954	0.0104052	-0.0760343	0.0288941	0.0430538	0.0290392	0.0498341	0.0789046	1.81102e-09	1	1	age_Female	0.121543	0.913028
TTC27	ENSG00000018699	2:32894470:G:C;rs41410549	0.000870206	3.40463e-06	0.600267	0.925535	0.0907584	-0.142033	0.0139221	-0.00295909	0.02643	0.0288495	0.0264825	0.0315796	1	0.0139896	1	1	age_Female	0.923686	0.999657
CRIM1	ENSG00000150938	2:36706289:C:T;rs3770848	0.0241468	0.0014828	0.019432	0.0622724	-0.106163	0.21207	-0.118289	0.138976	0.0463607	0.0648646	0.0497874	0.0737013	1	1	1	1	age_Female	0.0567288	0.901659
FEZ2	ENSG00000171055	2:36779144:T:G;rs10180760	0.0554566	0.0147055	0.554928	0.256484	-0.071583	0.0918384	-0.02003	0.0403344	0.0369341	0.0369854	0.0338112	0.0353397	1	1	1	1	age_Female	0.245116	0.96251
VIT	ENSG00000205221	2:37031701:A:G;rs4670618	0.0001107	1.77539e-05	0.115699	0.267761	-1.01688	0.761715	-0.410277	0.186883	0.2525	0.168849	0.258522	0.167683	0.484204	0.0675535	1	1	age_Female	0.256184	0.965217
GPATCH11	ENSG00000152133	2:37325108:T:C;rs3856499	0.029884	0.00789794	0.392614	0.0774532	-0.0787968	0.0795916	0.0290621	-0.0514928	0.0357613	0.0293534	0.0338467	0.0288603	1	1	1	1	age_Female	0.0710287	0.901659
NDUFAF7	ENSG00000003509	2:37422076:C:T;rs149381909	0.011661	0.000519586	0.93668	0.945809	-0.0589525	0.0972023	0.0017638	0.00196945	0.022939	0.0270891	0.0221456	0.0289015	1	1	1	1	age_Female	0.944403	0.999657
CEBPZ	ENSG00000115816	2:37453629:T:C;rs10209937	0.052126	0.00877001	0.110447	0.117838	0.0448831	-0.0734157	-0.0346835	0.0420769	0.0228323	0.0274558	0.0215343	0.0266707	1	1	1	1	age_Female	0.109527	0.913028
AC006369.2	ENSG00000236213	2:37832726:T:C;rs7605964	3.91213e-06	2.37951e-07	0.961758	0.566463	0.40504	-0.330929	-0.00359744	0.0328477	0.0828415	0.0596131	0.0748382	0.0571068	0.0186296	0.0010496	1	1	age_Female	0.556795	0.994569
LINC00211	ENSG00000237803	2:38065686:C:T;rs10195991	0.00654023	0.000140924	0.486756	0.832483	0.261191	-0.375946	-0.0667842	0.018674	0.0940144	0.0949174	0.0956668	0.0880527	1	0.452507	1	1	age_Female	0.828448	0.999657
DHX57	ENSG00000163214	2:39159583:AT:A;rs10715218	0.0689926	0.0312306	0.847898	0.940528	0.0694155	-0.064203	-0.00749927	0.00214245	0.0377574	0.0293804	0.0389971	0.028644	1	1	1	1	age_Female	0.938987	0.999657
MORN2	ENSG00000188010	2:39712161:C:A;rs2287089	0.0811648	0.0237897	0.303522	0.210483	0.101105	-0.116014	0.0604099	-0.0621798	0.0573827	0.0505307	0.0584073	0.0493329	1	1	1	1	age_Female	0.199687	0.945619
EML4	ENSG00000143924	2:42310322:G:T;rs1866670	0.0675883	0.0162873	0.526044	0.233025	0.0552111	-0.0796013	-0.0183308	0.040354	0.0298762	0.0325678	0.028808	0.0336299	1	1	1	1	age_Female	0.221843	0.959622
COX7A2L	ENSG00000115944	2:42430400:G:A;rs6544515	0.0366179	0.0155888	0.664677	0.370877	0.0664902	-0.0517408	-0.0148198	0.0199724	0.0313824	0.0210249	0.0340868	0.0222182	1	1	1	1	age_Female	0.359086	0.983105
AC010883.5	ENSG00000234936	2:43526627:G:A;rs6748690	0.0353342	2.5753e-05	0.632747	0.706062	0.142115	-0.65195	-0.0324326	-0.0583725	0.0666033	0.147652	0.0676596	0.154326	1	0.0958268	1	1	age_Female	0.698992	0.999657
PLEKHH2	ENSG00000152527	2:43864555:T:C;rs6544680	6.91449e-12	1.51347e-13	0.090743	0.15755	1.63311	-1.19562	0.431316	-0.227418	0.209779	0.139719	0.252505	0.159688	3.55889e-08	7.66573e-10	1	1	age_Female	0.147976	0.926531
DYNC2LI1	ENSG00000138036	2:44326457:T:A;rs202091246	0.28056	0.146872	0.0624781	0.0384418	0.0361637	-0.0775739	0.063158	-0.113149	0.0333309	0.0530552	0.0335206	0.0539293	1	1	1	1	age_Female	0.0345272	0.878771
ATP6V1E2	ENSG00000250565	2:46769135:T:C;rs3754553	0.000188382	1.66541e-05	0.746609	0.748369	0.181684	-0.162764	-0.0153603	0.0119405	0.0468271	0.0359495	0.0474061	0.0371184	0.807406	0.0637021	1	1	age_Female	0.742225	0.999657
CRIPT	ENSG00000119878	2:46862466:C:G;rs12104572	0.268011	0.196468	0.254926	0.565436	-0.0621631	0.051658	-0.0694996	0.0253138	0.0558058	0.0397233	0.0606927	0.0438925	1	1	1	1	age_Female	0.555758	0.994569
SOCS5	ENSG00000171150	2:46904168:A:G;rs10180473	0.00100778	0.000118415	0.189157	0.324192	-0.10308	0.0972408	-0.0412512	0.0251116	0.0304148	0.024257	0.0311995	0.0253444	1	0.388994	1	1	age_Female	0.312403	0.983105
MCFD2	ENSG00000180398	2:47153596:T:C;rs13384023	0.0676953	0.0104975	0.985463	0.910729	0.0319912	-0.0567287	0.000319736	-0.00222364	0.0173182	0.0217463	0.0175043	0.0197823	1	1	1	1	age_Female	0.90848	0.999657
STON1	ENSG00000243244	2:48800667:T:C;rs13010692	5.7622e-05	5.7532e-08	0.333173	0.21916	-0.239493	0.418472	-0.0634198	0.0893703	0.0569712	0.071258	0.0652133	0.0722708	0.25832	0.000262001	1	1	age_Female	0.208226	0.949997
PSME4	ENSG00000068878	2:54196824:GT:G;rs61560289	0.0774104	0.0128723	0.848264	0.289633	0.0373041	-0.0638125	0.00411252	-0.0290888	0.0209048	0.0251904	0.0214378	0.0273229	1	1	1	1	age_Female	0.277935	0.970979
HMGB1P31	ENSG00000233266	2:54301137:T:G;rs72800725	0.0531909	0.000400429	0.242973	0.653717	0.18267	-0.565229	-0.104986	-0.0798569	0.0933528	0.154242	0.0893804	0.177472	1	1	1	1	age_Female	0.645702	0.999657
RP11-477N3.1	ENSG00000272156	2:54302675:C:G;rs11677951	0.0141579	2.53987e-07	0.557573	0.829695	0.158568	-0.716154	0.0362432	0.0325601	0.0634918	0.129356	0.0615913	0.150977	1	0.00111957	1	1	age_Female	0.825606	0.999657
EML6	ENSG00000214595	2:55016061:A:G;rs11898747	0.00546964	0.000341757	0.469259	0.924342	-0.241414	0.303069	-0.064508	0.00744795	0.0849926	0.0816796	0.0887954	0.0782286	1	0.984601	1	1	age_Female	0.922466	0.999657
CLHC1	ENSG00000162994	2:55383427:T:A;rs7568777	0.00879642	1.49325e-06	0.701817	0.659062	-0.130454	0.444822	-0.0181254	0.0397606	0.0488066	0.0868463	0.047204	0.0898458	1	0.00630899	1	1	age_Female	0.651155	0.999657
PRORSD1P	ENSG00000162997	2:55555712:T:C;rs6759763	0.147775	0.00257127	0.0260038	0.00734266	0.0506957	-0.165281	-0.0786221	0.160625	0.0347507	0.0534292	0.0347866	0.0586779	1	1	1	1	age_Female	0.00637225	0.747304
RTN4	ENSG00000115310	2:55653269:C:A;rs7604067	8.59825e-05	5.68148e-07	0.900621	0.629169	-0.0793964	0.0909029	0.0026346	-0.00773959	0.0193833	0.0169913	0.0210435	0.0159775	0.379871	0.00246008	1	1	age_Female	0.62071	0.994569
CCDC104	ENSG00000163001	2:55679688:C:T;rs2061031	0.152681	0.0858998	0.208377	0.846854	-0.0532807	0.0570563	0.0453912	-0.00612814	0.0369694	0.0328905	0.0358455	0.031647	1	1	1	1	age_Female	0.843147	0.999657
RP11-554J4.1	ENSG00000272606	2:55930749:C:T;rs782640	0.00200456	0.000193055	0.491934	0.323076	0.167055	-0.162956	-0.0341229	0.0408691	0.0526343	0.0420747	0.0494678	0.0411526	1	0.600401	1	1	age_Female	0.311285	0.983105
AC007381.2	ENSG00000223929	2:60011355:G:A;rs6545751	0.833036	0.813187	0.371835	0.726212	-0.0332762	0.0267367	-0.148019	0.0393101	0.157434	0.112838	0.164994	0.111943	1	1	1	1	age_Female	0.719588	0.999657
AC016747.3	ENSG00000212978	2:61409595:C:A;rs9653547	0.296967	0.0565779	0.486682	0.975318	-0.0307607	0.110502	0.0208499	0.00173578	0.0293381	0.0572804	0.0298619	0.0559603	1	1	1	1	age_Female	0.974731	0.999773
RP11-355B11.2	ENSG00000270820	2:61663095:G:A;rs11902573	0.264459	0.0370546	0.792961	0.58543	-0.041724	0.140397	0.00993709	-0.036249	0.037178	0.0664223	0.0377581	0.066237	1	1	1	1	age_Female	0.576257	0.994569
LGALSL	ENSG00000119862	2:64404234:G:C;rs6546055	0.88356	0.772659	0.232046	0.339166	-0.00884166	0.0224089	-0.0701946	0.0797525	0.0602146	0.0773545	0.0583749	0.0830362	1	1	1	1	age_Female	0.327372	0.983105
WDPCP	ENSG00000143951	2:65016223:A:G;rs56032923	0.0677527	0.00389457	0.0303391	0.00194481	0.0541993	-0.132859	0.0644207	-0.145566	0.0293466	0.0449437	0.0293196	0.0457243	1	1	1	1	age_Female	0.00168221	0.681857
CEP68	ENSG00000011523	2:65279806:G:A;rs79832965	0.0689436	0.000936204	0.417016	0.813254	0.054428	-0.199276	0.0233182	0.0119289	0.0295999	0.05841	0.0286105	0.0503625	1	1	1	1	age_Female	0.808825	0.999657
SLC1A4	ENSG00000115902	2:65782300:G:A;rs1641463	0.000854628	0.000505385	0.697815	0.984831	0.42094	-0.249274	0.0477247	-0.00135274	0.122388	0.0693118	0.122559	0.0709692	1	1	1	1	age_Female	0.984513	0.999773
CNRIP1	ENSG00000119865	2:68579911:C:T;rs7604489	0.0101976	0.000957879	0.0488155	0.330412	0.474129	-0.525378	0.397371	-0.166017	0.181016	0.15431	0.199205	0.169736	1	1	1	1	age_Female	0.318634	0.983105
WDR92	ENSG00000243667	2:68910988:A:T;rs11679652	0.141586	0.00628932	0.962196	0.911729	0.0386859	-0.119734	0.00121318	0.00483678	0.0261084	0.0428861	0.0255309	0.043519	1	1	1	1	age_Female	0.909512	0.999657
GFPT1	ENSG00000198380	2:69551052:T:C;rs10198171	0.0442825	0.0315273	0.272517	0.358703	0.125697	-0.0769335	0.0758366	-0.0349822	0.0616959	0.0352693	0.0687283	0.0379363	1	1	1	1	age_Female	0.3469	0.983105
ASPRV1	ENSG00000244617	2:70299154:G:A;rs140430672	0.01054	0.000138471	0.405553	0.435698	0.223537	-0.448462	-0.0708098	0.0909609	0.085739	0.113087	0.0847705	0.116221	1	0.446016	1	1	age_Female	0.424301	0.99208
PCBP1-AS1	ENSG00000179818	2:70320985:C:CA;rs5831993	0.000226294	9.96238e-08	0.280757	0.442199	0.156417	-0.332323	-0.0436425	0.0417802	0.0408587	0.0578021	0.0402404	0.0541486	0.960011	0.000447908	1	1	age_Female	0.430872	0.99208
C2orf42	ENSG00000115998	2:70418039:T:G;rs72902427	0.0982173	0.00508774	0.601625	0.72754	0.0318016	-0.0782522	-0.0102914	-0.00865327	0.0190509	0.0273099	0.0196496	0.0247669	1	1	1	1	age_Female	0.720943	0.999657
FAM136A	ENSG00000035141	2:70539225:CA:C;rs34836769	0.0332441	0.00174717	0.879714	0.248604	-0.0613932	0.123873	-0.00421593	0.0477876	0.0284323	0.0384976	0.027787	0.0411757	1	1	1	1	age_Female	0.237315	0.96251
ANXA4	ENSG00000196975	2:70794980:T:C;rs34579452	0.0620669	9.60532e-05	0.89098	0.407764	-0.0480368	0.195802	0.00344614	-0.0469002	0.0254544	0.0481556	0.0250779	0.056413	1	0.323027	1	1	age_Female	0.396218	0.988521
ADD2	ENSG00000075340	2:71049875:C:T;rs4852228	0.146682	0.00643595	0.532804	0.215933	-0.080121	0.212597	-0.035235	-0.0965776	0.0547713	0.0763683	0.0562926	0.0775488	1	1	1	1	age_Female	0.205021	0.945619
CLEC4F	ENSG00000152672	2:71055270:T:C;rs1544653	3.6821e-14	4.20442e-17	0.11698	0.06108	2.6403	-2.44326	0.496239	-0.474452	0.298662	0.23976	0.313801	0.250439	1.91285e-10	2.17284e-13	1	1	age_Female	0.0555849	0.901659
TEX261	ENSG00000144043	2:71238642:G:T;rs13405785	0.306427	0.0345363	0.474328	0.75354	0.0155929	-0.0705237	-0.0111382	0.0105444	0.0151673	0.0329037	0.0155086	0.0334905	1	1	1	1	age_Female	0.747498	0.999657
AC007040.8	ENSG00000236469	2:71284312:T:C;rs11690404	3.10695e-07	1.00912e-08	0.416162	0.255845	1.44279	-1.10205	0.225965	-0.213179	0.262805	0.176142	0.276741	0.186528	0.00153017	4.71058e-05	1	1	age_Female	0.244494	0.96251
NAGK	ENSG00000124357	2:71299214:G:T;rs11677558	0.0597136	5.15273e-05	0.871704	0.95011	0.0463406	-0.229206	-0.00383087	0.00432011	0.0243288	0.0541408	0.02366	0.0688714	1	0.181875	1	1	age_Female	0.948752	0.999657
PAIP2B	ENSG00000124374	2:71626569:CTA:C;rs112959589	0.354145	0.108445	0.558592	0.910819	0.0340442	-0.0903852	0.022313	-0.00567734	0.0365694	0.0557983	0.038017	0.0505585	1	1	1	1	age_Female	0.90857	0.999657
ZNF638	ENSG00000075292	2:71659821:T:TA;rs34166320	0.211963	0.0396818	0.375608	0.12734	-0.0200452	0.0554306	-0.0144852	0.0410632	0.0159557	0.0265908	0.016275	0.0267063	1	1	1	1	age_Female	0.118693	0.913028
RAB11FIP5	ENSG00000135631	2:73226090:G:A;rs12233055	0.00101979	1.683e-05	0.466455	0.674529	-0.196146	0.258074	0.0436199	-0.0266339	0.0579366	0.0570344	0.0596647	0.0632347	1	0.0643243	1	1	age_Female	0.666822	0.999657
FBXO41	ENSG00000163013	2:73518533:G:A;rs2229294	0.0859588	0.0170683	0.44617	0.93924	0.0579161	-0.0826277	-0.0282718	0.00299637	0.0333925	0.0340567	0.0369631	0.0392101	1	1	1	1	age_Female	0.937685	0.999657
ALMS1P	ENSG00000163016	2:73658331:C:T;rs10190219	0.0266844	0.00504053	0.345759	0.535633	-0.411043	0.47747	0.18907	0.107191	0.182713	0.166451	0.199575	0.172443	1	1	1	1	age_Female	0.525401	0.994569
AC092653.5	ENSG00000204872	2:73921447:T:C;rs6728685	1.12446e-05	3.83822e-06	0.489212	0.598787	1.11251	-0.66576	-0.140004	0.0612048	0.240428	0.136036	0.201691	0.115952	0.0524675	0.0156791	1	1	age_Female	0.589767	0.994569
STAMBP	ENSG00000124356	2:74054272:T:C;rs17009396	0.0483082	0.000998758	0.380206	0.943079	-0.0324724	0.0795368	-0.0152685	-0.00166033	0.0162412	0.023449	0.0173219	0.023195	1	1	1	1	age_Female	0.941595	0.999657
FNBP1P1	ENSG00000257800	2:74358901:C:T;rs2122290	0.0243506	0.000229414	0.378554	0.886105	-0.201591	0.459771	-0.076477	-0.0199325	0.0881629	0.120221	0.0864608	0.138801	1	0.698795	1	1	age_Female	0.883397	0.999657
LOXL3	ENSG00000115318	2:74599191:C:T;rs13426617	0.379021	0.0718956	0.29269	0.315487	0.0387093	-0.173861	-0.0469691	0.0932374	0.0438056	0.0955672	0.0443998	0.0924158	1	1	1	1	age_Female	0.303712	0.982004
LBX2-AS1	ENSG00000257702	2:74660378:A:AC;rs201098502	0.11877	0.00183661	0.120182	0.84042	-0.0944386	0.33619	0.0952001	0.0209778	0.0600143	0.105	0.0607327	0.103909	1	1	1	1	age_Female	0.836522	0.999657
TTC31	ENSG00000115282	2:74710099:T:C;rs17009971	0.0747278	0.00025052	0.83695	0.580378	0.035017	-0.186628	0.0039924	-0.0310536	0.0194418	0.0491202	0.0193488	0.0559868	1	0.753563	1	1	age_Female	0.571021	0.994569
INO80B	ENSG00000115274	2:74729481:T:C;rs11676323	0.259883	0.165627	0.730006	0.523899	0.0328525	-0.0301497	0.0114016	-0.0157753	0.0289919	0.0215864	0.0329435	0.0246637	1	1	1	1	age_Female	0.513513	0.994569
RP11-342K6.1	ENSG00000270696	2:75942346:G:A;rs34240870	0.0485972	2.52651e-05	0.675756	0.471968	-0.0531454	0.233133	-0.0110145	0.0384202	0.0266159	0.05274	0.026256	0.0532102	1	0.0941377	1	1	age_Female	0.461035	0.99208
DUXAP1	ENSG00000259056	2:84919018:C:T;rs1192299	0.105927	0.0118913	0.0625799	0.223293	0.233982	-0.438341	0.292493	-0.235386	0.143401	0.171045	0.155299	0.192073	1	1	1	1	age_Female	0.212278	0.952702
RETSAT	ENSG00000042445	2:85519077:T:C;rs113392199	0.206214	0.00505191	0.985389	0.163757	0.0260665	-0.121648	-0.000381183	0.0578075	0.0204862	0.042419	0.0207627	0.0412039	1	1	1	1	age_Female	0.15402	0.929627
RP11-717A5.2	ENSG00000273196	2:85622059:T:C;rs6886	3.27986e-07	4.79944e-08	0.118055	0.255406	0.971365	-0.675119	-0.347638	0.155994	0.177338	0.114174	0.220485	0.136365	0.00161402	0.000219334	1	1	age_Female	0.244055	0.96251
CAPG	ENSG00000042493	2:85626524:C:T;rs35666320	0.0328596	1.01089e-05	0.468751	0.99627	0.0700246	-0.31945	-0.0241122	-0.000265572	0.0323569	0.0686396	0.0331525	0.0566591	1	0.0397986	1	1	age_Female	0.996217	0.999773
TRABD2A	ENSG00000186854	2:85645593:A:C;rs62162753	0.125581	0.0191904	0.414519	0.283906	-0.0869209	0.15453	0.0486827	-0.0743732	0.0562662	0.0649077	0.0594117	0.0690283	1	1	1	1	age_Female	0.272233	0.966104
GGCX	ENSG00000115486	2:85774676:G:A;rs6547621	0.0011982	0.000362873	0.485817	0.382061	-0.102333	0.0749585	0.021314	-0.0175137	0.0306767	0.0202967	0.0304658	0.0199469	1	1	1	1	age_Female	0.370332	0.984477
AC012454.4	ENSG00000203363	2:85925084:G:A;rs1437744	3.96736e-09	2.58729e-13	0.422271	0.305825	1.09029	-1.3027	0.143498	-0.15488	0.168809	0.154172	0.178075	0.150465	2.00391e-05	1.30814e-09	1	1	age_Female	0.294071	0.977179
ATOH8	ENSG00000168874	2:85928209:G:C;rs10187164	1.34875e-06	7.4968e-10	0.801733	0.885983	0.858852	-1.02436	0.0449821	-0.0217807	0.166891	0.150334	0.178656	0.151509	0.00652256	3.61196e-06	1	1	age_Female	0.883275	0.999657
GNLY	ENSG00000115523	2:85934499:C:A;rs12151621	0.00551084	0.000121507	0.894544	0.216362	-0.271551	0.370038	-0.0135148	0.124948	0.0956899	0.0924706	0.101693	0.100424	1	0.397329	1	1	age_Female	0.20545	0.945619
SNORD94	ENSG00000208772	2:86050796:G:C;rs55841727	0.180215	0.0269545	0.0695564	0.306227	-0.0941879	0.231102	-0.125132	0.111155	0.0697883	0.102914	0.068204	0.108077	1	1	1	1	age_Female	0.29448	0.977179
ST3GAL5	ENSG00000115525	2:86090072:T:C;rs7572209	0.404072	0.0961055	0.457158	0.50606	0.0226276	-0.0898434	0.0199391	0.0399864	0.0270032	0.0534774	0.0267115	0.0599124	1	1	1	1	age_Female	0.495517	0.994569
AC105053.4	ENSG00000232504	2:86098237:C:T;rs11127004	0.243426	0.0179797	0.374772	0.678547	0.129533	-0.515742	0.0977542	-0.100239	0.110386	0.214348	0.10964	0.241146	1	1	1	1	age_Female	0.670954	0.999657
RP11-301O19.1	ENSG00000273080	2:86379882:C:CA;rs70953992	0.0112008	0.000687421	0.241396	0.37553	-0.376999	0.529126	-0.169672	0.143533	0.14585	0.150962	0.143964	0.161242	1	1	1	1	age_Female	0.363767	0.983236
IMMT	ENSG00000132305	2:86423401:A:G;rs9309633	0.0207786	0.00083945	0.733345	0.842855	0.0516313	-0.0803237	0.00732447	0.00505789	0.0219745	0.0233171	0.0214391	0.0254467	1	1	1	1	age_Female	0.839017	0.999657
MRPL35	ENSG00000132313	2:86440963:G:A;rs4832028	2.27622e-06	4.44983e-07	0.484388	0.407683	0.238375	-0.159923	-0.0320472	0.0258316	0.0474772	0.0295778	0.0456577	0.0310657	0.0109327	0.00193701	1	1	age_Female	0.39614	0.988521
REEP1	ENSG00000068615	2:86449774:T:C;rs4832256	7.83893e-09	1.05165e-10	0.521121	0.744798	1.51467	-1.3232	0.149905	-0.0620236	0.239986	0.183138	0.232803	0.190014	3.94847e-05	5.14991e-07	1	1	age_Female	0.738546	0.999657
PLGLB1	ENSG00000183281	2:87251794:C:T;rs202134742	0.000814381	4.18996e-06	0.693017	0.930102	-0.364543	0.658851	0.0456399	0.0123859	0.105542	0.135217	0.115276	0.140845	1	0.0170406	1	1	age_Female	0.928327	0.999657
PLGLB2	ENSG00000125551	2:87302124:C:T;rs56092616	2.83201e-09	2.88982e-10	0.302983	0.315865	-1.74984	1.17307	0.313722	-0.181869	0.267924	0.167237	0.302983	0.180409	1.43328e-05	1.40503e-06	1	1	age_Female	0.304089	0.982004
AC125232.1	ENSG00000231259	2:87393755:T:C;rs185080271	0.0183052	0.00712446	0.413918	0.340929	0.151381	-0.139756	0.053288	-0.0519695	0.0630979	0.0508559	0.0649479	0.054308	1	1	1	1	age_Female	0.329118	0.983105
RP11-1399P15.1	ENSG00000273445	2:87767193:T:C;rs61495762	0.00453066	0.000438408	0.124689	0.823608	-0.42695	0.486062	0.226735	-0.0311981	0.146972	0.133602	0.14642	0.139589	1	1	1	1	age_Female	0.819387	0.999657
AC083899.3	ENSG00000204745	2:87997445:C:T;rs62140479	0.013143	0.000315743	0.417537	0.555059	-0.187899	0.398184	0.0627167	-0.0658936	0.074403	0.106658	0.0770373	0.111267	1	0.922939	1	1	age_Female	0.545205	0.994569
AC093616.4	ENSG00000234231	2:87997445:C:T;rs62140479	0.237862	0.0745724	0.767389	0.829406	0.067793	-0.147478	0.017532	-0.0184434	0.0570877	0.0818364	0.0591089	0.0853725	1	1	1	1	age_Female	0.825322	0.999657
THNSL2	ENSG00000144115	2:88447437:G:A;rs6547752	2.7639e-12	3.15347e-14	0.17637	0.487183	-2.69242	2.03999	0.405119	-0.149759	0.337761	0.229951	0.2975	0.214737	1.42534e-08	1.60543e-10	1	1	age_Female	0.476427	0.994569
IGKV1-37	ENSG00000239862	2:88698499:G:C;rs13391082	0.00545043	7.45176e-05	0.556816	0.491315	0.300601	-0.615979	0.063672	-0.0971269	0.105785	0.148974	0.107995	0.140603	1	0.255223	1	1	age_Female	0.480627	0.994569
ANKRD36BP2	ENSG00000230006	2:88972329:A:G;rs11901305	0.530827	0.352429	0.19437	0.717349	-0.0474856	0.0974826	-0.114956	0.0420182	0.0754993	0.104339	0.0879798	0.11574	1	1	1	1	age_Female	0.71053	0.999657
RPIA	ENSG00000153574	2:88997602:CTT:C	0.0345173	1.58711e-05	0.137939	0.474046	0.0393577	-0.170365	-0.0289391	0.0268042	0.0183608	0.0375265	0.0193495	0.0372977	1	0.0608975	1	1	age_Female	0.463128	0.99208
IGKV1-6	ENSG00000239855	2:89251922:G:T;rs4972075	0.728454	0.485892	0.576565	0.991149	-0.0335462	0.133235	-0.053764	0.00228299	0.0963507	0.190477	0.095962	0.205276	1	1	1	1	age_Female	0.991003	0.999773
IGKV1D-27	ENSG00000224607	2:89301572:CT:C;rs35681601	0.00507625	0.00020337	0.179944	0.473323	0.626811	-1.02643	-0.30777	0.176943	0.218697	0.266026	0.227898	0.245811	1	0.628617	1	1	age_Female	0.462397	0.99208
IGKV1D-17	ENSG00000242766	2:89328212:T:C;rs11899088	6.17329e-06	2.62476e-09	0.729803	0.231471	-0.802111	1.06305	-0.0596412	0.197324	0.167909	0.162362	0.172192	0.163894	0.0291873	1.2444e-05	1	1	age_Female	0.220333	0.959622
IGKV1-17	ENSG00000240382	2:89406845:A:T;rs7371723	7.21696e-05	1.27116e-07	0.861365	0.81853	0.511442	-0.736323	-0.0233071	-0.0314304	0.123435	0.129311	0.133113	0.136626	0.321443	0.000568717	1	1	age_Female	0.814219	0.999657
IGKV2D-29	ENSG00000243264	2:89469295:A:AT;rs201608665	0.162929	0.0174898	0.783146	0.800738	0.177277	-0.736615	-0.0362175	0.0728472	0.126109	0.304793	0.131237	0.287853	1	1	1	1	age_Female	0.795903	0.999657
IGKV2D-40	ENSG00000251039	2:89513728:C:T;rs11887021	0.00160177	4.58562e-08	0.139849	0.690151	0.401561	-1.07166	-0.191728	-0.0698255	0.123742	0.180925	0.128823	0.174643	1	0.000209746	1	1	age_Female	0.68282	0.999657
IGKV1-27	ENSG00000244575	2:89525790:G:A;rs1948663	0.087379	0.000116716	0.483045	0.819446	0.174927	-0.901535	-0.0724289	0.0503359	0.10132	0.224668	0.102872	0.219938	1	0.384113	1	1	age_Female	0.815158	0.999657
IGKV2-29	ENSG00000253998	2:89533687:T:G;rs686925	1.3856e-05	5.71351e-10	0.316666	0.0813339	-0.560401	1.0085	0.128038	-0.276294	0.122508	0.146771	0.12722	0.1569	0.0644167	2.7602e-06	1	1	age_Female	0.0747149	0.903558
IGKV2-30	ENSG00000243238	2:89552538:G:T;rs80033676	0.0382305	0.00154378	0.584341	0.397753	-0.267738	0.605394	-0.0713091	0.167685	0.127467	0.185888	0.129923	0.197435	1	1	1	1	age_Female	0.386136	0.985658
IGKV1-39	ENSG00000242371	2:89891157:G:T	0.00473061	3.21586e-07	0.297567	0.163219	0.269833	-0.780541	-0.100027	0.191891	0.0933597	0.142382	0.0955203	0.1366	1	0.00141241	1	1	age_Female	0.153498	0.929627
IGKV1D-39	ENSG00000251546	2:89891157:G:T	0.0237869	3.39761e-05	0.411387	0.40866	0.291841	-0.841976	-0.107286	0.154325	0.127111	0.193856	0.130053	0.185983	1	0.124352	1	1	age_Female	0.397137	0.988521
IGKV1D-12	ENSG00000240834	2:90211127:C:G;rs1724255	1.1941e-05	3.81466e-08	0.216917	0.146671	0.884036	-1.02672	-0.235736	0.261365	0.191679	0.172148	0.189698	0.178666	0.0556449	0.00017494	1	1	age_Female	0.137404	0.917139
IGKV1D-43	ENSG00000242580	2:90211127:C:G;rs1724255	0.00270428	9.8836e-05	0.411286	0.888243	0.470335	-0.557112	-0.12482	0.0200736	0.152855	0.137279	0.151275	0.142477	1	0.331298	1	1	age_Female	0.885587	0.999657
IGKV1-13	ENSG00000253497	2:90229260:T:C;rs842173	9.97278e-08	7.96918e-12	0.192328	0.425023	-1.30618	1.54657	-0.294511	0.167663	0.227197	0.199405	0.22436	0.209305	0.000495547	3.96387e-08	1	1	age_Female	0.413487	0.99208
IGKV1D-13	ENSG00000211630	2:90229260:T:C;rs842173	3.04695e-09	4.25577e-14	0.281144	0.269811	-1.34601	1.59768	-0.221077	0.211199	0.206589	0.181318	0.204009	0.190319	1.54084e-05	2.16533e-10	1	1	age_Female	0.258231	0.965217
ZNF514	ENSG00000144026	2:95683120:G:A;rs6747563	0.0196649	5.85026e-05	0.885248	0.932935	-0.0768331	0.190302	-0.00460478	-0.00368124	0.0324023	0.0453131	0.0318247	0.0436335	1	0.204466	1	1	age_Female	0.931261	0.999657
SNRNP200	ENSG00000144028	2:96913532:CAAG:C;rs371538750	0.00506393	3.44742e-07	0.856562	0.211191	0.0821569	-0.358819	0.0054973	-0.0773611	0.0286566	0.0656461	0.0303342	0.0614736	1	0.00151066	1	1	age_Female	0.200391	0.945619
ARID5A	ENSG00000196843	2:97863565:C:T;rs13428530	0.148939	0.00467963	0.139137	0.58666	-0.0509626	0.230116	0.0531681	0.0350128	0.0350351	0.0795163	0.035659	0.0641889	1	1	1	1	age_Female	0.577531	0.994569
AC159540.1	ENSG00000230606	2:98163203:G:T;rs11690658	0.0361777	0.00915272	0.651508	0.317118	0.143573	-0.175107	-0.0278666	0.0631349	0.0676015	0.0658658	0.0615096	0.0627909	1	1	1	1	age_Female	0.305335	0.982667
ANKRD36B	ENSG00000196912	2:98177305:C:G;rs114646833	3.69936e-07	9.143e-09	0.356926	0.230047	0.446925	-0.433374	-0.0748076	0.0831697	0.0820098	0.0690298	0.0808242	0.0688672	0.00181786	4.27435e-05	1	1	age_Female	0.218947	0.959622
ANKRD36	ENSG00000135976	2:98198416:C:A;rs60492555	0.00344566	0.000117716	0.278827	0.172164	-0.150522	0.191881	-0.0513495	0.0599107	0.0502231	0.0478459	0.0471558	0.0435641	1	0.387049	1	1	age_Female	0.162207	0.931634
C2ORF15	ENSG00000273045	2:99703524:A:G;rs10164941	0.000618274	1.2952e-05	0.284887	0.624171	-0.236784	0.314186	-0.0662434	-0.0312887	0.0669505	0.0684278	0.0616088	0.0636614	1	0.0502668	1	1	age_Female	0.615629	0.994569
LIPT1	ENSG00000144182	2:99723016:TA:T;rs34383742	0.00729075	0.00095113	0.733569	0.475914	-0.103031	0.102218	-0.0134161	0.0216062	0.0376035	0.0300036	0.039304	0.0301925	1	1	1	1	age_Female	0.46499	0.99208
TSGA10	ENSG00000135951	2:99743419:G:A;rs13008171	2.84618e-07	5.41866e-11	0.933954	0.929207	-0.33314	0.408054	0.00538566	-0.00535882	0.0604593	0.0554235	0.0648238	0.0601647	0.00140231	2.66815e-07	1	1	age_Female	0.927413	0.999657
MITD1	ENSG00000158411	2:99754442:G:C;rs4850896	0.00053721	0.000242082	0.764291	0.599693	0.179687	-0.117773	0.0194626	-0.0198335	0.0502146	0.0309186	0.064729	0.0376678	1	0.732781	1	1	age_Female	0.590683	0.994569
KIAA1211L	ENSG00000196872	2:99833753:C:CT;rs35140162	0.00137886	0.000721235	0.142573	0.0893882	0.519463	-0.339994	0.252046	-0.185846	0.157787	0.0974018	0.170528	0.108335	1	1	1	1	age_Female	0.0823614	0.903558
C2orf15	ENSG00000241962	2:99864381:G:A;rs4419269	0.348803	0.081072	0.00532611	0.127718	0.0898433	-0.36162	-0.279293	0.302714	0.0954381	0.205175	0.0980118	0.197074	1	1	1	1	age_Female	0.119052	0.913028
LYG1	ENSG00000144214	2:99878132:G:C;rs59816625	1.58619e-05	3.97255e-08	0.722408	0.769608	-0.317228	0.39578	0.0281987	0.0229871	0.069874	0.0664598	0.079153	0.0782693	0.0735357	0.000181983	1	1	age_Female	0.764013	0.999657
RP11-527J8.1	ENSG00000273306	2:100766742:CA:C	0.415662	0.191193	0.346147	0.111721	0.0812929	-0.167773	-0.091693	0.194527	0.0994529	0.127481	0.0968655	0.121215	1	1	1	1	age_Female	0.103656	0.913028
LONRF2	ENSG00000170500	2:100930662:T:C;rs4264577	0.00408501	0.000594047	0.492726	0.357728	-0.621548	0.575132	-0.15241	0.148665	0.211408	0.162073	0.221354	0.160891	1	1	1	1	age_Female	0.345939	0.983105
NPAS2	ENSG00000170485	2:101387543:A:AGTGTGTGTGT	0.374658	0.208687	0.804978	0.678282	0.0845144	-0.142371	0.023486	0.049096	0.0947674	0.112508	0.0948651	0.118008	1	1	1	1	age_Female	0.670673	0.999657
SNORD89	ENSG00000212283	2:101898412:G:C;rs13151	9.1266e-06	1.36806e-06	0.146761	0.13207	-0.536151	0.380422	-0.161983	0.105981	0.11457	0.0739715	0.110754	0.0697922	0.0428129	0.00579235	1	1	age_Female	0.123279	0.913028
CNOT11	ENSG00000158435	2:102010245:C:T;rs13422733	0.0360391	0.00237853	0.494749	0.335959	-0.0372128	0.0631952	0.0136947	-0.0197868	0.0175084	0.0202628	0.0199832	0.0204646	1	1	1	1	age_Female	0.324155	0.983105
RFX8	ENSG00000196460	2:102084183:G:C;rs10172545	0.000472966	0.000116764	0.731195	0.347823	-0.878882	0.662304	0.0876681	-0.16753	0.24306	0.165055	0.254473	0.177599	1	0.384155	1	1	age_Female	0.335994	0.983105
AC007278.2	ENSG00000236525	2:102992675:T:C;rs2270297	0.118867	0.107736	0.982453	0.775056	-0.515365	0.293096	0.00657342	-0.048637	0.327594	0.180572	0.298121	0.169733	1	1	1	1	age_Female	0.769584	0.999657
IL18RAP	ENSG00000115607	2:103058208:C:T;rs1985329	0.00474817	0.0013414	0.887895	0.842759	-0.273952	0.234899	0.0116765	-0.0126634	0.0948263	0.0711646	0.0826174	0.0636713	1	1	1	1	age_Female	0.838917	0.999657
AC007278.3	ENSG00000234389	2:103058208:C:T;rs1985329	1.72661e-11	6.75448e-14	0.577087	0.598991	-1.33047	1.14583	-0.0853604	0.0620293	0.175112	0.131417	0.152567	0.117579	8.86962e-08	3.43128e-10	1	1	age_Female	0.589984	0.994569
MFSD9	ENSG00000135953	2:103343234:G:C;rs3796061	2.44596e-18	2.55322e-21	0.285232	0.289136	0.766979	-0.552696	-0.0890267	0.0529035	0.0712939	0.0455195	0.0828578	0.0496404	1.27777e-14	1.33176e-17	1	1	age_Female	0.277452	0.970979
MRPS9	ENSG00000135972	2:105698928:G:A;rs11892865	0.0426741	0.000129356	0.401146	0.609858	0.0482363	-0.149109	0.0196406	0.0226896	0.0234914	0.0374228	0.0232928	0.0443238	1	0.41976	1	1	age_Female	0.601029	0.994569
GCC2	ENSG00000135968	2:109057011:CA:C;rs35997658	2.35082e-10	9.92734e-13	0.350913	0.37846	-0.361098	0.293401	-0.0478387	0.0306123	0.0511645	0.0358739	0.0510418	0.0346017	1.2008e-06	4.98849e-09	1	1	age_Female	0.366731	0.983236
CCDC138	ENSG00000163006	2:109346630:A:C;rs371242548	0.0268651	0.007734	0.752873	0.920741	-0.112132	0.106749	-0.018047	0.00381074	0.0499046	0.0392611	0.0571598	0.0382012	1	1	1	1	age_Female	0.918761	0.999657
SH3RF3	ENSG00000172985	2:109841570:A:G;rs58813083	0.0209787	0.000566862	0.524365	0.795271	0.150306	-0.269638	-0.0451491	0.0166462	0.0640738	0.0756881	0.0706672	0.0639815	1	1	1	1	age_Female	0.790291	0.999657
AC017002.1	ENSG00000240350	2:111641686:G:A;rs11123221	0.0073942	0.000102217	0.956088	0.719494	-0.362395	0.702775	0.00716633	0.0664908	0.132506	0.173565	0.129818	0.184615	1	0.341099	1	1	age_Female	0.712721	0.999657
MERTK	ENSG00000153208	2:112765431:GT:G;rs35007634	0.0405351	0.00122679	0.125695	0.262095	0.174485	-0.376051	0.134235	-0.146945	0.0840702	0.112977	0.0869204	0.130284	1	1	1	1	age_Female	0.250589	0.96251
TMEM87B	ENSG00000153214	2:112816236:G:T;rs4848979	0.0297167	0.000185145	0.239715	0.143397	-0.0455102	0.116556	-0.023341	0.0531335	0.0206328	0.0300034	0.0197334	0.0360237	1	0.578394	1	1	age_Female	0.134232	0.913028
ZC3H8	ENSG00000144161	2:112955815:A:G;rs72831641	0.372916	0.103356	0.987726	0.630579	-0.0221819	0.0830169	-0.000378871	0.0273703	0.0247821	0.050498	0.024566	0.0567364	1	1	1	1	age_Female	0.62214	0.994988
RGPD8	ENSG00000169629	2:113190478:G:C;rs74619835	0.000316712	1.98535e-12	0.902221	0.286795	0.208408	-1.03875	-0.00699078	0.149023	0.0558376	0.129222	0.0567564	0.13915	1	9.93271e-09	1	1	age_Female	0.275114	0.96887
POLR1B	ENSG00000125630	2:113331702:C:G;rs10169290	0.0284702	0.000468473	0.906316	0.374178	-0.0522715	0.126323	0.00288798	-0.0286799	0.0235109	0.0349084	0.0244768	0.0321268	1	1	1	1	age_Female	0.362412	0.983236
AC079922.3	ENSG00000237753	2:113402530:C:T;rs1061254	6.54972e-15	2.11518e-17	0.666787	0.448818	0.808756	-0.592276	0.035206	-0.0411372	0.0880503	0.0573502	0.0815229	0.0540989	3.40651e-11	1.09439e-13	1	1	age_Female	0.437508	0.99208
SLC20A1	ENSG00000144136	2:113457049:A:G;rs10211073	0.0126161	0.00535246	0.978431	0.51843	0.115295	-0.0886076	-0.00121842	0.0201559	0.0453791	0.0311134	0.0449528	0.0311007	1	1	1	1	age_Female	0.507999	0.994569
SLC35F5	ENSG00000115084	2:113645690:T:C;rs2723152	0.283459	0.235379	0.295028	0.393182	0.0578644	-0.0442211	-0.0595995	0.0334166	0.0536557	0.0370399	0.0566143	0.038965	1	1	1	1	age_Female	0.381529	0.985658
ZC3H6	ENSG00000188177	2:113777115:C:T;rs35229022	0.0850017	0.00361153	0.157995	0.202466	0.0392304	-0.0985174	0.0319716	-0.044083	0.0225488	0.0330441	0.022474	0.0343577	1	1	1	1	age_Female	0.191773	0.943557
PSD4	ENSG00000125637	2:113942903:A:C;rs1975535	3.53352e-05	3.03066e-06	0.287257	0.393583	-0.170325	0.140586	-0.0517248	0.0264684	0.0393085	0.0283924	0.0483445	0.0308894	0.161058	0.0125106	1	1	age_Female	0.381926	0.985658
PAX8	ENSG00000125618	2:113981022:G:A;rs6707386	6.99062e-05	7.50964e-08	0.134055	0.116324	0.796034	-1.30938	0.276921	-0.378227	0.191723	0.225252	0.183309	0.23874	0.311781	0.000340262	1	1	age_Female	0.108062	0.913028
PAX8-AS1	ENSG00000189223	2:113993344:A:C;rs7589901	1.24329e-08	1.7864e-14	0.494075	0.986911	1.00988	-1.73452	0.106558	-0.00340764	0.162593	0.193047	0.155246	0.207195	6.24628e-05	9.11065e-11	1	1	age_Female	0.986651	0.999773
DDX11L2	ENSG00000236397	2:114414457:C:A;rs138740365	2.54254e-05	1.66986e-10	0.512691	0.698197	-0.592407	1.40615	0.085002	-0.0849777	0.134066	0.197245	0.129375	0.218517	0.11683	8.15058e-07	1	1	age_Female	0.691069	0.999657
RPL23AP7	ENSG00000240356	2:114422379:T:TAG;rs145341460	3.47632e-06	7.9299e-15	0.854908	0.0164614	-0.264661	0.86789	0.00963784	-0.247663	0.0538129	0.0948823	0.0525689	0.101497	0.016596	4.05456e-11	1	1	age_Female	0.0144795	0.81845
AC017074.2	ENSG00000227359	2:114430166:A:G;rs12711778	0.0124066	0.00372672	0.350127	0.209096	0.486781	-0.442688	0.179667	-0.197507	0.191123	0.149008	0.191383	0.15622	1	1	1	1	age_Female	0.198302	0.945619
AC104653.1	ENSG00000228857	2:114589103:T:C;rs9973578	0.0070715	1.5525e-06	0.233472	0.324075	0.179389	-0.512849	-0.0833437	0.084284	0.0652152	0.10031	0.0695234	0.0850448	1	0.00654999	1	1	age_Female	0.31229	0.983105
AC024704.2	ENSG00000244063	2:114591194:A:G;rs4849290	7.11446e-05	9.52038e-08	0.503966	0.430774	0.320842	-0.481727	-0.0552773	0.0623024	0.0773621	0.0836396	0.0824158	0.0787537	0.317091	0.000428227	1	1	age_Female	0.41931	0.99208
RP11-141B14.1	ENSG00000270019	2:115643628:A:G;rs12053455	0.442281	0.220394	0.51662	0.797179	-0.0685671	0.156523	-0.0531675	0.0321514	0.0888816	0.126917	0.0816833	0.124767	1	1	1	1	age_Female	0.792247	0.999657
AC009404.2	ENSG00000236255	2:118600884:T:C;rs12472504	0.000621329	0.000371536	0.366258	0.361362	0.578778	-0.336747	0.169937	-0.0925482	0.163717	0.0913509	0.187224	0.100923	1	1	1	1	age_Female	0.349559	0.983105
MARCO	ENSG00000019169	2:119717450:G:C;rs10184214	7.89411e-05	2.9641e-06	0.981739	0.893836	0.659297	-0.605316	0.00470537	-0.0189188	0.160053	0.122115	0.205058	0.141401	0.350104	0.0122417	1	1	age_Female	0.891259	0.999657
STEAP3	ENSG00000115107	2:120025047:C:G;rs59339080	0.21221	0.0572405	0.462993	0.815479	0.10266	-0.209741	-0.0590416	0.0276356	0.0817609	0.109019	0.0801336	0.118108	1	1	1	1	age_Female	0.81111	0.999657
TMEM37	ENSG00000171227	2:120224149:G:A;rs80093692	0.451645	0.123368	0.14397	0.127784	-0.112858	0.37951	-0.223927	0.357371	0.149349	0.24421	0.152039	0.232698	1	1	1	1	age_Female	0.119115	0.913028
EPB41L5	ENSG00000115109	2:120841529:G:T;rs1665066	0.0023318	5.44032e-05	0.0254344	0.528273	0.124591	-0.186882	-0.0933892	0.0303533	0.0398666	0.0442945	0.0411575	0.0479608	1	0.191173	1	1	age_Female	0.5179	0.994569
TFCP2L1	ENSG00000115112	2:122049381:G:A;rs2713242	0.00812405	0.00048927	0.249093	0.749746	-0.396275	0.611458	-0.160222	-0.0564241	0.146692	0.169569	0.138197	0.176401	1	1	1	1	age_Female	0.743622	0.999657
AC068282.3	ENSG00000236682	2:128102418:T:C;rs4662721	1.64481e-20	3.89683e-22	0.763512	0.811389	1.85951	-1.1655	-0.044121	0.0221105	0.158071	0.0930454	0.14624	0.0924069	8.60071e-17	2.03414e-18	1	1	age_Female	0.806891	0.999657
MYO7B	ENSG00000169994	2:128384226:C:T;rs28570466	0.00172266	3.13909e-09	0.972546	0.927826	0.269846	-1.18162	-0.00289036	-0.0178368	0.0837471	0.181535	0.0837729	0.196416	1	1.48448e-05	1	1	age_Female	0.926004	0.999657
LIMS2	ENSG00000072163	2:128384226:C:T;rs28570466	0.0290354	1.89586e-05	0.119963	0.998492	0.128632	-0.565706	-0.0911039	0.000258031	0.0580667	0.125869	0.0580846	0.136186	1	0.0718721	1	1	age_Female	0.998474	0.999773
WDR33	ENSG00000136709	2:128595558:T:C;rs67470803	0.729578	0.557078	0.767011	0.772792	0.00711491	-0.0167943	0.00676648	-0.00864835	0.0205238	0.0285041	0.0227749	0.0298718	1	1	1	1	age_Female	0.767277	0.999657
RP5-935K16.1	ENSG00000270081	2:128602341:T:C;rs6746537	0.00289016	0.000637917	0.747581	0.778483	0.132053	-0.112404	-0.0170381	-0.011502	0.0432222	0.0318662	0.0527939	0.040778	1	1	1	1	age_Female	0.773061	0.999657
HS6ST1	ENSG00000136720	2:129315533:G:A;rs2218014	0.0208862	5.65218e-06	0.531717	0.781065	-0.0545825	0.208752	0.0148051	0.010071	0.0232506	0.0435001	0.0235903	0.0361371	1	0.0227613	1	1	age_Female	0.775705	0.999657
SMPD4	ENSG00000136699	2:130894219:C:G;rs2407459	0.0056861	0.000302042	0.613815	0.300577	-0.0798442	0.118096	-0.0161627	0.0328477	0.0282436	0.0315258	0.031927	0.0315649	1	0.88891	1	1	age_Female	0.288845	0.977128
AC093838.4	ENSG00000152117	2:132231301:AG:A;rs112291743	0.0961588	0.00162826	0.847971	0.326063	-0.050038	0.236778	0.00588549	0.0800928	0.0297889	0.0730801	0.03062	0.0811501	1	1	1	1	age_Female	0.31425	0.983105
RP11-109E12.1	ENSG00000273073	2:132241520:A:G;rs57354961	0.00125152	3.55411e-06	0.758801	0.479475	-0.50441	0.758155	-0.0487143	0.121611	0.151823	0.154323	0.158211	0.171323	1	0.0145683	1	1	age_Female	0.468592	0.99208
MZT2A	ENSG00000173272	2:132274474:G:A;rs13010688	8.60611e-05	7.0156e-12	0.111578	0.577608	-0.18404	0.61733	0.0711231	0.0473816	0.0449332	0.0793287	0.0443008	0.0848024	0.380132	3.49166e-08	1	1	age_Female	0.568136	0.994569
C2orf27A	ENSG00000197927	2:132440073:G:C;rs6720375	8.23566e-09	3.25646e-11	0.325179	0.443202	-1.66146	1.55457	0.264138	-0.172475	0.263691	0.208178	0.267134	0.224027	4.14583e-05	1.60706e-07	1	1	age_Female	0.431875	0.99208
CCNT2	ENSG00000082258	2:135707513:T:C;rs4954201	0.0601369	0.0226618	0.746757	0.820436	-0.0429572	0.0476468	-0.00947259	0.0060334	0.0225905	0.0205793	0.0292526	0.0265102	1	1	1	1	age_Female	0.816157	0.999657
ZRANB3	ENSG00000121988	2:136165766:T:G	0.0727584	9.90634e-05	0.66133	0.672457	0.0590818	-0.267495	-0.0149625	0.0284838	0.0325759	0.0659243	0.0340521	0.0671727	1	0.331961	1	1	age_Female	0.664694	0.999657
UBXN4	ENSG00000144224	2:136363558:A:AT;rs200484507	0.230907	0.0140692	0.780159	0.816279	0.0146591	-0.0702276	-0.00362611	-0.00521796	0.0121608	0.028093	0.0129563	0.0223992	1	1	1	1	age_Female	0.811936	0.999657
AC011893.3	ENSG00000226806	2:136593760:G:T;rs6730196	0.000153456	2.28303e-05	0.635611	0.841971	-1.01913	0.73293	0.143693	0.0365416	0.258851	0.164829	0.302313	0.182802	0.663238	0.0856593	1	1	age_Female	0.838122	0.999657
AC093391.2	ENSG00000231890	2:136715324:T:C;rs309142	0.0577338	0.00940243	0.0398046	0.25395	0.130779	-0.190357	-0.152986	0.0851502	0.0681136	0.0718653	0.0734358	0.0742065	1	1	1	1	age_Female	0.242608	0.96251
DARS	ENSG00000115866	2:136766985:C:CT	0.319588	0.0140638	0.298666	0.0442178	-0.0223	0.113202	-0.0229202	0.0966306	0.0222926	0.0452814	0.0219377	0.0474146	1	1	1	1	age_Female	0.0398592	0.883025
MCM6	ENSG00000076003	2:136792416:G:A;rs1469816	0.0142355	0.000147775	0.269528	0.255957	-0.0717939	0.15155	0.0339252	0.0484626	0.0287706	0.0383903	0.030553	0.042414	1	0.472287	1	1	age_Female	0.2446	0.96251
AC092620.3	ENSG00000237772	2:139293610:T:C;rs6740372	0.386864	0.18927	0.81982	0.888082	-0.0814839	0.173313	0.024251	0.0203064	0.0937506	0.131115	0.106186	0.143921	1	1	1	1	age_Female	0.885421	0.999657
ARHGAP15	ENSG00000075884	2:143826219:A:G;rs73961748	0.309998	0.00497094	0.833488	0.244251	-0.0185379	0.125927	-0.00425551	0.0436436	0.0181662	0.0438266	0.0201889	0.0372577	1	1	1	1	age_Female	0.232944	0.96251
GTDC1	ENSG00000121964	2:144125926:A:C;rs4662324	0.162287	0.00234091	0.446358	0.980593	-0.0359366	0.164727	-0.0190197	0.00150311	0.0255246	0.0527304	0.024877	0.061635	1	1	1	1	age_Female	0.980141	0.999773
LYPD6B	ENSG00000150556	2:149925901:G:C;rs16826443	0.0102542	0.00203488	0.797383	0.63069	-0.605649	0.625843	-0.0520708	-0.103461	0.231408	0.197485	0.202273	0.214537	1	1	1	1	age_Female	0.622254	0.994988
RBM43	ENSG00000184898	2:152024889:T:C;rs289848	0.0190589	0.00867063	0.67967	0.42523	-0.171708	0.124586	-0.0302674	0.0380481	0.0720417	0.0465211	0.0730857	0.0475193	1	1	1	1	age_Female	0.4137	0.99208
TNFAIP6	ENSG00000123610	2:152161544:AT:A;rs59135338	0.00318463	0.00166441	0.444702	0.58246	0.786876	-0.491099	-0.220791	0.0902167	0.260277	0.1519	0.287734	0.163552	1	1	1	1	age_Female	0.57317	0.994569
NEB	ENSG00000183091	2:152615701:T:A;rs5011044	0.000425508	5.84361e-10	0.0155234	0.0749244	0.270227	-0.719659	-0.179023	0.210039	0.0740988	0.104807	0.072699	0.116696	1	2.82188e-06	1	1	age_Female	0.0686256	0.901659
AC093375.1	ENSG00000226383	2:157112515:A:T;rs4611605	0.0836282	0.0205999	0.466042	0.170187	-0.288393	0.456768	0.12262	-0.259741	0.165019	0.194121	0.167568	0.187992	1	1	1	1	age_Female	0.160299	0.929627
ACVR1C	ENSG00000123612	2:158456642:G:A;rs78302619	0.0254312	1.98915e-05	0.00641556	0.853182	-0.143351	0.444256	0.171357	-0.0215394	0.0631748	0.0991185	0.0615298	0.116088	1	0.0752098	1	1	age_Female	0.849659	0.999657
PKP4	ENSG00000144283	2:158968054:A:C;rs12465565	6.25407e-05	5.29106e-06	0.40881	0.572168	0.267905	-0.221642	0.0527807	-0.025437	0.0640636	0.0460298	0.0636286	0.0448824	0.279557	0.02136	1	1	age_Female	0.562609	0.994569
CCDC148	ENSG00000153237	2:158980689:T:C;rs6437137	0.0352171	0.00526711	0.270427	0.613965	0.374824	-0.453432	0.18897	-0.0823873	0.17555	0.158908	0.170508	0.162813	1	1	1	1	age_Female	0.605258	0.994569
TANC1	ENSG00000115183	2:159951645:A:G;rs141216234	0.0384571	2.61409e-06	0.0871722	0.0275236	-0.233245	1.20728	0.197666	-0.565752	0.111178	0.242065	0.114414	0.252897	1	0.0108328	1	1	age_Female	0.0244993	0.837187
WDSUB1	ENSG00000196151	2:160076483:CAG:C;rs199599678	0.101246	0.00316469	0.881877	0.597733	0.0480686	-0.12851	-0.00454885	-0.0216494	0.0290578	0.0424783	0.0305345	0.0408964	1	1	1	1	age_Female	0.588716	0.994569
AC009506.1	ENSG00000224152	2:160437309:G:C;rs78074833	3.10526e-07	7.92979e-08	0.497986	0.537471	-1.06618	0.650305	-0.137574	0.0692382	0.194201	0.112108	0.202265	0.111891	0.00152965	0.000358823	1	1	age_Female	0.527285	0.994569
BAZ2B	ENSG00000123636	2:160437309:G:C;rs78074833	5.95722e-07	1.75453e-07	0.961452	0.745789	-0.581213	0.353248	0.00549391	-0.0203916	0.108864	0.0628449	0.113385	0.0627236	0.00291129	0.000777958	1	1	age_Female	0.739567	0.999657
AC009961.3	ENSG00000226266	2:160462089:C:T;rs1469226	7.94173e-05	3.55936e-05	0.973832	0.741409	-0.698394	0.422453	0.0059355	-0.0328954	0.169611	0.0975387	0.18049	0.0994076	0.352057	0.129917	1	1	age_Female	0.735097	0.999657
CD302	ENSG00000241399	2:160595127:G:A;rs4477859	0.0198003	0.00934831	0.374263	0.349698	0.158239	-0.117205	-0.0634961	0.0411468	0.0668086	0.0442135	0.0711401	0.0437907	1	1	1	1	age_Female	0.337872	0.983105
LY75	ENSG00000054219	2:160852308:C:T;rs62175466	0.043492	3.237e-05	0.193311	0.0357468	-0.0572676	0.203626	0.0358853	-0.105543	0.0280015	0.0467464	0.0273985	0.049577	1	0.118766	1	1	age_Female	0.0320522	0.878162
PSMD14	ENSG00000115233	2:161227017:T:C;rs10929980	0.0988644	0.0314214	0.202254	0.0781206	0.0410791	-0.0571969	0.0311137	-0.0443824	0.0246566	0.0262045	0.0242381	0.0249319	1	1	1	1	age_Female	0.0716778	0.901659
AC009299.3	ENSG00000227403	2:162146880:A:G;rs4556993	0.0164398	0.00868685	0.54298	0.625011	0.299276	-0.208093	0.0839343	-0.0405796	0.122624	0.0777223	0.137502	0.082766	1	1	1	1	age_Female	0.616491	0.994569
GRB14	ENSG00000115290	2:165420882:A:G;rs16849588	0.00352336	1.50862e-07	0.207109	0.640414	0.26915	-0.993223	0.11803	-0.0783104	0.0900276	0.175626	0.0929468	0.16713	1	0.00067194	1	1	age_Female	0.632109	0.999343
SCN3A	ENSG00000153253	2:166040535:C:T;rs6727789	0.0736527	0.000230066	0.609731	0.756403	0.153375	-0.769536	-0.0455085	0.0539751	0.0848341	0.201261	0.0888689	0.173516	1	0.700552	1	1	age_Female	0.750463	0.999657
TTC21B	ENSG00000123607	2:166878203:T:C;rs73969772	0.100371	0.000462623	0.86502	0.94089	-0.035709	0.145555	-0.00373409	-0.0025831	0.0215302	0.040182	0.0219099	0.0347473	1	1	1	1	age_Female	0.939368	0.999657
SCN9A	ENSG00000169432	2:167236466:C:A;rs6723604	0.000582448	2.90881e-05	0.148501	0.136196	0.383038	-0.423893	0.158325	-0.162976	0.107763	0.0966945	0.108724	0.108482	1	0.107509	1	1	age_Female	0.127237	0.913028
XIRP2	ENSG00000163092	2:167899886:A:G;rs59422962	0.00265971	0.000102186	0.00205159	0.00230242	-0.556443	0.582697	0.569856	-0.462026	0.18052	0.143906	0.179967	0.147645	1	0.341096	1	1	age_Female	0.00198108	0.691133
KLHL23	ENSG00000213160	2:170375686:T:C;rs13387104	0.097839	0.0353596	0.609395	0.542218	0.187474	-0.184475	0.0642244	-0.0582334	0.112179	0.0864681	0.125299	0.095218	1	1	1	1	age_Female	0.532099	0.994569
FASTKD1	ENSG00000138399	2:170479939:G:A;rs10930361	0.197037	0.013254	0.112241	0.0712634	-0.0278815	0.0983938	-0.0346082	0.0807526	0.0214675	0.03901	0.021597	0.0442873	1	1	1	1	age_Female	0.0651489	0.901659
PPIG	ENSG00000138398	2:170491563:TAATGA:T;rs140133207	0.00350264	4.70845e-06	0.301129	0.867172	-0.0558679	0.108056	-0.0200231	-0.0041195	0.0186748	0.0223076	0.0192632	0.0245666	1	0.0190881	1	1	age_Female	0.863992	0.999657
MYO3B	ENSG00000071909	2:171219927:G:A;rs876778	0.230876	0.0788048	0.93344	0.990363	0.160461	-0.29755	-0.0110667	-0.00209437	0.133105	0.167539	0.132171	0.172962	1	1	1	1	age_Female	0.990192	0.999773
METTL8	ENSG00000123600	2:172155376:A:C;rs13002867	0.000350744	8.53837e-10	0.766923	0.19391	0.114999	-0.323516	-0.00928794	0.0692807	0.0310559	0.0476712	0.0312496	0.0529678	1	4.10952e-06	1	1	age_Female	0.183388	0.935806
CYBRD1	ENSG00000071967	2:172378893:G:A;rs3731976	0.0023767	0.000244181	0.486702	0.168267	0.21697	-0.22523	-0.0498112	0.0874312	0.0695631	0.0591668	0.0713444	0.0629929	1	0.737914	1	1	age_Female	0.158436	0.929627
AC068039.4	ENSG00000228389	2:172615870:A:G;rs10201419	0.00100566	3.90603e-05	0.682796	0.667678	-0.547639	0.612333	0.0761944	-0.0705018	0.161555	0.14218	0.185905	0.16372	1	0.141086	1	1	age_Female	0.659809	0.999657
DYNC1I2	ENSG00000077380	2:172634983:A:C;rs35391289	0.0178953	0.00274611	0.128736	0.0892195	0.0458962	-0.0608446	0.0316253	-0.0410089	0.0190606	0.0198063	0.0206445	0.0238927	1	1	1	1	age_Female	0.0821955	0.903558
AC078883.3	ENSG00000232788	2:173387668:C:T;rs4075604	6.741e-06	3.95159e-08	0.979668	0.991871	0.450139	-0.47794	0.00295465	0.000897929	0.0946614	0.0802403	0.115644	0.0879146	0.031804	0.000181101	1	1	age_Female	0.991755	0.999773
AC093818.1	ENSG00000225205	2:173387668:C:T;rs4075604	1.13443e-08	1.35499e-11	0.347018	0.33729	0.357521	-0.371941	-0.0662321	0.0513805	0.0573771	0.048636	0.0700955	0.0532876	5.70276e-05	6.72347e-08	1	1	age_Female	0.325489	0.983105
RAPGEF4	ENSG00000091428	2:173478900:ACCC:A;rs71688838	0.00266117	0.000254336	0.441047	0.306782	-0.448444	0.507606	0.127948	-0.14894	0.145492	0.133752	0.165406	0.144981	1	0.763007	1	1	age_Female	0.295029	0.977433
PDK1	ENSG00000152256	2:173493078:A:G;rs836589	0.000139454	7.08881e-06	0.137725	0.0869662	-0.192005	0.160321	0.0672098	-0.0568057	0.0484412	0.0338034	0.0449136	0.0328589	0.605371	0.0283269	1	1	age_Female	0.0800606	0.903558
CHN1	ENSG00000128656	2:175922691:C:G;rs1153700	0.305038	0.224289	0.710258	0.179572	0.0978717	-0.118496	0.0360838	0.146575	0.0949259	0.0969015	0.0968485	0.108442	1	1	1	1	age_Female	0.169363	0.934959
OSBPL6	ENSG00000079156	2:179151699:C:CA;rs56697828	0.00215465	0.00134892	0.918928	0.770698	1.70856	-0.971918	0.0477993	-0.0745481	0.542279	0.294607	0.46842	0.255073	1	1	1	1	age_Female	0.765113	0.999657
RP11-171I2.2	ENSG00000270574	2:179440029:G:A;rs12464787	0.125559	0.00813441	0.852711	0.82364	0.0730099	-0.254216	0.00866349	0.0221501	0.0472584	0.0941208	0.0465412	0.0991247	1	1	1	1	age_Female	0.819418	0.999657
CCDC141	ENSG00000163492	2:179929029:T:C;rs13009130	0.135645	0.00917769	0.641101	0.141732	0.101496	-0.225617	0.0301425	-0.129375	0.0674632	0.0848962	0.0644628	0.0873451	1	1	1	1	age_Female	0.13263	0.913028
TTN	ENSG00000155657	2:179930525:A:G;rs6705575	0.336164	0.0583299	0.392572	0.00169086	0.0502952	-0.129163	0.0430586	-0.223722	0.0520402	0.0674346	0.050143	0.0693056	1	1	1	1	age_Female	0.00146971	0.681857
SESTD1	ENSG00000187231	2:180063814:A:C;rs140709573	0.0142369	0.000505525	0.178237	0.406425	-0.100438	0.170963	-0.0554423	0.038124	0.0402498	0.0475382	0.0408917	0.0457255	1	1	1	1	age_Female	0.394875	0.988521
CWC22	ENSG00000163510	2:180853977:A:T;rs5001889	0.000707065	0.000465648	0.423768	0.564168	0.218681	-0.126464	-0.0507472	0.0206168	0.0625412	0.0349302	0.0631792	0.0356318	1	1	1	1	age_Female	0.554497	0.994569
UBE2E3	ENSG00000170035	2:181308744:GTGGTAAA:G;rs113928851	0.0625914	0.0294578	0.37595	0.311726	0.0679617	-0.0575856	0.0406403	-0.0325474	0.036086	0.0260649	0.0456946	0.0320095	1	1	1	1	age_Female	0.299946	0.98116
NUP35	ENSG00000163002	2:184053211:G:T;rs199854079	0.101792	0.00172842	0.467575	0.563468	0.0390117	-0.197436	0.0160023	-0.0568037	0.0236211	0.0612948	0.0219438	0.0979967	1	1	1	1	age_Female	0.553778	0.994569
FSIP2	ENSG00000188738	2:186327997:T:C;rs1424542	0.00586716	0.00109901	0.607838	0.528094	0.673143	-0.651794	-0.124347	0.119971	0.239033	0.19384	0.241543	0.189482	1	1	1	1	age_Female	0.517726	0.994569
RP11-410E4.1	ENSG00000259915	2:187257837:T:C;rs10432501	0.0290578	0.0019075	0.310396	0.234236	-0.282587	0.455694	0.12758	-0.19059	0.127583	0.142862	0.125125	0.159247	1	1	1	1	age_Female	0.223058	0.959622
TFPI	ENSG00000003436	2:188434850:A:T;rs10185793	0.299351	0.118793	0.362633	0.5957	0.0869118	-0.174151	0.0760691	-0.0668289	0.0833047	0.110677	0.0831736	0.125544	1	1	1	1	age_Female	0.586664	0.994569
HNRNPCP2	ENSG00000204253	2:189845079:GAATTCTAAAAGATTAATCTTTTAGACAATTCTAAAAGATTAATCTTTTAGACAATTCTAAAAGATTAATCTTTTAGAC:G	0.074359	0.055296	0.366878	0.469001	-0.148836	0.111032	-0.0773974	0.0488964	0.0825283	0.0572499	0.0853816	0.0672668	1	1	1	1	age_Female	0.458028	0.99208
WDR75	ENSG00000115368	2:190317730:C:A;rs13430496	0.083372	0.000208717	0.992152	0.0679196	0.0390545	-0.176547	-0.000215436	0.0900953	0.0223283	0.0458434	0.0218472	0.0488128	1	0.642506	1	1	age_Female	0.062021	0.901659
SLC40A1	ENSG00000138449	2:190470535:G:A;rs11899607	0.253621	0.0219558	0.862464	0.840832	-0.038672	0.133971	0.00577619	-0.00932548	0.0336783	0.0575515	0.0332559	0.046313	1	1	1	1	age_Female	0.836958	0.999657
ASNSD1	ENSG00000138381	2:190579598:G:A;rs12990627	2.65626e-06	1.9099e-10	0.36616	0.109402	-0.136503	0.206793	0.0244793	-0.0513373	0.0273909	0.0291218	0.0269639	0.0317795	0.0127314	9.31457e-07	1	1	age_Female	0.101421	0.913028
ORMDL1	ENSG00000128699	2:190628307:CT:C;rs56795887	0.0167466	0.00445806	0.973292	0.689471	-0.0953078	0.101155	-0.00132325	0.0141169	0.0391649	0.0347558	0.0394238	0.0352266	1	1	1	1	age_Female	0.682118	0.999657
PMS1	ENSG00000064933	2:190628307:CT:C;rs56795887	0.033945	0.0111971	0.900427	0.972602	-0.0761171	0.081192	-0.00446926	0.00109613	0.035394	0.0314094	0.0356279	0.0318349	1	1	1	1	age_Female	0.971962	0.999661
C2orf88	ENSG00000187699	2:191052283:A:G;rs73053717	0.139772	0.00332757	0.624519	0.791277	0.0832424	-0.38043	0.0292706	0.028441	0.0559201	0.126445	0.0596152	0.107175	1	1	1	1	age_Female	0.78617	0.999657
TMEM194B	ENSG00000189362	2:191251901:T:C;rs10183538	0.00237775	0.00129592	0.440221	0.252442	-0.255168	0.157084	0.060257	-0.0517899	0.0818137	0.0474356	0.0777568	0.0449896	1	1	1	1	age_Female	0.241093	0.96251
MFSD6	ENSG00000151690	2:191300402:A:G;rs3811607	0.00107841	3.77551e-05	0.73224	0.884202	0.101898	-0.11453	0.00993999	0.00364955	0.0302514	0.0265381	0.0289699	0.0249933	1	0.136927	1	1	age_Female	0.881478	0.999657
MYO1B	ENSG00000128641	2:192168429:GA:G;rs71030332	0.193355	0.0647342	0.441471	0.553825	0.158629	-0.268305	-0.0972377	0.0953876	0.121126	0.14364	0.125822	0.160568	1	1	1	1	age_Female	0.543951	0.994569
NABP1	ENSG00000173559	2:192562206:G:C	0.040123	0.00450401	0.123947	0.0406053	0.100503	-0.154769	-0.0809117	0.119611	0.0483222	0.0532406	0.0521469	0.0576514	1	1	1	1	age_Female	0.0365083	0.878771
AC064834.2	ENSG00000223466	2:196384055:C:T;rs57244991	1.95273e-13	4.94018e-22	0.834191	0.262734	1.21965	-1.9477	0.028266	-0.165882	0.143385	0.156097	0.134676	0.147272	1.01132e-09	2.57779e-18	1	1	age_Female	0.251223	0.96251
SLC39A10	ENSG00000196950	2:196643757:C:T;rs1837325	0.0210413	0.00308773	0.155613	0.380845	-0.0868442	0.105124	-0.0604274	0.030342	0.0370392	0.034655	0.0422309	0.034469	1	1	1	1	age_Female	0.369117	0.984477
HECW2	ENSG00000138411	2:197111086:C:T;rs1563379	0.117094	0.0897156	0.433216	0.257267	-0.277849	0.190783	0.118675	-0.114556	0.175755	0.111329	0.150812	0.100536	1	1	1	1	age_Female	0.245886	0.96251
PGAP1	ENSG00000197121	2:197166718:T:G;rs116200096	0.40968	0.0535388	0.551581	0.646491	-0.0343866	0.177992	-0.0242792	0.0432701	0.0415314	0.091097	0.040639	0.0940556	1	1	1	1	age_Female	0.638332	0.999657
AC013264.2	ENSG00000231621	2:198168843:G:A;rs2195508	7.04953e-14	1.16177e-16	0.163586	0.408664	-0.916674	0.757573	0.157055	-0.0636122	0.105238	0.0758481	0.1119	0.0766622	3.658e-10	5.98778e-13	1	1	age_Female	0.397139	0.988521
PLCL1	ENSG00000115896	2:198941578:T:C;rs9973400	0.000356666	7.50076e-05	0.590268	0.505942	0.29526	-0.237003	-0.0385448	0.03431	0.0798404	0.0573437	0.0713521	0.0513931	1	0.256676	1	1	age_Female	0.495395	0.994569
FTCDNL1	ENSG00000226124	2:200620763:T:C;rs6759018	0.000307749	1.36348e-07	0.400793	0.530196	0.258167	-0.458188	0.0585817	0.0475298	0.0690168	0.0806909	0.0694227	0.0754533	1	0.000608384	1	1	age_Female	0.519831	0.994569
TRAK2	ENSG00000115993	2:201514892:G:A;rs13404701	0.214522	0.015322	0.966137	0.799203	-0.0264045	0.103065	-0.000927518	-0.00952288	0.0211364	0.0417689	0.0217924	0.0373353	1	1	1	1	age_Female	0.794323	0.999657
PPIL3	ENSG00000240344	2:201906661:T:C;rs28405687	3.76443e-10	3.92975e-13	0.919139	0.761524	0.334608	-0.307207	0.00476839	-0.0121471	0.0480829	0.0367229	0.046851	0.0399156	1.92023e-06	1.98216e-09	1	1	age_Female	0.755726	0.999657
ORC2	ENSG00000115942	2:202071334:T:C;rs41468346	0.455849	0.10974	0.931292	0.999515	0.011522	-0.056542	0.00138296	-2.39247e-05	0.0153906	0.0350352	0.0159993	0.0392656	1	1	1	1	age_Female	0.999515	0.999773
CASP8	ENSG00000064012	2:202158550:C:T;rs147329463	0.000261728	1.13858e-05	0.805668	0.820372	-0.116447	0.132142	-0.00760765	-0.00611027	0.0307496	0.0285769	0.0308404	0.0268382	1	0.0445414	1	1	age_Female	0.816093	0.999657
ALS2CR12	ENSG00000155749	2:202198340:G:A;rs10931942	0.000241516	7.3318e-06	0.34865	0.982263	0.229505	-0.259052	0.0524863	0.00118153	0.0602405	0.0547174	0.055737	0.0530125	1	0.0292319	1	1	age_Female	0.981853	0.999773
ALS2	ENSG00000003393	2:202682229:G:A;rs12053321	0.0931204	0.00698585	0.763578	0.915893	0.0661318	-0.156478	-0.0115231	-0.0070132	0.0390039	0.0567977	0.0382045	0.0662379	1	1	1	1	age_Female	0.913817	0.999657
RP11-686O6.2	ENSG00000273456	2:202995644:T:A;rs13009414	0.194395	0.0917763	0.0127537	0.0174814	-0.131411	0.137038	0.268722	-0.190803	0.10058	0.0804865	0.105935	0.0789436	1	1	1	1	age_Female	0.0153809	0.81845
FAM117B	ENSG00000138439	2:203423777:C:T;rs35714328	0.145278	0.0349916	0.644558	0.686508	-0.047702	0.0777883	-0.0154238	0.0155331	0.0324949	0.0363864	0.0333307	0.0383737	1	1	1	1	age_Female	0.679101	0.999657
ICA1L	ENSG00000163596	2:203856122:G:A;rs10201151	0.539921	0.399034	0.286372	0.153217	-0.0315912	0.061315	0.056035	-0.111252	0.0513621	0.0723902	0.0522764	0.0772955	1	1	1	1	age_Female	0.143731	0.924412
FZD7	ENSG00000155760	2:203870951:A:T;rs2115888	0.129246	0.0337658	0.792599	0.728247	-0.238908	0.379142	-0.0419616	0.0683561	0.156165	0.176118	0.159157	0.196175	1	1	1	1	age_Female	0.721661	0.999657
PARD3B	ENSG00000116117	2:206249525:G:C;rs2668143	8.1305e-07	8.86595e-15	0.632936	0.0706149	-0.745133	3.01788	-0.0629291	-0.808794	0.1415	0.330735	0.131353	0.442533	0.00395793	4.53139e-11	1	1	age_Female	0.0645423	0.901659
NDUFS1	ENSG00000023228	2:207035690:A:T;rs13018754	0.00195871	0.000352989	0.992345	0.847874	0.0714925	-0.0564654	-0.000236194	-0.0031711	0.0224729	0.0152563	0.024557	0.0164874	1	1	1	1	age_Female	0.844177	0.999657
PLEKHM3	ENSG00000178385	2:208292802:A:T;rs10210400	0.61053	0.361717	0.726466	0.526062	0.026566	-0.100396	-0.018183	-0.0759954	0.0519943	0.109563	0.0518293	0.119437	1	1	1	1	age_Female	0.515696	0.994569
AC007879.2	ENSG00000234902	2:208428583:A:G;rs2551918	0.00129043	0.000926934	0.924545	0.925773	0.910705	-0.512191	-0.0232447	-0.012924	0.274901	0.149995	0.244804	0.13837	1	1	1	1	age_Female	0.923934	0.999657
METTL21A	ENSG00000144401	2:208473468:G:T;rs2551951	8.03747e-11	1.64383e-11	0.45946	0.792188	-0.38927	0.227657	-0.0408843	0.00816826	0.0534645	0.0299239	0.0550528	0.0309189	4.12001e-07	8.14519e-08	1	1	age_Female	0.787115	0.999657
AC079767.4	ENSG00000224137	2:208529975:TAAAAAAAAAAAAAAAAA:T	0.0780517	0.0200119	0.39747	0.13288	0.161762	-0.213219	0.0809376	-0.132362	0.0908488	0.0901801	0.0952398	0.0873494	1	1	1	1	age_Female	0.124074	0.913028
AC007879.3	ENSG00000240440	2:209002111:T:A;rs12468692	0.198329	0.0209688	0.598403	0.576699	0.140757	-0.365092	-0.0570432	0.0923756	0.108692	0.155622	0.107954	0.164936	1	1	1	1	age_Female	0.567228	0.994569
PIKFYVE	ENSG00000115020	2:209398871:ATCT:A	0.160522	0.0118698	0.98138	0.544248	0.0302656	-0.100805	-0.000524968	-0.0202529	0.0214054	0.0393249	0.0224369	0.0332831	1	1	1	1	age_Female	0.534212	0.994569
RP11-105N14.1	ENSG00000270659	2:214018514:C:T;rs4556926	0.00708231	0.00261915	0.313039	0.643554	-0.314511	0.259513	-0.123629	0.0385229	0.114361	0.0840541	0.121918	0.0829952	1	1	1	1	age_Female	0.635333	0.999445
BARD1	ENSG00000138376	2:215728762:T:<CN0>;BI_GS_DEL1_B1_P0466_668	0.0322937	0.000522082	0.669587	0.701497	-0.0691846	0.135501	-0.0134877	-0.0136624	0.0318624	0.0377775	0.031514	0.0355411	1	1	1	1	age_Female	0.694402	0.999657
AC098820.3	ENSG00000232485	2:217035212:GGA:G;rs10585319	0.109769	0.0792641	0.343191	0.594594	-0.295905	0.217257	0.194715	-0.0701207	0.183367	0.122519	0.204437	0.131332	1	1	1	1	age_Female	0.585554	0.994569
IGFBP2	ENSG00000115457	2:217518805:A:G;rs9341177	0.20634	0.0137537	0.351075	0.494764	0.232603	-1.08718	0.176725	0.309955	0.182859	0.433421	0.188621	0.4523	1	1	1	1	age_Female	0.48411	0.994569
CXCR2P1	ENSG00000229754	2:218928710:T:C;rs3181210	0.0016749	1.9018e-07	0.149401	0.131195	0.31371	-0.874704	0.137496	-0.243479	0.0970924	0.156126	0.0946323	0.159972	1	0.000841356	1	1	age_Female	0.12243	0.913028
ARPC2	ENSG00000163466	2:219109364:G:C;rs17653757	0.041848	0.00445296	0.0979836	0.274042	-0.0246608	0.0406008	-0.0204459	0.0167506	0.0119609	0.0139481	0.0122395	0.0152292	1	1	1	1	age_Female	0.262396	0.965217
RP11-378A13.1	ENSG00000261338	2:219134928:A:G;rs1877714	8.61782e-05	2.36604e-06	0.96028	0.469771	0.206182	-0.215787	0.00258572	-0.0296711	0.0503435	0.0430584	0.0517887	0.0408895	0.380563	0.00984271	1	1	age_Female	0.458809	0.99208
TMBIM1	ENSG00000135926	2:219151218:A:C;rs2382817	0.00275284	0.000669333	0.213123	0.503684	0.0906334	-0.0726341	-0.0387605	0.0144864	0.0295109	0.0206757	0.0309318	0.0215843	1	1	1	1	age_Female	0.493127	0.994569
PNKD	ENSG00000127838	2:219170462:G:A;rs1017697	0.216469	0.00645754	0.540453	0.529167	0.0382214	-0.20925	-0.0186219	0.0508165	0.0307268	0.0751978	0.0303161	0.080469	1	1	1	1	age_Female	0.518788	0.994569
SLC11A1	ENSG00000018280	2:219222733:G:A;rs62182089	0.144284	0.00125058	0.99812	0.781518	0.0804714	-0.365365	-0.000132988	0.0259826	0.0546807	0.109964	0.0562844	0.0934299	1	1	1	1	age_Female	0.776165	0.999657
RQCD1	ENSG00000144580	2:219466124:CA:C;rs34108594	0.3909	0.279341	0.520763	0.724845	-0.0201913	0.0250323	-0.0160498	0.00871441	0.0234302	0.0230126	0.024904	0.0246873	1	1	1	1	age_Female	0.718218	0.999657
VIL1	ENSG00000127831	2:219529609:A:T;rs10172099	0.212824	0.00110684	0.33552	0.44865	0.075605	-0.560084	-0.0583283	-0.10445	0.060295	0.166674	0.0602711	0.137309	1	1	1	1	age_Female	0.437333	0.99208
TTLL4	ENSG00000135912	2:219595844:A:AT;rs58022493	0.00157384	0.00024362	0.631926	0.460691	-0.222411	0.185499	-0.0312855	0.0361323	0.0684195	0.0487213	0.0651092	0.0487881	1	0.736706	1	1	age_Female	0.449607	0.99208
RP11-459I19.1	ENSG00000272555	2:219631363:C:CT;rs34677890	7.73076e-08	1.55625e-09	0.705687	0.666617	-1.20101	0.934368	0.0807773	-0.0670262	0.206842	0.140316	0.213275	0.155122	0.000384915	7.4311e-06	1	1	age_Female	0.658752	0.999657
CYP27A1	ENSG00000135929	2:219631855:A:T;rs7577018	2.24532e-08	3.00132e-10	0.509651	0.731364	-0.742834	0.602501	0.076292	-0.0304089	0.122148	0.0859919	0.115283	0.0883256	0.000112535	1.45834e-06	1	1	age_Female	0.724841	0.999657
SLC23A3	ENSG00000213901	2:219927419:C:T;rs12475860	0.00855928	0.00223162	0.452915	0.0899604	0.245769	-0.22288	0.0682202	-0.125589	0.0916122	0.0709948	0.0905331	0.0733423	1	1	1	1	age_Female	0.0829129	0.904506
FAM134A	ENSG00000144567	2:220025308:C:T;rs3731890	0.000925948	1.02786e-05	0.467217	0.38105	0.0705469	-0.0953744	-0.0156755	0.0203607	0.0206578	0.0205113	0.0214783	0.0231401	1	0.0404256	1	1	age_Female	0.369331	0.984477
GLB1L	ENSG00000163521	2:220108423:C:T;rs35328001	5.52368e-05	2.59617e-11	0.658682	0.0206838	0.221671	-0.648192	0.02326	0.21467	0.0525907	0.0862635	0.0524973	0.0912944	0.248162	1.28277e-07	1	1	age_Female	0.0182599	0.832835
SLC4A3	ENSG00000114923	2:220134476:AG:A;rs5838731	0.0224372	0.0176924	0.506085	0.433973	-0.630321	0.376666	-0.173968	0.122739	0.271779	0.156142	0.260674	0.156234	1	1	1	1	age_Female	0.422554	0.99208
DNPEP	ENSG00000123992	2:220252662:T:G;rs62193999	0.0190683	0.0125199	0.897483	0.858483	0.140885	-0.0877579	0.00827291	0.00653921	0.0591146	0.0345019	0.0640451	0.0365788	1	1	1	1	age_Female	0.855116	0.999657
SPEG	ENSG00000072195	2:220257452:G:A;rs6752485	0.0979103	0.00488704	0.213829	0.663253	-0.110944	0.262869	0.0875738	-0.0429719	0.0663996	0.0913015	0.0699947	0.0983931	1	1	1	1	age_Female	0.655372	0.999657
DES	ENSG00000175084	2:220285309:C:T;rs1058261	0.00120142	1.04736e-05	0.0303538	0.144578	0.568268	-0.742012	-0.389137	0.24949	0.170394	0.15974	0.177123	0.169655	1	0.0411404	1	1	age_Female	0.135375	0.913028
OBSL1	ENSG00000124006	2:220436758:A:T;rs62191615	0.0125827	0.00197256	0.642271	0.512269	-0.419349	0.580289	-0.0873505	0.134406	0.164987	0.182537	0.187465	0.204363	1	1	1	1	age_Female	0.501822	0.994569
EPHA4	ENSG00000116106	2:222408337:T:A;rs2710493	0.0154467	0.00676645	0.84256	0.801692	-0.193358	0.147276	-0.0170789	-0.0141815	0.0784602	0.0532401	0.0857625	0.0563132	1	1	1	1	age_Female	0.796891	0.999657
AP1S3	ENSG00000152056	2:224677354:T:C;rs6436437	0.0215502	0.00182713	0.76756	0.793557	-0.141901	0.191852	-0.0186359	-0.0172961	0.0607656	0.0598892	0.0628784	0.0659147	1	1	1	1	age_Female	0.788516	0.999657
SERPINE2	ENSG00000135919	2:224900820:C:T;rs863957	0.000198738	1.96122e-05	0.624266	0.926371	0.327899	-0.282924	-0.0418887	0.00595953	0.0848409	0.0630723	0.0852521	0.0643253	0.849208	0.0742125	1	1	age_Female	0.924534	0.999657
AC073052.1	ENSG00000228446	2:225357435:G:A;rs10933067	0.000882504	8.48405e-08	0.658292	0.600996	-0.410228	0.962188	-0.0508182	0.106703	0.119612	0.16631	0.114556	0.203377	1	0.000382885	1	1	age_Female	0.592004	0.994569
AGFG1	ENSG00000173744	2:228236131:A:G;rs4673192	0.0923356	0.0136178	0.573453	0.440755	0.0331185	-0.058908	-0.0122487	0.0201906	0.0194854	0.0234496	0.0216848	0.0260848	1	1	1	1	age_Female	0.429435	0.99208
AC009950.2	ENSG00000225963	2:231043270:A:C;rs957682	0.0335256	0.00761962	0.774837	0.35128	0.3244	-0.459308	0.0444412	-0.161052	0.150481	0.168599	0.154936	0.171967	1	1	1	1	age_Female	0.339452	0.983105
HTR2B	ENSG00000135914	2:232036883:G:A;rs10498256	4.34409e-06	3.69803e-10	0.370491	0.281274	-0.860893	1.34355	0.177203	-0.20032	0.177004	0.192963	0.19697	0.184904	0.0206431	1.79281e-06	1	1	age_Female	0.269606	0.965544
TIGD1	ENSG00000221944	2:233414721:C:T;rs11683262	0.0929411	0.00285088	0.853732	0.288036	-0.0426435	0.15427	0.00488426	0.0521285	0.0251368	0.0504199	0.0264241	0.0488012	1	1	1	1	age_Female	0.27634	0.96887
EFHD1	ENSG00000115468	2:233502344:G:A;rs75399765	0.0803023	0.00227433	0.535469	0.365721	0.249305	-0.803581	-0.0983032	0.190913	0.141086	0.256467	0.158081	0.210097	1	1	1	1	age_Female	0.353906	0.983105
RP11-400N9.1	ENSG00000259793	2:234275297:C:A;rs73995921	0.0295478	2.7604e-05	0.174155	0.905051	-0.240771	0.958337	0.140559	-0.0308602	0.109042	0.21793	0.102687	0.258052	1	0.102411	1	1	age_Female	0.902678	0.999657
MSL3P1	ENSG00000224287	2:234776456:T:TG;rs35401956	0.0439928	0.00322445	0.325373	0.735295	-0.0949133	0.155172	-0.0439404	0.0208024	0.0465214	0.0513966	0.0444567	0.0613563	1	1	1	1	age_Female	0.728883	0.999657
AC097713.4	ENSG00000231682	2:235352188:T:G;rs4663414	0.00106982	0.00041492	0.651617	0.616862	0.486904	-0.334031	0.0814317	-0.053656	0.144447	0.0914101	0.179804	0.106909	1	1	1	1	age_Female	0.608175	0.994569
IQCA1	ENSG00000132321	2:237417430:T:C;rs10193029	0.0791744	0.00468795	0.159125	0.888545	0.254932	-0.549069	-0.213941	-0.0258782	0.143723	0.18977	0.1508	0.184176	1	1	1	1	age_Female	0.885897	0.999657
COL6A3	ENSG00000163359	2:238334895:A:G;rs113696961	0.20675	0.0166428	0.775722	0.102067	0.0982438	-0.320118	-0.0217613	-0.254962	0.0773038	0.131417	0.0761744	0.154501	1	1	1	1	age_Female	0.0944091	0.913028
RBM44	ENSG00000177483	2:238688275:C:T;rs2117363	0.00363088	4.29728e-05	0.996519	0.434908	-0.19036	0.360542	0.000303368	-0.0641634	0.0638877	0.0842075	0.0693664	0.0818403	1	0.153965	1	1	age_Female	0.42348	0.99208
AC016757.3	ENSG00000186235	2:239176386:A:G;rs3739064	1.97767e-05	1.39208e-11	0.751405	0.74411	-0.358982	0.973776	-0.0247368	-0.0461281	0.0800662	0.127426	0.0778696	0.140923	0.0912498	6.90612e-08	1	1	age_Female	0.737843	0.999657
NDUFA10	ENSG00000130414	2:240963926:G:T;rs7588754	0.0594393	0.0188458	0.521524	0.780646	0.0520934	-0.058643	0.0208036	-0.00765146	0.0273191	0.0245592	0.0323394	0.0274014	1	1	1	1	age_Female	0.77528	0.999657
AC104809.4	ENSG00000233392	2:241437953:G:A;rs11673767	0.237641	0.033389	0.739556	0.824934	0.13889	-0.390445	0.0422115	-0.0418788	0.116902	0.180974	0.126619	0.188822	1	1	1	1	age_Female	0.820741	0.999657
GPR35	ENSG00000178623	2:241577986:GA:G;rs35638765	0.168398	0.0525934	0.0258002	0.274565	0.0757874	-0.114434	0.107291	-0.0725742	0.0546208	0.0583311	0.0474047	0.0660548	1	1	1	1	age_Female	0.262914	0.965217
SNED1	ENSG00000162804	2:241949703:T:C;rs7571354	0.120951	0.0152669	0.167081	0.47289	-0.111776	0.237518	0.103104	-0.0595915	0.0714571	0.0962051	0.0740755	0.0827039	1	1	1	1	age_Female	0.461967	0.99208
PASK	ENSG00000115687	2:242056214:T:C;rs2041083	0.000156053	5.74755e-06	0.717676	0.976751	0.323533	-0.294026	0.0301043	-0.00177228	0.0822721	0.0613225	0.0830231	0.0606611	0.673836	0.0231339	1	1	age_Female	0.976201	0.999773
MTERFD2	ENSG00000122085	2:242056286:C:T;rs75369095	0.0581434	0.000640872	0.496482	0.904902	-0.0694763	0.217499	-0.0262519	0.00722365	0.0362455	0.0616845	0.0384612	0.0603088	1	1	1	1	age_Female	0.902528	0.999657
FARP2	ENSG00000006607	2:242371468:T:C;rs757977	1.29364e-06	3.27037e-07	0.205805	0.657092	-0.324159	0.207915	-0.0782959	0.0171392	0.0628687	0.0379536	0.0614785	0.0384911	0.00626122	0.00143536	1	1	age_Female	0.649177	0.999657
BOK	ENSG00000176720	2:242560817:T:C;rs34256864	0.001345	2.38571e-05	0.965827	0.898849	0.585788	-0.785854	0.00710499	0.0233417	0.177514	0.177184	0.165421	0.183156	1	0.0892305	1	1	age_Female	0.896396	0.999657
ING5	ENSG00000168395	2:242626822:G:A;rs7597410	0.00455859	0.00099965	0.996596	0.876072	-0.116321	0.0998836	-0.000165074	0.00439818	0.0400709	0.02945	0.0385901	0.0281295	1	1	1	1	age_Female	0.873159	0.999657
AC131097.3	ENSG00000233806	2:242911747:C:G;rs67635892	0.000621996	0.000118515	0.48082	0.260012	0.476323	-0.347375	-0.0953093	0.0989164	0.134748	0.0866589	0.134683	0.0873161	1	0.389204	1	1	age_Female	0.248561	0.96251
AC093642.3	ENSG00000237940	2:242916618:A:G;rs79663630	0.0718855	0.000966047	0.103253	0.788567	0.13101	-0.381433	0.111753	0.0334439	0.0720105	0.112117	0.0679575	0.124374	1	1	1	1	age_Female	0.783379	0.999657
RP11-341N2.1	ENSG00000261186	2:243032620:A:C;rs6741316	0.000385469	5.26607e-06	0.737745	0.829458	-0.639712	0.765962	0.0576969	0.0377549	0.174042	0.159034	0.171828	0.174818	1	0.0212696	1	1	age_Female	0.825371	0.999657
CHL1	ENSG00000134121	3:316550:T:A;rs331858	9.02127e-05	1.33104e-05	0.0686818	0.0875498	0.99733	-0.745488	0.465327	-0.282973	0.244259	0.162608	0.252819	0.163991	0.397748	0.0515644	1	1	age_Female	0.0806127	0.903558
CNTN4-AS1	ENSG00000237990	3:3102867:C:T;rs3913308	0.00294018	0.000249485	0.246101	0.0975441	-0.638558	0.767058	-0.231459	0.363956	0.209392	0.201826	0.198373	0.217586	1	0.750948	1	1	age_Female	0.0901319	0.913028
LRRN1	ENSG00000175928	3:4028626:T:C;rs1126267	0.0262033	0.000950293	0.714829	0.561795	0.322705	-0.648773	-0.0523382	-0.0983124	0.142978	0.190417	0.142834	0.168881	1	1	1	1	age_Female	0.552054	0.994569
SUMF1	ENSG00000144455	3:4395928:G:T;rs77709864	0.146971	0.000232451	0.491168	0.649766	0.0396535	-0.226942	0.0187993	-0.0293369	0.027127	0.0593988	0.0272051	0.0644097	1	0.706883	1	1	age_Female	0.64168	0.999657
EDEM1	ENSG00000134109	3:5222810:C:T;rs73103665	0.108503	0.00235731	0.902725	0.381676	-0.0346491	0.124349	0.00274614	-0.028133	0.0213938	0.0398338	0.0224113	0.0320156	1	1	1	1	age_Female	0.36995	0.984477
THUMPD3	ENSG00000134077	3:9416832:C:T;rs2255558	0.0118948	0.00192255	0.798094	0.817339	0.064749	-0.0653019	0.00714545	0.00462841	0.0252668	0.0204886	0.027857	0.0199858	1	1	1	1	age_Female	0.813014	0.999657
SETD5-AS1	ENSG00000206573	3:9436472:T:C;rs2596913	0.0303162	0.0111359	0.554491	0.713131	-0.0724736	0.0644996	-0.0202923	0.00900642	0.03298	0.0249324	0.0342161	0.0244268	1	1	1	1	age_Female	0.706209	0.999657
TADA3	ENSG00000171148	3:9833986:C:T;rs293778	0.330263	0.14042	0.468683	0.56448	-0.0188577	0.0337403	-0.0142288	0.0121168	0.0192741	0.0227033	0.0195606	0.0209581	1	1	1	1	age_Female	0.554802	0.994569
EMC3-AS1	ENSG00000180385	3:10003541:C:T;rs7641215	0.0170426	0.000452231	0.401974	0.24474	-0.131312	0.244669	0.0459355	-0.0895291	0.0541101	0.0674197	0.0545735	0.0765093	1	1	1	1	age_Female	0.233434	0.96251
AC022007.5	ENSG00000206567	3:10020622:C:T;rs7633769	0.0106065	0.000618981	0.984918	0.871603	0.38821	-0.555177	-0.00301789	-0.0292228	0.149032	0.156991	0.159249	0.18034	1	1	1	1	age_Female	0.868571	0.999657
FANCD2	ENSG00000144554	3:10128965:CT:C	0.00384609	0.000304293	0.908899	0.686908	-0.0908453	0.142065	-0.00369223	-0.016859	0.0306877	0.0379459	0.0321846	0.0417053	1	0.894621	1	1	age_Female	0.679515	0.999657
BRK1	ENSG00000254999	3:10154627:C:CA;rs113912090	0.0419472	0.00138825	0.453475	0.248403	0.0443272	-0.103502	-0.0157477	0.0389392	0.02151	0.0314591	0.0209244	0.0335372	1	1	1	1	age_Female	0.23712	0.96251
LINC00852	ENSG00000231177	3:10318542:A:G;rs242730	0.0807224	0.0192139	0.499373	0.40894	-0.087669	0.118604	0.0343091	-0.041469	0.0496833	0.0498275	0.0506057	0.0500059	1	1	1	1	age_Female	0.397419	0.988521
TATDN2	ENSG00000157014	3:10321229:G:T;rs3204477	3.63677e-06	2.58505e-07	0.283372	0.992527	0.157631	-0.114498	0.0336836	-0.000193206	0.0321227	0.0206964	0.031228	0.020575	0.0173438	0.00113923	1	1	age_Female	0.99241	0.999773
GHRLOS	ENSG00000240288	3:10329377:T:C;rs35681	1.79336e-05	5.48452e-07	0.123375	0.281401	-0.414246	0.366213	-0.163135	0.0840387	0.0918783	0.0683463	0.104977	0.0775919	0.0829069	0.00237699	1	1	age_Female	0.269737	0.965544
TSEN2	ENSG00000154743	3:11784678:T:A;rs9831824	0.0948752	0.00777712	0.794505	0.780878	-0.0601389	0.150599	0.00993749	0.0136611	0.0356619	0.0554286	0.03805	0.048976	1	1	1	1	age_Female	0.775521	0.999657
TAMM41	ENSG00000144559	3:11830536:T:C;rs7627219	0.00015411	1.77038e-05	0.0523154	0.0411488	0.290083	-0.233767	-0.145206	0.106707	0.0737007	0.0518107	0.0739277	0.0515734	0.665754	0.0673983	1	1	age_Female	0.0370203	0.878771
PPARG	ENSG00000132170	3:12504295:C:A;rs1699346	0.0320546	0.0173012	0.117629	0.341652	0.594055	-0.459844	0.409986	-0.181433	0.273199	0.189943	0.259723	0.189882	1	1	1	1	age_Female	0.329846	0.983105
CAND2	ENSG00000144712	3:12835763:C:A;rs13061656	9.81913e-05	7.59685e-06	0.401291	0.48355	0.593645	-0.545958	0.113753	-0.0770892	0.146217	0.115534	0.134947	0.109618	0.431649	0.0302507	1	1	age_Female	0.472728	0.99289
RAF1	ENSG00000132155	3:12917207:A:G;rs434460	0.0979673	0.0303328	0.629722	0.930604	0.0590605	-0.0802148	-0.0176272	0.00328672	0.0353537	0.0365065	0.0364483	0.0376454	1	1	1	1	age_Female	0.928849	0.999657
AC093495.4	ENSG00000228242	3:14193168:C:T;rs2607737	0.00369858	0.000595989	0.171873	0.0575999	-0.430868	0.430955	0.182973	-0.21926	0.144906	0.121477	0.132958	0.114134	1	1	1	1	age_Female	0.0523266	0.898484
C3orf20	ENSG00000131379	3:14712473:G:A;rs1901	1.43455e-05	1.12984e-07	0.328573	0.603808	0.58689	-0.711514	0.14072	-0.0706174	0.128547	0.124371	0.143323	0.135646	0.066635	0.000506958	1	1	age_Female	0.594846	0.994569
CCDC174	ENSG00000154781	3:14715744:C:T;rs7620418	0.00847819	0.00403209	0.925619	0.920651	-0.0858544	0.0603984	0.00328242	0.00228949	0.0319622	0.0205127	0.03507	0.0229251	1	1	1	1	age_Female	0.918667	0.999657
SH3BP5-AS1	ENSG00000224660	3:15294811:G:A;rs11713836	0.264504	0.0171102	0.336313	0.675076	-0.0323622	0.147912	0.0279866	0.0295964	0.0288389	0.0609885	0.0289665	0.070394	1	1	1	1	age_Female	0.667378	0.999657
COLQ	ENSG00000206561	3:15545105:C:T;rs9823378	0.0209774	0.00309616	0.701197	0.406258	-0.191162	0.235312	0.0347577	0.0748541	0.0814893	0.0775957	0.0903222	0.0897473	1	1	1	1	age_Female	0.394709	0.988521
ANKRD28	ENSG00000206560	3:15702947:C:A;rs59574954	0.0554183	3.04471e-05	0.902309	0.526389	-0.0476617	0.226074	-0.00307649	-0.0315139	0.0245877	0.0517102	0.0249999	0.0495676	1	0.112258	1	1	age_Female	0.516022	0.994569
RN7SL4P	ENSG00000263740	3:15706124:G:A;rs924753	0.0161439	0.00393652	0.46291	0.701637	-0.619589	0.591403	-0.188886	0.0796578	0.253146	0.200305	0.256316	0.207322	1	1	1	1	age_Female	0.694532	0.999657
RP11-415F23.2	ENSG00000271964	3:16291317:GCTT:G;rs2307971	0.00985272	0.000195011	0.593038	0.213414	-0.204269	0.338205	-0.0416873	0.110162	0.0776155	0.0873873	0.077749	0.0879685	1	0.606094	1	1	age_Female	0.202569	0.945619
RP11-415F23.4	ENSG00000272529	3:16301791:G:A;rs2292614	0.0700372	0.0131411	0.0750612	0.262155	-0.138362	0.182234	0.147914	-0.0870615	0.0755467	0.0721583	0.0822189	0.0771999	1	1	1	1	age_Female	0.250644	0.96251
DPH3	ENSG00000154813	3:16335770:C:T;rs13316316	0.00471156	1.75785e-05	0.107168	0.483218	0.0691947	-0.145675	-0.0425566	0.0231905	0.0239293	0.0322735	0.0261755	0.0329511	1	0.0669567	1	1	age_Female	0.472385	0.99289
RP11-415F23.3	ENSG00000272498	3:16376664:G:A;rs690555	0.0987107	0.0750703	0.439605	0.725799	-0.230535	0.160641	0.100167	-0.029763	0.138308	0.0892959	0.129082	0.0846223	1	1	1	1	age_Female	0.719188	0.999657
DAZL	ENSG00000092345	3:16737746:G:A;rs7634863	0.280953	0.0923597	0.304423	0.541177	0.16406	-0.392259	-0.166842	-0.143044	0.151332	0.230804	0.161614	0.233289	1	1	1	1	age_Female	0.531053	0.994569
PLCL2	ENSG00000154822	3:16897913:C:T;rs6442652	0.000453415	5.0778e-05	0.0612903	0.0105282	-0.0842241	0.0699391	0.0477128	-0.0490507	0.0232132	0.0165051	0.025206	0.0188107	1	0.17945	1	1	age_Female	0.00919281	0.797959
EFHB	ENSG00000163576	3:19988437:G:C;rs11128927	2.98758e-09	9.49724e-15	0.220586	0.269865	-1.07428	1.76203	-0.197044	0.207633	0.164776	0.193395	0.15984	0.187126	1.51142e-05	4.85309e-11	1	1	age_Female	0.258284	0.965217
KAT2B	ENSG00000114166	3:20084787:T:C;rs6805894	0.0727331	0.00146222	0.254875	0.113404	0.0325679	-0.110501	-0.0211006	0.0651456	0.0179553	0.0337528	0.0184248	0.0407869	1	1	1	1	age_Female	0.105272	0.913028
RP11-222K16.2	ENSG00000272282	3:27731084:G:A;rs4555480	8.15069e-05	2.2515e-06	0.779522	0.685133	-0.332613	0.340978	0.0231711	-0.0284651	0.0809162	0.067877	0.0825457	0.0699967	0.361075	0.00938199	1	1	age_Female	0.677696	0.999657
CMC1	ENSG00000187118	3:28241438:G:T;rs4680903	0.0409629	0.00158299	0.437365	0.109531	-0.0996848	0.224266	-0.0402382	0.115956	0.0481343	0.0690288	0.0516002	0.071807	1	1	1	1	age_Female	0.101546	0.913028
ZNF860	ENSG00000197385	3:31987185:C:T;rs77269891	0.0714007	0.000819262	0.186643	0.657539	0.121082	-0.339755	-0.0911548	-0.0500117	0.0664381	0.0984167	0.0685482	0.112473	1	1	1	1	age_Female	0.649626	0.999657
GPD1L	ENSG00000152642	3:32161884:C:G;rs73824541	0.032903	4.47003e-05	0.926963	0.341692	0.0448066	-0.156914	0.00186	0.0427183	0.0207095	0.0367378	0.0202394	0.0447115	1	0.159758	1	1	age_Female	0.329882	0.983105
CMTM8	ENSG00000170293	3:32286791:G:A;rs7632486	9.0302e-05	5.92213e-05	0.114839	0.0827847	0.923419	-0.530415	0.324572	-0.203829	0.226172	0.126396	0.204028	0.116308	0.398051	0.20686	1	1	age_Female	0.0760929	0.903558
CMTM7	ENSG00000153551	3:32433892:C:T;rs184413809	0.00172052	1.03976e-07	0.630187	0.356569	0.0728852	-0.187394	-0.0111033	-0.0325499	0.0226173	0.0326489	0.0229899	0.0351416	1	0.000466954	1	1	age_Female	0.3448	0.983105
DYNC1LI1	ENSG00000144635	3:32625191:A:AAT;rs200941354	0.0100055	0.00146346	0.130308	0.391111	0.114688	-0.126225	-0.0635957	0.0303328	0.0436707	0.038559	0.0416867	0.0352143	1	1	1	1	age_Female	0.379456	0.984477
UBP1	ENSG00000153560	3:33334293:GATCA:G;rs113345043	0.0500999	3.70409e-05	0.428119	0.654275	-0.0383875	0.178067	0.0159145	-0.0182538	0.019355	0.0412126	0.0200011	0.040637	1	0.134681	1	1	age_Female	0.646277	0.999657
PDCD6IP	ENSG00000170248	3:33840114:T:C;rs1141054	0.00147562	0.000191096	0.173727	0.107483	0.0882156	-0.0791881	0.0368139	-0.0347028	0.0269693	0.020431	0.0268678	0.0213642	1	0.595455	1	1	age_Female	0.0995672	0.913028
ARPP21	ENSG00000172995	3:35662850:T:G;rs9856017	0.356707	0.0571469	0.392939	0.623967	0.1179	-0.556422	-0.110076	-0.156304	0.127325	0.289106	0.128287	0.317836	1	1	1	1	age_Female	0.615419	0.994569
AC011816.1	ENSG00000234073	3:36924629:T:C;rs11918190	6.25928e-09	3.89849e-13	0.724034	0.980259	1.20682	-1.47704	-0.0640829	-0.00397463	0.189743	0.176529	0.180986	0.160225	3.15468e-05	1.96679e-09	1	1	age_Female	0.979799	0.999773
LRRFIP2	ENSG00000093167	3:37196601:T:C;rs9869432	0.088344	0.019504	0.801461	0.597071	0.0637205	-0.0990502	0.00891298	-0.0195958	0.0370216	0.0417153	0.0353504	0.0369502	1	1	1	1	age_Female	0.588058	0.994569
ITGA9	ENSG00000144668	3:37537087:G:A;rs267518	0.0271973	0.00356985	0.945062	0.333681	0.315981	-0.384043	0.00880046	0.134076	0.140941	0.128646	0.127387	0.138013	1	1	1	1	age_Female	0.321865	0.983105
RPL29P11	ENSG00000224858	3:37805862:T:C;rs1800	0.0376303	0.0122743	0.957808	0.862154	-0.489407	0.51618	0.012689	0.0345903	0.232258	0.202349	0.239242	0.198698	1	1	1	1	age_Female	0.858883	0.999657
NDUFAF4P3	ENSG00000236411	3:38022620:GA:G;rs375264235	0.258172	0.169694	0.987489	0.216802	0.149752	-0.267257	0.00194356	-0.259434	0.131677	0.193207	0.123635	0.208715	1	1	1	1	age_Female	0.205895	0.945619
WDR48	ENSG00000114742	3:38130113:T:C;rs2236630	0.150961	0.0667174	0.654493	0.404511	-0.0285529	0.030868	0.00902227	-0.0135081	0.0197278	0.0166495	0.0200991	0.0161353	1	1	1	1	age_Female	0.392962	0.98837
XYLB	ENSG00000093217	3:38462379:A:G;rs9311188	0.0339179	0.0247504	0.0118133	0.0251357	0.413896	-0.258615	-0.640867	0.32104	0.192429	0.113426	0.249835	0.141189	1	1	1	1	age_Female	0.0223071	0.837187
ACVR2B	ENSG00000114739	3:38462379:A:G;rs9311188	0.000208899	9.51479e-05	0.724719	0.813762	0.476072	-0.296485	0.0566855	-0.0214258	0.123628	0.0728715	0.160509	0.0907087	0.890953	0.320078	1	1	age_Female	0.809349	0.999657
RP11-391M1.4	ENSG00000272452	3:40426911:C:A;rs72861677	0.0906276	0.00175287	0.111536	0.295424	0.0609345	-0.215537	0.0593707	-0.0752603	0.0356599	0.067007	0.0369761	0.0715497	1	1	1	1	age_Female	0.283697	0.972699
ENTPD3-AS1	ENSG00000223797	3:40493218:G:T;rs6801859	8.67979e-06	4.39223e-07	0.291074	0.485093	0.326398	-0.265911	-0.0713915	0.0337907	0.0695612	0.049153	0.0672593	0.0482196	0.0407603	0.00191281	1	1	age_Female	0.474305	0.99289
ZNF619	ENSG00000177873	3:40510124:ATATGT:A;rs63539460	0.000134317	8.63364e-06	0.915192	0.43741	0.148657	-0.12944	0.00387741	-0.0207045	0.0374068	0.0275781	0.0363174	0.0265534	0.584012	0.0342065	1	1	age_Female	0.426041	0.99208
ZNF620	ENSG00000177842	3:40525519:C:T;rs145950139	0.153679	0.00106872	0.927134	0.6217	-0.056817	0.267256	0.00364135	0.0411095	0.03952	0.0792776	0.0397159	0.0830503	1	1	1	1	age_Female	0.613101	0.994569
ZNF621	ENSG00000172888	3:41308752:A:G;rs11712479	0.101135	0.039258	0.672627	0.96483	-0.0858902	0.105283	-0.0228202	-0.00224862	0.0519041	0.0503947	0.0538458	0.0508676	1	1	1	1	age_Female	0.963931	0.999661
ULK4	ENSG00000168038	3:41970743:T:C;rs7622665	0.000293155	6.78535e-06	0.87982	0.269396	0.173683	-0.18146	0.00731244	0.0464414	0.0462592	0.0381731	0.0482389	0.0418134	1	0.0271414	1	1	age_Female	0.257816	0.965217
TRAK1	ENSG00000182606	3:42030203:T:C;rs794898	0.00169633	0.00117389	0.881185	0.722882	-0.314179	0.171588	0.0159461	-0.0198113	0.0973587	0.0513399	0.106411	0.0557094	1	1	1	1	age_Female	0.71622	0.999657
ZBTB47	ENSG00000114853	3:42683119:C:A;rs61149998	0.027738	0.000540517	0.0665541	0.156884	0.131452	-0.289383	-0.101649	0.144178	0.0588437	0.0809105	0.0547936	0.101074	1	1	1	1	age_Female	0.147329	0.926423
RP11-70C1.1	ENSG00000225611	3:42808661:T:TA;rs35489139	0.0294713	0.00010203	0.493483	0.795718	-0.187663	0.610672	-0.057346	-0.0442626	0.084949	0.1508	0.0834331	0.170508	1	0.340677	1	1	age_Female	0.790764	0.999657
CCDC13	ENSG00000244607	3:42822157:CCT:C;rs72422658	0.0463684	0.000285604	0.862846	0.320442	-0.148745	0.494454	-0.0123679	-0.152702	0.0737336	0.131432	0.0714071	0.152922	1	0.844532	1	1	age_Female	0.308659	0.983105
HIGD1A	ENSG00000181061	3:42841042:C:T;rs9755640	0.000772517	0.00059954	0.179111	0.22993	-0.272891	0.151304	-0.111591	0.0533613	0.0786438	0.0426707	0.0824715	0.0441738	1	1	1	1	age_Female	0.218829	0.959622
RP11-70C1.3	ENSG00000235288	3:42874934:T:C;rs1582882	0.0424751	0.00165544	0.514571	0.463731	0.267561	-0.604356	-0.0828839	0.171125	0.130176	0.186833	0.126717	0.232642	1	1	1	1	age_Female	0.45272	0.99208
POMGNT2	ENSG00000144647	3:43128908:A:T;rs503100	0.0658426	0.0555995	0.682298	0.549501	-0.176496	0.100011	-0.0501747	0.0391289	0.0948859	0.0516325	0.122217	0.0651532	1	1	1	1	age_Female	0.539571	0.994569
ZNF197	ENSG00000186448	3:44576475:G:A;rs13058792	0.149777	0.0113389	0.817975	0.17543	0.0308677	-0.0700906	-0.00504614	0.0391575	0.0212647	0.0271636	0.0218672	0.0286923	1	1	1	1	age_Female	0.165328	0.933215
KIAA1143	ENSG00000163807	3:44589263:G:A;rs6441854	0.0115662	0.000846378	0.676892	0.358144	-0.0711254	0.0920878	0.0111734	-0.0273438	0.0276432	0.0267515	0.0267341	0.0296182	1	1	1	1	age_Female	0.346337	0.983105
ZNF502	ENSG00000196653	3:44754177:C:G;rs6771160	0.0267659	0.00292937	0.851494	0.966101	-0.115836	0.161089	-0.010506	0.00241964	0.0515188	0.0528023	0.0559715	0.0567898	1	1	1	1	age_Female	0.965231	0.999661
EXOSC7	ENSG00000075914	3:44960397:A:T;rs6786621	0.108477	0.00359692	0.218549	0.425644	-0.0360952	0.143193	0.0273357	-0.02911	0.022285	0.0480069	0.022076	0.036389	1	1	1	1	age_Female	0.414124	0.99208
CDCP1	ENSG00000163814	3:45147458:T:C;rs4683044	1.23672e-06	6.91352e-07	0.566402	0.99064	2.30904	-1.30464	0.236495	0.0027862	0.446898	0.24597	0.411089	0.236911	0.00599191	0.00297903	1	1	age_Female	0.990478	0.999773
ZNF501	ENSG00000186446	3:45176159:A:G;rs56284937	0.157357	0.0195336	0.662962	0.791779	-0.0512271	0.127004	0.0148814	-0.014091	0.0359537	0.0535015	0.0340427	0.0532308	1	1	1	1	age_Female	0.78669	0.999657
LARS2	ENSG00000011376	3:45561149:C:CT;rs113936742	0.00741554	0.000143683	0.898619	0.748673	0.078198	-0.134131	0.00340506	0.0116451	0.0286031	0.0339108	0.0266574	0.0362458	1	0.460791	1	1	age_Female	0.74253	0.999657
RN7SL145P	ENSG00000244357	3:45726548:GATT:G;rs142858894	0.0221669	4.86231e-05	0.044888	0.15343	0.271432	-0.858345	-0.256109	0.30201	0.116793	0.202015	0.126071	0.20994	1	0.172515	1	1	age_Female	0.143936	0.924412
SACM1L	ENSG00000211456	3:45788731:G:A;rs75572306	0.0535227	0.000203578	0.147322	0.971439	0.0307114	-0.132959	-0.0244667	-0.00122066	0.0157172	0.0344623	0.0167524	0.0340071	1	0.628989	1	1	age_Female	0.970768	0.999661
CCR2	ENSG00000121807	3:46226165:T:C;rs34059564	0.116724	0.0100559	0.436462	0.921329	0.072003	-0.148834	0.0361494	0.00603758	0.0454994	0.0567123	0.0462654	0.0609782	1	1	1	1	age_Female	0.919357	0.999657
CCR1	ENSG00000163823	3:46264618:G:T;rs2007374	2.05361e-06	2.82783e-08	0.0503493	0.0726453	0.447193	-0.438049	-0.176473	0.121303	0.08863	0.0726388	0.0890764	0.0668557	0.00988198	0.000130391	1	1	age_Female	0.0664535	0.901659
CCR5	ENSG00000160791	3:46345422:A:G;rs4683212	0.230072	0.101705	0.396544	0.732091	0.0721572	-0.107392	0.0515016	-0.0252272	0.0597517	0.0650073	0.0604831	0.0734818	1	1	1	1	age_Female	0.725569	0.999657
RP11-24F11.2	ENSG00000223552	3:46397039:G:A;rs3092962	0.117368	0.00061266	0.412197	0.248201	-0.118878	0.502583	-0.0653858	0.134338	0.0752538	0.141996	0.0793989	0.115651	1	1	1	1	age_Female	0.236919	0.96251
ALS2CL	ENSG00000178038	3:46735027:G:A;rs116751098	0.334166	0.108032	0.814215	0.600351	-0.0517633	0.164747	0.0129388	-0.0536406	0.0533371	0.101584	0.0549139	0.102059	1	1	1	1	age_Female	0.591349	0.994569
CCR3	ENSG00000183625	3:46857156:T:C;rs113751780	0.158987	0.0126783	0.992792	0.368954	-0.0995025	0.270194	-0.000614745	-0.121746	0.0701126	0.106423	0.0678726	0.13489	1	1	1	1	age_Female	0.357161	0.983105
CCDC12	ENSG00000160799	3:47022881:G:C;rs1814564	0.122849	0.0969598	0.475609	0.333118	0.104916	-0.0634883	-0.0529984	0.0392784	0.067418	0.0378884	0.0740087	0.0403846	1	1	1	1	age_Female	0.321305	0.983105
SCAP	ENSG00000114650	3:47036756:C:G;rs11720139	0.0282601	0.000476918	0.909137	0.979446	0.0618064	-0.113513	-0.00345135	-0.000900288	0.0277618	0.0314138	0.0301639	0.0348569	1	1	1	1	age_Female	0.978971	0.999773
PLXNB1	ENSG00000164050	3:47804555:CA:C;rs11285718	0.00917744	0.00713505	0.174282	0.120094	-0.642991	0.386456	-0.314608	0.211983	0.241947	0.140655	0.229908	0.135201	1	1	1	1	age_Female	0.111713	0.913028
ZNF589	ENSG00000164048	3:48191998:T:C;rs1551629	1.52397e-05	8.06146e-07	0.969172	0.915337	0.207779	-0.165305	-0.00171178	-0.00311464	0.0456638	0.0313792	0.0441807	0.0292231	0.0707124	0.00345917	1	1	age_Female	0.913239	0.999657
FCF1P2	ENSG00000228638	3:48245812:CA:C;rs35659103	0.0157049	0.000934605	0.271089	0.885219	0.0769341	-0.124101	0.0346455	-0.00580831	0.0312982	0.0363699	0.0313041	0.0401324	1	1	1	1	age_Female	0.882498	0.999657
USP19	ENSG00000172046	3:48327173:ATTTTTTTTTTTTTTT:A	0.0312289	0.00924001	0.774323	0.809159	-0.0544232	0.0590628	-0.0063897	-0.00577832	0.0249047	0.0222449	0.0222243	0.0238618	1	1	1	1	age_Female	0.804577	0.999657
NME6	ENSG00000172113	3:48363595:A:G;rs6804986	0.0654729	0.00526024	0.487841	0.262317	0.0476795	-0.0985983	-0.0181831	0.0411062	0.0255973	0.0345489	0.026112	0.0364625	1	1	1	1	age_Female	0.250806	0.96251
NCKIPSD	ENSG00000213672	3:48723302:G:C;rs6792510	0.00175912	0.000564108	0.470235	0.190615	-0.157627	0.118275	-0.037272	0.0457104	0.0490207	0.0331865	0.0514181	0.0346871	1	1	1	1	age_Female	0.180164	0.935806
DAG1	ENSG00000173402	3:48744484:A:G;rs10865952	0.20417	0.151686	0.972484	0.829979	0.0535525	-0.0433838	0.00156033	-0.00670754	0.041897	0.0300286	0.045121	0.0311548	1	1	1	1	age_Female	0.825891	0.999657
SLC26A6	ENSG00000225697	3:48767877:A:G;rs76985918	0.0376375	0.00838342	0.748082	0.979694	0.0787028	-0.0869369	-0.0124753	0.000873178	0.0373515	0.0323166	0.0387351	0.0342192	1	1	1	1	age_Female	0.979225	0.999773
LAMB2	ENSG00000172037	3:48912496:G:GA;rs35547809	0.120047	0.0573268	0.998122	0.738085	0.237763	-0.269547	0.000354292	0.0468672	0.151624	0.140155	0.15015	0.139764	1	1	1	1	age_Female	0.73168	0.999657
ARIH2	ENSG00000177479	3:48936963:G:A;rs58914641	0.529811	0.24488	0.787104	0.606626	0.0114312	-0.0364671	0.00495466	0.0162337	0.0181299	0.0311731	0.018296	0.0314275	1	1	1	1	age_Female	0.597716	0.994569
WDR6	ENSG00000178252	3:48986399:A:T;rs13315711	0.00343937	0.000862687	0.994296	0.996256	0.181881	-0.147817	-0.000454268	0.000201082	0.0606737	0.0430133	0.0633865	0.0427399	1	1	1	1	age_Female	0.9962	0.999773
APEH	ENSG00000164062	3:49083695:T:TA;rs11374545	0.778731	0.722491	0.503087	0.78564	0.0069371	-0.0173626	0.0182231	-0.0137488	0.0246224	0.0487519	0.0271138	0.0504145	1	1	1	1	age_Female	0.78039	0.999657
TCTA	ENSG00000145022	3:49318905:A:ATG;rs200550939	0.00213861	0.000204934	0.98324	0.378875	-0.08147	0.110154	-0.000594446	0.0253716	0.025838	0.0285653	0.0282266	0.0287031	1	0.632427	1	1	age_Female	0.367144	0.983236
RHOA-IT1	ENSG00000235908	3:49355005:T:C;rs115753735	0.0386314	0.000669142	0.370542	0.350729	-0.200721	0.383241	0.0792711	-0.110174	0.0957632	0.109089	0.0881229	0.117506	1	1	1	1	age_Female	0.3389	0.983105
GPX1	ENSG00000233276	3:49537712:G:A;rs34363169	0.162514	0.0293532	0.801767	0.214979	0.062266	-0.133418	-0.0121063	0.07797	0.0442497	0.060349	0.0480912	0.0624765	1	1	1	1	age_Female	0.204093	0.945619
AMT	ENSG00000145020	3:49622632:G:GT;rs34989545	0.00733596	0.00592472	0.006144	0.00661664	-0.275468	0.167438	-0.260913	0.165031	0.100619	0.0595288	0.0931812	0.0594896	1	1	1	1	age_Female	0.0057424	0.742047
KLHDC8B	ENSG00000185909	3:49675142:T:A;rs1873626	0.125727	0.0447004	0.688185	0.0779109	0.132801	-0.147248	-0.0322303	0.132048	0.0859994	0.0724189	0.0800756	0.0741255	1	1	1	1	age_Female	0.0714796	0.901659
IP6K2	ENSG00000068745	3:49708769:T:C;rs1060970	0.0618699	0.00155882	0.759045	0.862391	-0.0324615	0.0908815	-0.00535651	-0.00530683	0.017188	0.0279316	0.0174148	0.030537	1	1	1	1	age_Female	0.859124	0.999657
RHOA	ENSG00000067560	3:49710514:CCGGG:C;rs66906465	0.232027	0.0635679	0.0656224	0.520323	0.016225	-0.0363334	-0.026962	0.0124737	0.0134924	0.019365	0.014483	0.0193346	1	1	1	1	age_Female	0.509899	0.994569
UBA7	ENSG00000182179	3:49890613:C:T;rs2352974	2.34411e-05	4.41864e-07	0.181503	0.271491	0.160746	-0.15272	0.0484938	-0.0320034	0.0362059	0.0282372	0.0360386	0.0289412	0.107946	0.00192388	1	1	age_Female	0.259883	0.965217
RBM6	ENSG00000004534	3:50092226:G:A;rs9311446	0.000289651	3.40316e-06	0.683329	0.466906	-0.135946	0.184425	0.0170096	-0.0298971	0.0361749	0.0374592	0.0415752	0.0409358	1	0.013987	1	1	age_Female	0.455934	0.99208
HYAL3	ENSG00000186792	3:50332697:G:A;rs13100173	0.0591345	0.00659025	0.417089	0.184584	0.160334	-0.284311	0.073341	-0.136991	0.0839803	0.102435	0.0900006	0.102531	1	1	1	1	age_Female	0.174235	0.934959
RASSF1	ENSG00000068028	3:50350372:C:G;rs370234933	0.384606	0.0998786	0.503388	0.913213	0.0279136	-0.0958176	0.0208311	0.00650748	0.0319628	0.0576869	0.031016	0.0595568	1	1	1	1	age_Female	0.911055	0.999657
ZMYND10	ENSG00000004838	3:50384977:AC:A;rs34963734	0.152249	0.000263095	0.355727	0.390357	-0.0750491	0.535833	-0.0468424	0.160998	0.0520183	0.14155	0.0504832	0.186609	1	0.786391	1	1	age_Female	0.378689	0.984477
MAPKAPK3	ENSG00000114738	3:50590675:C:T;rs809454	0.000410106	0.000131177	0.16659	0.291079	-0.164727	0.112578	0.0663837	-0.0305951	0.0450369	0.0282818	0.0476382	0.0288245	1	0.424488	1	1	age_Female	0.27938	0.971273
CISH	ENSG00000114737	3:51024903:A:G;rs11130267	0.00232977	0.00111528	0.612249	0.497423	-0.286609	0.183242	-0.0523735	0.0394356	0.0917004	0.0545686	0.103	0.0579033	1	1	1	1	age_Female	0.486812	0.994569
DOCK3	ENSG00000088538	3:51096886:CCA:C;rs57596003	0.00142358	0.00103377	0.430704	0.226775	0.845334	-0.499371	-0.227342	0.199429	0.257551	0.147684	0.287329	0.163968	1	1	1	1	age_Female	0.215723	0.957489
RBM15B	ENSG00000179837	3:51405290:T:C;rs151314920	0.715329	0.142865	0.408912	0.0314701	0.00586503	-0.0499437	-0.0132244	0.0826421	0.0160355	0.0338156	0.0159459	0.0378732	1	1	1	1	age_Female	0.0281502	0.837187
GRM2	ENSG00000164082	3:51562760:A:C;rs9861019	0.00586334	4.84186e-06	0.439461	0.718821	0.271231	-0.62573	-0.0767786	-0.0517557	0.0963064	0.129362	0.0989116	0.143342	1	0.0196241	1	1	age_Female	0.71204	0.999657
PCBP4	ENSG00000090097	3:51949198:AAG:A;rs146749180	0.115503	0.0635946	0.156491	0.715351	0.0950684	-0.0917644	0.0781642	-0.0202671	0.0598713	0.0489137	0.0547438	0.0554163	1	1	1	1	age_Female	0.708487	0.999657
PARP3	ENSG00000041880	3:51977181:T:C;rs323867	0.00190948	3.39234e-07	0.50563	0.638326	0.121655	-0.3015	0.025682	-0.0257409	0.0381435	0.055122	0.0384408	0.0545944	1	0.00148754	1	1	age_Female	0.629994	0.998164
PPM1M	ENSG00000164088	3:52258372:T:C;rs352139	0.0541457	0.0263373	0.222023	0.166774	0.0814357	-0.0734099	-0.0542173	0.0489005	0.0417868	0.0325547	0.0441186	0.0351072	1	1	1	1	age_Female	0.156982	0.929627
RP5-1157M23.2	ENSG00000243224	3:52286894:CTTTTTTT:C	0.016717	0.000190279	0.613186	0.597432	0.200881	-0.433664	-0.0405691	0.0673895	0.0825253	0.111853	0.0799964	0.127196	1	0.593291	1	1	age_Female	0.588422	0.994569
GLYCTK	ENSG00000168237	3:52467263:G:A;rs648514	0.15916	0.0793616	0.330429	0.428121	-0.0515128	0.0645424	-0.0399506	0.030397	0.0363127	0.03641	0.0408468	0.0382025	1	1	1	1	age_Female	0.416658	0.99208
STAB1	ENSG00000010327	3:52560583:C:T;rs61418167	0.520037	0.0678529	0.275945	0.174327	0.0314043	-0.176764	0.052813	-0.179906	0.0486443	0.0957455	0.0482079	0.131485	1	1	1	1	age_Female	0.164268	0.933215
NEK4	ENSG00000114904	3:52561779:C:T;rs11711421	0.0234657	0.00102713	0.130916	0.0862257	0.0635112	-0.0979988	0.0391018	-0.0506944	0.0275969	0.0289652	0.0256721	0.0292539	1	1	1	1	age_Female	0.0793499	0.903558
NT5DC2	ENSG00000168268	3:52566914:C:A;rs7614981	0.000671601	1.55941e-05	0.0802891	0.187889	0.348785	-0.391851	0.14931	-0.115526	0.0993123	0.0862285	0.0844935	0.0871237	1	0.0598813	1	1	age_Female	0.17748	0.935806
RP5-966M1.6	ENSG00000243696	3:52871929:G:A;rs3733047	0.311393	0.111431	0.56111	0.595137	-0.0557011	0.117721	-0.0326681	0.0375014	0.0547427	0.0732949	0.0560189	0.0703417	1	1	1	1	age_Female	0.586102	0.994569
TMEM110-MUSTN1	ENSG00000248592	3:52890521:AC:A;rs11290715	0.114508	0.0770621	0.1079	0.330349	-0.135933	0.110227	-0.163242	0.0650202	0.0853697	0.0616964	0.100618	0.0664677	1	1	1	1	age_Female	0.31857	0.983105
ITIH4	ENSG00000055955	3:52893465:C:T;rs6798941	0.0327355	0.00161528	0.826118	0.717488	-0.176995	0.331574	0.0190889	-0.0355411	0.0817263	0.102259	0.086663	0.0979492	1	1	1	1	age_Female	0.710675	0.999657
SFMBT1	ENSG00000163935	3:52912214:G:A;rs9850563	0.00277532	0.000151867	0.508817	0.669574	0.10842	-0.125343	0.0229633	-0.012584	0.0353331	0.0318127	0.034631	0.0294014	1	0.484305	1	1	age_Female	0.661759	0.999657
TMEM110	ENSG00000213533	3:53000232:C:A;rs71299700	0.135472	0.00311256	0.945646	0.606452	-0.0732091	0.272559	-0.00332067	-0.0505164	0.0486394	0.0899301	0.0485842	0.0977496	1	1	1	1	age_Female	0.597541	0.994569
RFT1	ENSG00000163933	3:53107569:G:A;rs2564940	3.52521e-06	1.35747e-10	0.986042	0.557769	0.111645	-0.165144	0.000410815	0.0144676	0.0227162	0.0230259	0.0234234	0.0245984	0.0168258	6.63258e-07	1	1	age_Female	0.547952	0.994569
TKT	ENSG00000163931	3:53286932:C:T;rs141078441	0.0819903	0.00112678	0.322775	0.902834	0.0472743	-0.206589	-0.0266529	-0.00635834	0.0269045	0.0615792	0.026821	0.0519494	1	1	1	1	age_Female	0.900421	0.999657
PRKCD	ENSG00000163932	3:53662618:G:A;rs7630673	0.187661	0.00348713	0.163199	0.241192	-0.0315472	0.106634	-0.0332727	0.048117	0.0237787	0.0356269	0.0236843	0.0408088	1	1	1	1	age_Female	0.2299	0.960148
ACTR8	ENSG00000113812	3:53891323:C:T;rs3821868	0.000124595	1.39841e-07	0.373352	0.243441	0.0771733	-0.113018	-0.0168676	0.022128	0.0193186	0.0199237	0.018862	0.0188576	0.542985	0.000623549	1	1	age_Female	0.232131	0.961339
RP11-884K10.7	ENSG00000271976	3:53897100:A:C;rs1134092	0.0256162	0.0117329	0.597617	0.562222	-0.152251	0.113029	0.0347146	-0.0245234	0.0671834	0.0440197	0.0655563	0.0421723	1	1	1	1	age_Female	0.552493	0.994569
CCDC66	ENSG00000180376	3:56718804:A:T;rs873840	0.000897731	5.01877e-07	0.704697	0.717489	-0.110123	0.206246	0.0127931	0.012313	0.0321579	0.0383437	0.0336585	0.033934	1	0.00217965	1	1	age_Female	0.710675	0.999657
FLNB	ENSG00000136068	3:57706503:T:C;rs12486605	0.0170372	0.00441611	0.159739	0.257872	0.166815	-0.175594	-0.111105	0.0744969	0.0687363	0.0602657	0.0784311	0.0654637	1	1	1	1	age_Female	0.246478	0.96251
RP11-755B10.4	ENSG00000272146	3:57947316:T:C;rs12491132	0.0349052	0.0132109	0.245548	0.0858191	0.306999	-0.272002	-0.165571	0.187317	0.143533	0.107788	0.141736	0.107952	1	1	1	1	age_Female	0.0789753	0.903558
DNASE1L3	ENSG00000163687	3:58186719:C:A;rs3772985	0.121728	0.00924505	0.828534	0.143328	0.143071	-0.351684	0.019377	0.222603	0.0916567	0.132465	0.089231	0.150895	1	1	1	1	age_Female	0.134162	0.913028
ABHD6	ENSG00000163686	3:58222299:T:C;rs12638053	0.0425723	0.00555497	0.72109	0.434258	-0.0644328	0.116257	0.012118	-0.0297945	0.0313634	0.0410069	0.0338472	0.037949	1	1	1	1	age_Female	0.422836	0.99208
RPP14	ENSG00000163684	3:58332446:G:A;rs4681844	0.0217033	0.00107062	0.3578	0.12508	0.0436456	-0.0668478	0.0176726	-0.0327952	0.0187126	0.0198326	0.0191289	0.0212007	1	1	1	1	age_Female	0.116529	0.913028
PDHB	ENSG00000168291	3:58393574:T:G;rs4518147	0.013584	0.00462281	0.892595	0.991236	-0.0688871	0.0542881	0.00377341	0.000217176	0.0274119	0.0187322	0.0278751	0.0197225	1	1	1	1	age_Female	0.991096	0.999773
FAM3D	ENSG00000198643	3:58663863:G:C;rs11929131	0.08214	0.0415624	0.970158	0.661882	-0.419866	0.377442	0.00900065	0.0826083	0.239071	0.182804	0.239984	0.18833	1	1	1	1	age_Female	0.654009	0.999657
C3orf14	ENSG00000114405	3:61926643:GGT:G;rs139424833	0.00933319	0.000340102	0.853108	0.793683	0.228984	-0.319313	-0.0152682	0.0234971	0.0863608	0.0860251	0.0822474	0.0896023	1	0.98058	1	1	age_Female	0.788654	0.999657
SLC25A26	ENSG00000144741	3:66315660:T:G;rs7629911	0.0789295	0.0239429	0.71486	0.0683149	0.0682084	-0.0847815	-0.0136867	0.068321	0.0384218	0.0369685	0.0373561	0.0370697	1	1	1	1	age_Female	0.062386	0.901659
LRIG1	ENSG00000144749	3:66444615:G:A;rs6793110	0.0263835	0.00441506	0.648934	0.45224	0.0908126	-0.109061	-0.0210903	0.029448	0.0402849	0.0374298	0.0461863	0.0390211	1	1	1	1	age_Female	0.441012	0.99208
SUCLG2	ENSG00000172340	3:67422124:G:C;rs1979640	0.0040277	0.00142282	0.782628	0.843425	-0.13691	0.101957	0.0133032	-0.00643278	0.0464921	0.0310621	0.0480873	0.0324834	1	1	1	1	age_Female	0.83961	0.999657
FAM19A1	ENSG00000183662	3:68106935:C:T;rs7428837	0.000378926	1.92688e-05	0.976034	0.251134	0.489289	-0.512061	-0.00377204	0.132826	0.132938	0.114039	0.125242	0.115065	1	0.07299	1	1	age_Female	0.239812	0.96251
EOGT	ENSG00000163378	3:69083175:A:G;rs13073272	0.272803	0.150537	0.00750337	0.290839	-0.0393115	0.0466425	0.084953	-0.0329948	0.0356482	0.0321926	0.0311214	0.0310699	1	1	1	1	age_Female	0.279145	0.971273
FRMD4B	ENSG00000114541	3:69403002:A:T;rs6808102	0.0184171	2.40455e-07	0.58172	0.0295167	-0.1147	0.579907	0.0260651	-0.256245	0.0478559	0.104509	0.0471602	0.116027	1	0.00106041	1	1	age_Female	0.0263577	0.837187
EIF4E3	ENSG00000163412	3:71771215:T:TG;rs34778241	0.000413471	8.80062e-05	0.364987	0.405582	-0.220417	0.195046	-0.0619337	0.0412237	0.0603021	0.0476909	0.0680525	0.0493543	1	0.297637	1	1	age_Female	0.394038	0.988521
FAM86DP	ENSG00000244026	3:75485357:A:ACCT;rs112306242	0.145801	0.00475645	0.945105	0.556587	-0.133043	0.41251	-0.00631023	-0.0780598	0.0907489	0.142817	0.091413	0.132322	1	1	1	1	age_Female	0.546738	0.994569
RP11-803B1.8	ENSG00000272690	3:75509938:T:G;rs6784834	0.122211	0.0347404	0.354336	0.854103	0.159577	-0.195978	-0.0899214	0.0164956	0.102365	0.0915413	0.0966297	0.0894717	1	1	1	1	age_Female	0.850616	0.999657
ZNF717	ENSG00000227124	3:75857835:C:T;rs7431376	0.00209616	1.69053e-08	0.933647	0.574676	-0.129116	0.449235	0.00331206	0.046475	0.0408654	0.0731201	0.0396798	0.0825421	1	7.84068e-05	1	1	age_Female	0.565181	0.994569
CADM2	ENSG00000175161	3:85603643:T:G;rs7652808	8.58411e-06	1.39667e-06	0.243511	0.236601	1.56857	-1.04385	-0.520389	0.30717	0.334092	0.203167	0.443545	0.257965	0.0403196	0.0059121	1	1	age_Female	0.225401	0.959622
CGGBP1	ENSG00000163320	3:88103776:G:A;rs72921637	0.266347	0.0318928	0.903598	0.971798	-0.0217129	0.0803232	0.00231678	0.00148288	0.0194243	0.0369041	0.0190794	0.0418394	1	1	1	1	age_Female	0.971125	0.999661
CRYBG3	ENSG00000080200	3:97494655:T:C;rs7622083	0.00717037	0.00169891	0.251708	0.448036	-0.157031	0.14061	-0.0630393	0.0345634	0.0571894	0.0435791	0.0546766	0.0453753	1	1	1	1	age_Female	0.43671	0.99208
ST3GAL6-AS1	ENSG00000239445	3:98434493:C:T;rs13065271	0.258791	0.0649072	0.164847	0.433097	0.14331	-0.309251	0.177769	-0.128668	0.126178	0.16567	0.127041	0.163469	1	1	1	1	age_Female	0.421643	0.99208
PDLIM1P4	ENSG00000249274	3:98555216:G:A;rs62278513	0.00104959	5.42029e-05	0.38202	0.377104	-0.421531	0.465074	-0.10925	0.101783	0.124836	0.110206	0.124417	0.11472	1	0.190523	1	1	age_Female	0.365352	0.983236
DCBLD2	ENSG00000057019	3:98566671:T:A;rs2439232	0.0323524	0.0241937	0.942978	0.964234	0.353313	-0.218409	0.0112486	-0.00428757	0.162772	0.0954098	0.156864	0.0953768	1	1	1	1	age_Female	0.963312	0.999661
FILIP1L	ENSG00000168386	3:99050789:A:T;rs6440538	0.0142145	0.00139507	0.00778714	0.00911556	0.185097	-0.310486	-0.204038	0.234858	0.0741589	0.0944149	0.07511	0.088292	1	1	1	1	age_Female	0.00794936	0.797959
TMEM45A	ENSG00000181458	3:100305470:C:T;rs80153775	0.333782	0.0468053	0.818988	0.586556	0.10578	-0.455085	0.0263998	0.115895	0.108909	0.226047	0.115054	0.21241	1	1	1	1	age_Female	0.577421	0.994569
TFG	ENSG00000114354	3:100459966:T:G;rs1718279	0.0759994	0.000104055	0.701971	0.841341	-0.0279658	0.116733	0.0059502	0.00548615	0.0155957	0.0288643	0.0155045	0.0273344	1	0.346606	1	1	age_Female	0.837481	0.999657
TBC1D23	ENSG00000036054	3:100675893:T:A;rs1449299	0.00655977	0.00359431	0.512605	0.261987	-0.110599	0.0784268	0.0241356	-0.0276108	0.0398245	0.0262913	0.0367273	0.0244746	1	1	1	1	age_Female	0.250487	0.96251
FAM172BP	ENSG00000175841	3:101231845:C:T;rs75987399	0.442453	0.0784692	0.352114	0.867046	-0.0715848	0.449053	-0.088841	-0.0360201	0.0928283	0.252557	0.0950271	0.214601	1	1	1	1	age_Female	0.863861	0.999657
SENP7	ENSG00000138468	3:101233856:A:AAATT;rs61482049	0.00135882	0.000314844	0.960974	0.572122	0.150987	-0.114031	0.00228957	-0.0176543	0.0457986	0.0305379	0.0466728	0.0311463	1	0.921235	1	1	age_Female	0.562564	0.994569
NXPE3	ENSG00000144815	3:101524761:G:A;rs595230	0.0301881	0.000485853	0.361812	0.395087	0.0609941	-0.143489	0.0259292	-0.0291165	0.0277341	0.0397697	0.0283023	0.0340884	1	1	1	1	age_Female	0.38345	0.985658
ALCAM	ENSG00000170017	3:105219004:C:CCA;rs3830295	0.000135646	6.68602e-06	0.0559792	0.0951277	0.184765	-0.184243	-0.0946481	0.0693517	0.0465247	0.0387287	0.0489412	0.0411569	0.589651	0.0267641	1	1	age_Female	0.0878286	0.910901
IFT57	ENSG00000114446	3:106960681:A:G;rs9821094	0.0609514	0.00641051	0.93326	0.676466	0.0536781	-0.109561	-0.00225308	-0.0186734	0.0283196	0.0393365	0.026836	0.0446165	1	1	1	1	age_Female	0.668812	0.999657
LINC00883	ENSG00000243701	3:106999717:T:G;rs9823214	0.0352563	0.000329269	0.237311	0.868888	-0.139417	0.327295	0.078895	-0.0170286	0.0653106	0.0879542	0.0663579	0.102892	1	0.95566	1	1	age_Female	0.865776	0.999657
KIAA1524	ENSG00000163507	3:108307670:T:G;rs11709183	0.00538887	5.12737e-06	0.727584	0.896503	-0.113073	0.326325	0.0138752	-0.00927127	0.0397368	0.0676612	0.0397195	0.0710909	1	0.0207299	1	1	age_Female	0.894	0.999657
DZIP3	ENSG00000198919	3:108322812:T:C;rs12496990	0.0080924	3.58034e-07	0.717313	0.203942	0.0790756	-0.284944	-0.011024	-0.0793966	0.0292568	0.0522142	0.0303618	0.0620848	1	0.00156712	1	1	age_Female	0.193238	0.943557
DPPA4	ENSG00000121570	3:109043651:A:AC;rs34220472	0.00928013	0.00186855	0.952905	0.825338	-0.283734	0.252037	-0.00674422	-0.0183022	0.106926	0.0788522	0.113905	0.082714	1	1	1	1	age_Female	0.821168	0.999657
PVRL3	ENSG00000177707	3:111250441:GA:G;rs149612031	0.00668677	5.41808e-05	0.0596054	0.688165	-0.252396	0.483397	0.171889	-0.0407535	0.091104	0.114545	0.0902028	0.101245	1	0.1905	1	1	age_Female	0.680793	0.999657
PHLDB2	ENSG00000144824	3:111583033:G:A;rs67396907	0.42621	0.0621781	0.993098	0.4695	-0.038741	0.170833	0.000415644	0.0792417	0.0484876	0.0905626	0.0479262	0.109136	1	1	1	1	age_Female	0.458538	0.99208
ABHD10	ENSG00000144827	3:111710206:T:C;rs6795538	0.0348036	0.000720478	0.323221	0.320458	0.043107	-0.100408	0.0200717	-0.0281526	0.0201425	0.0287625	0.0202169	0.0281941	1	1	1	1	age_Female	0.308678	0.983105
C3orf52	ENSG00000114529	3:111837369:G:C;rs7617986	0.338344	0.0372103	0.438112	0.841753	-0.075026	0.381517	-0.0627453	0.0357418	0.0779817	0.180649	0.0805942	0.178551	1	1	1	1	age_Female	0.837902	0.999657
SLC35A5	ENSG00000138459	3:112312643:CCT:C;rs35352244	0.000543887	1.853e-05	0.0437849	0.0955551	0.115762	-0.120149	-0.0695273	0.0450335	0.0323834	0.0266982	0.0340444	0.0267602	1	0.0703481	1	1	age_Female	0.0882301	0.911498
CD200R1L	ENSG00000206531	3:112573347:A:G;rs4478054	0.00104628	0.000197511	0.22776	0.550765	-0.931966	0.803675	0.347633	-0.134588	0.275921	0.20785	0.28643	0.224814	1	0.612088	1	1	age_Female	0.540852	0.994569
RP11-484K9.4	ENSG00000272844	3:112606564:A:G;rs66682130	0.0143469	0.00160623	0.13395	0.831056	0.406579	-0.539068	-0.230632	-0.0345739	0.163125	0.16616	0.152626	0.161627	1	1	1	1	age_Female	0.826995	0.999657
RP11-572M11.4	ENSG00000240057	3:112738318:C:T;rs2293560	0.000191246	1.93098e-05	0.717768	0.337787	0.481112	-0.407683	-0.0473341	0.0910069	0.124137	0.0908041	0.130585	0.0944825	0.818914	0.0731262	1	1	age_Female	0.326001	0.983105
WDR52	ENSG00000206530	3:113010950:C:T;rs775214	0.00851342	0.00354361	0.418858	0.491638	-0.176933	0.136689	-0.0410056	0.0292605	0.0659059	0.04575	0.0505123	0.0423897	1	1	1	1	age_Female	0.480941	0.994569
GRAMD1C	ENSG00000178075	3:113575370:T:TTATG;rs71297436	0.0379174	0.0110961	0.931836	0.960125	-0.242444	0.256034	-0.00911184	-0.00502574	0.115233	0.09892	0.106257	0.100266	1	1	1	1	age_Female	0.959076	0.999657
RP11-435F17.3	ENSG00000241889	3:113584487:T:A;rs12636259	0.00184162	0.000144638	0.905745	0.842771	-0.428993	0.459743	-0.0159667	-0.0253784	0.134021	0.116286	0.134501	0.127612	1	0.463564	1	1	age_Female	0.83893	0.999657
KIAA1407	ENSG00000163617	3:113785818:T:G;rs13087347	0.052359	0.0014751	0.320192	0.470012	-0.0744737	0.200026	-0.0401278	0.0436949	0.0379234	0.06115	0.0401648	0.0602485	1	1	1	1	age_Female	0.459066	0.99208
ZNF80	ENSG00000174255	3:113960449:T:G;rs1354350	9.95213e-05	1.30192e-06	0.227588	0.112236	-0.432054	0.462559	0.136962	-0.141923	0.106513	0.089737	0.112807	0.0885646	0.437297	0.00551624	1	1	age_Female	0.104159	0.913028
ZBTB20-AS1	ENSG00000241560	3:114076750:A:G;rs1521066	0.10794	0.071754	0.442382	0.525415	-0.36722	0.280881	0.162859	0.0904218	0.22637	0.154316	0.211156	0.141888	1	1	1	1	age_Female	0.515048	0.994569
ZBTB20	ENSG00000181722	3:114932225:A:G;rs7653569	0.05814	0.000235509	0.548736	0.483706	-0.08007	0.300006	-0.0243724	-0.0640948	0.0417716	0.0785983	0.0405044	0.0911733	1	0.715241	1	1	age_Female	0.472886	0.99289
IGSF11	ENSG00000144847	3:118931389:C:T;rs6784208	4.07938e-07	1.60037e-07	0.853422	0.731294	2.27746	-1.3205	0.0825966	-0.0862455	0.419652	0.234053	0.445896	0.25044	0.00200379	0.000711844	1	1	age_Female	0.724769	0.999657
B4GALT4	ENSG00000121578	3:118957370:G:A;rs9842789	2.75548e-06	5.43512e-12	0.835341	0.332299	-0.10388	0.202597	-0.00423539	-0.0253398	0.0208818	0.0258615	0.0203229	0.0260092	0.0131932	2.70778e-08	1	1	age_Female	0.320494	0.983105
TMEM39A	ENSG00000176142	3:119204063:C:CA;rs11382133	0.0948713	0.0113443	0.869695	0.706935	0.0241658	-0.0507363	-0.0025308	-0.00817613	0.01433	0.0196641	0.0153874	0.0216838	1	1	1	1	age_Female	0.699863	0.999657
TIMMDC1	ENSG00000113845	3:119227138:T:C;rs7642119	0.00314298	4.6083e-05	0.456897	0.539584	0.0522187	-0.0719005	0.013415	0.0105569	0.0172477	0.0168657	0.017961	0.0171496	1	0.164378	1	1	age_Female	0.529401	0.994569
POPDC2	ENSG00000121577	3:119389745:A:G;rs7613999	0.0438863	0.00447589	0.928169	0.889327	-0.106741	0.15242	-0.00499517	-0.0073658	0.0522919	0.0523943	0.0552697	0.0527958	1	1	1	1	age_Female	0.886696	0.999657
FSTL1	ENSG00000163430	3:120073801:T:TG;rs34399414	0.694343	0.383728	0.0829225	0.583083	-0.0403918	0.182889	-0.174357	0.112339	0.102487	0.209031	0.0995358	0.203995	1	1	1	1	age_Female	0.573822	0.994569
IQCB1	ENSG00000173226	3:121483058:C:G;rs74350857	1.98726e-05	4.03176e-06	0.133659	0.142506	-0.186453	0.137886	-0.0602765	0.0404208	0.0415974	0.0282439	0.0398592	0.0273431	0.0916524	0.0164294	1	1	age_Female	0.133377	0.913028
EAF2	ENSG00000145088	3:121503036:C:CT;rs61611986	0.000761692	0.000217378	0.464985	0.828674	0.302253	-0.241297	-0.061447	0.0132871	0.0869991	0.0628442	0.0837719	0.061238	1	0.666482	1	1	age_Female	0.82455	0.999657
SLC15A2	ENSG00000163406	3:121504854:GA:G;rs11308989	0.000189732	4.15553e-05	0.104931	0.581809	0.282071	-0.210111	-0.11462	0.0264467	0.0727383	0.0489719	0.070044	0.047862	0.812813	0.149391	1	1	age_Female	0.572486	0.994569
ILDR1	ENSG00000145103	3:121716240:T:C;rs1806655	0.556341	0.247245	0.969205	0.884064	-0.0631439	0.228425	0.00422363	-0.0285431	0.106971	0.196252	0.109129	0.195239	1	1	1	1	age_Female	0.881346	0.999657
WDR5B	ENSG00000196981	3:122069638:A:G;rs9821819	0.00241177	6.0349e-05	0.299189	0.886731	-0.0804622	0.104465	-0.0265744	0.00330096	0.0258365	0.0249237	0.0254629	0.0231144	1	0.210256	1	1	age_Female	0.884046	0.999657
RP11-299J3.8	ENSG00000272758	3:122185952:CTTG:C;rs144224961	0.113352	0.0055391	0.344852	0.549436	-0.0553955	0.191409	-0.0335959	0.0453219	0.0346774	0.0674914	0.0353955	0.0754529	1	1	1	1	age_Female	0.539511	0.994569
HSPBAP1	ENSG00000169087	3:122507436:G:A;rs13093464	4.85949e-05	1.55905e-06	0.835126	0.956365	0.216976	-0.195988	0.0117482	-0.00228235	0.0510643	0.0383414	0.0562973	0.0416075	0.219406	0.00657606	1	1	age_Female	0.955247	0.999657
PDIA5	ENSG00000065485	3:122833081:G:T;rs857046	0.0863965	0.020662	0.120117	0.141754	-0.0766789	0.109919	0.0702225	-0.065214	0.0442731	0.0467379	0.0447903	0.0440306	1	1	1	1	age_Female	0.132652	0.913028
MYLK-AS1	ENSG00000239523	3:123354268:G:C;rs9850230	0.290296	0.00607465	0.161215	0.815099	-0.0719042	0.507367	0.0956179	0.0390668	0.0676326	0.180943	0.0677393	0.166613	1	1	1	1	age_Female	0.810727	0.999657
UMPS	ENSG00000114491	3:124444599:C:T;rs961077	0.00124467	2.47595e-05	0.593377	0.421699	-0.0818645	0.0978262	0.0142434	-0.0184646	0.0246278	0.0221044	0.026589	0.0228854	1	0.0924024	1	1	age_Female	0.410149	0.991366
RP11-71H17.9	ENSG00000272947	3:124470218:AT:A;rs373504464	0.0269937	0.00143465	0.59382	0.682812	-0.18786	0.375621	0.0441901	-0.0452759	0.0836796	0.114526	0.0825917	0.110473	1	1	1	1	age_Female	0.675324	0.999657
RP11-379B18.5	ENSG00000241288	3:125627118:G:A;rs139355261	0.060002	2.50808e-05	0.417346	0.567808	0.185803	-0.821775	0.0808408	-0.0943881	0.0976586	0.185825	0.0992589	0.164668	1	0.0935011	1	1	age_Female	0.558178	0.994569
FAM86JP	ENSG00000171084	3:125637416:T:G;rs13325495	0.015103	4.15252e-05	0.279636	0.533006	-0.216101	0.516114	-0.0951813	-0.0810577	0.0873849	0.120289	0.087556	0.129564	1	0.149325	1	1	age_Female	0.522727	0.994569
ALG1L	ENSG00000189366	3:125712049:A:G;rs60179307	0.000332267	1.67195e-08	0.449691	0.269279	0.527968	-1.21534	-0.110053	0.239358	0.141981	0.197737	0.145008	0.215453	1	7.75785e-05	1	1	age_Female	0.257702	0.965217
SLC41A3	ENSG00000114544	3:125805034:G:C;rs1130056	0.000565038	0.000156823	0.699665	0.987456	-0.201668	0.143706	-0.0234654	-0.000608405	0.0565934	0.0365561	0.0606508	0.0385997	1	0.497912	1	1	age_Female	0.987205	0.999773
ZXDC	ENSG00000070476	3:126190604:T:A;rs777501	0.14827	0.0354347	0.689396	0.936039	-0.0274748	0.0476887	0.00704315	0.00203033	0.0188566	0.0223623	0.0175706	0.025236	1	1	1	1	age_Female	0.9344	0.999657
CHST13	ENSG00000180767	3:126249265:G:A;rs744233	2.83336e-06	2.53119e-09	0.959135	0.917762	0.71032	-0.922137	0.00784628	0.0176412	0.142982	0.140673	0.152744	0.170419	0.0135633	1.2008e-05	1	1	age_Female	0.91572	0.999657
TXNRD3	ENSG00000197763	3:126375847:C:T;rs7643128	0.0146147	7.68054e-05	0.329849	0.653963	0.183767	-0.519549	-0.0732363	0.0609237	0.0739373	0.125901	0.074789	0.135499	1	0.262367	1	1	age_Female	0.645955	0.999657
PODXL2	ENSG00000114631	3:127301341:C:T;rs6439080	0.399532	0.190388	0.628602	0.363129	0.0495766	-0.110408	0.0270131	0.0904891	0.0585935	0.0837392	0.0556734	0.099043	1	1	1	1	age_Female	0.351306	0.983105
TPRA1	ENSG00000163870	3:127398176:A:G;rs782456	6.09658e-05	2.70721e-05	0.200613	0.338831	-0.279185	0.179048	0.0849973	-0.0390325	0.0666522	0.0406696	0.0659716	0.0406113	0.272761	0.100573	1	1	age_Female	0.327039	0.983105
ABTB1	ENSG00000114626	3:127398176:A:G;rs782456	0.00666455	0.00376695	0.78423	0.67936	-0.259284	0.16938	-0.0254225	0.0236302	0.0935505	0.0570823	0.0925952	0.0570004	1	1	1	1	age_Female	0.671785	0.999657
RP11-723O4.9	ENSG00000261159	3:128603080:T:G;rs789232	0.0612982	0.00527084	0.88733	0.724704	-0.276452	0.519145	-0.0215832	-0.0582553	0.14605	0.181953	0.151941	0.164945	1	1	1	1	age_Female	0.718074	0.999657
RP11-723O4.2	ENSG00000231305	3:128603080:T:G;rs789232	0.0121601	0.000519776	0.00133357	0.085174	-0.265048	0.463827	-0.356502	0.203763	0.10376	0.129267	0.107946	0.117184	1	1	1	1	age_Female	0.078351	0.903558
ACAD9	ENSG00000177646	3:128648446:C:T;rs62265281	0.0281704	7.61858e-07	0.636961	0.587587	-0.0521444	0.299692	0.0110062	0.030654	0.0234082	0.0567463	0.0232485	0.0563376	1	0.0032737	1	1	age_Female	0.578477	0.994569
RPL32P3	ENSG00000251474	3:129109709:G:A;rs139128882	0.120869	0.00386059	0.967698	0.647531	-0.0356241	0.104231	0.000937081	-0.0175118	0.0227689	0.0352244	0.0230815	0.038186	1	1	1	1	age_Female	0.639393	0.999657
EFCAB12	ENSG00000172771	3:129213063:T:G;rs12638398	0.183594	0.00413677	0.16282	0.727277	0.0835942	-0.445211	-0.0910073	0.0501331	0.0624241	0.15165	0.0647224	0.143344	1	1	1	1	age_Female	0.720681	0.999657
IFT122	ENSG00000163913	3:129241271:A:G;rs2713631	0.164476	0.00428515	0.461264	0.460745	0.031932	-0.113127	0.0184142	-0.0242298	0.0227996	0.0386907	0.0248959	0.0327206	1	1	1	1	age_Female	0.449659	0.99208
ALG1L2	ENSG00000251287	3:129813361:G:C;rs4487280	9.79889e-11	6.4052e-13	0.256312	0.0773347	1.03996	-0.853333	0.152088	-0.199444	0.143645	0.10322	0.133206	0.111737	5.01703e-07	3.22566e-09	1	1	age_Female	0.0709176	0.901659
FAM86HP	ENSG00000253540	3:129817600:A:C;rs202210309	0.0173158	4.64418e-05	0.0859195	0.236203	0.235537	-0.717978	0.166056	-0.167976	0.0973038	0.168497	0.0957304	0.140947	1	0.165612	1	1	age_Female	0.224993	0.959622
RP11-77P16.4	ENSG00000249846	3:129836538:C:T;rs61433746	8.9881e-12	1.99596e-16	0.545601	0.39155	0.970432	-1.15724	0.0755691	-0.0969442	0.125519	0.117126	0.124608	0.11265	4.62438e-08	1.02772e-12	1	1	age_Female	0.379902	0.984709
COL6A4P2	ENSG00000228252	3:129859700:G:A;rs2449399	0.000483356	1.96275e-06	0.544871	0.678288	-0.520904	0.82421	-0.0845095	-0.0685789	0.144314	0.163	0.139097	0.164841	1	0.00822196	1	1	age_Female	0.670678	0.999657
NEK11	ENSG00000114670	3:130660171:C:A;rs2669861	0.00145993	1.72797e-08	0.359314	0.737792	-0.14936	0.510434	-0.0462977	0.0270065	0.0456157	0.0831462	0.0502716	0.0804435	1	8.00739e-05	1	1	age_Female	0.731373	0.999657
ASTE1	ENSG00000034533	3:130719304:T:C;rs62282198	0.127726	0.000776569	0.794353	0.58008	-0.0283345	0.140577	0.00511951	-0.0218172	0.0184468	0.0405312	0.0195875	0.0393033	1	1	1	1	age_Female	0.570727	0.994569
NUDT16P1	ENSG00000246082	3:131077542:T:C;rs6787004	2.79944e-05	1.51264e-12	0.952411	0.160856	0.347594	-0.897787	0.00547323	-0.14905	0.07911	0.110926	0.0914786	0.105501	0.128438	7.58894e-09	1	1	age_Female	0.151188	0.929627
RP11-933H2.4	ENSG00000250608	3:131080065:T:TGAC;rs142933557	0.0245612	4.26751e-05	0.167099	0.276644	0.175547	-0.493228	0.12308	-0.117044	0.076889	0.115148	0.0884317	0.106995	1	0.153033	1	1	age_Female	0.265008	0.965217
RP11-65E22.2	ENSG00000240890	3:132102933:A:G;rs6776932	0.00310783	0.000524758	0.776339	0.995825	0.435005	-0.410958	0.0436937	-0.000629637	0.143505	0.114622	0.153382	0.120024	1	1	1	1	age_Female	0.995754	0.999773
ACAD11	ENSG00000240303	3:132314362:C:T;rs111608953	0.15843	0.00640121	0.547827	0.0824346	0.0789747	-0.29897	0.0339091	-0.190931	0.0555729	0.107322	0.0562255	0.108822	1	1	1	1	age_Female	0.0757604	0.903558
NPHP3	ENSG00000113971	3:132434859:C:CTGTGGCCCATGGGCCTCA;rs11269961	1.65341e-06	9.22684e-09	0.168266	0.0522986	0.220614	-0.267921	0.0588714	-0.0779015	0.0432781	0.0426892	0.0424158	0.0396586	0.00798268	4.3117e-05	1	1	age_Female	0.0473896	0.898484
RAB6B	ENSG00000154917	3:133607321:A:T;rs2715610	0.0205907	0.0113662	0.412098	0.41974	0.561445	-0.420533	0.20647	-0.134892	0.23859	0.163033	0.250666	0.166482	1	1	1	1	age_Female	0.40819	0.988521
ANAPC13	ENSG00000129055	3:134222955:CT:C;rs138695656	0.0127728	0.000742359	0.751627	0.437911	-0.0793416	0.137363	-0.0100936	-0.0291576	0.0312848	0.0394501	0.0318032	0.0374355	1	1	1	1	age_Female	0.426558	0.99208
PCCB	ENSG00000114054	3:136037227:A:C;rs553018	0.0169097	0.000600003	0.903882	0.807808	-0.0458599	0.0810965	-0.00216174	-0.00652398	0.0188741	0.0228723	0.0178556	0.0267479	1	1	1	1	age_Female	0.803204	0.999657
RP11-85F14.5	ENSG00000239213	3:136622560:C:T;rs6800032	3.35568e-05	3.31129e-06	0.536093	0.963588	-0.231405	0.171146	0.0286014	0.00149524	0.0532386	0.034715	0.0460646	0.0326706	0.153153	0.013626	1	1	age_Female	0.962639	0.999661
DZIP1L	ENSG00000158163	3:137827367:C:T;rs7622521	0.00889646	3.22665e-05	0.137718	0.074905	0.393707	-0.958863	-0.242623	0.337523	0.147522	0.220084	0.162133	0.187512	1	0.118418	1	1	age_Female	0.0686084	0.901659
FAIM	ENSG00000158234	3:138227033:A:T;rs6439809	0.016534	0.00304097	0.369539	0.136197	0.148102	-0.145832	0.052799	-0.0748926	0.060737	0.047995	0.0585715	0.0498512	1	1	1	1	age_Female	0.127237	0.913028
NMNAT3	ENSG00000163864	3:139396734:T:C;rs4549242	6.64719e-06	4.01117e-07	0.43792	0.273081	-0.400733	0.325589	-0.0645966	0.0664834	0.0842102	0.059951	0.0829374	0.0603231	0.0313681	0.00175048	1	1	age_Female	0.261453	0.965217
RNF7	ENSG00000114125	3:140521256:C:T;rs114089312	0.0770799	0.00312088	0.802688	0.557208	-0.0349318	0.0854494	0.00466404	0.0154	0.0195533	0.028202	0.0186159	0.0261464	1	1	1	1	age_Female	0.547371	0.994569
ACPL2	ENSG00000155893	3:140941677:A:G;rs1511373	0.0020125	0.000183038	0.647736	0.463481	0.149819	-0.152345	-0.0213349	0.0284167	0.0472228	0.0391836	0.0465516	0.0386105	1	0.572733	1	1	age_Female	0.452457	0.99208
ZBTB38	ENSG00000177311	3:141118028:A:G;rs13068733	0.0110155	0.00607958	0.519983	0.764607	-0.152269	0.101094	0.0520687	-0.0138322	0.0587688	0.036057	0.080642	0.046067	1	1	1	1	age_Female	0.758885	0.999657
RP11-80H8.4	ENSG00000241679	3:142874570:G:GTTT;rs35310454	0.175589	0.0464671	0.0202927	0.0444795	0.103705	-0.245877	-0.183064	0.272824	0.0760174	0.121939	0.0776053	0.134038	1	1	1	1	age_Female	0.040098	0.883025
COMMD2	ENSG00000114744	3:149456154:G:A;rs12330718	0.00578276	0.00115297	0.195501	0.222679	-0.0678076	0.0790074	0.0343338	-0.0286355	0.0240355	0.0236001	0.026344	0.0233351	1	1	1	1	age_Female	0.211684	0.951667
PFN2	ENSG00000070087	3:149711753:A:G;rs10935790	0.30487	0.103586	0.179887	0.770298	-0.0630325	0.125231	0.0806308	0.0243063	0.061114	0.0762276	0.0596978	0.083017	1	1	1	1	age_Female	0.764713	0.999657
GPR171	ENSG00000174946	3:150069726:A:G;rs35494336	0.0120476	0.00215488	0.139434	0.191674	-0.122578	0.132822	0.0682313	-0.0529749	0.0479219	0.0421568	0.0457965	0.0402966	1	1	1	1	age_Female	0.181179	0.935806
EIF2A	ENSG00000144895	3:150302010:C:T;rs14434	5.00446e-05	8.34882e-06	0.526757	0.794123	-0.241719	0.180202	0.0385306	-0.0105135	0.0569922	0.0383248	0.0606581	0.0401791	0.225551	0.0331477	1	1	age_Female	0.78911	0.999657
SELT	ENSG00000198843	3:150346471:T:C;rs2049227	0.00400752	0.0001143	0.450263	0.37173	-0.0542804	0.0763785	-0.015275	0.0173507	0.018422	0.0190068	0.0201522	0.0193363	1	0.377077	1	1	age_Female	0.35996	0.983105
IGSF10	ENSG00000152580	3:151251925:C:CATT	0.000226258	1.16464e-05	0.29898	0.31911	0.937249	-0.978309	-0.2394	0.211886	0.244821	0.21183	0.229287	0.211605	0.960011	0.0454676	1	1	age_Female	0.307333	0.983105
SUCNR1	ENSG00000198829	3:151563759:T:A;rs10935878	0.0385942	0.00123163	0.505512	0.520993	-0.216248	0.426621	0.0731668	-0.080221	0.103151	0.128217	0.109486	0.124545	1	1	1	1	age_Female	0.510569	0.994569
RP11-38P22.2	ENSG00000241732	3:152233157:A:G;rs78534088	0.167141	0.0327909	0.826036	0.765931	0.0815722	-0.20977	0.0141814	-0.0263266	0.0586146	0.0968917	0.0643523	0.0881899	1	1	1	1	age_Female	0.760254	0.999657
RP11-362A9.3	ENSG00000243305	3:152240353:CT:C;rs199666313	0.00128705	1.50872e-05	0.984655	0.995775	0.557259	-0.905777	-0.00336151	-0.00121676	0.16817	0.198951	0.174337	0.229207	1	0.057995	1	1	age_Female	0.995704	0.999773
LINC00886	ENSG00000240875	3:156532784:G:GA;rs35104070	2.76731e-05	5.10823e-08	0.516884	0.85146	0.447915	-0.544086	0.0640147	-0.0163666	0.101873	0.0922307	0.0984104	0.0871738	0.127019	0.000233242	1	1	age_Female	0.847896	0.999657
LEKR1	ENSG00000197980	3:156546675:T:G;rs344072	1.26794e-06	4.92865e-09	0.856797	0.475574	-0.762337	0.748706	0.0253524	-0.0813	0.147714	0.116767	0.140127	0.113521	0.00614062	2.31942e-05	1	1	age_Female	0.464658	0.99208
RP11-555M1.3	ENSG00000241770	3:156863364:A:G;rs59210914	0.589699	0.232666	0.821377	0.987119	0.0537466	-0.246067	-0.022093	-0.00433816	0.0993403	0.204907	0.0975948	0.268034	1	1	1	1	age_Female	0.986873	0.999773
CCNL1	ENSG00000163660	3:156942911:T:TA;rs59833847	0.0673922	0.000203827	0.627476	0.223623	-0.031905	0.143432	0.0083787	-0.0558467	0.0172521	0.0371802	0.0172118	0.0456032	1	0.629417	1	1	age_Female	0.212601	0.953092
RP11-550I24.2	ENSG00000243176	3:157054271:T:G;rs988587	0.00182532	0.000620377	0.858959	0.657415	-0.483065	0.33973	0.0242429	0.0387398	0.15078	0.0960859	0.136072	0.0870892	1	1	1	1	age_Female	0.649501	0.999657
GFM1	ENSG00000168827	3:158373930:GT:G;rs58800295	0.0424004	0.0187477	0.112247	0.0695878	0.0759549	-0.0590395	-0.0648021	0.0474629	0.0369405	0.0247042	0.0404399	0.0258728	1	1	1	1	age_Female	0.0635792	0.901659
RP11-379F4.4	ENSG00000240207	3:158460179:A:G;rs113646798	0.000690182	1.62446e-07	0.139752	0.114386	0.307492	-0.621453	0.143199	-0.165514	0.0877588	0.110216	0.0961921	0.103912	1	0.000721746	1	1	age_Female	0.10621	0.913028
MFSD1	ENSG00000118855	3:158548411:T:TATTG;rs112101770	0.292576	0.209451	0.538926	0.584137	0.0445402	-0.0374775	-0.0248646	0.0151288	0.0420937	0.0296665	0.0403266	0.0275493	1	1	1	1	age_Female	0.574906	0.994569
KRT8P12	ENSG00000229320	3:160304184:G:A;rs7644453	0.00611671	0.000266639	0.101289	0.242648	-0.115879	0.164534	0.0654895	-0.0483617	0.0413616	0.0435085	0.0395939	0.0411444	1	0.795391	1	1	age_Female	0.231349	0.960748
IFT80	ENSG00000068885	3:160315412:G:A;rs61539331	0.191663	0.00591109	0.0144987	0.0144438	0.0312474	-0.142771	-0.0613036	0.12501	0.0237685	0.0507446	0.0246351	0.0502068	1	1	1	1	age_Female	0.0126564	0.817667
PPM1L	ENSG00000163590	3:160555606:G:T;rs79300295	0.0387231	1.41367e-05	0.760685	0.778036	0.0957909	-0.375232	0.013492	0.022189	0.0457235	0.0821202	0.0441747	0.0785036	1	0.0546099	1	1	age_Female	0.772602	0.999657
RP11-16N11.2	ENSG00000260572	3:160614783:G:A;rs6441334	0.00223129	0.00123815	0.694347	0.848312	-0.51828	0.310585	-0.065401	0.0182953	0.165087	0.0933897	0.165946	0.0954002	1	1	1	1	age_Female	0.844634	0.999657
B3GALNT1	ENSG00000169255	3:160854123:T:C;rs34221255	0.039064	0.00919263	0.793403	0.352648	0.275511	-0.331859	-0.035249	0.122088	0.131743	0.124901	0.134229	0.130734	1	1	1	1	age_Female	0.340831	0.983105
SERPINI1	ENSG00000163536	3:167559117:T:G;rs6787305	0.00607744	1.40381e-05	0.447415	0.695736	-0.116238	0.272861	-0.0323088	0.0205947	0.0414563	0.059693	0.0423573	0.0525076	1	0.0542433	1	1	age_Female	0.688535	0.999657
PDCD10	ENSG00000114209	3:167560826:A:G;rs62274847	0.0498582	0.0014743	0.450564	0.946229	-0.0385371	0.0956314	-0.014941	-0.00171739	0.0194095	0.029234	0.0197247	0.0253997	1	1	1	1	age_Female	0.944844	0.999657
RP11-641D5.1	ENSG00000213178	3:168584398:A:AAACT;rs113824737	0.0266918	0.0127224	0.0636326	0.0514302	-0.357784	0.280694	-0.325142	0.238737	0.159047	0.110615	0.173337	0.12108	1	1	1	1	age_Female	0.0465834	0.898484
RP11-379K17.4	ENSG00000239219	3:169710363:G:T;rs2160898	0.0118808	0.000179708	0.93014	0.942331	-0.327412	0.664329	-0.0116759	-0.0133721	0.127743	0.170642	0.132844	0.184383	1	0.563565	1	1	age_Female	0.940819	0.999657
GPR160	ENSG00000173890	3:169752951:C:T;rs2160901	6.43514e-05	9.56597e-07	0.415743	0.491827	-0.26814	0.286036	-0.0515315	0.0377861	0.0642372	0.054716	0.063054	0.0547648	0.287458	0.00408467	1	1	age_Female	0.481137	0.994569
RP11-379K17.12	ENSG00000268220	3:169907753:C:T;rs57184265	0.00017865	7.65055e-06	0.170532	0.255952	-0.367574	0.360157	-0.127061	0.0846513	0.0943766	0.0762438	0.0920378	0.0740853	0.768729	0.0304568	1	1	age_Female	0.244595	0.96251
PRKCI	ENSG00000163558	3:169982019:C:CT;rs66760963	0.342839	0.103176	0.601333	0.383528	0.0232476	-0.064096	-0.0123763	0.0358282	0.0243904	0.0389681	0.0236113	0.0409324	1	1	1	1	age_Female	0.371819	0.984477
RPL22L1	ENSG00000163584	3:170981898:C:T	0.239186	0.0533248	0.320292	0.445247	0.034419	-0.148816	-0.0290041	0.0720576	0.0290663	0.0760954	0.0290369	0.0940177	1	1	1	1	age_Female	0.433922	0.99208
MFN1	ENSG00000171109	3:179041466:G:A;rs73043409	0.146244	0.00234475	0.171788	0.858727	0.0224152	-0.0964233	-0.0209022	0.00626245	0.0153064	0.0308711	0.0151856	0.0350918	1	1	1	1	age_Female	0.855364	0.999657
ZMAT3	ENSG00000172667	3:179253127:A:G;rs1819870	0.0388395	0.0251783	0.883273	0.602566	-0.0958266	0.0715354	-0.0080997	-0.0194551	0.0457685	0.0314698	0.0550247	0.0372425	1	1	1	1	age_Female	0.593602	0.994569
MRPL47	ENSG00000136522	3:180066454:TCAAAAA:T;rs142375658	0.00352343	3.55331e-05	0.956663	0.690304	-0.0688827	0.12287	0.00112627	0.0122365	0.0230405	0.028366	0.0206734	0.030621	1	0.129731	1	1	age_Female	0.682978	0.999657
DCUN1D1	ENSG00000043093	3:182531596:A:G;rs9829133	0.0681647	0.0115078	0.144395	0.212314	0.052539	-0.0769865	-0.0434927	0.0379651	0.0284909	0.0298993	0.0295617	0.0302432	1	1	1	1	age_Female	0.201492	0.945619
MCCC1	ENSG00000078070	3:182758344:C:CAAAAA;rs59767617	0.216831	0.174971	0.0626709	0.162932	-0.0489269	0.0353422	0.0740221	-0.0375678	0.0393644	0.025869	0.0393161	0.0267246	1	1	1	1	age_Female	0.153214	0.929627
ABCF3	ENSG00000161204	3:183131084:A:G;rs73061124	0.237936	0.0105478	0.638813	0.227874	0.0192485	-0.084965	0.00749278	0.0380387	0.0162115	0.0325922	0.0159147	0.0313495	1	1	1	1	age_Female	0.216799	0.958622
MCF2L2	ENSG00000053524	3:183146433:C:G;rs6777106	0.0309165	0.0129049	0.427603	0.623312	0.310289	-0.255354	0.109533	-0.0493832	0.141722	0.10084	0.137505	0.100229	1	1	1	1	age_Female	0.614752	0.994569
LINC00888	ENSG00000240024	3:183155500:C:T;rs6443881	0.0436557	0.00169612	0.719343	0.961362	-0.0837732	0.152923	-0.0150794	0.00234529	0.0409942	0.0473875	0.0418449	0.0482901	1	1	1	1	age_Female	0.960372	0.999657
KLHL24	ENSG00000114796	3:183356632:C:T;rs13078822	0.0852389	0.00517092	0.246319	0.197527	0.0446301	-0.11855	-0.0300939	0.0537278	0.0256722	0.0414546	0.0258042	0.0414136	1	1	1	1	age_Female	0.186942	0.94199
MAP6D1	ENSG00000180834	3:183517657:G:A;rs4490385	0.00489837	2.16485e-05	0.343955	0.843021	-0.185145	0.373956	-0.0581956	0.0164201	0.0643236	0.0838409	0.0611986	0.0826994	1	0.0814415	1	1	age_Female	0.83919	0.999657
PARL	ENSG00000175193	3:183578747:G:A;rs6443914	0.00129655	0.000271804	0.930332	0.761694	-0.114052	0.0913999	-0.00378915	0.00868036	0.0344425	0.0242043	0.0432306	0.0285449	1	0.808616	1	1	age_Female	0.755896	0.999657
ABCC5	ENSG00000114770	3:183745663:A:G;rs939335	5.70202e-05	1.18386e-05	0.0630867	0.148128	0.323981	-0.226291	-0.15488	0.0750698	0.0770182	0.049042	0.0823954	0.0515039	0.255679	0.0461704	1	1	age_Female	0.138796	0.92056
EPHB3	ENSG00000182580	3:184353839:C:T;rs10937183	0.000266102	7.28277e-06	0.29473	0.256712	0.524952	-0.625349	0.17325	-0.174785	0.138794	0.132041	0.164471	0.153215	1	0.029051	1	1	age_Female	0.245352	0.96251
MAP3K13	ENSG00000073803	3:185042244:C:T;rs9290819	3.38385e-07	1.90018e-08	0.900041	0.671124	-0.358709	0.273416	0.00926353	0.0203231	0.0655745	0.0446894	0.0735597	0.0477209	0.00166452	8.79404e-05	1	1	age_Female	0.663321	0.999657
EHHADH	ENSG00000113790	3:185046766:T:A;rs9859234	0.000920752	0.000195267	0.803395	0.854495	-0.290921	0.230595	0.0231283	-0.0116111	0.0851456	0.0595882	0.0926522	0.0631498	1	0.606696	1	1	age_Female	0.851019	0.999657
RP11-443P15.2	ENSG00000171658	3:185677564:T:C;rs6793264	0.0028955	0.000802791	0.647281	0.708562	0.889489	-0.714673	0.15028	-0.0844599	0.291196	0.206651	0.327448	0.225307	1	1	1	1	age_Female	0.701525	0.999657
ETV5	ENSG00000244405	3:185830849:T:G;rs57527860	0.0571177	0.00475067	0.393112	0.843319	-0.203771	0.465301	0.0930328	0.032618	0.105863	0.16107	0.108464	0.164597	1	1	1	1	age_Female	0.839497	0.999657
DNAJB11	ENSG00000090520	3:186287166:G:A;rs56324474	0.132154	0.00229123	0.323176	0.611965	-0.031598	0.13155	0.0213752	-0.0216059	0.020813	0.042017	0.0215279	0.0424573	1	1	1	1	age_Female	0.603202	0.994569
RFC4	ENSG00000163918	3:186522737:A:T;rs2293243	0.291998	0.0345658	0.737476	0.864161	0.0280202	-0.118162	-0.00888656	0.0112583	0.0264492	0.0551392	0.026437	0.0656364	1	1	1	1	age_Female	0.86093	0.999657
RPS20P14	ENSG00000223803	3:186999118:CT:C;rs5855130	0.0425039	0.00289362	0.108232	0.580217	0.141314	-0.300705	-0.103273	0.06784	0.0687631	0.0984361	0.0637153	0.122257	1	1	1	1	age_Female	0.570862	0.994569
TPRG1-AS1	ENSG00000234076	3:189443000:AACAG:A;rs60856939	0.36169	0.0814277	0.45009	0.359553	0.101677	-0.43524	0.0841281	-0.245279	0.110954	0.247239	0.110947	0.266464	1	1	1	1	age_Female	0.347741	0.983105
UTS2B	ENSG00000188958	3:190987891:G:A;rs4515105	3.16235e-05	7.15861e-07	0.666801	0.227696	0.591629	-0.636113	0.0556582	-0.1554	0.135631	0.120115	0.128888	0.128024	0.144551	0.00308035	1	1	age_Female	0.216622	0.958622
ATP13A4	ENSG00000127249	3:193292035:G:A;rs11916762	1.59383e-07	4.32252e-09	0.489773	0.718653	0.852413	-0.73281	-0.102176	0.0428917	0.151061	0.113786	0.147385	0.118718	0.000789105	2.03677e-05	1	1	age_Female	0.711867	0.999657
RP11-175P19.2	ENSG00000236297	3:193295208:T:C;rs61289905	0.000215321	3.92171e-06	0.106408	0.32782	-0.519918	0.598981	0.229455	-0.124458	0.135315	0.122523	0.140822	0.126562	0.916837	0.0160006	1	1	age_Female	0.316054	0.983105
GP5	ENSG00000178732	3:194117142:T:C;rs3047	0.248536	0.00522451	0.686365	0.476994	-0.0633254	0.348429	0.0239453	0.0688683	0.0545557	0.121989	0.0591269	0.0964732	1	1	1	1	age_Female	0.466097	0.99208
TMEM44-AS1	ENSG00000231770	3:194302369:G:A;rs7652066	0.00366952	0.000108473	0.879623	0.956217	-0.186606	0.265891	-0.00985866	-0.00391817	0.0627023	0.065932	0.0649286	0.0711866	1	0.359589	1	1	age_Female	0.955097	0.999657
LSG1	ENSG00000041802	3:194395457:CA:C;rs58438179	0.00302183	1.73604e-05	0.937404	0.613519	-0.0806342	0.167485	0.00213062	-0.0191927	0.0265196	0.0370793	0.0270615	0.0378807	1	0.0661953	1	1	age_Female	0.604813	0.994569
XXYLT1-AS2	ENSG00000230266	3:194843755:A:G;rs62290330	0.186439	0.0134181	0.0722293	0.125129	0.113602	-0.317435	-0.161472	0.223668	0.0853885	0.126084	0.088863	0.144611	1	1	1	1	age_Female	0.116579	0.913028
SDHAP1	ENSG00000185485	3:195427757:GT:G;rs59000760	0.000284674	9.10586e-07	0.447847	0.613083	0.147611	-0.266855	0.0304831	0.0269695	0.0392272	0.0509334	0.040002	0.0531645	1	0.00389731	1	1	age_Female	0.604367	0.994569
AC069213.1	ENSG00000224769	3:195455538:C:T;rs4927740	0.00511522	0.000276182	0.0390224	0.0977217	-0.457719	0.718613	0.353373	-0.313533	0.159847	0.190531	0.168939	0.187542	1	0.819984	1	1	age_Female	0.0902972	0.913028
MUC20	ENSG00000176945	3:195455612:T:TC;rs55753834	7.47712e-08	2.74802e-09	0.135038	0.406178	1.11535	-0.910256	0.314026	-0.126609	0.191842	0.139235	0.208402	0.151774	0.000372435	1.30146e-05	1	1	age_Female	0.39463	0.988521
TNK2-AS1	ENSG00000224614	3:195581550:TAGC:T;rs371327378	0.170227	0.0407933	0.326012	0.640401	-0.0985522	0.213184	0.0800124	-0.0491683	0.0713356	0.102851	0.0810601	0.104931	1	1	1	1	age_Female	0.632095	0.999343
LINC00969	ENSG00000242086	3:195734217:G:A;rs11925423	2.53209e-08	3.67696e-10	0.869531	0.24036	-0.489939	0.393531	0.0123912	0.062544	0.080916	0.05651	0.0752434	0.0529503	0.000126807	1.78296e-06	1	1	age_Female	0.229095	0.959887
MIR570	ENSG00000207650	3:195734217:G:A;rs11925423	1.05879e-07	1.3944e-09	0.915777	0.942287	-0.810441	0.659426	0.0139311	0.00671105	0.141301	0.0986814	0.131395	0.0924653	0.000525903	6.66522e-06	1	1	age_Female	0.940774	0.999657
TFRC	ENSG00000072274	3:195906626:C:CCT;rs59181665	0.0824248	0.0351735	0.725654	0.888407	0.0617453	-0.0694337	-0.0126674	0.00445727	0.0351909	0.0325115	0.0359963	0.0316832	1	1	1	1	age_Female	0.885753	0.999657
TM4SF19-AS1	ENSG00000235897	3:196055952:T:C;rs74557486	0.152125	0.02048	0.453702	0.972503	-0.187528	0.579504	-0.0952491	-0.00906934	0.12994	0.246043	0.126624	0.262446	1	1	1	1	age_Female	0.971857	0.999661
ZDHHC19	ENSG00000163958	3:196172686:C:T;rs112936474	0.136167	0.00241916	0.713828	0.888291	-0.184153	0.7973	-0.0495167	-0.0300133	0.122569	0.256095	0.134639	0.213118	1	1	1	1	age_Female	0.885639	0.999657
RNF168	ENSG00000163961	3:196208164:G:A;rs4916499	0.0018599	0.000570991	0.0149309	0.0049467	0.105069	-0.0845551	-0.074437	0.0630791	0.0328568	0.0237492	0.0300473	0.0219407	1	1	1	1	age_Female	0.00427728	0.741613
RNU6-646P	ENSG00000201441	3:196435986:G:A;rs6785167	0.0858411	0.0222567	0.426222	0.213371	0.235129	-0.320199	0.119295	-0.184951	0.135516	0.137871	0.149311	0.147676	1	1	1	1	age_Female	0.202527	0.945619
CEP19	ENSG00000174007	3:196435994:C:T;rs6809954	0.0575773	0.00467269	0.137634	0.00607473	0.124715	-0.220123	0.102793	-0.233713	0.0649136	0.0760497	0.0686767	0.0833496	1	1	1	1	age_Female	0.00526849	0.742047
AC127904.2	ENSG00000230732	3:196618198:T:TAAA;rs10660905	0.0041627	0.000897822	0.783053	0.681764	-0.586553	0.51679	0.0531713	0.0578405	0.199938	0.150913	0.192586	0.140639	1	1	1	1	age_Female	0.674227	0.999657
SENP5	ENSG00000119231	3:196669488:C:CA;rs3214858	0.00207682	0.000420264	0.20826	0.07753	0.0608326	-0.0552533	-0.0216951	0.0256357	0.0192355	0.015136	0.0171282	0.0143719	1	1	1	1	age_Female	0.0711047	0.901659
IQCG	ENSG00000114473	3:197674135:G:A;rs9820771	0.0492961	0.0205605	0.021064	0.00994425	-0.0795234	0.0810407	0.0905425	-0.0861698	0.0399521	0.0344304	0.0386235	0.0327836	1	1	1	1	age_Female	0.00867972	0.797959
ANKRD18DP	ENSG00000226435	3:197810657:G:A;rs9876313	0.000336325	4.04218e-05	0.716522	0.207126	0.747516	-0.661749	-0.0812838	0.200243	0.201211	0.153977	0.223214	0.157694	1	0.145801	1	1	age_Female	0.196373	0.945619
AC118278.1	ENSG00000211553	4:125987:T:C;rs10009670	5.14763e-12	8.16655e-17	0.914776	0.664164	1.15759	-1.29528	-0.0162855	-0.0559804	0.147558	0.128779	0.151791	0.12855	2.65051e-08	4.21639e-13	1	1	age_Female	0.656312	0.999657
ZNF718	ENSG00000250312	4:136837:C:T;rs4634177	0.000258421	1.14463e-11	0.772773	0.726987	-0.160635	0.566797	-0.0122109	-0.0298031	0.0423776	0.0737828	0.0421734	0.0851207	1	5.68423e-08	1	1	age_Female	0.720381	0.999657
ZNF876P	ENSG00000198155	4:287046:C:T;rs28784663	0.0636272	0.00339718	0.954901	0.992121	-0.177162	0.363839	-0.0054748	-0.0012695	0.0944452	0.121207	0.0965617	0.128238	1	1	1	1	age_Female	0.992005	0.999773
ZNF721	ENSG00000182903	4:485981:A:C;rs115568388	0.0543828	0.000224217	0.412857	0.575437	0.0456619	-0.152324	0.0187278	0.0179577	0.0234539	0.0397625	0.0227737	0.0319575	1	0.684309	1	1	age_Female	0.565947	0.994569
PIGG	ENSG00000174227	4:537430:C:T;rs9884677	0.0370617	0.00208657	0.601306	0.831902	-0.0373476	0.0613527	0.00942908	-0.00459825	0.01767	0.0194091	0.0179873	0.0216059	1	1	1	1	age_Female	0.827856	0.999657
PDE6B	ENSG00000133256	4:653487:TTGTG:T;rs60213456	0.213804	0.00703964	0.772199	0.357422	-0.0400697	0.174294	0.00949208	-0.0625475	0.0320246	0.0633264	0.0326982	0.0676482	1	1	1	1	age_Female	0.345639	0.983105
RP11-1191J2.5	ENSG00000272927	4:655881:C:G;rs73058406	0.17551	0.0280694	0.534082	0.663497	-0.0990786	0.218886	-0.0457824	-0.0392302	0.0726128	0.0981958	0.0733728	0.0898949	1	1	1	1	age_Female	0.655616	0.999657
PCGF3	ENSG00000185619	4:730385:T:C;rs7677842	1.9506e-09	6.38011e-11	0.012296	0.0214658	0.323613	-0.233339	-0.135376	0.0799006	0.0489517	0.0318391	0.0530828	0.0341927	9.89345e-06	3.13519e-07	1	1	age_Female	0.0189748	0.832835
SLC26A1	ENSG00000145217	4:951179:G:A;rs1051613	0.226356	0.144095	0.886068	0.695824	0.213682	-0.19837	-0.0259867	-0.0527398	0.175527	0.134729	0.180901	0.134505	1	1	1	1	age_Female	0.688624	0.999657
DGKQ	ENSG00000145214	4:960713:G:A;rs4690196	4.66864e-07	2.20559e-13	0.809502	0.626049	-0.224305	0.417432	0.0103311	-0.0251692	0.0415712	0.0492157	0.0427412	0.0514896	0.00228903	1.11603e-09	1	1	age_Female	0.617575	0.994569
CTBP1-AS2	ENSG00000196810	4:1269367:C:T;rs1732111	0.203679	0.0160249	0.656286	0.421357	0.0324262	-0.0893277	0.0110589	0.0347501	0.025341	0.0364545	0.0247737	0.0430381	1	1	1	1	age_Female	0.409805	0.990994
CRIPAK	ENSG00000179979	4:1330530:G:C;rs12646130	0.00115994	1.38713e-07	0.45703	0.958489	-0.151374	0.382613	0.0354752	0.0035445	0.0452416	0.0674279	0.047511	0.067926	1	0.00061866	1	1	age_Female	0.957387	0.999657
FAM53A	ENSG00000174137	4:1707447:T:C;rs798756	0.0100141	0.00497156	0.670128	0.587394	0.374885	-0.273976	-0.0640584	0.0571334	0.142765	0.0953536	0.149933	0.104949	1	1	1	1	age_Female	0.578291	0.994569
TACC3	ENSG00000013810	4:1744252:A:G;rs2403293	0.00105695	1.84574e-05	0.702085	0.868031	0.109724	-0.140578	0.0118403	0.00550816	0.0325153	0.0312306	0.0308648	0.0330638	1	0.0701196	1	1	age_Female	0.864892	0.999657
AC016773.1	ENSG00000218422	4:1748216:C:T;rs4597899	0.0149541	0.00122383	0.629703	0.204887	0.157159	-0.209976	-0.0299021	0.0855879	0.0634539	0.0630692	0.0618261	0.0670671	1	1	1	1	age_Female	0.194161	0.943557
NAT8L	ENSG00000185818	4:2181924:T:C;rs28568645	0.0964624	0.018758	0.454322	0.164587	-0.217422	0.303734	-0.100898	0.159373	0.129557	0.127104	0.134318	0.113824	1	1	1	1	age_Female	0.154831	0.929627
POLN	ENSG00000130997	4:2183726:C:CA	0.0102622	9.68132e-05	0.702545	0.183746	-0.188398	0.341437	-0.0286993	0.0996685	0.0719913	0.0840176	0.0749339	0.0744537	1	0.325002	1	1	age_Female	0.17342	0.934959
ZFYVE28	ENSG00000159733	4:2439738:G:A;rs7688771	0.106523	0.00841039	0.828884	0.333949	-0.0749881	0.147133	0.0107039	0.0581325	0.0460375	0.0547165	0.0493939	0.0598731	1	1	1	1	age_Female	0.322131	0.983105
NOP14-AS1	ENSG00000249673	4:2836195:C:A;rs73189445	0.0919764	0.00296105	0.30724	0.786263	0.051457	-0.154529	0.0314522	-0.0155682	0.0302411	0.0507109	0.0306455	0.0572562	1	1	1	1	age_Female	0.781018	0.999657
MFSD10	ENSG00000109736	4:2840368:A:AT;rs34362443	0.292754	0.184356	0.11194	0.305378	0.0544107	-0.0769809	0.0993389	-0.063102	0.0514411	0.0575865	0.0619391	0.061246	1	1	1	1	age_Female	0.293615	0.977179
GRK4	ENSG00000125388	4:2968140:A:G;rs6825108	0.000956837	8.13717e-05	0.312135	0.222402	0.265145	-0.296034	-0.079783	0.090757	0.0778688	0.0720096	0.0785313	0.0739133	1	0.276826	1	1	age_Female	0.211402	0.951667
RGS12	ENSG00000159788	4:3227419:A:G;rs362273	0.626551	0.247357	0.0209252	0.199617	-0.0182206	0.0783385	0.0906037	-0.0993359	0.0373289	0.0673205	0.0386067	0.0769289	1	1	1	1	age_Female	0.189001	0.943557
DOK7	ENSG00000175920	4:3827787:G:T;rs116051630	0.0153817	0.000574733	0.385225	0.023872	0.339885	-0.593357	0.119907	-0.381234	0.137827	0.166748	0.137481	0.166149	1	1	1	1	age_Female	0.0211599	0.832835
FAM86EP	ENSG00000251669	4:3983767:G:T;rs4974776	0.0289161	0.0155105	0.116654	0.403367	-0.373566	0.264578	0.243367	-0.0824891	0.168506	0.107428	0.153756	0.0982924	1	1	1	1	age_Female	0.391807	0.98837
TMEM128	ENSG00000132406	4:4250306:T:C;rs2916463	0.0182469	0.000151462	0.149486	0.279289	0.0525388	-0.118859	0.0343316	-0.0332448	0.0218878	0.0301612	0.0236339	0.0305593	1	0.483163	1	1	age_Female	0.267607	0.965217
NSG1	ENSG00000168824	4:4351033:G:A;rs2028582	2.69763e-11	2.47601e-13	0.948674	0.426599	-1.14314	0.85366	-0.0111006	0.0850306	0.152293	0.100924	0.172006	0.106513	1.38496e-07	1.25261e-09	1	1	age_Female	0.415109	0.99208
CYTL1	ENSG00000170891	4:5019139:C:T;rs55685156	0.0461666	0.00231946	0.92225	0.996698	-0.309458	0.727404	-0.0146279	-0.00100342	0.153256	0.232626	0.149494	0.241869	1	1	1	1	age_Female	0.996667	0.999773
JAKMIP1	ENSG00000152969	4:6182717:G:A;rs11727104	0.00610885	0.000541013	0.0629161	0.142437	0.246745	-0.303788	0.164325	-0.145976	0.0880586	0.0849446	0.0873622	0.0987292	1	1	1	1	age_Female	0.133309	0.913028
MAN2B2	ENSG00000013288	4:6607830:T:C;rs7659958	0.0393484	0.00846812	0.0372403	0.0742202	0.0486448	-0.0945411	0.0486845	-0.0701254	0.0232954	0.0351905	0.0230559	0.0388651	1	1	1	1	age_Female	0.0679494	0.901659
RP11-539L10.3	ENSG00000251580	4:6675421:C:T;rs1133576	0.000161405	3.98916e-09	0.861503	0.858388	0.310749	-0.734932	-0.0161582	0.0220714	0.0792102	0.11381	0.0923773	0.123378	0.696142	1.88208e-05	1	1	age_Female	0.855024	0.999657
RP11-539L10.2	ENSG00000246526	4:6696524:T:C;rs58986571	0.0351833	0.011032	0.167011	0.0192311	-0.145413	0.202939	-0.0890463	0.203339	0.0680915	0.0783418	0.0639654	0.0854389	1	1	1	1	age_Female	0.0169551	0.832835
S100P	ENSG00000163993	4:6697673:T:C;rs3822263	4.87736e-10	7.17856e-13	0.607671	0.975139	-1.62117	1.34755	-0.120672	-0.00485265	0.234798	0.163456	0.234294	0.155321	2.48453e-06	3.61225e-09	1	1	age_Female	0.974552	0.999773
SORCS2	ENSG00000184985	4:7637424:A:G;rs4689812	0.0535185	0.00121253	0.851642	0.365464	-0.218763	0.549599	0.0199242	0.163186	0.111954	0.164937	0.106255	0.179487	1	1	1	1	age_Female	0.353649	0.983105
AFAP1	ENSG00000196526	4:7939008:T:A;rs62290601	0.000477371	1.25514e-10	0.849889	0.361808	-0.20253	0.717543	-0.0107984	-0.0948981	0.0560532	0.0998196	0.0569066	0.103582	1	6.13514e-07	1	1	age_Female	0.349997	0.983105
RP11-774O3.3	ENSG00000251615	4:8367867:A:G;rs28690830	0.0302204	0.00182074	0.179711	0.0136338	-0.112703	0.233761	0.0707067	-0.18182	0.0512566	0.0729462	0.0523288	0.0723902	1	1	1	1	age_Female	0.0119366	0.813897
RP11-689P11.2	ENSG00000205959	4:8400959:A:G;rs11938364	0.0604674	0.00119596	0.963132	0.550618	0.149512	-0.349739	0.0034377	-0.080777	0.0787294	0.104824	0.0741825	0.134879	1	1	1	1	age_Female	0.54071	0.994569
RP11-448G15.3	ENSG00000261490	4:10199780:A:C;rs6829883	0.0270612	0.0124806	0.754801	0.85043	0.101347	-0.0841714	0.0133012	0.00584457	0.045164	0.0330766	0.0424711	0.0309131	1	1	1	1	age_Female	0.846834	0.999657
ZNF518B	ENSG00000178163	4:10946691:TTTAG:T;rs148231837	0.201553	0.0150276	0.472598	0.495372	0.0271242	-0.0979486	-0.0145745	-0.0341617	0.0210971	0.0395772	0.0202138	0.0499207	1	1	1	1	age_Female	0.484736	0.994569
RNPS1P1	ENSG00000250896	4:11349467:C:G;rs11733642	0.338653	0.0330177	0.417616	0.508244	0.0678194	-0.335826	0.0586887	0.110033	0.0705364	0.155322	0.0721019	0.165716	1	1	1	1	age_Female	0.497753	0.994569
HS3ST1	ENSG00000002587	4:11438593:AAAC:A;rs72142204	0.0765617	0.0418148	0.74954	0.491251	0.2378	-0.201501	-0.0410082	-0.0606749	0.132873	0.0977149	0.128096	0.0878212	1	1	1	1	age_Female	0.480563	0.994569
CC2D2A	ENSG00000048342	4:15468442:A:G;rs28448602	0.113121	0.0216122	0.457312	0.745998	0.199057	-0.29004	-0.0958258	0.0416683	0.124528	0.124263	0.128418	0.128279	1	1	1	1	age_Female	0.739795	0.999657
RP11-799M12.2	ENSG00000273133	4:15561096:A:G;rs59055524	0.00155141	1.55946e-05	0.800371	0.426337	0.406503	-0.657948	-0.0323386	0.11849	0.124877	0.144784	0.127545	0.14834	1	0.0598813	1	1	age_Female	0.414825	0.99208
FGFBP2	ENSG00000137441	4:15758235:T:C;rs6834477	0.148822	0.0161431	0.527507	0.0466815	-0.133033	0.288287	-0.0545641	0.205391	0.091429	0.117784	0.0860558	0.101962	1	1	1	1	age_Female	0.0421653	0.890528
TAPT1	ENSG00000169762	4:16198439:T:C;rs10939653	0.198974	0.0544384	0.0579049	0.777108	0.0298852	-0.0517618	-0.0432368	0.00761603	0.0231106	0.0265933	0.0225346	0.02683	1	1	1	1	age_Female	0.771651	0.999657
TAPT1-AS1	ENSG00000263327	4:16257267:C:T;rs203447	0.0195656	0.0163861	0.940901	0.999559	0.337788	-0.187489	-0.0100448	4.06377e-05	0.142334	0.0767814	0.135144	0.0733593	1	1	1	1	age_Female	0.99956	0.999773
QDPR	ENSG00000151552	4:17518396:AACT:A;rs3066736	3.43451e-05	2.07366e-09	0.270313	0.330102	0.14905	-0.299573	0.0380093	-0.046381	0.0343394	0.045405	0.0342876	0.0473892	0.156682	9.86233e-06	1	1	age_Female	0.318327	0.983105
MED28	ENSG00000118579	4:17637664:AT:A;rs11315477	0.0023597	0.000321168	0.581883	0.905551	-0.0794923	0.0775322	0.0127576	0.00231967	0.0254672	0.0207952	0.0230927	0.0195002	1	0.936847	1	1	age_Female	0.903205	0.999657
LCORL	ENSG00000178177	4:18085355:T:C;rs73085775	0.0412786	0.00062967	0.496851	0.61487	0.0585437	-0.14052	-0.0197251	0.0183196	0.0283138	0.0397932	0.0289237	0.0362958	1	1	1	1	age_Female	0.606152	0.994569
GPR125	ENSG00000152990	4:22484813:T:C;rs7673893	0.0165667	0.00238191	0.706482	0.181102	-0.250333	0.256107	0.0433754	-0.11873	0.102694	0.0821296	0.114849	0.0881536	1	1	1	1	age_Female	0.170845	0.934959
PPARGC1A	ENSG00000109819	4:23856581:T:C;rs10011624	0.0601987	0.0189531	0.679955	0.856018	-0.469189	0.522315	0.108795	-0.038067	0.2468	0.218944	0.262951	0.209252	1	1	1	1	age_Female	0.852607	0.999657
SEPSECS	ENSG00000109618	4:25304591:CT:C;rs11351853	0.0583309	0.0161878	0.537225	0.757808	-0.0584324	0.0688324	-0.0181083	0.00791098	0.0305071	0.0281348	0.029246	0.0255841	1	1	1	1	age_Female	0.751911	0.999657
ANAPC4	ENSG00000053900	4:25420889:GT:G;rs34840256	0.189954	0.0681088	0.712756	0.944606	0.0303484	-0.0467659	0.00878034	0.00181618	0.0229951	0.025355	0.0237811	0.0260727	1	1	1	1	age_Female	0.943145	0.999657
RP11-293A21.1	ENSG00000240005	4:26860413:G:A;rs4505809	0.0207634	0.00180924	0.486473	0.115386	0.350861	-0.484471	0.108165	-0.249825	0.149309	0.151086	0.154843	0.157281	1	1	1	1	age_Female	0.107163	0.913028
ARAP2	ENSG00000047365	4:36315691:GT:G;rs33959728	0.00753422	0.000743261	0.0998345	0.135431	0.103684	-0.144946	-0.065881	0.0717422	0.0380035	0.0416322	0.0396583	0.0476598	1	1	1	1	age_Female	0.126519	0.913028
RP11-213G21.1	ENSG00000249667	4:38511045:A:G;rs13435042	0.0702763	0.0408138	0.602242	0.411523	-0.20182	0.173147	0.0656367	-0.0745919	0.110291	0.0835434	0.125535	0.0904471	1	1	1	1	age_Female	0.399989	0.988521
WDR19	ENSG00000157796	4:38514293:A:G;rs17500058	0.128729	0.0312686	0.0299038	0.123969	-0.0442595	0.0828831	-0.0681332	0.0577773	0.0288913	0.0379375	0.0309255	0.0372392	1	1	1	1	age_Female	0.115451	0.913028
AC021860.1	ENSG00000196355	4:38639708:C:A;rs12499028	0.00784144	9.10538e-05	0.609116	0.252167	-0.300246	0.603668	0.054594	-0.170915	0.110627	0.147938	0.106428	0.148386	1	0.307216	1	1	age_Female	0.240816	0.96251
RP11-617D20.1	ENSG00000231160	4:38663863:T:C;rs60029573	0.0178542	0.00062638	0.800715	0.652851	-0.155701	0.298379	-0.0152761	0.0398542	0.0646385	0.0844592	0.0603556	0.0883345	1	1	1	1	age_Female	0.644812	0.999657
TLR6	ENSG00000174130	4:38854913:A:G;rs149640501	0.0663802	0.000220435	0.132419	0.227168	0.0819585	-0.343337	-0.0678117	0.116676	0.0441508	0.0895117	0.0446971	0.0960114	1	0.674311	1	1	age_Female	0.216109	0.957579
KLHL5	ENSG00000109790	4:38952631:C:G;rs2134817	0.000942586	0.000455408	0.943962	0.769456	-0.256975	0.159078	0.00605875	-0.014762	0.0753681	0.0438594	0.0859765	0.0502292	1	1	1	1	age_Female	0.763859	0.999657
RP11-360F5.3	ENSG00000249685	4:39119635:C:T;rs2163274	2.1629e-05	1.81399e-07	0.679958	0.943822	-0.548797	0.641065	-0.0498789	0.007605	0.123034	0.114204	0.120556	0.107648	0.0997099	0.000803414	1	1	age_Female	0.942357	0.999657
RPL9	ENSG00000163682	4:39459724:T:C;rs2687958	1.85166e-05	7.52318e-07	0.764519	0.87975	0.547268	-0.48276	0.0383401	-0.0147785	0.121603	0.0913588	0.127639	0.097434	0.085528	0.00323422	1	1	age_Female	0.876932	0.999657
LIAS	ENSG00000121897	4:39463472:G:A;rs7356364	0.286448	0.0590536	0.764703	0.235432	0.0251082	-0.0758225	0.00679449	-0.0553528	0.0234277	0.0397018	0.022638	0.0463692	1	1	1	1	age_Female	0.224238	0.959622
UGDH	ENSG00000109814	4:39518110:T:G;rs6817264	0.00178368	0.000711735	0.0860242	0.167693	-0.130831	0.0942529	0.0824698	-0.0460811	0.0407432	0.0269709	0.0475594	0.0331555	1	1	1	1	age_Female	0.157872	0.929627
NSUN7	ENSG00000179299	4:40735494:C:G;rs13130286	0.000220301	9.07769e-06	0.810053	0.925995	0.439113	-0.451561	-0.0269586	-0.00855146	0.114477	0.0964663	0.111861	0.0918312	0.937161	0.0359204	1	1	age_Female	0.924163	0.999657
APBB2	ENSG00000163697	4:41216577:T:C;rs13125641	0.20391	0.0169691	0.82355	0.628376	-0.125695	0.557065	-0.0210108	-0.117756	0.0982813	0.229393	0.0939772	0.242532	1	1	1	1	age_Female	0.619902	0.994569
RP11-109E24.1	ENSG00000251517	4:42675628:G:A;rs1460350	7.79914e-08	7.32686e-17	0.124156	0.0492077	-0.639047	1.58248	0.174373	-0.287779	0.110096	0.156995	0.112445	0.144521	0.000388241	3.78359e-13	1	1	age_Female	0.0445354	0.896564
RP11-700J17.1	ENSG00000273369	4:43936567:T:C;rs73245534	0.100908	0.0032058	0.920197	0.116283	0.149345	-0.611394	0.00972432	0.279407	0.0901893	0.202379	0.0968154	0.176344	1	1	1	1	age_Female	0.108026	0.913028
GUF1	ENSG00000151806	4:44630650:GTCAGAGACATTTTC:G;rs11274168	0.0275736	0.000168344	0.702153	0.882983	-0.0450124	0.117063	0.00835111	-0.004604	0.0201277	0.0299289	0.0217746	0.031199	1	0.531799	1	1	age_Female	0.880247	0.999657
RP11-700J17.2	ENSG00000272936	4:44660248:T:C;rs12639722	7.71039e-10	1.59417e-18	0.473141	0.452342	-0.434101	0.984034	0.046349	-0.0790733	0.0637636	0.0907477	0.0643617	0.104803	3.92459e-06	8.27692e-15	1	1	age_Female	0.441111	0.99208
COMMD8	ENSG00000169019	4:47664748:T:C;rs3792711	0.0449375	0.00483812	0.870692	0.362153	-0.0631869	0.0834351	-0.00513156	0.0283046	0.0311115	0.0289446	0.0314431	0.030917	1	1	1	1	age_Female	0.350342	0.983105
CORIN	ENSG00000145244	4:47839013:C:T;rs6823184	2.8548e-05	3.63775e-09	0.514776	0.0488279	-0.881682	1.30913	0.137807	-0.422705	0.200898	0.202108	0.210789	0.211917	0.130892	1.71738e-05	1	1	age_Female	0.0441878	0.896564
NFXL1	ENSG00000170448	4:47867588:A:G;rs12641871	6.32029e-08	4.20874e-13	0.90807	0.236642	-0.529077	0.781402	0.0108826	-0.113874	0.0904157	0.0935617	0.0940025	0.095641	0.000315256	2.12205e-09	1	1	age_Female	0.225441	0.959622
NIPAL1	ENSG00000163293	4:47917474:A:G;rs6858440	4.71891e-05	7.24619e-09	0.063573	0.00337502	-0.659539	1.03628	0.301548	-0.488639	0.154936	0.163747	0.160722	0.162665	0.213504	3.39702e-05	1	1	age_Female	0.00289547	0.715909
RP11-121C2.2	ENSG00000259959	4:47931898:AG:A;rs76906729	0.00236707	3.46643e-05	0.745441	0.499287	-0.1639	0.237485	-0.0176107	0.0345688	0.0525262	0.0547445	0.054093	0.0509785	1	0.126663	1	1	age_Female	0.488685	0.994569
TEC	ENSG00000135605	4:49129049:T:A;rs144819497	0.0918602	0.057856	0.627362	0.462087	0.180555	-0.25549	0.0475625	-0.0941364	0.106073	0.133133	0.0976721	0.127507	1	1	1	1	age_Female	0.451024	0.99208
AASDH	ENSG00000157426	4:57214366:T:G;rs13124696	0.000386494	3.37957e-06	0.182229	0.0646025	0.0946089	-0.119821	-0.0345414	0.0476308	0.025745	0.0243289	0.0257128	0.0254869	1	0.0138934	1	1	age_Female	0.058914	0.901659
SPINK2	ENSG00000128040	4:57692773:C:T;rs113233441	0.0169082	0.000140176	0.900913	0.49158	-0.272418	0.593203	-0.0133548	0.102368	0.112115	0.149714	0.106985	0.148281	1	0.450385	1	1	age_Female	0.480882	0.994569
NOA1	ENSG00000084092	4:57905144:A:G;rs7675307	0.0615112	0.014577	0.361352	0.545711	0.0357027	-0.0530831	0.0158787	0.0121345	0.0188776	0.0213492	0.0173153	0.0200144	1	1	1	1	age_Female	0.535711	0.994569
RP11-584P21.2	ENSG00000250075	4:68300060:CA:C;rs35474286	0.00410485	0.00189058	0.394366	0.0784789	0.762454	-0.517442	-0.180448	0.244794	0.259479	0.162076	0.210938	0.137682	1	1	1	1	age_Female	0.0720268	0.901713
UBA6	ENSG00000033178	4:68483772:C:A;rs71598036	0.0193287	4.77605e-05	0.308276	0.725451	0.043705	-0.11008	-0.0200032	0.00758827	0.0183792	0.0258789	0.0195322	0.0215465	1	0.169741	1	1	age_Female	0.71883	0.999657
UBA6-AS1	ENSG00000248049	4:68594552:A:G;rs10213333	0.0126486	8.90218e-07	0.906148	0.764773	0.0547574	-0.263763	-0.00252632	0.0135308	0.0215601	0.0502921	0.021373	0.045096	1	0.00381102	1	1	age_Female	0.759052	0.999657
UGT2B17	ENSG00000197888	4:69375591:T:<CN0>;YL_CN_ACB_1105	0.000427356	2.82803e-07	0.499572	0.135145	0.731632	-1.35287	0.133411	-0.411045	0.20069	0.245459	0.196872	0.272863	1	0.00124518	1	1	age_Female	0.126242	0.913028
UGT2A3	ENSG00000135220	4:69736764:C:G;rs77677017	7.43306e-07	4.32418e-15	0.984206	0.610582	-0.997054	2.60568	0.00397278	-0.158203	0.188584	0.28115	0.200178	0.309676	0.0036251	2.21182e-11	1	1	age_Female	0.601779	0.994569
RP11-618I10.1	ENSG00000249763	4:70232403:C:G;rs115280975	0.0391517	0.00279103	0.938971	0.649876	0.362857	-0.742488	0.0130588	-0.123204	0.17359	0.242115	0.17013	0.270588	1	1	1	1	age_Female	0.641801	0.999657
RP11-704M14.1	ENSG00000250696	4:70232423:G:A;rs72641863	0.0122729	0.00037477	0.271486	0.307081	0.318131	-0.564439	-0.142263	0.149322	0.124709	0.153222	0.128649	0.145444	1	1	1	1	age_Female	0.295327	0.977433
MOB1B	ENSG00000173542	4:70884974:G:A;rs186065239	0.0857817	0.000275383	0.725831	0.82916	0.0476942	-0.184832	-0.0103582	0.00864049	0.0274831	0.0489952	0.0294541	0.0399375	1	0.818162	1	1	age_Female	0.825059	0.999657
RASSF6	ENSG00000169435	4:74379585:A:T;rs13103378	0.122084	0.00289587	0.040388	0.107101	-0.163597	0.558513	-0.212528	0.310804	0.104908	0.182845	0.102323	0.191131	1	1	1	1	age_Female	0.0992152	0.913028
IL8	ENSG00000169429	4:74544921:G:GA;rs147903891	0.00305815	1.81795e-06	0.0878803	0.118878	0.482886	-1.086	-0.27932	0.315644	0.159021	0.213994	0.162045	0.200646	1	0.00763721	1	1	age_Female	0.110507	0.913028
PF4V1	ENSG00000109272	4:74718941:C:A;rs941758	0.0337395	0.000645832	0.402972	0.739713	0.20183	-0.337363	-0.0768211	0.0334199	0.0937389	0.0957413	0.0914615	0.10031	1	1	1	1	age_Female	0.733363	0.999657
CXCL5	ENSG00000163735	4:74857515:G:A;rs426901	3.45869e-08	1.42224e-09	0.931306	0.687986	0.949682	-0.717757	-0.0148717	0.048752	0.158652	0.107478	0.172083	0.121042	0.000172934	6.79404e-06	1	1	age_Female	0.680614	0.999657
RCHY1	ENSG00000163743	4:76407219:T:C;rs1047970	0.0162794	0.00204127	0.95885	0.909614	-0.0624097	0.0759279	-0.00137907	0.00281989	0.0255321	0.0239667	0.0266602	0.0247758	1	1	1	1	age_Female	0.907345	0.999657
NAAA	ENSG00000138744	4:76903036:A:G;rs10008757	1.27768e-09	4.16994e-11	0.0249959	0.0228555	0.48491	-0.348167	0.187504	-0.115688	0.0723644	0.0469446	0.0823807	0.0500405	6.49319e-06	2.05578e-07	1	1	age_Female	0.0202543	0.832835
PPEF2	ENSG00000156194	4:76937278:G:A;rs6532086	1.16334e-05	1.00794e-06	0.0863094	0.11492	0.891678	-0.662745	0.404754	-0.223125	0.193061	0.127077	0.233632	0.14029	0.054235	0.00429583	1	1	age_Female	0.106716	0.913028
NUP54	ENSG00000138750	4:77024180:C:T;rs17001390	0.0642206	0.000215024	0.90269	0.279267	-0.0331923	0.1252	0.00218286	0.0411345	0.0177351	0.0325813	0.017808	0.0378099	1	0.660123	1	1	age_Female	0.267582	0.965217
FAM47E-STBD1	ENSG00000118804	4:77343013:A:G;rs1473078	0.00100657	0.000507542	0.738744	0.643	-0.702549	0.441473	-0.0691387	0.0578699	0.207271	0.122797	0.206721	0.124469	1	1	1	1	age_Female	0.634766	0.999445
CNOT6L	ENSG00000138767	4:78740132:G:C;rs6828302	0.00675344	0.00378438	0.0646123	0.0546784	-0.134951	0.103023	-0.094777	0.0727605	0.0487729	0.0347377	0.0507164	0.0374194	1	1	1	1	age_Female	0.0495987	0.898484
RP11-109G23.1	ENSG00000239793	4:79640162:C:T;rs142359885	4.08344e-07	3.00138e-11	0.937619	0.371817	-0.839265	1.12234	0.0113696	-0.139544	0.154652	0.14996	0.144906	0.155542	0.00200538	1.48208e-07	1	1	age_Female	0.360042	0.983105
LINC00989	ENSG00000250334	4:80496360:A:C;rs12507375	0.00163517	0.000224129	0.437313	0.187568	0.700891	-0.60024	-0.160755	0.20857	0.216415	0.156681	0.206124	0.157177	1	0.684267	1	1	age_Female	0.177174	0.935806
RP11-234K19.1	ENSG00000251399	4:81416609:T:A;rs1495490	0.0162681	0.00188968	0.84316	0.673264	0.400743	-0.449248	-0.035716	0.0599592	0.163928	0.14071	0.180045	0.141771	1	1	1	1	age_Female	0.665518	0.999657
PRKG2	ENSG00000138669	4:82083520:T:A;rs11722958	6.96882e-06	7.75243e-07	0.0146945	0.00276947	0.910977	-0.666866	-0.523728	0.403377	0.191906	0.126368	0.210893	0.131427	0.0328373	0.00332889	1	1	age_Female	0.00238181	0.715909
RASGEF1B	ENSG00000138670	4:82486905:C:T;rs17005166	0.0768267	0.000300937	0.506174	0.68995	-0.0656808	0.255532	-0.0245205	0.0305748	0.0367331	0.0681953	0.0367493	0.0764193	1	0.886258	1	1	age_Female	0.682612	0.999657
SCD5	ENSG00000145284	4:83720006:A:G;rs3811792	7.30587e-08	1.27666e-09	0.888032	0.617494	0.719633	-0.595533	-0.0181011	0.0458812	0.123667	0.0888706	0.128233	0.091582	0.000363979	6.11008e-06	1	1	age_Female	0.608825	0.994569
THAP9-AS1	ENSG00000251022	4:83910874:G:A;rs6858248	0.0124888	0.00202118	0.466771	0.0958208	0.086607	-0.0902801	-0.0258379	0.0464427	0.034037	0.0284685	0.0353671	0.02762	1	1	1	1	age_Female	0.0884848	0.911498
FAM175A	ENSG00000163322	4:84435654:A:G;rs10016216	0.00937648	0.00215196	0.612964	0.970261	-0.106559	0.0922176	0.0175203	-0.00108637	0.0402138	0.0292652	0.0345259	0.0290664	1	1	1	1	age_Female	0.96954	0.999661
ARHGAP24	ENSG00000138639	4:86652317:C:CACCACATGCTACA;rs11267875	0.000230667	0.000168159	0.255912	0.190107	-0.777472	0.42637	0.199908	-0.128001	0.203376	0.109	0.174941	0.0970211	0.977565	0.531382	1	1	age_Female	0.179656	0.935806
MAPK10	ENSG00000109339	4:87263251:A:T;rs17011756	0.00117526	0.000108189	0.418497	0.226321	-0.716664	0.691301	-0.165996	0.186528	0.214452	0.171389	0.204322	0.15321	1	0.358756	1	1	age_Female	0.215284	0.956935
HSD17B13	ENSG00000170509	4:88275811:AT:A;rs201935724	0.0158084	0.000594983	0.413768	0.674647	0.2247	-0.395488	-0.0852544	0.0547524	0.0915057	0.111464	0.103876	0.130044	1	1	1	1	age_Female	0.666948	0.999657
SPP1	ENSG00000118785	4:88894235:T:C;rs6813526	0.000108353	3.13197e-07	0.0511294	0.255585	0.765213	-1.07226	-0.388992	0.220048	0.189732	0.195379	0.197024	0.192433	0.474263	0.00137619	1	1	age_Female	0.244242	0.96251
ABCG2	ENSG00000118777	4:89159250:C:T;rs7686353	0.000331431	2.51015e-05	0.0563462	0.568627	0.771962	-0.740782	0.421175	-0.0891437	0.207555	0.167518	0.218115	0.155849	1	0.0935535	1	1	age_Female	0.559013	0.994569
RP11-10L7.1	ENSG00000246375	4:89206172:T:C;rs79190960	6.3815e-05	1.88796e-11	0.447672	0.0123449	-0.630878	1.77053	-0.115668	0.723098	0.151056	0.233595	0.151729	0.2837	0.285125	9.34731e-08	1	1	age_Female	0.0107963	0.797959
FAM13A	ENSG00000138640	4:89849868:G:C;rs62310499	0.0803456	0.0610967	0.215914	0.185455	0.181989	-0.137628	-0.108563	0.0872844	0.103006	0.0726515	0.0871692	0.0654592	1	1	1	1	age_Female	0.175093	0.934959
TIGD2	ENSG00000180346	4:90015465:T:C;rs7439888	0.156112	0.138749	0.556726	0.698387	-0.106567	0.0628878	-0.0449651	0.016984	0.0745675	0.042136	0.0762491	0.0437026	1	1	1	1	age_Female	0.69127	0.999657
TMSB4XP8	ENSG00000187653	4:91939796:G:A;rs13129633	0.0344284	0.00516232	0.308853	0.911755	-0.129287	0.158591	-0.0583384	0.0068067	0.0602834	0.0554447	0.057033	0.0612616	1	1	1	1	age_Female	0.909539	0.999657
HPGDS	ENSG00000163106	4:95258573:A:G;rs111999776	0.0629421	0.00135892	0.125596	0.386424	0.175241	-0.682433	-0.144112	0.179006	0.0931752	0.207003	0.0932911	0.205762	1	1	1	1	age_Female	0.374723	0.984477
PDLIM5	ENSG00000163110	4:95415483:T:C;rs10516951	0.0794034	0.00187084	0.623933	0.276392	0.0437724	-0.130617	-0.011981	0.0445744	0.0246966	0.0408697	0.0243603	0.0407259	1	1	1	1	age_Female	0.264745	0.965217
EIF4E	ENSG00000151247	4:99794106:G:GAAATA;rs145359750	0.0379014	0.00179284	0.112905	0.0257526	-0.0340501	0.079557	-0.0251472	0.05596	0.0161826	0.0247881	0.0157223	0.0247168	1	1	1	1	age_Female	0.0228523	0.837187
RP11-696N14.1	ENSG00000246090	4:99858857:A:AGAAG;rs11273797	0.122051	0.000748162	0.0941747	0.0682309	0.0788817	-0.341116	-0.0827077	0.195797	0.0505789	0.0980329	0.0489395	0.106203	1	1	1	1	age_Female	0.0623149	0.901659
ADH5	ENSG00000197894	4:99992793:A:C;rs11547772	0.513559	0.0996238	0.554816	0.343323	-0.0156516	0.091657	0.0140776	-0.0529167	0.0238712	0.05514	0.0237567	0.0555741	1	1	1	1	age_Female	0.331498	0.983105
EMCN-IT1	ENSG00000251636	4:101805820:G:A;rs35790580	0.0248168	1.7038e-06	0.518575	0.0960195	-0.330686	1.33214	0.0993778	-0.445235	0.145104	0.261695	0.153394	0.264947	1	0.00717469	1	1	age_Female	0.0886639	0.911548
AP001816.1	ENSG00000254531	4:102251782:C:T;rs2583394	0.0131567	0.00325754	0.236631	0.0317022	0.251354	-0.215116	-0.121387	0.150884	0.0995449	0.0713315	0.101948	0.0692438	1	1	1	1	age_Female	0.0283745	0.837187
KRT8P46	ENSG00000248971	4:103675108:G:C;rs223492	0.000103219	9.68572e-07	0.526371	0.765476	0.382814	-0.467357	-0.0566079	-0.0246052	0.0946063	0.0894512	0.0890336	0.0822587	0.452927	0.0041329	1	1	age_Female	0.759782	0.999657
LRRC37A15P	ENSG00000230069	4:103675108:G:C;rs223492	8.75727e-06	3.69813e-08	0.47358	0.766891	0.428817	-0.516198	-0.0619028	0.0236318	0.0914318	0.0864497	0.0860461	0.0794985	0.0411066	0.000169707	1	1	age_Female	0.761237	0.999657
BDH2	ENSG00000164039	4:104020781:C:G;rs2069274	3.57376e-06	2.66949e-09	0.298819	0.561627	-0.225897	0.270182	-0.0467664	0.0234215	0.0459941	0.0412884	0.0447759	0.040216	0.0170468	1.26507e-05	1	1	age_Female	0.551882	0.994569
GSTCD	ENSG00000138780	4:106662946:C:T;rs13148869	0.00265644	1.74791e-05	0.696113	0.9437	0.114297	-0.186066	0.0138	-0.00285483	0.0370751	0.0412087	0.0352299	0.0403224	1	0.0665954	1	1	age_Female	0.942234	0.999657
PAPSS1	ENSG00000138801	4:108622169:A:AT;rs71590193	0.00280398	1.5632e-06	0.828636	0.742965	-0.144804	0.378532	-0.0105383	-0.0258944	0.0472422	0.0740621	0.0485579	0.0787428	1	0.00659201	1	1	age_Female	0.73668	0.999657
SGMS2	ENSG00000164023	4:108761463:A:G;rs7664374	0.144832	0.000184297	0.171875	0.0138576	0.0760197	-0.401479	-0.0697602	0.266355	0.051727	0.103313	0.0506916	0.106306	1	0.575929	1	1	age_Female	0.0121315	0.813897
CYP2U1	ENSG00000155016	4:108979387:C:T;rs6819308	0.321383	0.0474122	0.11818	0.339051	0.0279494	-0.13224	-0.0478593	0.0596126	0.0280444	0.0658699	0.0303645	0.0620522	1	1	1	1	age_Female	0.327254	0.983105
COL25A1	ENSG00000188517	4:110027095:T:C;rs72617753	0.0806026	0.00351729	0.504793	0.618097	-0.247208	0.595437	-0.0893954	-0.111024	0.14004	0.199128	0.133544	0.221993	1	1	1	1	age_Female	0.609439	0.994569
ENPEP	ENSG00000138792	4:111318221:T:C;rs6830761	0.0718951	0.000295975	0.894619	0.898314	-0.300017	1.31126	-0.0232858	0.0419807	0.164912	0.349498	0.17534	0.327667	1	0.872306	1	1	age_Female	0.895839	0.999657
C4orf32	ENSG00000174749	4:113047007:A:G;rs2117920	0.00224413	0.000522216	0.816686	0.673256	0.235007	-0.177825	-0.0146276	0.0191846	0.0749005	0.0495783	0.0629339	0.0453599	1	1	1	1	age_Female	0.665509	0.999657
TIFA	ENSG00000145365	4:113203907:T:C;rs9992994	0.0849448	0.0742665	0.232481	0.285985	0.244803	-0.147158	-0.16261	0.0828606	0.140681	0.0815716	0.135356	0.0772402	1	1	1	1	age_Female	0.274299	0.968237
C4orf21	ENSG00000138658	4:113449650:T:C;rs10034556	6.95595e-06	4.04391e-07	0.316676	0.631161	0.262363	-0.215718	-0.0562942	0.0205611	0.055264	0.0397342	0.0559361	0.0426945	0.0327903	0.00176436	1	1	age_Female	0.622729	0.995331
UGT8	ENSG00000174607	4:115519271:G:A;rs6849357	0.00271944	0.000672437	0.972483	0.538069	0.346645	-0.270694	-0.00403971	-0.0532365	0.112724	0.077085	0.116818	0.086159	1	1	1	1	age_Female	0.52788	0.994569
SNHG8	ENSG00000269893	4:119186991:TC:T;rs35420005	0.0234047	0.000469997	0.932301	0.455655	-0.0841501	0.234315	-0.00307136	0.049802	0.0365484	0.0647683	0.0360631	0.0664946	1	1	1	1	age_Female	0.444505	0.99208
SYNPO2	ENSG00000172403	4:119772596:T:C;rs11943114	0.123489	0.0930284	0.352467	0.440292	-0.402271	0.273187	-0.272728	0.142943	0.258941	0.161077	0.291933	0.184486	1	1	1	1	age_Female	0.428972	0.99208
CEP170P1	ENSG00000154608	4:119879909:C:T;rs62327806	0.0355086	0.00274761	0.042788	0.959461	0.256894	-0.413136	-0.229955	-0.00728472	0.120513	0.134493	0.112052	0.142953	1	1	1	1	age_Female	0.958394	0.999657
RP11-33B1.2	ENSG00000248280	4:120286043:A:T;rs6847075	0.000324635	5.01652e-08	0.221109	0.136728	-0.375074	0.820067	-0.126522	0.215128	0.100684	0.138918	0.102751	0.143393	1	0.000229205	1	1	age_Female	0.127766	0.913028
RP11-33B1.1	ENSG00000245958	4:120327271:G:C;rs370990577	1.82157e-06	2.9411e-12	0.901514	0.924764	0.111439	-0.232053	-0.0027449	-0.00290096	0.021961	0.0291569	0.0221243	0.0306412	0.00877812	1.46908e-08	1	1	age_Female	0.922891	0.999657
USP53	ENSG00000145390	4:120338592:G:C;rs375827983	0.0165141	3.79324e-06	0.965687	0.219814	-0.0998131	0.367884	0.00176539	-0.0999683	0.0409259	0.0751262	0.0409346	0.0809567	1	0.0155068	1	1	age_Female	0.208876	0.951021
RP11-455G16.1	ENSG00000178636	4:120344141:G:C;rs372391031	0.0184884	0.000107443	0.00321181	0.483481	-0.251824	0.669015	0.325539	-0.120408	0.105134	0.165785	0.10778	0.17119	1	0.356602	1	1	age_Female	0.472657	0.99289
PRDM5	ENSG00000138738	4:121691619:CTT:C;rs10610024	6.84902e-06	1.85796e-07	0.784107	0.646424	-0.699176	0.631831	-0.0438182	-0.0587819	0.147155	0.112668	0.159504	0.127747	0.0323	0.000822521	1	1	age_Female	0.638268	0.999657
TNIP3	ENSG00000050730	4:122138820:G:T;rs35449703	0.00972258	0.000480215	0.0219524	0.0354834	-0.255462	0.420121	-0.249944	0.271871	0.0968887	0.116331	0.107369	0.127521	1	1	1	1	age_Female	0.0318213	0.876895
ANXA5	ENSG00000164111	4:122611285:G:A;rs6857766	0.000364605	1.64375e-07	0.816826	0.680774	-0.109518	0.204477	0.00728978	-0.0162845	0.0296656	0.0362818	0.0313882	0.0394657	1	0.000729824	1	1	age_Female	0.673221	0.999657
EXOSC9	ENSG00000123737	4:122757991:T:C;rs2706797	0.271978	0.0405298	0.896806	0.270379	-0.0242845	0.0922745	0.00281206	0.0514356	0.0219834	0.0444583	0.0216261	0.0464057	1	1	1	1	age_Female	0.25879	0.965217
BBS12	ENSG00000181004	4:123651925:TAA:T;rs3034523	0.150452	0.0230848	0.125535	0.858451	-0.0482853	0.109316	-0.0505487	0.00866213	0.0333195	0.0473656	0.0327174	0.0484429	1	1	1	1	age_Female	0.855087	0.999657
FGF2	ENSG00000138685	4:123748616:C:G;rs2922979	0.0001067	1.16004e-05	0.774269	0.607025	0.980086	-0.817917	-0.0665425	-0.0929812	0.242756	0.177063	0.231388	0.180206	0.467348	0.0453111	1	1	age_Female	0.598126	0.994569
NUDT6	ENSG00000170917	4:123811472:T:C;rs17408757	0.0410136	1.84888e-05	0.064797	0.00430486	-0.0794203	0.350727	0.0801176	-0.204685	0.0383591	0.077925	0.0429021	0.070042	1	0.0702204	1	1	age_Female	0.00371221	0.741613
PLK4	ENSG00000142731	4:128200281:C:A;rs9999648	0.0036	0.00142406	0.0976197	0.0885202	-0.30422	0.20873	-0.170933	0.10931	0.102003	0.0635966	0.102214	0.063545	1	1	1	1	age_Female	0.081524	0.903558
JADE1	ENSG00000077684	4:129874974:C:CA;rs150640505	0.0173669	0.000100182	0.782057	0.230073	0.0510014	-0.118926	-0.00606412	0.0393429	0.0210793	0.0293314	0.0218611	0.032579	1	0.335228	1	1	age_Female	0.218971	0.959622
C4orf33	ENSG00000151470	4:130064878:C:A;rs1709422	0.0381485	0.0152219	0.790028	0.64216	0.123208	-0.109167	0.0184383	-0.0247807	0.0586326	0.0441974	0.0690585	0.0531648	1	1	1	1	age_Female	0.633906	0.999445
ELF2	ENSG00000109381	4:140391843:A:G;rs75490628	0.150233	0.00150652	0.499119	0.381515	0.0260377	-0.141285	-0.0126909	-0.0331079	0.0179576	0.0432798	0.018708	0.0376643	1	1	1	1	age_Female	0.369787	0.984477
MGST2	ENSG00000085871	4:140587125:A:T;rs2132845	0.0393515	0.000815919	0.390136	0.0617445	0.0842607	-0.203304	-0.0360455	0.111762	0.040352	0.0588698	0.0417599	0.0591474	1	1	1	1	age_Female	0.0562215	0.901659
CLGN	ENSG00000153132	4:142136123:T:C;rs11100709	0.0723377	0.000306905	0.290303	0.986603	-0.202698	0.698377	-0.119096	-0.00319488	0.111594	0.186661	0.112023	0.189789	1	0.901381	1	1	age_Female	0.986332	0.999773
RP11-362F19.1	ENSG00000248810	4:142240282:G:A;rs1946732	0.0157642	0.00671582	0.699707	0.768484	0.477022	-0.363308	-0.0787002	0.040238	0.194175	0.13121	0.203446	0.136322	1	1	1	1	age_Female	0.762875	0.999657
RP11-362F19.3	ENSG00000272632	4:142346663:G:A;rs34848493	0.0697952	0.00910276	0.17533	0.626948	-0.159577	0.276997	0.112118	-0.0524301	0.0870537	0.104114	0.0821346	0.107538	1	1	1	1	age_Female	0.618472	0.994569
RP11-223C24.1	ENSG00000249806	4:143580453:G:A;rs28846169	0.373832	0.177444	0.40017	0.293787	0.0692114	-0.266879	0.0639068	0.240991	0.0774733	0.196475	0.0756329	0.22833	1	1	1	1	age_Female	0.28207	0.972157
INPP4B	ENSG00000109452	4:143608712:CAA:C;rs10554152	0.0562039	0.03175	0.0484191	0.0744114	-0.178962	0.13028	0.21044	-0.117421	0.092625	0.0598053	0.105306	0.0651212	1	1	1	1	age_Female	0.0681395	0.901659
RP11-284M14.1	ENSG00000250326	4:143785362:T:C;rs930457	0.00176375	6.57198e-05	0.697024	0.711028	0.324118	-0.41355	-0.0430982	0.037141	0.100825	0.0992064	0.110374	0.0999646	1	0.227851	1	1	age_Female	0.704045	0.999657
GUSBP5	ENSG00000236296	4:144486175:T:A;rs58674084	0.0069976	1.76487e-05	0.641705	0.883303	0.29655	-0.679699	0.0507385	0.0229976	0.107663	0.150618	0.108706	0.156274	1	0.0672063	1	1	age_Female	0.880577	0.999657
RP13-578N3.3	ENSG00000246448	4:144674888:G:A;rs2170251	0.0207584	0.000915541	0.925	0.954386	-0.211675	0.400571	0.00851318	-0.00681826	0.0900749	0.117178	0.0902036	0.118899	1	1	1	1	age_Female	0.953212	0.999657
RP11-673E1.1	ENSG00000251600	4:144729056:G:A;rs62337291	0.000491018	6.49908e-06	0.762904	0.499155	0.461048	-0.716871	-0.0416003	0.115693	0.127895	0.150467	0.137521	0.17056	1	0.0260418	1	1	age_Female	0.488551	0.994569
GYPE	ENSG00000197465	4:144734658:A:ACTTT;rs70953752	0.00529342	2.52211e-06	0.306658	0.880918	-0.266082	0.813108	-0.0909116	0.0298627	0.093306	0.16275	0.0884727	0.198829	1	0.0104668	1	1	age_Female	0.878127	0.999657
RP11-673E1.3	ENSG00000249741	4:144871941:G:A;rs28481940	0.0248211	7.97783e-06	0.568645	0.637627	-0.20859	0.88534	-0.0489117	-0.110655	0.0915313	0.187838	0.0855159	0.234202	1	0.0317119	1	1	age_Female	0.629267	0.997864
SMAD1	ENSG00000170365	4:146409231:T:C;rs7672606	4.75948e-05	5.23382e-08	0.106804	0.260297	-0.31864	0.467958	0.138683	-0.103403	0.0748934	0.0793988	0.0852108	0.0913319	0.215176	0.000238872	1	1	age_Female	0.248836	0.96251
LSM6	ENSG00000164167	4:147029528:A:G;rs12186313	0.0176685	0.00031742	0.235583	0.321272	0.0600787	-0.141483	-0.027992	0.0452195	0.0248995	0.0379135	0.0234566	0.0453628	1	0.926549	1	1	age_Female	0.309491	0.983105
RP11-6L6.2	ENSG00000250673	4:147099414:T:A;rs4282199	0.00423867	6.78852e-05	0.90321	0.366546	-0.369111	0.607367	0.0164507	0.127279	0.126081	0.146006	0.13493	0.140311	1	0.234883	1	1	age_Female	0.354724	0.983105
DCLK2	ENSG00000170390	4:151040829:A:G;rs13435543	0.0969746	0.000289527	0.0666361	0.814107	-0.208898	0.872849	0.245321	0.0557343	0.124672	0.232256	0.13228	0.236404	1	0.854684	1	1	age_Female	0.809712	0.999657
RP11-372K14.2	ENSG00000270681	4:151278818:A:T	0.149287	0.00787703	0.704256	0.131659	0.132883	-0.429935	-0.0366072	0.186391	0.0914313	0.158505	0.0961626	0.122613	1	1	1	1	age_Female	0.12289	0.913028
FAM160A1	ENSG00000164142	4:152397255:G:T;rs28549769	0.00996814	0.00265646	0.973914	0.807813	0.447536	-0.431083	-0.00569755	0.033814	0.170323	0.139833	0.173798	0.138639	1	1	1	1	age_Female	0.80321	0.999657
PET112	ENSG00000059691	4:152614654:AC:A;rs34823859	0.0111284	0.000500073	0.553901	0.111186	-0.061319	0.0914422	0.0153048	-0.0401548	0.0237007	0.025404	0.025768	0.0249836	1	1	1	1	age_Female	0.103136	0.913028
RP11-18H21.1	ENSG00000245954	4:153022375:G:A;rs13140099	0.000319998	1.72464e-08	0.835094	0.674814	0.20289	-0.569914	0.0114441	0.0393723	0.0544025	0.0928285	0.0548295	0.0935656	1	7.99369e-05	1	1	age_Female	0.667125	0.999657
FBXW7	ENSG00000109670	4:153501931:G:C;rs12650423	0.00211196	0.000104863	0.740749	0.745219	-0.0606475	0.0716641	0.00697725	0.00569686	0.0192097	0.0177295	0.0210291	0.0174826	1	0.349088	1	1	age_Female	0.738981	0.999657
RP11-555K12.1	ENSG00000243417	4:153540194:G:A;rs17029073	0.0851904	0.00308903	0.390262	0.269783	-0.135977	0.393624	-0.0699169	0.153514	0.0782048	0.129768	0.0810228	0.138328	1	1	1	1	age_Female	0.258203	0.965217
ARFIP1	ENSG00000164144	4:153788403:C:T;rs11099858	0.0254941	0.000730653	0.213581	0.885845	-0.0735541	0.136395	-0.0355873	-0.00650355	0.0324296	0.0391183	0.0284282	0.045184	1	1	1	1	age_Female	0.883145	0.999657
RNF175	ENSG00000145428	4:154677856:G:T;rs6852465	0.0101196	0.00364255	0.40455	0.519459	-0.379384	0.290506	0.112547	-0.061177	0.144689	0.097533	0.134448	0.0946297	1	1	1	1	age_Female	0.509048	0.994569
PDGFC	ENSG00000145431	4:157845568:G:A;rs6811767	0.00440519	3.77521e-05	0.266821	0.670984	0.172648	-0.310246	-0.0628097	0.0341294	0.0592373	0.0718881	0.0562452	0.0801032	1	0.136927	1	1	age_Female	0.663176	0.999657
FAM198B	ENSG00000164125	4:159027306:AGAT:A;rs33966115	0.0390983	0.00647155	0.86037	0.866686	0.156558	-0.285479	0.0127223	0.0194046	0.0748762	0.10262	0.0721375	0.115293	1	1	1	1	age_Female	0.863498	0.999657
RP11-597D13.7	ENSG00000251429	4:159068324:A:G;rs2346781	8.82951e-06	3.17576e-07	0.119178	0.217298	-1.02447	0.841287	0.351569	-0.189055	0.218532	0.153382	0.223667	0.152261	0.0414281	0.00139511	1	1	age_Female	0.206383	0.945619
RP11-597D13.9	ENSG00000248429	4:159076826:C:T;rs6830702	6.39115e-06	1.53976e-07	0.450053	0.239201	-0.636692	0.531333	0.103731	-0.110657	0.133521	0.0940298	0.136789	0.0934511	0.0301854	0.000685194	1	1	age_Female	0.227966	0.959622
TMEM144	ENSG00000164124	4:159092633:A:G;rs2881373	0.000195967	1.12333e-05	0.270435	0.338657	-0.48739	0.411271	0.142681	-0.0859688	0.125979	0.088876	0.128743	0.0894136	0.838051	0.0439898	1	1	age_Female	0.326863	0.983105
C4orf46	ENSG00000205208	4:159544494:CA:C	0.798238	0.605931	0.297803	0.577207	-0.00845148	0.0443085	-0.0337549	0.0365943	0.0329727	0.0856132	0.0322499	0.0654266	1	1	1	1	age_Female	0.567738	0.994569
ETFDH	ENSG00000171503	4:160515218:T:G;rs9994725	0.0348235	0.00374209	0.548524	0.772913	0.0608745	-0.0965163	0.0176752	-0.00926251	0.0284478	0.0325024	0.0293589	0.0320106	1	1	1	1	age_Female	0.767396	0.999657
RP11-218F10.3	ENSG00000273449	4:164414687:C:G;rs4328869	1.21189e-05	5.5428e-07	0.46899	0.902221	0.441144	-0.402243	-0.0679835	0.00940891	0.0957278	0.0751052	0.0935226	0.0763889	0.0564618	0.00240169	1	1	age_Female	0.899801	0.999657
PALLD	ENSG00000129116	4:169721622:C:G;rs73864648	0.115482	0.000329145	0.788432	0.509537	-0.0778687	0.426657	-0.0129092	0.0901347	0.0490366	0.114652	0.0479763	0.136164	1	0.95566	1	1	age_Female	0.499063	0.994569
CBR4	ENSG00000145439	4:169931326:CA:C;rs67305871	1.78767e-05	3.37628e-07	0.803717	0.96346	-0.149317	0.168227	-0.0108723	-0.00168627	0.033112	0.0307501	0.0436276	0.0367157	0.082662	0.00148084	1	1	age_Female	0.962518	0.999661
SH3RF1	ENSG00000154447	4:170205708:G:C;rs6829166	0.383094	0.116225	0.319196	0.455579	0.0501077	-0.112011	0.0564057	-0.0606759	0.0571937	0.070683	0.056341	0.0809995	1	1	1	1	age_Female	0.444423	0.99208
NEK1	ENSG00000137601	4:170551360:T:G;rs62334531	0.35829	0.0783813	0.252977	0.228016	-0.0211115	0.0785429	-0.0263311	0.0468942	0.0228746	0.0441609	0.0228996	0.0386597	1	1	1	1	age_Female	0.216945	0.958622
SAP30	ENSG00000164105	4:174440310:C:A;rs3213920	0.00878765	0.00577728	0.686858	0.594612	-0.30434	0.212765	-0.0428489	0.0378144	0.113847	0.0754092	0.105981	0.0708276	1	1	1	1	age_Female	0.585573	0.994569
HPGD	ENSG00000164120	4:175341970:C:T;rs4306935	0.000160024	3.80913e-05	0.626852	0.933954	-0.400827	0.292842	-0.048824	-0.00546083	0.102109	0.0678922	0.100114	0.065728	0.690345	0.137929	1	1	age_Female	0.932279	0.999657
GPM6A	ENSG00000150625	4:176936404:ATTTC:A;rs34445899	1.08363e-07	1.64297e-09	0.0344477	0.097262	-1.75458	1.46884	0.64091	-0.383786	0.306192	0.220963	0.298874	0.229245	0.000538133	7.83861e-06	1	1	age_Female	0.0898532	0.913028
AGA	ENSG00000038002	4:178363378:G:A;rs11131799	2.97043e-05	2.24235e-06	0.123641	0.0246622	-0.142128	0.124262	-0.0455789	0.0562625	0.0324612	0.0247316	0.0293511	0.0246606	0.136105	0.00934613	1	1	age_Female	0.0218918	0.837187
RP11-326I11.4	ENSG00000271538	4:185458709:C:T;rs1991229	0.139114	0.112524	0.672459	0.812526	0.400602	-0.277832	-0.112911	-0.0416862	0.268662	0.173518	0.266276	0.175298	1	1	1	1	age_Female	0.80808	0.999657
CASP3	ENSG00000164305	4:185589234:G:A;rs871253	0.272851	0.0462695	0.496205	0.730683	0.0373451	-0.113299	-0.0223476	-0.0230316	0.0338684	0.0561372	0.03272	0.0667211	1	1	1	1	age_Female	0.724148	0.999657
CENPU	ENSG00000151725	4:185654683:T:C;rs4862407	4.87847e-07	8.41888e-09	0.490222	0.821853	-0.475797	0.401579	-0.0660347	0.0157912	0.0883484	0.0637831	0.0953519	0.0699464	0.00239094	3.93919e-05	1	1	age_Female	0.817602	0.999657
LINC01093	ENSG00000249173	4:185852842:C:T;rs7676380	0.0122729	0.00495898	0.648209	0.329671	-1.09327	0.761439	0.193744	-0.25773	0.428566	0.264929	0.423347	0.263096	1	1	1	1	age_Female	0.317901	0.983105
KIAA1430	ENSG00000164323	4:186123731:G:T;rs3108296	0.250809	0.17407	0.613485	0.699354	0.0569165	-0.0543902	0.0273866	-0.0164521	0.0492719	0.0397274	0.0540478	0.0424774	1	1	1	1	age_Female	0.692253	0.999657
SORBS2	ENSG00000154556	4:186842515:C:T;rs11727354	1.50974e-06	1.29791e-09	0.804493	0.594754	-0.98005	1.22697	-0.0447847	0.0969839	0.191441	0.183195	0.180437	0.181724	0.00729656	6.20921e-06	1	1	age_Female	0.585712	0.994569
CYP4V2	ENSG00000145476	4:187120753:A:G;rs2292426	4.44951e-06	8.58296e-07	0.619143	0.718016	0.491532	-0.340998	-0.0464461	0.023043	0.101184	0.0649122	0.0931465	0.0636292	0.0211352	0.00367694	1	1	age_Female	0.711207	0.999657
KLKB1	ENSG00000164344	4:187121127:A:T;rs2292430	0.00134253	5.33618e-05	0.847296	0.855725	-0.436781	0.588559	-0.0271113	-0.024104	0.132337	0.13933	0.140419	0.132226	1	0.187937	1	1	age_Female	0.852294	0.999657
AF146191.4	ENSG00000245685	4:190864015:C:A;rs6553396	0.00338128	3.14996e-05	0.878787	0.721556	-0.30771	0.542703	-0.0165236	0.0414358	0.102456	0.124385	0.108066	0.115938	1	0.115887	1	1	age_Female	0.714849	0.999657
FRG1	ENSG00000109536	4:190887409:C:T	0.0967125	0.0014506	0.121773	0.250011	0.0302011	-0.10875	0.0289881	-0.0392374	0.0180098	0.0331926	0.0185731	0.0339098	1	1	1	1	age_Female	0.238726	0.96251
AHRR	ENSG00000063438	5:202282:C:T;rs3932940	0.00554429	0.00146983	0.496242	0.165626	0.389407	-0.318658	-0.100599	0.143949	0.137322	0.0973838	0.147303	0.103064	1	1	1	1	age_Female	0.155866	0.929627
CTD-2083E4.6	ENSG00000248925	5:233325:G:A;rs7724921	0.000377069	0.000136895	0.658685	0.940957	-1.00591	0.637172	0.115499	-0.0114194	0.273197	0.160545	0.260682	0.153786	1	0.441622	1	1	age_Female	0.939438	0.999657
SDHA	ENSG00000073578	5:256509:G:A;rs6962	0.0402051	0.00455387	0.88152	0.535918	0.0551705	-0.0901405	0.0042461	0.0224946	0.0265374	0.0310484	0.0284158	0.0362136	1	1	1	1	age_Female	0.525687	0.994569
PDCD6	ENSG00000249915	5:347314:C:T;rs6555192	0.183778	0.0279216	0.952698	0.907864	0.022064	-0.0505196	-0.0010011	0.00254842	0.0164833	0.022642	0.0168339	0.0219635	1	1	1	1	age_Female	0.905533	0.999657
CTD-2228K2.7	ENSG00000225138	5:469379:A:G;rs79060451	2.73768e-05	3.72752e-10	0.868782	0.545419	-0.318322	0.730892	0.0122025	0.0647126	0.0723525	0.104997	0.0736712	0.106658	0.125687	1.80673e-06	1	1	age_Female	0.535405	0.994569
EXOC3	ENSG00000180104	5:475621:T:TG;rs55720119	0.104122	0.000210128	0.707726	0.458973	0.0253038	-0.108566	0.00562228	0.0266391	0.0154266	0.0282048	0.0149531	0.035832	1	0.646353	1	1	age_Female	0.447874	0.99208
ZDHHC11B	ENSG00000206077	5:758459:C:T;rs6863843	0.00258009	2.81389e-05	0.720997	0.960556	-0.366449	0.673762	-0.0435247	0.00691208	0.118502	0.15339	0.121528	0.13941	1	0.104255	1	1	age_Female	0.959533	0.999657
BRD9	ENSG00000028310	5:876161:G:A;rs72703144	0.214072	0.0166809	0.840304	0.599321	-0.0227661	0.0933203	0.00368634	0.0198458	0.0182059	0.0383244	0.018246	0.0376527	1	1	1	1	age_Female	0.590321	0.994569
CTD-2228K2.5	ENSG00000188242	5:1093860:C:G;rs6883411	0.00450722	0.000369479	0.648427	0.718008	-0.12966	0.142121	0.0205469	-0.0146959	0.0446068	0.0385369	0.0449266	0.0405791	1	1	1	1	age_Female	0.711199	0.999657
SDHAP3	ENSG00000185986	5:1093861:C:T;rs6883412	0.000865249	2.93907e-05	0.841661	0.320814	-0.143225	0.157787	0.00840972	-0.0378397	0.0416877	0.036015	0.0419866	0.0379236	1	0.108599	1	1	age_Female	0.309039	0.983105
SLC12A7	ENSG00000113504	5:1104938:C:T;rs35188965	5.33805e-11	4.30756e-16	0.390014	0.311963	0.410575	-0.515372	-0.0453938	0.0545837	0.0557425	0.0529826	0.0525767	0.0537081	2.73735e-07	2.21538e-12	1	1	age_Female	0.300194	0.98116
RP11-43F13.1	ENSG00000188002	5:1609314:A:T;rs11958585	9.06558e-08	5.82565e-12	0.238761	0.567714	0.295782	-0.392597	-0.0604067	0.0274274	0.0512569	0.0502055	0.0509659	0.0478379	0.000450741	2.90118e-08	1	1	age_Female	0.558081	0.994569
TRIP13	ENSG00000071539	5:1678904:C:T;rs59057746	0.0842248	0.0268498	0.20388	0.572099	-0.198052	0.242602	-0.152955	0.0617767	0.113548	0.10796	0.119588	0.108982	1	1	1	1	age_Female	0.562541	0.994569
MRPL36	ENSG00000171421	5:1853593:C:T;rs60041594	0.0589981	0.0131763	0.250931	0.493175	0.0598743	-0.0860935	-0.033142	0.0242907	0.0313441	0.0341035	0.028698	0.0353155	1	1	1	1	age_Female	0.482491	0.994569
CTD-2324F15.2	ENSG00000250490	5:6368521:G:A;rs271399	0.00233962	7.31354e-05	0.643561	0.472807	-0.528871	0.659562	0.075834	-0.110774	0.169286	0.15932	0.163383	0.153708	1	0.250927	1	1	age_Female	0.461873	0.99208
MED10	ENSG00000133398	5:6374079:A:C;rs2455147	0.0159459	0.00487087	0.467493	0.426509	0.0575359	-0.0555801	0.0154152	-0.0145579	0.0234622	0.0192968	0.0211348	0.0182322	1	1	1	1	age_Female	0.415014	0.99208
NSUN2	ENSG00000037474	5:6605532:C:A;rs2303707	1.61112e-05	3.29545e-06	0.0733882	0.155727	0.221956	-0.14775	0.0838585	-0.0418488	0.0489318	0.0299623	0.0463403	0.029255	0.0746756	0.0135674	1	1	age_Female	0.146205	0.924412
FASTKD3	ENSG00000124279	5:7865527:G:A;rs162029	0.000366297	2.21266e-05	0.0362692	0.0681853	0.0926596	-0.0939683	-0.0535385	0.0423188	0.0251082	0.0210943	0.0252213	0.0229505	1	0.0831516	1	1	age_Female	0.0622712	0.901659
DAP	ENSG00000112977	5:10675309:C:A;rs4702721	0.015518	0.000896169	0.128398	0.00746887	0.0600795	-0.0949521	0.0380011	-0.0811506	0.0243962	0.0277234	0.0247843	0.0297107	1	1	1	1	age_Female	0.00648863	0.747304
EEF1A1P13	ENSG00000250182	5:13941774:G:A;rs1373976	0.0363706	0.0292258	0.806585	0.760905	0.570118	-0.347463	0.0673279	-0.0491556	0.268724	0.157041	0.274259	0.161095	1	1	1	1	age_Female	0.7551	0.999657
MYO10	ENSG00000145555	5:16927336:A:T;rs2434963	0.0233987	0.00343249	0.372451	0.346398	0.41334	-0.503683	-0.175382	0.16323	0.179516	0.167987	0.195749	0.172528	1	1	1	1	age_Female	0.334582	0.983105
RP11-321E2.5	ENSG00000251304	5:17604816:T:C;rs7710090	0.286199	0.268158	0.91306	0.857567	-0.367704	0.211232	0.0392463	-0.0351555	0.342916	0.189689	0.358548	0.195373	1	1	1	1	age_Female	0.854204	0.999657
FTH1P10	ENSG00000223361	5:18170397:C:T;rs6452120	0.0519402	0.00214739	0.59164	0.918787	0.115733	-0.233792	-0.0313767	0.00843555	0.0588268	0.0741776	0.0582982	0.0825218	1	1	1	1	age_Female	0.916751	0.999657
CTD-2186M15.3	ENSG00000272086	5:32120916:G:A;rs59386046	0.506025	0.141154	0.956667	0.789937	-0.0390076	0.179829	-0.003255	-0.03346	0.0584409	0.121231	0.0597531	0.125265	1	1	1	1	age_Female	0.784778	0.999657
CTD-2203K17.1	ENSG00000249572	5:33454328:G:A;rs78347783	4.98134e-05	3.80025e-12	0.736472	0.908468	0.501865	-1.58637	0.0395435	0.0252793	0.118295	0.200635	0.117174	0.219315	0.224559	1.89519e-08	1	1	age_Female	0.906147	0.999657
TARS	ENSG00000113407	5:33701265:CA:C;rs79553369	0.0301648	3.18509e-05	0.74365	0.845343	-0.0413228	0.141512	-0.00612288	0.00681286	0.0187868	0.0324554	0.0186707	0.0348348	1	0.116957	1	1	age_Female	0.841616	0.999657
AMACR	ENSG00000242110	5:33996271:T:TA;rs34284851	0.176828	0.00809704	0.857472	0.247172	-0.0842488	0.309555	-0.011338	0.141607	0.0619346	0.11454	0.0629669	0.121643	1	1	1	1	age_Female	0.235879	0.96251
RAI14	ENSG00000039560	5:34739830:T:G;rs12515973	0.377378	0.0961157	0.738669	0.55488	-0.108693	0.352624	0.0421127	0.131623	0.122578	0.209899	0.125877	0.222156	1	1	1	1	age_Female	0.54502	0.994569
CTD-2353F22.1	ENSG00000250155	5:36702864:C:A;rs1025288	7.54885e-05	8.42081e-08	0.878318	0.839807	-0.289836	0.507505	0.0105015	0.0197613	0.070156	0.0876944	0.0684146	0.0975037	0.335471	0.00038014	1	1	age_Female	0.835897	0.999657
C5orf42	ENSG00000197603	5:38156247:C:T;rs77379313	0.161633	0.00310308	0.870529	0.0469335	0.0403473	-0.184633	0.00482541	-0.0907778	0.0286123	0.0608987	0.0295296	0.0451175	1	1	1	1	age_Female	0.0424032	0.890528
AC008964.1	ENSG00000269215	5:38267924:T:A;rs890906	0.130939	0.00346103	0.220496	0.283492	0.183303	-0.626424	-0.14027	-0.344607	0.120354	0.209115	0.113763	0.319565	1	1	1	1	age_Female	0.271817	0.966104
OXCT1	ENSG00000083720	5:41867426:G:A;rs7712911	0.327748	0.106913	0.732503	0.901796	-0.0239345	0.0590383	0.00797688	0.00435204	0.0243355	0.0362863	0.0232723	0.0351795	1	1	1	1	age_Female	0.89939	0.999657
ZNF131	ENSG00000172262	5:42540888:A:G;rs56144821	0.452978	0.162247	0.55649	0.344639	0.0128996	-0.0507124	0.0105533	-0.0317322	0.0171211	0.036016	0.0178848	0.0334172	1	1	1	1	age_Female	0.332825	0.983105
CCDC152	ENSG00000198865	5:42782924:ATGT:A;rs138501481	0.0177849	1.31864e-05	0.646223	0.0834387	-0.109389	0.351641	-0.022032	0.135687	0.0453837	0.0766611	0.0478517	0.0775922	1	0.0510973	1	1	age_Female	0.0767252	0.903558
CTD-2035E11.3	ENSG00000251131	5:42861569:T:C;rs2329996	0.0189777	0.00497893	0.793354	0.889651	0.41724	-0.393527	-0.049851	0.0213062	0.174936	0.136986	0.189789	0.153169	1	1	1	1	age_Female	0.887027	0.999657
ANXA2R	ENSG00000177721	5:43026445:TTTG:T;rs71608681	0.284027	0.0800544	0.67838	0.529743	-0.0371737	0.100614	0.0132738	-0.0464865	0.0345108	0.0568915	0.0319155	0.0737157	1	1	1	1	age_Female	0.519369	0.994569
C5orf34	ENSG00000172244	5:43482373:C:T;rs6451705	0.000927664	0.000153824	0.848012	0.729549	0.243741	-0.187852	0.0131479	0.0159693	0.0713847	0.0477209	0.0684225	0.0460601	1	0.489229	1	1	age_Female	0.722981	0.999657
NNT	ENSG00000112992	5:43566930:G:A;rs7715782	0.00718829	0.000139052	0.64599	0.343962	-0.061444	0.0879748	0.0103555	-0.0221855	0.0223846	0.0221908	0.0224754	0.0233306	1	0.447469	1	1	age_Female	0.332131	0.983105
PAIP1	ENSG00000172239	5:43620344:C:T;rs28582463	0.0752109	0.00199069	0.404497	0.746644	0.029698	-0.0898723	0.014258	-0.0110547	0.0165165	0.0282965	0.0170305	0.0341224	1	1	1	1	age_Female	0.740462	0.999657
RP11-473L15.3	ENSG00000249203	5:44510769:C:T;rs13160582	3.06776e-11	1.62633e-19	0.519953	0.207406	-1.75042	3.117	0.154735	-0.354053	0.234021	0.275804	0.239631	0.278995	1.57438e-07	8.45366e-16	1	1	age_Female	0.196646	0.945619
EMB	ENSG00000170571	5:49686075:A:G;rs150818750	0.220253	0.0148613	0.81923	0.333888	-0.0312762	0.127754	0.00568174	0.0540269	0.0253525	0.0515322	0.0247955	0.0556373	1	1	1	1	age_Female	0.322071	0.983105
PARP8	ENSG00000151883	5:49920921:C:T;rs35749852	0.44758	0.214075	0.794282	0.534253	-0.0143297	0.0375395	-0.00519687	0.0168826	0.0187932	0.0300203	0.0198764	0.0270681	1	1	1	1	age_Female	0.523997	0.994569
ITGA1	ENSG00000213949	5:52052230:A:G;rs164651	0.0382839	0.000242386	0.99661	0.630393	-0.129097	0.341123	-0.000273178	0.0412997	0.061479	0.0895621	0.0641256	0.0855644	1	0.733461	1	1	age_Female	0.621957	0.994988
PELO	ENSG00000152684	5:52114050:G:A;rs2860025	0.00197884	4.92271e-05	0.752495	0.366456	0.159658	-0.18551	-0.0166306	0.0404794	0.0502383	0.0436943	0.0525905	0.0446157	1	0.174474	1	1	age_Female	0.354637	0.983105
ITGA2	ENSG00000164171	5:52312422:A:G;rs152090	0.00171628	0.000475424	0.143887	0.103545	-0.501451	0.412473	-0.229711	0.191186	0.155569	0.11412	0.155934	0.11636	1	1	1	1	age_Female	0.0958083	0.913028
CTD-2081C10.7	ENSG00000272416	5:53174943:T:C;rs199609	0.00153275	0.000695367	0.309953	0.219575	-1.00506	0.645455	0.318245	-0.236564	0.308392	0.184332	0.311835	0.191475	1	1	1	1	age_Female	0.208637	0.951021
CTD-2031P19.3	ENSG00000227908	5:55294416:G:C;rs61419144	0.0261122	0.00148951	0.0963471	0.148957	0.315565	-0.522425	0.232022	-0.226367	0.139727	0.15986	0.138208	0.155627	1	1	1	1	age_Female	0.139613	0.921337
ANKRD55	ENSG00000164512	5:55444683:G:A;rs7731626	0.0249818	0.00106291	0.706683	0.752537	0.151948	-0.349192	-0.0249843	0.0363976	0.0667524	0.103531	0.0662009	0.115119	1	1	1	1	age_Female	0.746498	0.999657
CTC-236F12.4	ENSG00000248727	5:55715567:C:G;rs286018	0.000300279	3.80273e-05	0.207234	0.217279	0.515155	-0.442072	0.171971	-0.139441	0.13746	0.102479	0.135462	0.112298	1	0.137773	1	1	age_Female	0.206363	0.945619
SETD9	ENSG00000155542	5:56205357:A:G;rs185220	2.5757e-10	5.0689e-11	0.0893255	0.0743384	-0.913882	0.582734	0.217306	-0.142971	0.129841	0.0790013	0.126649	0.0792704	1.31541e-06	2.49694e-07	1	1	age_Female	0.0680707	0.901659
CTD-2310F14.1	ENSG00000271828	5:56205357:A:G;rs185220	0.000142982	6.87439e-05	0.645975	0.948868	-0.817361	0.522427	-0.0928431	0.00810831	0.206574	0.125689	0.201496	0.126118	0.619685	0.23751	1	1	age_Female	0.947484	0.999657
PLK2	ENSG00000145632	5:57820461:C:T;rs6879314	0.0221287	0.0130187	0.00273935	0.048788	0.214683	-0.162551	-0.287964	0.1208	0.0923473	0.0642752	0.0937141	0.0605503	1	1	1	1	age_Female	0.0441479	0.896564
RAB3C	ENSG00000152932	5:57870835:C:G;rs114501746	0.0223688	5.25666e-05	0.61781	0.547226	0.232293	-0.6255	-0.0513874	-0.0892174	0.100107	0.147935	0.102665	0.147711	1	0.185297	1	1	age_Female	0.537251	0.994569
ERCC8	ENSG00000049167	5:60233914:T:A	0.696955	0.514252	0.384209	0.583993	0.0106492	-0.0266437	-0.0234922	0.024558	0.0272657	0.0407032	0.0268776	0.0447027	1	1	1	1	age_Female	0.574764	0.994569
SREK1IP1	ENSG00000153006	5:64042477:A:G;rs74368608	0.0756462	0.000938482	0.908471	0.622949	0.0383019	-0.108088	0.00250082	-0.0148816	0.0213337	0.0316888	0.0216968	0.0301724	1	1	1	1	age_Female	0.614365	0.994569
PPWD1	ENSG00000113593	5:64804226:T:C;rs192174	0.00030524	3.45015e-08	0.363267	0.259844	-0.0791822	0.174279	0.0196335	-0.0336954	0.0211548	0.029112	0.0214957	0.0297334	1	0.000158465	1	1	age_Female	0.248406	0.96251
ADAMTS6	ENSG00000049192	5:64819759:A:T;rs7712178	0.000260776	1.49149e-06	0.561513	0.934461	-0.309998	0.422839	-0.0454887	0.00758789	0.0818369	0.0825498	0.078084	0.0920384	1	0.00630302	1	1	age_Female	0.932795	0.999657
CTD-2116N20.1	ENSG00000250081	5:64858687:G:C;rs432206	5.17713e-16	1.73057e-19	0.543593	0.830489	2.09346	-1.76931	0.134533	0.032698	0.21603	0.156728	0.220729	0.152338	2.69728e-12	8.99379e-16	1	1	age_Female	0.826426	0.999657
CENPK	ENSG00000123219	5:64858687:G:C;rs432206	6.14865e-22	3.20083e-26	0.489851	0.950903	1.42261	-1.20343	0.0810368	0.00498091	0.114425	0.0830148	0.116914	0.0806895	3.21697e-18	1.67275e-22	1	1	age_Female	0.949576	0.999657
TRAPPC13	ENSG00000113597	5:64925070:G:A;rs28126	0.0415702	0.0228146	0.856868	0.9601	0.070098	-0.0517703	-0.00673957	0.00121219	0.0339515	0.0223861	0.0372694	0.0241689	1	1	1	1	age_Female	0.959053	0.999657
NLN	ENSG00000123213	5:65026219:G:A;rs252645	0.00501737	0.000487161	0.0639896	0.0365057	-0.188391	0.180645	0.145965	-0.125489	0.0656388	0.0500789	0.0779222	0.059193	1	1	1	1	age_Female	0.0327776	0.878771
MAST4-AS1	ENSG00000229666	5:66305450:G:A;rs706702	0.0249092	0.00323899	0.128893	0.125821	-0.363281	0.387878	0.234791	-0.196257	0.159511	0.128538	0.153331	0.127124	1	1	1	1	age_Female	0.117257	0.913028
CD180	ENSG00000134061	5:66478409:C:G;rs1803440	0.339852	0.0713668	0.305474	0.149487	-0.0357561	0.138554	-0.0375438	-0.124189	0.0372815	0.0760159	0.0364469	0.0854921	1	1	1	1	age_Female	0.140146	0.921337
CDK7	ENSG00000134058	5:68227248:T:A;rs13170614	0.282571	0.0436612	0.85173	0.545576	-0.0217531	0.0718388	-0.00373841	-0.0259943	0.0201335	0.0351551	0.0199488	0.04286	1	1	1	1	age_Female	0.535575	0.994569
CCNB1	ENSG00000134057	5:68274594:T:A;rs7720481	0.0115173	0.00828958	0.323236	0.182188	0.369005	-0.231593	0.123602	-0.107143	0.143328	0.0859602	0.1245	0.0797506	1	1	1	1	age_Female	0.171889	0.934959
TAF9	ENSG00000085231	5:68673500:A:G;rs71576921	0.0160109	0.00274875	0.577495	0.416293	-0.055788	0.0807088	-0.01586	0.0256027	0.0227639	0.0262752	0.0283775	0.0313646	1	1	1	1	age_Female	0.404737	0.988521
RP11-848G14.2	ENSG00000248477	5:68759409:T:G;rs189302252	8.47271e-05	1.28502e-05	0.212632	0.633536	-0.976143	0.799259	-0.25084	0.077869	0.238078	0.173998	0.19996	0.162825	0.374663	0.0498975	1	1	age_Female	0.625115	0.996246
RP11-848G14.5	ENSG00000250138	5:68782607:G:T;rs3846487	9.23712e-06	3.05029e-06	0.770853	0.379453	-2.03816	1.26289	0.102506	-0.187596	0.435815	0.255131	0.350979	0.212487	0.0433036	0.0125885	1	1	age_Female	0.367713	0.983764
RP11-497H16.6	ENSG00000205565	5:68808501:A:G;rs28489109	4.50441e-05	2.06697e-05	0.618413	0.477727	-2.23622	1.35088	0.205787	-0.172885	0.52381	0.302061	0.411843	0.242588	0.204095	0.0780074	1	1	age_Female	0.466855	0.99208
SMN1	ENSG00000172062	5:69292737:A:AT;rs202151933	0.13513	0.0300045	0.895482	0.723309	-0.0661681	0.134705	-0.00596108	-0.0221294	0.0439225	0.0611806	0.0452597	0.062328	1	1	1	1	age_Female	0.71665	0.999657
GUSBP3	ENSG00000253203	5:69324965:C:CT	0.00153396	2.53148e-06	0.515924	0.024797	0.295465	-0.778303	0.0595363	-0.369447	0.0906674	0.155811	0.091316	0.162089	1	0.0105031	1	1	age_Female	0.0220078	0.837187
NAIP	ENSG00000249437	5:69339922:G:A	0.152208	0.0117625	0.591652	0.484129	0.148589	-0.552016	0.0549997	-0.155624	0.10298	0.215064	0.102193	0.221586	1	1	1	1	age_Female	0.473337	0.99289
SMN2	ENSG00000205571	5:69344341:G:C	0.0457942	0.000395018	0.981363	0.0742944	0.458363	-1.79974	0.00517634	-1.01697	0.226603	0.490593	0.221029	0.563776	1	1	1	1	age_Female	0.0680247	0.901659
RP11-98J23.2	ENSG00000198237	5:69461989:T:C;rs114054948	0.000603695	0.000422005	0.00158515	0.00874494	1.3365	-0.962107	-1.30049	0.731611	0.377136	0.263644	0.400343	0.273501	1	1	1	1	age_Female	0.00761743	0.797959
RP11-98J23.1	ENSG00000251158	5:69806863:C:G;rs376208241	0.813434	0.72905	0.486252	0.369728	0.0464518	-0.118539	-0.147528	0.249308	0.196307	0.341245	0.211086	0.276674	1	1	1	1	age_Female	0.35794	0.983105
SERF1A	ENSG00000172058	5:70309466:TA:T;rs35296500	0.000520223	0.000386051	0.0696773	0.0698332	1.68046	-1.10935	-0.890153	0.571923	0.468372	0.30185	0.485396	0.312044	1	1	1	1	age_Female	0.0638037	0.901659
RP11-497H16.7	ENSG00000250687	5:70329226:T:C;rs145527137	0.117808	0.0691541	0.328278	0.311135	0.425146	-0.518893	0.320633	-0.336339	0.26946	0.28241	0.326363	0.330376	1	1	1	1	age_Female	0.299351	0.98116
RP11-497H16.4	ENSG00000250918	5:70329226:T:C;rs145527137	0.00538593	0.00145055	0.574074	0.496784	0.856849	-1.03391	-0.205658	0.2518	0.301099	0.31557	0.364684	0.369167	1	1	1	1	age_Female	0.486177	0.994569
RP11-195E2.4	ENSG00000254353	5:70329226:T:C;rs145527137	1.60967e-08	1.96707e-10	0.124296	0.385219	1.52439	-1.84174	-0.465033	0.264864	0.247686	0.25959	0.299991	0.303679	8.0757e-05	9.58749e-07	1	1	age_Female	0.373503	0.984477
GTF2H2	ENSG00000145736	5:70329226:T:C;rs145527137	0.196289	0.132208	0.762429	0.302465	0.188506	-0.23052	0.0531975	-0.184148	0.144897	0.151861	0.175496	0.177653	1	1	1	1	age_Female	0.290698	0.977128
GTF2H2B	ENSG00000226259	5:70335232:C:A;rs201753469	0.276173	0.205055	0.720395	0.533248	0.285831	-0.345749	0.113539	-0.198128	0.261033	0.271032	0.316307	0.316879	1	1	1	1	age_Female	0.52298	0.994569
RP11-497H16.2	ENSG00000237075	5:70339872:G:T;rs150892208	0.000634549	0.000146572	0.281458	0.117114	1.47221	-1.44611	0.554887	-0.669311	0.41718	0.366114	0.512381	0.423401	1	0.468737	1	1	age_Female	0.108828	0.913028
RP11-195E2.1	ENSG00000230847	5:70368390:C:<CN0>;YL_CN_FIN_1166	0.107153	0.0731055	0.169421	0.0779046	0.434458	-0.666869	0.444492	-0.793267	0.267213	0.368143	0.321127	0.445291	1	1	1	1	age_Female	0.0714747	0.901659
RP11-589F5.3	ENSG00000197284	5:70376284:T:C;rs201623124	0.0411269	0.0232781	0.615031	0.433943	0.727058	-0.782597	0.201941	-0.289463	0.351362	0.339582	0.400279	0.368433	1	1	1	1	age_Female	0.422524	0.99208
RP11-497H16.9	ENSG00000269983	5:70675326:A:G;rs7379152	0.317414	0.287653	0.928556	0.798984	0.222061	-0.147068	0.0215449	-0.0374434	0.220987	0.137571	0.239679	0.146637	1	1	1	1	age_Female	0.794102	0.999657
RP11-1280N14.3	ENSG00000251634	5:70679731:T:G;rs73772587	0.0903129	0.0114429	0.741476	0.826147	-0.207246	0.379607	0.0412873	0.0297646	0.121164	0.147309	0.124801	0.135154	1	1	1	1	age_Female	0.82199	0.999657
MAP1B	ENSG00000131711	5:71344293:A:G;rs1692361	0.248505	0.0974675	0.186404	0.27844	0.194982	-0.333605	-0.223401	0.187562	0.167969	0.199395	0.167905	0.172104	1	1	1	1	age_Female	0.266779	0.965217
FCHO2	ENSG00000157107	5:72176643:C:CAA;rs70973210	0.0100956	0.000980398	0.734436	0.789672	0.165945	-0.261521	-0.024427	-0.022537	0.0632668	0.0769726	0.0718044	0.0842634	1	1	1	1	age_Female	0.784497	0.999657
TMEM171	ENSG00000157111	5:72219751:A:G;rs198214	0.115053	0.0314806	0.217807	0.359072	0.32058	-0.548071	0.232249	-0.256784	0.201639	0.251186	0.187257	0.278684	1	1	1	1	age_Female	0.347267	0.983105
TNPO1	ENSG00000083312	5:72908212:A:T;rs1981813	8.45945e-05	2.15971e-06	0.554231	0.942704	-0.119412	0.122545	-0.017544	-0.00162843	0.0291212	0.0243459	0.0295626	0.0226001	0.374162	0.00901248	1	1	age_Female	0.941197	0.999657
ANKRA2	ENSG00000164331	5:72950155:T:C;rs12659220	0.0621596	0.00857982	0.262059	0.058137	0.0403775	-0.0562431	0.0227027	-0.0381397	0.0214035	0.0209718	0.0201271	0.0198968	1	1	1	1	age_Female	0.0528345	0.898484
ENC1	ENSG00000171617	5:73918616:A:G;rs10079609	2.71373e-06	1.53702e-15	0.76218	0.638976	-0.252916	1.02373	-0.016003	0.0426148	0.0508031	0.108057	0.052736	0.090558	0.012996	7.88184e-12	1	1	age_Female	0.630671	0.998853
NSA2	ENSG00000164346	5:74070053:T:A;rs6883278	4.4649e-05	3.30285e-09	0.179979	0.628856	-0.155718	0.300788	0.0541187	-0.0226363	0.0364552	0.0462885	0.0400773	0.0466875	0.202349	1.56126e-05	1	1	age_Female	0.620407	0.994569
GFM2	ENSG00000164347	5:74137969:G:C;rs60492282	0.0682783	0.00284488	0.399011	0.349729	-0.0240604	0.0583847	0.0122178	-0.0174266	0.013053	0.0190774	0.0144239	0.0185476	1	1	1	1	age_Female	0.337898	0.983105
ANKDD1B	ENSG00000189045	5:74954633:A:T;rs253411	5.48704e-05	6.98014e-07	0.257219	0.0981857	-0.414701	0.439477	-0.102582	0.137305	0.0983451	0.082892	0.0900191	0.0822449	0.246642	0.00300635	1	1	age_Female	0.0907458	0.913028
POC5	ENSG00000152359	5:75006156:T:C;rs17649350	0.000445954	1.3422e-09	0.504761	0.93564	-0.0615641	0.163198	0.0121429	0.00220967	0.0169452	0.0243926	0.0181384	0.0272945	1	6.41705e-06	1	1	age_Female	0.933993	0.999657
RP11-466P24.6	ENSG00000250348	5:75631673:G:A;rs148107137	0.0166784	2.15446e-06	0.865333	0.577944	-0.236403	0.834981	0.0175082	-0.0986727	0.0970826	0.165866	0.102971	0.176758	1	0.0089927	1	1	age_Female	0.568474	0.994569
IQGAP2	ENSG00000145703	5:75698761:G:T;rs13357820	0.000129539	7.8545e-08	0.418767	0.483955	-0.118189	0.217618	0.0251633	-0.0281843	0.0296655	0.0375019	0.0309911	0.0401145	0.563884	0.000355573	1	1	age_Female	0.473152	0.99289
F2RL1	ENSG00000164251	5:76115521:C:T;rs2242993	0.00100254	3.18013e-05	0.196669	0.239145	0.306228	-0.366386	-0.121657	0.0933752	0.0903127	0.0840219	0.0935927	0.0788468	1	0.116838	1	1	age_Female	0.227907	0.959622
ACTBP2	ENSG00000213763	5:76614059:T:C;rs10045589	0.0123251	0.000521065	0.244463	0.665966	0.254339	-0.372371	-0.136631	0.0511782	0.099764	0.1038	0.116692	0.118198	1	1	1	1	age_Female	0.658118	0.999657
WDR41	ENSG00000164253	5:76799968:GA:G	0.0092186	4.11718e-06	0.0394672	0.237136	0.0604786	-0.237342	-0.0502729	0.0572191	0.022771	0.0486672	0.0240899	0.0481084	1	0.0167569	1	1	age_Female	0.225916	0.959622
AP3B1	ENSG00000132842	5:77582309:C:T;rs6453381	0.0480522	0.0049903	0.396489	0.61276	-0.0419841	0.0607481	-0.0187322	0.0108163	0.0209741	0.021152	0.0219964	0.0213025	1	1	1	1	age_Female	0.60403	0.994569
CTD-2037K23.2	ENSG00000245556	5:77765934:T:TA;rs57023938	0.112769	0.0195118	0.157303	0.561505	0.0487917	-0.0984102	0.044075	-0.023879	0.0304934	0.0414485	0.0309299	0.0409888	1	1	1	1	age_Female	0.551764	0.994569
JMY	ENSG00000152409	5:78531879:G:GCGC;rs140609580	0.135877	0.0238337	0.270861	0.167703	-0.0516131	0.103233	0.0393381	-0.0591491	0.0343272	0.0449783	0.0355272	0.042559	1	1	1	1	age_Female	0.157884	0.929627
CMYA5	ENSG00000164309	5:78948705:T:A;rs56125199	0.0779057	0.0134389	0.492959	0.592429	-0.193294	0.272798	-0.0734752	0.0640672	0.108504	0.108379	0.10677	0.119292	1	1	1	1	age_Female	0.58338	0.994569
MSH3	ENSG00000113318	5:79913275:G:A;rs701383	0.0139322	2.543e-06	0.284707	0.461131	-0.0613189	0.218957	-0.0263395	0.030444	0.0244932	0.0438434	0.0244875	0.041148	1	0.0105484	1	1	age_Female	0.450052	0.99208
DHFR	ENSG00000228716	5:79921816:A:T;rs12109877	0.0157355	7.76095e-06	0.909501	0.853285	0.0734785	-0.263984	0.00332503	0.0138764	0.0299015	0.0559266	0.0291774	0.074841	1	0.0308731	1	1	age_Female	0.84977	0.999657
ANKRD34B	ENSG00000189127	5:79955845:AT:A;rs35845351	1.16584e-10	5.93484e-17	0.454839	0.368141	1.01648	-1.57401	-0.118151	-0.151486	0.141104	0.155507	0.157466	0.167555	5.96676e-07	3.06594e-13	1	1	age_Female	0.356351	0.983105
ZCCHC9	ENSG00000131732	5:80556206:G:A;rs6872504	0.0576205	0.000120054	0.80114	0.599939	-0.0297837	0.135879	-0.00408231	0.0162974	0.015505	0.0339275	0.0161643	0.030973	1	0.393417	1	1	age_Female	0.59094	0.994569
CKMT2-AS1	ENSG00000247572	5:80582099:C:T;rs11953113	0.0154562	5.8711e-09	0.561926	0.976828	0.101109	-0.514189	0.0251027	-0.0019356	0.0410316	0.080668	0.0431358	0.0664711	1	2.75589e-05	1	1	age_Female	0.976283	0.999773
ATG10	ENSG00000152348	5:81573992:C:T;rs226198	0.00190578	0.00126114	0.496395	0.583746	0.452243	-0.252624	-0.106743	0.0445396	0.141768	0.0760919	0.156356	0.0810216	1	1	1	1	age_Female	0.574504	0.994569
ATP6AP1L	ENSG00000205464	5:81579071:AAG:A;rs67388030	1.82872e-18	2.57858e-21	0.726029	0.464849	1.08448	-0.837504	0.041053	-0.0537713	0.100264	0.0689875	0.116824	0.0732851	9.55507e-15	1.34473e-17	1	1	age_Female	0.453832	0.99208
TMEM161B-AS1	ENSG00000247828	5:87609356:A:G;rs2121102	2.69234e-06	3.18496e-10	0.358942	0.777776	-0.15589	0.254012	0.0290929	-0.0111006	0.0313016	0.0363184	0.0315654	0.0392261	0.0128963	1.54662e-06	1	1	age_Female	0.772332	0.999657
CETN3	ENSG00000153140	5:89688200:A:T;rs6860478	0.150968	0.00976038	0.522776	0.836813	0.0340679	-0.0982248	-0.0150683	0.00855008	0.0235387	0.0372736	0.0234946	0.0414019	1	1	1	1	age_Female	0.832858	0.999657
ANKRD32	ENSG00000133302	5:93906115:A:G;rs62365668	0.061628	0.022519	0.405523	0.280518	-0.0681591	0.0924589	-0.0286207	0.0394091	0.0360552	0.0398909	0.0342613	0.0363188	1	1	1	1	age_Female	0.268833	0.965544
CTC-303L1.2	ENSG00000270133	5:94039106:C:T;rs10078049	0.125925	0.0160021	0.373551	0.923466	-0.170508	0.374672	-0.0993458	-0.0176514	0.110476	0.152869	0.111139	0.183271	1	1	1	1	age_Female	0.921558	0.999657
RPL7P18	ENSG00000243806	5:94165091:A:C;rs36732	0.016932	0.000239515	0.895331	0.115178	0.429822	-0.63895	-0.0211171	0.292106	0.176935	0.167608	0.160099	0.183794	1	0.725731	1	1	age_Female	0.106959	0.913028
FAM81B	ENSG00000153347	5:94749614:T:C;rs17084669	0.0255437	1.33813e-05	0.0825839	0.254279	-0.259923	1.17187	0.211206	-0.23394	0.114638	0.255686	0.120437	0.204016	1	0.0518123	1	1	age_Female	0.242929	0.96251
TTC37	ENSG00000198677	5:94800234:C:T;rs7534	0.131687	0.0222764	0.924573	0.916726	-0.0470051	0.0845001	0.00312223	-0.0035533	0.0309235	0.0363896	0.0328946	0.0338971	1	1	1	1	age_Female	0.914666	0.999657
AC008592.3	ENSG00000251000	5:95170402:C:T;rs56126846	0.00354644	0.000920075	0.0977393	0.04055	0.4839	-0.451732	-0.272489	0.25626	0.161977	0.132202	0.163	0.12348	1	1	1	1	age_Female	0.0364546	0.878771
CAST	ENSG00000153113	5:95997266:T:C;rs4267886	2.68955e-06	7.89699e-10	0.995991	0.24196	-0.14263	0.183154	-0.000146385	0.0310811	0.0286376	0.0269229	0.0290572	0.0264037	0.0128857	3.8024e-06	1	1	age_Female	0.230668	0.960748
CTD-2260A17.1	ENSG00000248734	5:96112552:ATTCTG:A;rs3049851	0.00142755	3.07192e-09	0.265366	0.787716	0.269575	-0.998241	-0.0892069	0.0467455	0.082154	0.153253	0.0796394	0.173126	1	1.45332e-05	1	1	age_Female	0.78251	0.999657
ERAP1	ENSG00000164307	5:96133427:C:T;rs26489	1.65924e-06	1.17164e-07	0.413556	0.938146	0.25387	-0.1893	0.0344029	-0.00237262	0.04981	0.0331368	0.041898	0.0304971	0.00800913	0.00052501	1	1	age_Female	0.93655	0.999657
CTD-2260A17.2	ENSG00000247121	5:96251701:T:C;rs2910688	0.0648154	0.0225218	0.64699	0.201501	0.104407	-0.106754	0.0248976	-0.0621874	0.055913	0.0460594	0.054202	0.0483635	1	1	1	1	age_Female	0.19083	0.943557
ERAP2	ENSG00000164308	5:96252589:T:C;rs2910686	4.32563e-20	1.26951e-26	0.958056	0.547068	-0.933703	1.02641	-0.0041611	0.0446591	0.0807121	0.0698458	0.0789188	0.0739099	2.26144e-16	6.63698e-23	1	1	age_Female	0.537086	0.994569
SLCO4C1	ENSG00000173930	5:101942816:T:C;rs192555110	0.243432	0.0126937	0.132852	0.111776	-0.0606078	0.234767	-0.0792922	0.170395	0.0516494	0.0924851	0.0523236	0.106194	1	1	1	1	age_Female	0.103709	0.913028
PAM	ENSG00000145730	5:102118007:C:T;rs2431530	2.33253e-10	1.35247e-14	0.73	0.557883	-0.409682	0.504559	-0.0198945	0.0360374	0.058035	0.0558108	0.0574815	0.0612899	1.19169e-06	6.90707e-11	1	1	age_Female	0.54807	0.994569
PPIP5K2	ENSG00000145725	5:102394158:T:C;rs62364876	0.00636946	1.70066e-05	0.8872	0.753221	0.0721537	-0.18578	-0.00367878	-0.0123866	0.025885	0.0410817	0.025868	0.0392888	1	0.0649333	1	1	age_Female	0.74719	0.999657
NUDT12	ENSG00000112874	5:102889310:C:G;rs13157247	0.000364299	1.23235e-09	0.676956	0.773299	0.259474	-0.827141	-0.0287863	-0.0422538	0.07028	0.123295	0.0688902	0.146282	1	5.90051e-06	1	1	age_Female	0.767794	0.999657
EFNA5	ENSG00000184349	5:106848206:G:C;rs152557	0.0596819	0.027467	0.789299	0.603106	0.341233	-0.345891	0.0530026	-0.0817486	0.179125	0.154559	0.197811	0.156723	1	1	1	1	age_Female	0.594153	0.994569
CTD-2587M2.1	ENSG00000249476	5:108642388:T:C;rs6873913	0.0135637	3.26017e-05	0.0849413	0.869425	-0.158133	0.513101	-0.102825	0.0223488	0.0629109	0.117843	0.0590898	0.135599	1	0.119551	1	1	age_Female	0.866328	0.999657
TMEM232	ENSG00000186952	5:110056257:G:A;rs151784	0.131314	0.0408192	0.478839	0.827647	0.198537	-0.254491	0.0835936	-0.0302132	0.130485	0.122796	0.117594	0.138404	1	1	1	1	age_Female	0.82352	0.999657
STARD4-AS1	ENSG00000246859	5:111039869:G:A;rs27459	0.00594345	0.00179754	0.316475	0.322759	0.60711	-0.474786	0.243225	-0.153485	0.215929	0.147971	0.241577	0.154447	1	1	1	1	age_Female	0.310966	0.983105
EPB41L4A	ENSG00000129595	5:111748104:C:G;rs10039730	0.0318301	0.00124845	0.898798	0.522027	-0.191526	0.32437	0.0113811	0.0547758	0.0879628	0.0976101	0.0892586	0.0852529	1	1	1	1	age_Female	0.511633	0.994569
MCC	ENSG00000171444	5:112343544:G:A;rs2052484	0.000657004	0.00021782	0.103862	0.0938667	0.612427	-0.411437	0.26933	-0.169461	0.174055	0.107172	0.164073	0.100178	1	0.667182	1	1	age_Female	0.0866293	0.910303
FEM1C	ENSG00000145780	5:114879967:C:G;rs13356084	0.011445	0.000522798	0.978179	0.817707	0.098408	-0.13977	-0.00121999	-0.00948557	0.0381888	0.038972	0.0444899	0.0410438	1	1	1	1	age_Female	0.813371	0.999657
ATG12	ENSG00000145782	5:115178395:C:T;rs26538	0.00214004	0.000324214	0.442904	0.659338	-0.0584194	0.0530607	0.0140513	-0.00589158	0.0185288	0.014242	0.0182392	0.0133245	1	0.944436	1	1	age_Female	0.651445	0.999657
CTD-2287O16.5	ENSG00000271918	5:115424611:T:C;rs17138866	0.460392	0.183593	0.786977	0.869124	-0.044278	0.142717	-0.0163624	0.0169463	0.059747	0.106574	0.060384	0.102581	1	1	1	1	age_Female	0.866016	0.999657
CTB-118N6.3	ENSG00000248445	5:115634018:T:C;rs62384474	0.327513	0.0502847	0.25733	0.812134	0.0375389	-0.128335	-0.043269	0.0163002	0.0381492	0.0647596	0.0379788	0.0683996	1	1	1	1	age_Female	0.80766	0.999657
LOX	ENSG00000113083	5:121422925:A:G;rs2731657	0.00160078	0.000569089	0.160033	0.103026	-1.00985	0.720261	-0.508013	0.397168	0.311168	0.202245	0.358869	0.241357	1	1	1	1	age_Female	0.0953094	0.913028
CTB-36H16.2	ENSG00000260686	5:122099505:G:GAA;rs375450162	0.0770322	0.0146475	0.824535	0.993822	-0.0854858	0.134404	-0.0112729	-0.000382701	0.0478432	0.0540951	0.0507096	0.0493044	1	1	1	1	age_Female	0.993714	0.999773
SNX24	ENSG00000064652	5:122477177:C:T;rs55981521	0.468337	0.229268	0.389026	0.896002	0.0302758	-0.0753537	0.0355878	0.00938218	0.0415881	0.0622902	0.0411329	0.0715927	1	1	1	1	age_Female	0.893493	0.999657
ALDH7A1	ENSG00000164904	5:125931022:T:G;rs900641	0.00407307	0.000197707	0.213519	0.731761	-0.286316	0.330423	0.131192	-0.0311698	0.0973524	0.0854615	0.104786	0.0906749	1	0.612496	1	1	age_Female	0.725242	0.999657
C5orf63	ENSG00000164241	5:126421879:A:G;rs6883181	0.130263	0.000376103	0.540597	0.503567	-0.0553939	0.312274	-0.0220158	0.0660449	0.0363062	0.0847936	0.035854	0.0983776	1	1	1	1	age_Female	0.493003	0.994569
FBN2	ENSG00000138829	5:127790071:A:G;rs3792873	0.279707	0.0507228	0.230318	0.769784	-0.084168	0.233203	-0.0962777	0.0340327	0.0774364	0.117906	0.0797678	0.11597	1	1	1	1	age_Female	0.764197	0.999657
ISOC1	ENSG00000066583	5:128250141:C:CT;rs60968459	0.0144423	0.000319855	0.0875409	0.119747	0.076565	-0.15385	0.0493975	-0.0742349	0.0307498	0.0412517	0.0286264	0.0473016	1	0.933336	1	1	age_Female	0.111375	0.913028
AC116366.5	ENSG00000238160	5:131120772:CA:C;rs368824586	0.00748991	0.0032842	0.853823	0.54443	0.372737	-0.26569	-0.0266811	-0.0561617	0.136515	0.0881807	0.144437	0.0923369	1	1	1	1	age_Female	0.534397	0.994569
AC034220.3	ENSG00000233006	5:131693717:C:CA;rs34856425	0.00260648	0.000246311	0.0876244	0.0824395	-0.313461	0.35889	-0.189054	0.170593	0.101475	0.0943398	0.109588	0.0972319	1	0.743119	1	1	age_Female	0.0757653	0.903558
SLC22A5	ENSG00000197375	5:131705458:C:G;rs2631367	2.15371e-10	1.32972e-12	0.0204378	0.0235027	-0.438729	0.35919	0.145565	-0.100163	0.0620033	0.0442373	0.061782	0.0435346	1.10076e-06	6.67785e-09	1	1	age_Female	0.0208273	0.832835
AC116366.6	ENSG00000234290	5:131829827:TGGGAACAAACTCTG:T;rs149527856	0.00127875	5.67345e-05	0.713181	0.824204	0.297203	-0.363832	0.0339416	0.020306	0.0896359	0.0864641	0.0920718	0.0911682	1	0.198741	1	1	age_Female	0.819999	0.999657
GDF9	ENSG00000164404	5:132193106:A:G;rs7732635	0.00997626	0.000100158	0.0772831	0.750865	0.18906	-0.437658	-0.1368	0.0336878	0.0719608	0.107941	0.0766278	0.105809	1	0.335228	1	1	age_Female	0.74477	0.999657
TCF7	ENSG00000081059	5:132810032:T:TA;rs11370638	0.263651	0.184939	0.628735	0.63836	0.107761	-0.100991	0.0492142	-0.0353994	0.0958562	0.0756485	0.101469	0.0750868	1	1	1	1	age_Female	0.630028	0.998164
CAMLG	ENSG00000164615	5:133929723:CT:C;rs201228913	0.0487746	0.000182982	0.39508	0.766011	-0.0313807	0.125934	0.0136469	0.0101728	0.0157285	0.03239	0.015977	0.0340893	1	0.572733	1	1	age_Female	0.760333	0.999657
PCBD2	ENSG00000132570	5:134208176:A:G;rs112761484	0.141244	0.00651708	0.543853	0.722155	-0.0378328	0.137483	-0.0156864	0.018044	0.0255105	0.0494644	0.0257533	0.0506011	1	1	1	1	age_Female	0.715468	0.999657
SEC24A	ENSG00000113615	5:134478141:T:A;rs7723183	0.00723647	9.67605e-05	0.58975	0.186682	0.0745531	-0.126604	0.0155337	-0.0389914	0.0271837	0.0311525	0.0287149	0.029324	1	0.324922	1	1	age_Female	0.176308	0.935719
C5orf66	ENSG00000224186	5:134613080:T:C;rs62379763	0.0861902	0.00662657	0.977918	0.455586	-0.244205	0.675869	0.00395224	0.217233	0.140906	0.24368	0.142427	0.29	1	1	1	1	age_Female	0.44443	0.99208
SMAD5	ENSG00000113658	5:135450333:A:G;rs12520112	0.000291809	2.64115e-05	0.980452	0.897489	0.174172	-0.158857	0.00107873	-0.00484372	0.046373	0.0360309	0.0439145	0.0375004	1	0.0981714	1	1	age_Female	0.894993	0.999657
MZB1	ENSG00000170476	5:137885222:C:T;rs58197655	0.159123	0.00160288	0.82676	0.554412	-0.107743	0.452933	0.0166954	0.0995719	0.0759438	0.139582	0.0760823	0.167861	1	1	1	1	age_Female	0.544539	0.994569
CTNNA1	ENSG00000044115	5:138138657:AT:A;rs11314350	0.000315855	7.19733e-05	0.326442	0.0965951	-0.247336	0.192143	0.0628834	-0.078077	0.0662536	0.0463649	0.0637637	0.0465431	1	0.247516	1	1	age_Female	0.0891955	0.913028
DNAJC18	ENSG00000170464	5:138775173:T:C;rs3923059	0.000703492	0.000238409	0.679962	0.674085	0.247427	-0.179152	0.0370667	-0.023783	0.0707316	0.0469787	0.0895901	0.0563843	1	0.722931	1	1	age_Female	0.666356	0.999657
TMEM173	ENSG00000184584	5:138845055:C:T;rs7733307	0.104788	0.00225512	0.00113245	0.00268025	0.0479796	-0.18926	0.100969	-0.183055	0.0293079	0.0603505	0.0301105	0.059435	1	1	1	1	age_Female	0.00230461	0.715909
LINC01024	ENSG00000245146	5:138990133:A:T;rs71587294	0.0254626	0.000485819	0.739725	0.503073	0.0976566	-0.22567	-0.0137256	0.0479789	0.0430467	0.0625466	0.0411993	0.0713844	1	1	1	1	age_Female	0.492509	0.994569
NDUFA2	ENSG00000131495	5:140112712:C:T;rs801174	0.00187644	5.56348e-05	0.574524	0.390972	0.120831	-0.17726	0.0219971	-0.0397748	0.037819	0.0420734	0.0390525	0.0461622	1	0.195389	1	1	age_Female	0.379309	0.984477
FCHSD1	ENSG00000197948	5:140928165:T:C;rs59697430	0.132139	0.0053067	0.582022	0.925752	0.0338181	-0.131658	0.0122245	0.00451388	0.0222745	0.046182	0.0221359	0.0483136	1	1	1	1	age_Female	0.92391	0.999657
AC005740.6	ENSG00000271871	5:141326962:T:C;rs108042	0.0187927	0.0110447	0.38531	0.747426	0.544993	-0.377643	-0.218275	0.0489868	0.228133	0.145808	0.250311	0.151693	1	1	1	1	age_Female	0.741263	0.999657
YIPF5	ENSG00000145817	5:143550217:G:T;rs6864309	1.434e-05	4.64251e-10	0.721257	0.949199	0.0746755	-0.140608	0.00600627	0.00133395	0.0163559	0.020334	0.0167868	0.0208838	0.0666234	2.24605e-06	1	1	age_Female	0.947826	0.999657
PPP2R2B	ENSG00000156475	5:146250844:C:T;rs319222	0.20891	0.0655195	0.904574	0.247174	-0.0849712	0.134204	0.00797574	0.0877816	0.0671812	0.0720615	0.0663577	0.075406	1	1	1	1	age_Female	0.235881	0.96251
JAKMIP2	ENSG00000176049	5:147138729:G:A;rs1016104	0.00323143	8.16262e-05	0.241547	0.595179	-0.206085	0.349574	-0.074882	0.0399173	0.0682765	0.0850504	0.0635571	0.0748817	1	0.277443	1	1	age_Female	0.586143	0.994569
SCGB3A2	ENSG00000164265	5:147246760:A:T;rs12522927	1.92317e-05	4.67366e-08	0.367156	0.893398	-0.884862	1.13076	-0.153031	0.0254026	0.197042	0.191039	0.168916	0.189077	0.0887545	0.000213726	1	1	age_Female	0.89081	0.999657
FBXO38	ENSG00000145868	5:147555347:T:C;rs10477363	2.16671e-05	8.45637e-07	0.036998	0.047071	-0.10915	0.0996775	-0.0499453	0.0352947	0.0244727	0.0189619	0.0236221	0.017553	0.0998635	0.00362525	1	1	age_Female	0.0425301	0.890528
AFAP1L1	ENSG00000157510	5:148621452:G:T;rs3887874	0.0020792	0.000233665	0.821541	0.270623	0.598906	-0.568831	0.0462509	-0.176836	0.189398	0.148941	0.204502	0.159625	1	0.710109	1	1	age_Female	0.259028	0.965217
PCYOX1L	ENSG00000145882	5:148777608:G:A;rs6867034	0.0336416	0.00735468	0.769958	0.794444	-0.0681995	0.0877171	0.00974226	0.00889762	0.0316571	0.0320507	0.0332236	0.0340581	1	1	1	1	age_Female	0.789442	0.999657
TIGD6	ENSG00000164296	5:149432863:T:C;rs3828609	0.08049	0.00594193	0.279091	0.194862	0.0698671	-0.179833	-0.0494673	0.0793008	0.0395639	0.0639587	0.0454524	0.0607592	1	1	1	1	age_Female	0.184339	0.935806
IRGM	ENSG00000237693	5:150192991:T:C;rs150806396	0.00116572	2.70774e-08	0.789455	0.0606411	0.383622	-1.14815	-0.0319351	0.383599	0.114707	0.190088	0.119275	0.202133	1	0.000124962	1	1	age_Female	0.0551836	0.901659
RBM22	ENSG00000086589	5:150196688:C:T;rs61490082	0.171989	0.0163228	0.268062	0.44551	0.0188299	-0.0458138	-0.0150006	-0.015859	0.0136865	0.0187505	0.013468	0.0207042	1	1	1	1	age_Female	0.434195	0.99208
ZNF300	ENSG00000145908	5:150254939:C:T;rs10463308	0.0509939	0.0103741	0.345014	0.363869	0.148798	-0.192269	0.0700645	-0.0634509	0.0753212	0.0735821	0.0738424	0.0695566	1	1	1	1	age_Female	0.352043	0.983105
GM2A	ENSG00000196743	5:150618993:C:T;rs72794132	4.85636e-09	1.80775e-17	0.791339	0.609378	-0.237899	0.597298	-0.00968145	-0.0255256	0.0370841	0.0576617	0.0364941	0.049797	2.44809e-05	9.35694e-14	1	1	age_Female	0.600536	0.994569
CCDC69	ENSG00000198624	5:150636128:C:T;rs58078145	0.0261262	0.0001864	0.44827	0.544275	0.0483185	-0.170124	0.0160786	-0.0310105	0.0213967	0.0438141	0.0211191	0.0509655	1	0.581754	1	1	age_Female	0.534239	0.994569
SLC36A1	ENSG00000123643	5:150848874:A:G;rs357625	0.000675005	2.89876e-06	0.984746	0.467449	0.189166	-0.2777	-0.00105818	-0.0408064	0.0538858	0.0559612	0.0552057	0.0559414	1	0.0119748	1	1	age_Female	0.456474	0.99208
RP11-54C4.1	ENSG00000213433	5:151196733:G:A;rs2915893	0.161525	0.0869932	0.676983	0.875274	0.160306	-0.172755	0.0471023	0.016212	0.113651	0.0999375	0.112733	0.103018	1	1	1	1	age_Female	0.872323	0.999657
SAP30L	ENSG00000164576	5:153849249:G:A;rs873326	0.158832	0.0373326	0.248325	0.766685	0.0258113	-0.0452878	-0.0205234	-0.00592598	0.0181806	0.021458	0.0176732	0.0199172	1	1	1	1	age_Female	0.76101	0.999657
SGCD	ENSG00000170624	5:155268695:C:T;rs1897554	0.278097	0.0173253	0.375645	0.134007	-0.17854	0.753717	-0.149588	0.513407	0.163709	0.311399	0.168084	0.339809	1	1	1	1	age_Female	0.125149	0.913028
TIMD4	ENSG00000145850	5:156456862:G:T;rs7716614	0.416278	0.0769295	0.00314808	0.761592	-0.0813984	0.351909	0.31289	-0.0578925	0.0997141	0.196881	0.103365	0.190292	1	1	1	1	age_Female	0.755792	0.999657
RNF145	ENSG00000145860	5:158631394:TG:T;rs77638467	0.162489	0.00673585	0.28554	0.983218	-0.0188874	0.0681435	-0.0151324	-0.000483909	0.0134217	0.0246197	0.0140929	0.0229472	1	1	1	1	age_Female	0.982857	0.999773
SLU7	ENSG00000164609	5:159846074:A:G;rs17057781	0.195155	0.0103688	0.232512	0.271185	-0.0198756	0.067183	-0.0191474	0.0217871	0.0152385	0.0257093	0.0159393	0.0196899	1	1	1	1	age_Female	0.259583	0.965217
SPDL1	ENSG00000040275	5:168958482:T:G;rs29819	0.0634056	0.021272	0.686414	0.923383	0.0761984	-0.0883152	-0.0174577	0.00406875	0.0405869	0.0377358	0.0431145	0.0421989	1	1	1	1	age_Female	0.921474	0.999657
CTB-27N1.1	ENSG00000249601	5:169675693:AT:A;rs80044664	0.00035809	3.05986e-05	0.288002	0.702568	-0.837327	0.887604	0.260336	-0.0827007	0.22649	0.203083	0.243701	0.215949	1	0.112787	1	1	age_Female	0.695463	0.999657
KCNMB1	ENSG00000145936	5:169805630:G:T;rs2656842	0.0519355	0.0113815	0.0404568	0.0020252	-0.135486	0.183246	0.165097	-0.228103	0.0688655	0.0710552	0.0795151	0.0719434	1	1	1	1	age_Female	0.00175024	0.681857
RP11-779O18.3	ENSG00000253736	5:172199489:G:A;rs322381	1.8414e-05	1.21302e-05	0.266078	0.258587	-1.93785	1.09056	0.514862	-0.284542	0.430454	0.236664	0.460332	0.250418	0.0850913	0.0472594	1	1	age_Female	0.247174	0.96251
BNIP1	ENSG00000113734	5:172413632:A:G;rs77803870	0.130705	0.000150043	0.443342	0.166487	-0.0426169	0.236446	0.0230817	-0.0808678	0.0279645	0.05996	0.02999	0.058018	1	0.479088	1	1	age_Female	0.156714	0.929627
SFXN1	ENSG00000164466	5:174953743:G:A;rs198039	0.022494	0.00233063	0.952894	0.882472	0.081881	-0.114224	-0.00221255	0.00530179	0.0353204	0.0365473	0.0373596	0.0357701	1	1	1	1	age_Female	0.879717	0.999657
HRH2	ENSG00000113749	5:174968605:GC:G;rs34455222	0.0400678	0.00864735	0.756094	0.77357	0.187041	-0.258089	-0.0295479	0.0273943	0.0899045	0.0963368	0.0948643	0.0949554	1	1	1	1	age_Female	0.768074	0.999657
CPLX2	ENSG00000145920	5:175271780:T:C;rs11738108	0.141163	0.000818383	0.3843	0.457671	-0.211981	1.18306	-0.134934	0.226008	0.142909	0.342664	0.154409	0.30312	1	1	1	1	age_Female	0.446549	0.99208
FAM153B	ENSG00000182230	5:175479902:C:T;rs201076956	0.00106599	2.49777e-05	0.855066	0.0323227	0.549244	-0.829699	0.0293925	0.402537	0.162887	0.187572	0.160496	0.185417	1	0.0931417	1	1	age_Female	0.0289467	0.837187
KIAA1191	ENSG00000122203	5:175788955:C:T;rs73803606	0.0288659	9.84538e-05	0.654078	0.844052	0.0348824	-0.126572	-0.00695753	0.00499634	0.0157295	0.0311809	0.0154795	0.0253326	1	0.330214	1	1	age_Female	0.840284	0.999657
ARL10	ENSG00000175414	5:175788955:C:T;rs73803606	0.164105	0.0104372	0.700864	0.921994	0.0472928	-0.174604	-0.0127914	-0.00533415	0.0337374	0.0668783	0.0332012	0.0543345	1	1	1	1	age_Female	0.920035	0.999657
HIGD2A	ENSG00000146066	5:175819951:G:A;rs13167355	0.0655742	0.000252961	0.49941	0.694174	0.0475528	-0.186232	0.017072	-0.0211557	0.025539	0.0490517	0.0251833	0.0536476	1	0.760147	1	1	age_Female	0.686951	0.999657
ZNF346	ENSG00000113761	5:176362586:C:G;rs56032675	0.0599455	0.00358733	0.512387	0.534226	-0.0419123	0.0834695	0.0148441	-0.0183898	0.0220243	0.0279757	0.0225766	0.0294827	1	1	1	1	age_Female	0.523967	0.994569
FGFR4	ENSG00000160867	5:176513896:C:A;rs3135911	0.0689246	0.0013764	0.910513	0.566778	0.190206	-0.727189	-0.0121735	0.113604	0.103433	0.220846	0.108037	0.197665	1	1	1	1	age_Female	0.557118	0.994569
PRELID1	ENSG00000169230	5:176629171:GA:G;rs199735386	0.00774466	0.00178828	0.20205	0.232175	0.127369	-0.105048	0.0780509	-0.0467737	0.0468529	0.0327221	0.0607753	0.0389085	1	1	1	1	age_Female	0.221	0.959622
RP11-889L3.1	ENSG00000218227	5:177134710:G:A;rs138982446	0.191612	0.00594438	0.493887	0.617482	-0.0946502	0.408289	-0.0491281	-0.0780721	0.0719879	0.145218	0.0715439	0.155832	1	1	1	1	age_Female	0.608813	0.994569
FAM153A	ENSG00000170074	5:177136258:CT:C;rs59687881	0.00795832	0.00193821	0.797758	0.418317	-0.347658	0.393128	0.0345838	0.111884	0.128345	0.123445	0.134599	0.137662	1	1	1	1	age_Female	0.406788	0.988521
FAM153C	ENSG00000204677	5:177220706:C:T;rs200772920	6.60675e-06	4.85166e-07	0.0885439	0.0709158	-1.00948	1.01567	-0.373622	0.365168	0.212066	0.18855	0.217213	0.20002	0.0311839	0.00210756	1	1	age_Female	0.064828	0.901659
SUDS3P1	ENSG00000249129	5:177379653:T:C;rs13168110	0.0729156	0.0253038	0.0940697	0.321861	0.309106	-0.313544	-0.287644	0.135628	0.170527	0.138056	0.170148	0.136224	1	1	1	1	age_Female	0.310092	0.983105
RP11-423H2.3	ENSG00000249684	5:177383103:T:A;rs4959003	1.84929e-05	3.85379e-07	0.994909	0.386194	0.729892	-0.626788	-0.00102656	0.0994841	0.16217	0.115214	0.16047	0.114298	0.0854374	0.00168372	1	1	age_Female	0.374488	0.984477
RMND5B	ENSG00000145916	5:177830139:T:A;rs2910131	0.0484503	0.0286643	0.602863	0.905915	0.0655032	-0.0532025	0.0166431	-0.00295172	0.032783	0.0239596	0.0318857	0.02491	1	1	1	1	age_Female	0.903576	0.999657
CLK4	ENSG00000113240	5:178094484:A:G;rs10516147	0.0386972	7.88419e-05	0.348437	0.0293586	0.0414153	-0.180234	-0.0175823	0.102233	0.0197659	0.0437506	0.018663	0.0462444	1	0.26893	1	1	age_Female	0.0262066	0.837187
ZNF354A	ENSG00000169131	5:178103405:G:A;rs10076182	0.00145098	1.3009e-05	0.903489	0.289654	0.15106	-0.252867	0.00503142	-0.0597471	0.0461079	0.0550862	0.0413881	0.0561225	1	0.0504618	1	1	age_Female	0.277953	0.970979
ZNF879	ENSG00000234284	5:178465917:CT:C;rs34648336	0.000610936	1.20892e-05	0.669621	0.782292	-0.14186	0.186233	0.0192179	-0.0113727	0.0400705	0.040407	0.0449075	0.041044	1	0.0471235	1	1	age_Female	0.776976	0.999657
CTC-241N9.1	ENSG00000245317	5:178966274:C:T;rs4701192	0.118517	0.0411241	0.304645	0.666315	-0.137223	0.188451	0.0879169	-0.0403215	0.0871424	0.0910702	0.0852011	0.0932277	1	1	1	1	age_Female	0.658458	0.999657
RUFY1	ENSG00000176783	5:178992685:C:T;rs10057868	3.66124e-08	1.06803e-11	0.971481	0.724454	0.274637	-0.366326	0.0015126	-0.0158434	0.0459774	0.0475988	0.0422028	0.0448168	0.000183026	5.30492e-08	1	1	age_Female	0.717826	0.999657
C5orf45	ENSG00000161010	5:179267088:G:C;rs112957510	0.138996	0.0393972	0.260368	0.552528	0.0742107	-0.0954667	0.061435	-0.0282625	0.049754	0.0457293	0.0542711	0.0474194	1	1	1	1	age_Female	0.542631	0.994569
RNF130	ENSG00000113269	5:179503367:G:A;rs10072792	0.082429	0.00770856	0.87042	0.362086	-0.0495627	0.0927785	0.00507953	-0.0287851	0.028248	0.034108	0.0310583	0.0314375	1	1	1	1	age_Female	0.350275	0.983105
CNOT6	ENSG00000113300	5:179940091:A:G;rs9800264	3.13582e-07	7.84872e-08	0.778993	0.606459	0.304243	-0.186537	-0.0114814	-0.0133755	0.0554396	0.0321448	0.0408013	0.0258821	0.00154376	0.00035539	1	1	age_Female	0.597547	0.994569
SCGB3A1	ENSG00000161055	5:179940091:A:G;rs9800264	1.87311e-12	1.86581e-13	0.530545	0.404209	3.9585	-2.42779	0.227768	-0.192307	0.491723	0.285109	0.361888	0.229562	9.66527e-09	9.44659e-10	1	1	age_Female	0.392657	0.98837
FLT4	ENSG00000037280	5:179940091:A:G;rs9800264	0.0680796	0.058248	0.814684	0.393245	0.504353	-0.303747	-0.04729	0.109454	0.273415	0.158531	0.201222	0.127644	1	1	1	1	age_Female	0.381592	0.985658
CTC-205M6.5	ENSG00000260841	5:180244574:TG:T;rs5873713	0.224124	0.118184	0.71867	0.855709	-0.0687943	0.114345	0.0216569	-0.0137447	0.0562371	0.0725473	0.0599471	0.07539	1	1	1	1	age_Female	0.852279	0.999657
LINC00847	ENSG00000245060	5:180279888:A:G;rs113795853	0.0186975	1.52802e-06	0.44862	0.780693	-0.0556446	0.276828	0.018138	-0.0140696	0.0232735	0.0541054	0.0238425	0.050397	1	0.00644978	1	1	age_Female	0.775323	0.999657
BTNL9	ENSG00000165810	5:180344765:G:A;rs368625472	0.0340707	0.000224937	0.747716	0.773339	0.253735	-0.688481	-0.0363316	-0.0641473	0.11807	0.179762	0.112639	0.222117	1	0.686282	1	1	age_Female	0.767839	0.999657
BTNL3	ENSG00000168903	5:180351437:AC:A;rs77715528	5.51456e-05	1.35443e-11	0.49796	0.813704	-0.862841	2.35608	-0.132215	0.0917659	0.204685	0.308084	0.194374	0.388379	0.247824	6.72202e-08	1	1	age_Female	0.809283	0.999657
BTNL8	ENSG00000113303	5:180364282:G:T;rs7737099	0.295282	0.0377454	0.574406	0.798629	0.0777747	-0.280785	-0.0396765	-0.0435124	0.0739182	0.133334	0.0704178	0.170097	1	1	1	1	age_Female	0.793741	0.999657
TRIM41	ENSG00000146063	5:180613705:C:CA;rs34014469	0.0439819	0.00925725	0.797819	0.536479	-0.0504425	0.0625254	-0.00585852	-0.0135836	0.0247229	0.023555	0.0228081	0.0218981	1	1	1	1	age_Female	0.526265	0.994569
TRIM7	ENSG00000146054	5:180627224:G:A;rs2546397	0.0423076	0.00687902	0.30246	0.344009	0.181484	-0.2192	0.0997383	-0.0733909	0.0882239	0.0794073	0.0962193	0.0771867	1	1	1	1	age_Female	0.332179	0.983105
CTC-338M12.4	ENSG00000233937	5:180700176:C:A;rs36018126	0.0943886	0.000178132	0.581143	0.847362	0.0636221	-0.301777	-0.0205575	-0.0204256	0.037671	0.0774668	0.0371383	0.105838	1	0.559334	1	1	age_Female	0.843648	0.999657
TRIM52-AS1	ENSG00000248275	5:180707974:T:C;rs2545080	0.00653275	0.00234206	0.687423	0.715413	0.196895	-0.137832	-0.0309736	0.0172599	0.0708613	0.0441233	0.0767551	0.0472043	1	1	1	1	age_Female	0.708553	0.999657
EXOC2	ENSG00000112685	6:693473:C:G;rs13205146	0.00241391	0.00036938	0.052603	0.00697378	0.0749807	-0.0749131	-0.0489113	0.0621723	0.0240786	0.0203127	0.0249328	0.0225619	1	1	1	1	age_Female	0.00604777	0.742047
RP11-532F6.3	ENSG00000272463	6:711150:A:C;rs2244443	6.12879e-05	5.49026e-06	0.33131	0.342501	-0.607263	0.527414	-0.144141	0.108451	0.145026	0.109739	0.147645	0.113702	0.274141	0.0221367	1	1	age_Female	0.330685	0.983105
RP11-157J24.2	ENSG00000272279	6:1554704:T:C;rs2745616	0.0633326	0.0411472	0.681391	0.946416	0.542382	-0.395382	-0.11176	0.0115255	0.288818	0.191094	0.271407	0.171054	1	1	1	1	age_Female	0.945027	0.999657
MYLK4	ENSG00000145949	6:2678750:T:C;rs4959699	0.00700978	0.00087306	0.865621	0.522678	0.271678	-0.296892	-0.0176909	0.0621296	0.0986552	0.0864837	0.10427	0.0968499	1	1	1	1	age_Female	0.512278	0.994569
SERPINB9	ENSG00000170542	6:2857442:T:C;rs389260	0.00172727	0.000253637	0.533215	0.964926	-0.176028	0.158623	0.0355591	0.00180541	0.0546449	0.041788	0.0568676	0.0409534	1	0.761903	1	1	age_Female	0.964031	0.999661
LINC01011	ENSG00000244041	6:2936282:G:A;rs61501858	0.158718	0.0555132	0.820062	0.278321	0.0792058	-0.124401	-0.0127625	0.0727397	0.0557745	0.0642015	0.0559586	0.0667284	1	1	1	1	age_Female	0.266663	0.965217
SERPINB6	ENSG00000124570	6:2952336:T:G;rs2756072	5.89013e-07	1.83942e-09	0.221976	0.354924	-0.259977	0.256653	0.067724	-0.0390278	0.0486708	0.0387495	0.0551038	0.0419908	0.0028791	8.76298e-06	1	1	age_Female	0.343124	0.983105
RP1-90J20.8	ENSG00000224846	6:2993333:A:G;rs1040859	0.0310562	0.00249533	0.365071	0.555097	-0.258467	0.540054	-0.107225	0.109444	0.118154	0.17403	0.117839	0.184823	1	1	1	1	age_Female	0.545245	0.994569
NQO2	ENSG00000124588	6:3003970:A:G;rs138616686	0.13031	0.016813	0.989149	0.747282	0.111175	-0.259798	0.000980035	-0.032027	0.0728752	0.106826	0.0718803	0.0991164	1	1	1	1	age_Female	0.74112	0.999657
RP1-90J20.11	ENSG00000261015	6:3018811:T:A;rs12524129	0.106834	0.0079866	0.131166	0.0787517	0.115709	-0.273526	-0.111519	0.194379	0.0711009	0.101025	0.0732653	0.109428	1	1	1	1	age_Female	0.0722891	0.902838
RP1-90J20.12	ENSG00000270346	6:3020689:C:T;rs6920375	0.00707878	0.00311415	0.467089	0.337428	-0.429049	0.32392	0.121468	-0.10529	0.155998	0.106882	0.166384	0.109229	1	1	1	1	age_Female	0.325637	0.983105
HTATSF1P2	ENSG00000271361	6:3044762:C:A;rs4959761	6.72597e-05	6.4669e-10	0.303946	0.292211	-0.476208	1.0467	-0.113086	-0.1666	0.114408	0.152912	0.109433	0.157329	0.300247	3.12093e-06	1	1	age_Female	0.2805	0.971273
RP1-40E16.12	ENSG00000272277	6:3069057:C:T;rs12663589	0.00445422	0.000441446	0.233722	0.194156	0.438148	-0.577459	-0.178501	0.235152	0.150527	0.158812	0.148981	0.179883	1	1	1	1	age_Female	0.183642	0.935806
RIPK1	ENSG00000137275	6:3078266:C:A;rs6907943	0.0150917	0.011584	0.396539	0.508132	0.123345	-0.0757863	0.0477324	-0.0218108	0.0498713	0.0294612	0.056056	0.0328397	1	1	1	1	age_Female	0.497632	0.994569
TUBB2A	ENSG00000137267	6:3162492:A:G;rs9378768	4.11809e-07	2.88296e-09	0.110684	0.111229	1.12809	-1.11602	0.330775	-0.292539	0.20795	0.170977	0.20551	0.182035	0.00202198	1.36479e-05	1	1	age_Female	0.103176	0.913028
PSMG4	ENSG00000180822	6:3257187:A:AG;rs35508709	0.0322331	0.0091009	0.815533	0.155739	-0.0643634	0.0733094	-0.00704244	0.0429525	0.0296314	0.0275537	0.0301068	0.0300275	1	1	1	1	age_Female	0.146217	0.924412
PXDC1	ENSG00000168994	6:3910534:C:T;rs7752747	0.0926208	0.00477161	0.163775	0.34025	-0.119778	0.303923	0.0998528	-0.110887	0.0705347	0.105262	0.071176	0.115714	1	1	1	1	age_Female	0.328447	0.983105
RP11-420L9.5	ENSG00000270504	6:3914295:G:A;rs4959895	0.049507	0.00553323	0.981365	0.673699	-0.25289	0.378545	0.00292206	-0.0525668	0.12717	0.133459	0.124788	0.124468	1	1	1	1	age_Female	0.665966	0.999657
BPHL	ENSG00000137274	6:3972758:A:G;rs9378393	0.00189544	0.00125861	0.622107	0.970681	-0.377593	0.218861	0.0659353	0.00274446	0.118302	0.0659099	0.13336	0.0744822	1	1	1	1	age_Female	0.969972	0.999661
RNA5SP202	ENSG00000201185	6:4255019:A:G;rs113682314	0.121	0.00637423	0.914178	0.348103	-0.306755	1.12095	-0.0210529	-0.413214	0.196131	0.402178	0.194851	0.438307	1	1	1	1	age_Female	0.336275	0.983105
NRN1	ENSG00000124785	6:5989938:A:G;rs6906850	4.92669e-05	2.40167e-05	0.850941	0.786836	-2.31971	1.38404	0.117051	-0.0941546	0.546402	0.312175	0.621255	0.347234	0.222292	0.0897745	1	1	age_Female	0.781613	0.999657
LY86	ENSG00000112799	6:6571947:T:C;rs9379045	0.000275972	5.21773e-05	0.1785	0.2719	-0.275118	0.217951	0.0957534	-0.0555338	0.07294	0.0515227	0.0706664	0.0502634	1	0.184029	1	1	age_Female	0.260288	0.965217
RP1-80N2.2	ENSG00000226281	6:6714597:T:C;rs201044	0.0697259	0.0618577	0.944206	0.90333	0.620887	-0.357423	-0.0201879	0.020032	0.338626	0.189242	0.287733	0.16451	1	1	1	1	age_Female	0.900925	0.999657
DSP	ENSG00000096696	6:7434286:G:T;rs11243176	4.41974e-13	4.7645e-22	0.846966	0.868908	-2.44966	3.94479	0.0514948	-0.0642789	0.293657	0.315965	0.266126	0.388453	2.2881e-09	2.48659e-18	1	1	age_Female	0.865795	0.999657
SLC35B3	ENSG00000124786	6:8563939:T:C;rs7769697	0.136545	0.000633152	0.253271	0.414533	0.021419	-0.121474	0.0175193	-0.0239888	0.01427	0.0344155	0.0152458	0.0292764	1	1	1	1	age_Female	0.40299	0.988521
GCNT2	ENSG00000111846	6:10535591:A:C;rs509227	8.1656e-07	1.68478e-08	0.0541039	0.0177769	0.310842	-0.244343	0.123291	-0.0970666	0.0590399	0.0397658	0.0632529	0.0402685	0.0039742	7.81571e-05	1	1	age_Female	0.0156402	0.81845
C6orf52	ENSG00000137434	6:10690595:C:A;rs73439089	0.00580782	1.79029e-05	0.160448	0.540256	0.377652	-0.989662	-0.192362	0.142972	0.133936	0.219482	0.136025	0.232642	1	0.0681026	1	1	age_Female	0.530103	0.994569
TMEM14C	ENSG00000111843	6:10723193:G:C;rs9467360	0.00260448	0.000142646	0.187763	0.280904	-0.122549	0.149121	0.0550157	-0.0429744	0.0396692	0.0376815	0.0414779	0.0396365	1	0.457752	1	1	age_Female	0.26924	0.965544
RP11-421M1.8	ENSG00000272097	6:10745165:C:G;rs544108	0.0072907	0.000276717	0.754388	0.622692	0.244269	-0.384204	-0.0283342	-0.0476547	0.0891517	0.101882	0.090315	0.096548	1	0.821018	1	1	age_Female	0.614099	0.994569
SYCP2L	ENSG00000153157	6:10887253:G:C;rs9358956	1.04848e-06	2.976e-07	0.362365	0.122407	2.24317	-1.47925	0.384267	-0.40362	0.430885	0.26896	0.419919	0.25905	0.0050893	0.00130884	1	1	age_Female	0.113959	0.913028
ADTRP	ENSG00000111863	6:11714197:G:GA;rs5874334	0.0110514	0.000972564	0.478508	0.851558	-0.215286	0.273018	-0.0573026	-0.0157927	0.083129	0.0802983	0.0805487	0.0841733	1	1	1	1	age_Female	0.847995	0.999657
SIRT5	ENSG00000124523	6:12663850:T:C;rs2516250	0.232352	0.0167208	0.743719	0.271706	-0.0192013	0.0716798	0.0051497	0.0350493	0.0159786	0.0294483	0.0157076	0.03171	1	1	1	1	age_Female	0.260094	0.965217
RP1-257A7.5	ENSG00000272379	6:13313458:C:A;rs6914796	0.0127748	5.6812e-06	0.480424	0.156334	0.163381	-0.64238	0.0458006	-0.227696	0.0644235	0.133895	0.0646628	0.15941	1	0.0228725	1	1	age_Female	0.146796	0.924412
RP1-257A7.4	ENSG00000215022	6:13315212:T:C;rs12697949	0.164247	0.00445238	0.877269	0.929953	0.0757388	-0.338499	0.00840605	-0.0126719	0.0540483	0.116287	0.0542915	0.14379	1	1	1	1	age_Female	0.928176	0.999657
TBC1D7	ENSG00000145979	6:13321097:G:A;rs2496132	0.0150572	0.000427012	0.212827	0.568547	-0.0985482	0.178318	-0.0590207	0.0318609	0.0398314	0.0489102	0.0470693	0.0556905	1	1	1	1	age_Female	0.558928	0.994569
DTNBP1	ENSG00000047579	6:15685243:C:T;rs7756793	0.10503	0.010844	0.883933	0.417287	-0.0587264	0.116446	-0.00517295	0.038175	0.0358979	0.0448428	0.0353434	0.0468666	1	1	1	1	age_Female	0.405751	0.988521
RP1-13D10.2	ENSG00000218073	6:16151247:G:T;rs112373646	0.0645538	1.5281e-05	0.859312	0.0915996	0.156876	-1.07632	-0.0152724	0.416254	0.0839275	0.23658	0.0859389	0.244343	1	0.0587095	1	1	age_Female	0.0844695	0.907374
TPMT	ENSG00000137364	6:18151415:CT:C;rs55751001	0.00988055	0.00414534	0.752263	0.802865	-0.177363	0.145526	-0.0262505	0.0143741	0.0674183	0.0495813	0.0829309	0.0574249	1	1	1	1	age_Female	0.798112	0.999657
DEK	ENSG00000124795	6:18243555:A:AT;rs5874630	0.141957	0.0577377	0.334113	0.323155	-0.0423152	0.0608394	0.0293327	-0.0309102	0.0285847	0.0316874	0.0302212	0.0311296	1	1	1	1	age_Female	0.311366	0.983105
MBOAT1	ENSG00000172197	6:20226967:T:A;rs115514500	0.0897425	0.000279284	0.68474	0.345268	-0.0478205	0.201473	0.0112267	-0.0682429	0.0279074	0.0534632	0.0275705	0.0719607	1	0.827239	1	1	age_Female	0.333464	0.983105
ALDH5A1	ENSG00000112294	6:24482372:G:A;rs2744567	0.155061	0.0371087	0.792679	0.768836	0.0586943	-0.0962148	-0.0101402	-0.0126742	0.0409644	0.045533	0.0384764	0.0430061	1	1	1	1	age_Female	0.76324	0.999657
KIAA0319	ENSG00000137261	6:24692179:C:T;rs1885211	0.0436226	0.0218273	0.259495	0.332694	-0.372319	0.305481	0.218006	-0.130004	0.182164	0.131098	0.192229	0.133547	1	1	1	1	age_Female	0.320878	0.983105
AL512428.1	ENSG00000263391	6:24837206:T:C;rs4712860	0.0744875	0.020277	0.841662	0.991558	-0.140792	0.179123	0.0172605	0.000846137	0.0781032	0.0759251	0.0861759	0.0797729	1	1	1	1	age_Female	0.991437	0.999773
CMAHP	ENSG00000168405	6:25078069:C:A;rs9358833	0.000270798	1.06762e-05	0.131604	0.273518	0.198938	-0.176093	-0.0813134	0.0406379	0.0526675	0.0379486	0.0534824	0.0369062	1	0.0418826	1	1	age_Female	0.261892	0.965217
GPLD1	ENSG00000112293	6:25393732:C:T;rs13211247	0.492931	0.0843163	0.601846	0.127363	0.0467088	-0.228585	-0.035144	0.192247	0.0678702	0.131092	0.067142	0.125039	1	1	1	1	age_Female	0.118713	0.913028
LRRC16A	ENSG00000079691	6:25406696:C:T;rs13214013	0.000814264	3.71634e-05	0.734036	0.518814	0.231636	-0.236979	-0.0232079	0.0337998	0.0670621	0.0548587	0.0681144	0.0522014	1	0.135089	1	1	age_Female	0.508381	0.994569
BTN2A3P	ENSG00000124549	6:25442684:G:C;rs1876373	0.0262163	0.00221559	0.16398	0.0283388	0.0937435	-0.19964	0.0626403	-0.150183	0.0415376	0.063545	0.0446724	0.0674926	1	1	1	1	age_Female	0.0252626	0.837187
SLC17A3	ENSG00000124564	6:25880494:T:C;rs645279	5.22131e-05	1.33624e-05	0.207358	0.123062	-1.54742	0.935701	-0.474004	0.320671	0.36582	0.204141	0.373477	0.206177	0.235011	0.0517525	1	1	age_Female	0.114578	0.913028
U91328.19	ENSG00000272462	6:26079185:C:T;rs13216785	0.0273546	7.85113e-05	0.408173	0.143906	-0.0719242	0.216726	-0.0271048	0.0877918	0.0321149	0.0525944	0.0326309	0.0595981	1	0.26788	1	1	age_Female	0.134741	0.913028
HIST1H1T	ENSG00000187475	6:26095736:T:TA;rs11465177	0.00350862	0.000465585	0.218399	0.780368	-0.614803	0.631958	0.269643	-0.0502898	0.205548	0.174549	0.217688	0.179864	1	1	1	1	age_Female	0.774994	0.999657
HFE	ENSG00000010704	6:26101919:TACAC:T;rs376558568	0.012557	0.000425458	0.588665	0.411962	0.125816	-0.271119	-0.0261923	0.0541358	0.0494858	0.0743428	0.048277	0.0657048	1	1	1	1	age_Female	0.400415	0.988521
HIST1H2BD	ENSG00000158373	6:26171250:T:C;rs1059490	3.50324e-05	4.51349e-08	0.140998	0.417252	0.37551	-0.545024	0.131594	-0.0804901	0.086617	0.0919595	0.0886782	0.0988085	0.159783	0.000206492	1	1	age_Female	0.405714	0.988521
HIST1H2BF	ENSG00000197846	6:26195905:C:T;rs806791	0.116528	0.0161926	0.857668	0.732606	-0.155288	0.310127	0.017241	0.0520911	0.0980746	0.126768	0.0958834	0.152035	1	1	1	1	age_Female	0.726105	0.999657
RP1-34B20.4	ENSG00000217275	6:26198916:A:G;rs806792	0.120686	0.0231934	0.293508	0.877529	-0.135581	0.257356	0.0893528	-0.0206488	0.0866125	0.1116	0.084609	0.133648	1	1	1	1	age_Female	0.874632	0.999657
HIST1H3E	ENSG00000196966	6:26224343:C:G;rs74928264	0.00146845	5.38038e-08	0.0189836	0.476961	-0.304185	1.0396	-0.245421	0.116133	0.0929523	0.176574	0.102903	0.162671	1	0.000245346	1	1	age_Female	0.466064	0.99208
HIST1H4H	ENSG00000158406	6:26316118:TTTTCTTTC:T;rs141414977	0.00661815	0.00394291	0.870704	0.865703	0.447594	-0.278951	0.0268467	0.0160082	0.161351	0.0944967	0.164515	0.0944104	1	1	1	1	age_Female	0.862487	0.999657
BTN2A2	ENSG00000124508	6:26378149:G:A;rs9104	0.00866382	2.86461e-05	0.0192161	0.672578	-0.066453	0.170922	-0.0582299	0.0138307	0.0248112	0.0389537	0.0244638	0.0326294	1	0.106019	1	1	age_Female	0.664816	0.999657
BTN3A2	ENSG00000186470	6:26391395:A:G;rs2237235	0.0042176	6.27637e-06	0.608072	0.302455	0.107327	-0.311009	-0.0179323	0.0736148	0.0366396	0.0651604	0.0348561	0.0710167	1	0.0251871	1	1	age_Female	0.290687	0.977128
BTN3A1	ENSG00000026950	6:26404694:C:T;rs3799379	0.107864	0.07023	0.967293	0.826472	-0.0784427	0.0579062	0.00195955	-0.00678221	0.0483451	0.0316394	0.0476688	0.0308548	1	1	1	1	age_Female	0.822315	0.999657
BTN3A3	ENSG00000111801	6:26406396:C:T;rs2393650	0.0850352	0.0208743	0.121466	0.121042	0.0602332	-0.0766188	-0.0555102	0.0540044	0.0346245	0.0326344	0.0355366	0.0345327	1	1	1	1	age_Female	0.112613	0.913028
HCG11	ENSG00000228223	6:26527618:A:AAAG;rs56946761	0.00523471	0.00178568	0.929188	0.36543	0.191351	-0.150129	0.00576605	-0.0400595	0.0670103	0.0467583	0.0647194	0.044058	1	1	1	1	age_Female	0.353616	0.983105
RP11-457M11.2	ENSG00000233631	6:26555714:TTTTTTTTTGTTTTTGTTTTTTG:T;rs138783829	0.0332096	0.011123	0.300199	0.305705	-0.148856	0.148912	-0.0691027	0.0549929	0.0689242	0.0575528	0.0663517	0.0534117	1	1	1	1	age_Female	0.293948	0.977179
GUSBP2	ENSG00000241549	6:26927018:A:T;rs183532311	0.0214588	3.40302e-05	0.926489	0.545391	0.162238	-0.574392	-0.00667503	0.0754655	0.0694244	0.13226	0.0721636	0.124372	1	0.124482	1	1	age_Female	0.535375	0.994569
RP11-457M11.5	ENSG00000261584	6:26936723:C:T;rs9366675	0.0147346	2.01648e-05	0.236694	0.810318	0.20547	-0.704401	0.10257	-0.0354432	0.0827722	0.157283	0.0861568	0.147276	1	0.0761825	1	1	age_Female	0.805796	0.999657
HMGN4	ENSG00000182952	6:27099734:C:T;rs73384380	0.102866	0.00168495	0.949667	0.635798	0.0289297	-0.0962187	-0.00109406	0.0152421	0.0175722	0.0297968	0.0172877	0.0320852	1	1	1	1	age_Female	0.627397	0.996554
HIST1H2BJ	ENSG00000124635	6:27163116:A:T;rs858979	0.00203027	0.00153846	0.0794923	0.171401	0.689854	-0.38546	0.315879	-0.139238	0.217634	0.118317	0.178274	0.101065	1	1	1	1	age_Female	0.16147	0.930585
ZNF391	ENSG00000124613	6:27354949:T:C;rs6935116	9.73035e-11	2.0986e-12	0.765299	0.959284	-0.829129	0.609001	-0.0324179	0.00378491	0.1145	0.0758668	0.108294	0.0739505	4.98291e-07	1.04972e-08	1	1	age_Female	0.958202	0.999657
ZNF204P	ENSG00000204789	6:27358980:C:CTTTTT	0.00149874	0.000611946	0.0161954	0.0847191	-0.305228	0.244819	0.235287	-0.12268	0.0934541	0.0691624	0.0961791	0.0704487	1	1	1	1	age_Female	0.0779184	0.903558
ZNF184	ENSG00000096654	6:27428991:C:T;rs10946920	0.0354262	0.0140847	0.811388	0.466774	0.0735637	-0.0592569	0.00850793	-0.0175033	0.034494	0.0237084	0.0355573	0.0239588	1	1	1	1	age_Female	0.455798	0.99208
ZKSCAN4	ENSG00000187626	6:27641958:G:C;rs6903016	0.0358896	0.00420103	0.963085	0.395343	0.0506312	-0.0738907	-0.00108924	0.0221052	0.023802	0.0252137	0.023475	0.025894	1	1	1	1	age_Female	0.38369	0.985658
RP5-874C20.3	ENSG00000197062	6:27795237:T:G;rs200494	0.272014	0.163212	0.702349	0.47049	0.0245844	-0.0334425	0.00823626	0.0176196	0.0222565	0.023806	0.0214901	0.0243209	1	1	1	1	age_Female	0.459544	0.99208
ZNF165	ENSG00000197279	6:28117602:C:CT;rs368871826	0.0743278	0.00287754	0.850983	0.389334	-0.129202	0.289716	-0.0138724	-0.0702381	0.0716334	0.094782	0.0736499	0.0812353	1	1	1	1	age_Female	0.377653	0.984477
ZNF192P1	ENSG00000226314	6:28122345:A:G;rs9468298	6.24589e-07	8.15234e-13	0.244207	0.607152	0.382524	-0.717411	0.0835548	-0.0374696	0.0717974	0.0872926	0.0713226	0.0726452	0.00305112	4.099e-09	1	1	age_Female	0.598249	0.994569
RP1-313I6.12	ENSG00000272009	6:28223680:C:A;rs7750106	0.15576	0.0285825	0.552281	0.938953	0.129163	-0.271643	0.054268	0.00998963	0.0903007	0.122269	0.0909952	0.130106	1	1	1	1	age_Female	0.937394	0.999657
ZSCAN23	ENSG00000187987	6:28399124:G:A;rs728122	0.00199543	0.00062075	0.215189	0.0844978	-0.548928	0.418202	0.228642	-0.200493	0.172872	0.118286	0.183293	0.11505	1	1	1	1	age_Female	0.0777172	0.903558
TRIM27	ENSG00000204713	6:28882098:G:A;rs6906953	0.00109299	6.09328e-05	0.958819	0.921104	-0.121292	0.120463	-0.00212562	0.00283393	0.0360534	0.0287581	0.0410614	0.0285403	1	0.212107	1	1	age_Female	0.91912	0.999657
ZNF311	ENSG00000197935	6:29025680:A:G;rs7747023	0.0101728	0.000995092	0.50805	0.950248	-0.371076	0.461106	0.100369	-0.0088902	0.141624	0.135898	0.151093	0.142121	1	1	1	1	age_Female	0.948898	0.999657
ZKSCAN3	ENSG00000189298	6:29063857:A:G;rs73397838	0.452207	0.151356	0.48616	0.609115	0.0158726	-0.0645665	-0.0143642	0.0250061	0.021031	0.044654	0.0205481	0.0487476	1	1	1	1	age_Female	0.600272	0.994569
ZFP57	ENSG00000204644	6:29647628:T:A;rs416568	1.42777e-17	4.30032e-31	0.73073	0.504115	-1.94521	4.29783	-0.0588914	0.166201	0.186937	0.253059	0.170636	0.247885	7.45584e-14	2.25036e-27	1	1	age_Female	0.493566	0.994569
HLA-F	ENSG00000204642	6:29691857:C:G;rs2072895	8.23564e-05	1.40135e-07	0.780111	0.239552	0.167185	-0.218986	-0.0113541	0.0435217	0.0406997	0.0386077	0.0405595	0.0367821	0.364756	0.000624722	1	1	age_Female	0.228307	0.959622
MICE	ENSG00000273340	6:29711340:A:G;rs1610740	2.62622e-06	5.08451e-07	0.606888	0.93035	-0.900304	0.581591	0.0852273	0.00838119	0.180556	0.108186	0.165116	0.0956458	0.0125927	0.00220719	1	1	age_Female	0.928589	0.999657
HLA-F-AS1	ENSG00000214922	6:29731272:A:G;rs1633046	3.68977e-12	2.71559e-13	0.221565	0.186272	-0.850261	0.534969	-0.119577	0.0743206	0.107455	0.0633858	0.0972071	0.0558415	1.90171e-08	1.37273e-09	1	1	age_Female	0.175901	0.935295
HCG9	ENSG00000204625	6:29737563:A:G;rs1737030	0.000439138	0.000129563	0.306626	0.550008	-1.02608	0.697072	0.25785	-0.0998262	0.282073	0.174968	0.250916	0.166432	1	0.420159	1	1	age_Female	0.540099	0.994569
HCG4	ENSG00000176998	6:29750441:T:C;rs1611247	3.22347e-06	5.32745e-08	0.119131	0.783474	0.94619	-0.873926	0.304165	-0.042563	0.19167	0.148379	0.193484	0.15447	0.0154114	0.000242985	1	1	age_Female	0.778163	0.999657
ZDHHC20P1	ENSG00000233916	6:29752953:C:T;rs112588636	0.174258	0.00409865	0.360322	0.862124	0.153665	-0.632687	0.100204	-0.0339894	0.112288	0.215279	0.109034	0.195202	1	1	1	1	age_Female	0.858855	0.999657
HCG4P7	ENSG00000230521	6:29846708:G:A;rs73725471	0.00695382	5.03402e-06	0.916976	0.0537329	0.254503	-0.54825	-0.00989914	0.228693	0.0923237	0.113569	0.0947199	0.117143	1	0.0203626	1	1	age_Female	0.0487063	0.898484
GABBR1	ENSG00000204681	6:29848186:C:G;rs74937671	0.0157991	4.10569e-05	0.727485	0.44251	-0.0971138	0.208309	0.0141353	-0.0384425	0.0395445	0.0485161	0.0404488	0.0498569	1	0.147764	1	1	age_Female	0.431176	0.99208
HLA-U	ENSG00000228078	6:29901898:C:G;rs2905771	4.12687e-06	4.54461e-10	0.00942956	0.167818	-1.05813	1.4067	0.59091	-0.286942	0.216997	0.203298	0.223173	0.206517	0.0196274	2.19959e-06	1	1	age_Female	0.15799	0.929627
HLA-H	ENSG00000206341	6:29902671:T:C;rs1611324	2.80677e-11	3.41287e-13	0.251636	0.381066	-0.90148	0.619994	0.161901	-0.072522	0.120229	0.0738622	0.140402	0.0824245	1.44071e-07	1.72281e-09	1	1	age_Female	0.369347	0.984477
HLA-A	ENSG00000206503	6:29909033:A:G;rs9260078	9.21095e-06	1.02761e-06	0.51543	0.833741	-0.230786	0.162945	0.0279803	-0.00586209	0.0493409	0.0312711	0.0428653	0.0278537	0.0431994	0.00437661	1	1	age_Female	0.829728	0.999657
HCG4B	ENSG00000227262	6:29911154:C:A;rs1059509	3.13993e-08	1.93696e-12	0.12337	0.012562	0.9261	-1.08231	-0.218975	0.343223	0.154161	0.134557	0.140908	0.135004	0.000157091	9.69449e-09	1	1	age_Female	0.010991	0.797959
HLA-J	ENSG00000204622	6:29914548:C:T;rs2248151	3.02669e-08	2.33644e-17	0.779681	0.914173	-1.01965	2.30809	0.0520429	-0.0233606	0.169504	0.223923	0.185537	0.216198	0.000151486	1.20817e-13	1	1	age_Female	0.912045	0.999657
HLA-W	ENSG00000235290	6:29923351:G:A;rs2904758	2.3204e-07	2.4105e-09	0.689024	0.163294	-1.06512	0.872788	0.0723214	-0.178871	0.19167	0.132933	0.180193	0.127354	0.00114466	1.14451e-05	1	1	age_Female	0.15357	0.929627
HLA-K	ENSG00000230795	6:29926192:G:T;rs2735086	5.61614e-06	2.81942e-12	0.699803	0.171852	0.338622	-0.716334	-0.0251044	0.123653	0.0705394	0.0899087	0.0649184	0.0898485	0.0265868	1.40858e-08	1	1	age_Female	0.161914	0.931634
HLA-V	ENSG00000181126	6:29954280:T:C;rs12662967	9.12873e-14	2.5383e-27	0.330141	0.0284761	-1.96584	5.27629	0.213507	-0.738829	0.227037	0.350726	0.218166	0.332326	4.73507e-10	1.32753e-23	1	1	age_Female	0.0253916	0.837187
HCG4P3	ENSG00000237669	6:29998651:G:C;rs9261180	0.000184434	5.08387e-09	0.760041	0.169191	0.276279	-0.573853	0.0214928	-0.133732	0.0710991	0.0895911	0.0701756	0.0965629	0.792143	2.39094e-05	1	1	age_Female	0.159338	0.929627
ZNRD1	ENSG00000066379	6:30000161:G:A;rs112400819	0.178759	0.0198762	0.67312	0.53165	-0.0360828	0.0877977	0.0116516	-0.0238188	0.0266453	0.0370918	0.0275368	0.0379466	1	1	1	1	age_Female	0.521341	0.994569
ZNRD1-AS1	ENSG00000204623	6:30065319:G:A;rs1264704	0.508674	0.12125	0.0680266	0.504332	-0.0177893	0.0909434	-0.0506598	0.0330724	0.026819	0.0581861	0.0274578	0.0493518	1	1	1	1	age_Female	0.493782	0.994569
TRIM40	ENSG00000204614	6:30079307:C:A;rs2249099	0.690903	0.381218	0.370759	0.359262	0.0481109	-0.220191	-0.112709	0.223558	0.120641	0.250337	0.125352	0.242721	1	1	1	1	age_Female	0.347447	0.983105
RPP21	ENSG00000241370	6:30109879:G:GT;rs145380596	0.115125	0.0026765	0.819315	0.91211	-0.0499612	0.164363	-0.00715312	-0.00670934	0.031431	0.053358	0.0312317	0.0606304	1	1	1	1	age_Female	0.90991	0.999657
TRIM10	ENSG00000204613	6:30122623:T:C;rs2517645	0.095438	0.002876	0.137641	0.004975	-0.261284	0.861423	0.23347	-0.844605	0.155207	0.281803	0.155985	0.293977	1	1	1	1	age_Female	0.00430633	0.741613
HCG18	ENSG00000231074	6:30273753:C:CT	0.0809251	0.0118991	0.871071	0.905663	-0.0487454	0.0903115	-0.00454745	0.00428178	0.0276435	0.0352438	0.0279465	0.0360376	1	1	1	1	age_Female	0.903321	0.999657
HLA-E	ENSG00000204592	6:30408402:T:G;rs9501465	0.127483	0.0142314	0.964607	0.826458	-0.0260702	0.0603175	0.000757064	0.00596281	0.0169617	0.0241705	0.0170184	0.0271249	1	1	1	1	age_Female	0.8223	0.999657
DHX16	ENSG00000204560	6:30626698:T:C;rs3094099	0.0654214	0.00291403	0.281959	0.193001	0.028717	-0.0601391	0.0181219	-0.0244457	0.0154141	0.0197015	0.0167513	0.0186513	1	1	1	1	age_Female	0.182493	0.935806
HLA-G	ENSG00000204632	6:30758857:C:T;rs3129981	0.0303192	0.000147794	0.361786	0.0653487	0.318257	-0.815279	-0.131134	0.324407	0.144829	0.206526	0.143128	0.17408	1	0.472287	1	1	age_Female	0.0596117	0.901659
IER3	ENSG00000137331	6:30782205:G:C;rs886423	0.0452353	0.00195635	0.325754	0.808681	-0.108181	0.255447	-0.0526895	0.0196643	0.0533409	0.0802874	0.0533508	0.0809975	1	1	1	1	age_Female	0.804076	0.999657
LINC00243	ENSG00000214894	6:30862423:C:T;rs1264319	0.0107469	1.87712e-05	0.560065	0.140809	-0.155793	0.373946	0.03453	-0.132756	0.0599193	0.0831555	0.0590538	0.0894178	1	0.0711993	1	1	age_Female	0.131749	0.913028
VARS2	ENSG00000137411	6:30882203:T:C;rs1264306	0.00020041	9.3707e-07	0.99096	0.669878	-0.170437	0.215073	0.000480628	0.0189787	0.0441261	0.0411032	0.0423138	0.0443852	0.855953	0.00400597	1	1	age_Female	0.662075	0.999657
DDR1	ENSG00000204580	6:30919878:G:C;rs11970154	0.144522	0.0375151	0.483858	0.692575	0.0943065	-0.147922	-0.0531017	0.0315622	0.06412	0.0701564	0.0755623	0.0795981	1	1	1	1	age_Female	0.685305	0.999657
CCHCR1	ENSG00000204536	6:31114182:A:G;rs746647	0.137179	0.014595	0.91996	0.241632	-0.0361558	0.0933838	0.00239949	0.0478336	0.0241276	0.0375645	0.0238184	0.0406068	1	1	1	1	age_Female	0.230346	0.960748
TCF19	ENSG00000137310	6:31170528:A:G;rs9263871	0.101017	0.0209527	0.917459	0.221223	-0.0602281	0.0970972	-0.00400841	0.0488616	0.0363835	0.0413828	0.0385796	0.0396912	1	1	1	1	age_Female	0.210256	0.951021
XXbac-BPG299F13.17	ENSG00000272501	6:31185810:T:G;rs9501089	0.00344782	0.000593027	0.655558	0.358273	0.18252	-0.163726	-0.0246294	0.0384961	0.0609035	0.0461316	0.0550491	0.0417095	1	1	1	1	age_Female	0.346461	0.983105
HLA-L	ENSG00000243753	6:31222520:C:T;rs143025968	0.113563	6.51967e-05	0.970024	0.803252	-0.105295	0.60505	-0.00240389	0.0471276	0.0659535	0.145071	0.0638096	0.188654	1	0.226167	1	1	age_Female	0.798509	0.999657
HLA-C	ENSG00000204525	6:31243785:G:T;rs2040748	0.0026949	2.22305e-06	0.865992	0.621188	-0.0912922	0.178349	0.00513968	-0.0157599	0.0296582	0.0354816	0.0303781	0.0317917	1	0.00926789	1	1	age_Female	0.6126	0.994569
PPP1R18	ENSG00000146112	6:31317446:G:A;rs9266022	0.0633698	0.0146005	0.328731	0.0112335	-0.0468587	0.0559615	0.0214881	-0.0562404	0.0249558	0.0225124	0.0218928	0.0217669	1	1	1	1	age_Female	0.0098133	0.797959
HCG27	ENSG00000206344	6:31318621:T:A;rs9266042	0.0261102	0.0140322	0.334311	0.303934	-0.221032	0.158234	-0.103014	0.0680169	0.0978679	0.0632731	0.106178	0.0658185	1	1	1	1	age_Female	0.292165	0.977128
AGPAT1	ENSG00000204310	6:31324194:G:A;rs3179865	0.0990588	0.0477807	0.679167	0.995547	-0.0502413	0.0479978	-0.013407	0.000131404	0.0301735	0.0239487	0.0323196	0.0234838	1	1	1	1	age_Female	0.995469	0.999773
XXbac-BPG248L24.12	ENSG00000271581	6:31325623:T:C;rs9266243	0.011004	0.00445832	0.608554	0.73916	0.572477	-0.386019	-0.158865	0.0578181	0.220917	0.132632	0.309212	0.173159	1	1	1	1	age_Female	0.73279	0.999657
MICA	ENSG00000204520	6:31332527:G:A;rs2523548	0.00794704	0.000578149	0.545436	0.590122	0.117675	-0.148235	0.0267535	0.0239268	0.0434342	0.0416783	0.0440965	0.0442746	1	1	1	1	age_Female	0.581056	0.994569
XXbac-BPG181B23.7	ENSG00000272221	6:31352986:G:A;rs28623422	8.104e-08	9.69314e-14	0.232593	0.157578	0.362686	-0.640204	0.0793364	-0.107636	0.0625772	0.0740405	0.0660553	0.0755849	0.000403255	4.91442e-10	1	1	age_Female	0.148005	0.926531
ATP6V1G2	ENSG00000213760	6:31524851:C:T;rs2857605	0.000494017	0.000380777	0.0229994	0.0594504	-0.573273	0.319313	0.355619	-0.163708	0.159105	0.0867892	0.153988	0.0858564	1	1	1	1	age_Female	0.0540799	0.900364
LST1	ENSG00000204482	6:31555392:C:A;rs2256974	0.155759	0.0496169	0.903091	0.143579	-0.0510919	0.0780259	0.00425469	-0.0566607	0.0357194	0.0392561	0.0348543	0.0384328	1	1	1	1	age_Female	0.134415	0.913028
LY6G5C	ENSG00000204428	6:31629096:T:C;rs707920	9.07861e-05	1.17112e-06	0.151553	0.279878	0.218559	-0.231048	0.0906864	-0.0532425	0.0535506	0.0446059	0.062749	0.0490017	0.400004	0.00497494	1	1	age_Female	0.268191	0.96523
AIF1	ENSG00000204472	6:31635963:CCAAA:C;rs34161953	0.0133319	0.000293426	0.697701	0.454539	0.0998269	-0.173945	0.0161879	-0.0339352	0.0396127	0.0463321	0.0415546	0.0451972	1	0.865312	1	1	age_Female	0.443358	0.99208
TNXB	ENSG00000168477	6:31882140:T:TGGGCGGATCATGA	0.327672	0.158715	0.988615	0.521446	-0.0647682	0.129681	0.00092507	0.0622702	0.0658429	0.0913171	0.0646649	0.0967816	1	1	1	1	age_Female	0.511037	0.994569
NELFE	ENSG00000204356	6:31904729:TGTA:T;rs369051082	0.103646	0.00248282	0.520243	0.344332	0.0265936	-0.0856351	0.010107	-0.0364724	0.0161903	0.027581	0.0156631	0.0383845	1	1	1	1	age_Female	0.332514	0.983105
SKIV2L	ENSG00000204351	6:31944593:C:T;rs550671	0.0125291	8.756e-05	0.424425	0.553086	-0.0594043	0.127502	0.0202737	-0.0211618	0.0233572	0.031165	0.0252763	0.0355557	1	0.296303	1	1	age_Female	0.5432	0.994569
RNF5	ENSG00000204308	6:32123973:C:G;rs3130281	0.0115011	4.83776e-05	0.59858	0.264991	-0.0479087	0.105173	0.0102944	-0.0269228	0.0186048	0.024745	0.0194916	0.0240163	1	0.171789	1	1	age_Female	0.253435	0.96251
HCG23	ENSG00000228962	6:32224764:A:AT	0.00795334	0.000574897	0.865215	0.598876	0.520354	-0.782406	0.0350684	-0.104927	0.192084	0.219881	0.206064	0.198832	1	1	1	1	age_Female	0.589867	0.994569
HLA-DRB6	ENSG00000229391	6:32428772:A:G;rs9268839	0.0013536	3.43729e-06	0.91956	0.947683	-0.604466	0.947134	-0.0177594	-0.0142007	0.183285	0.192471	0.175408	0.21587	1	0.0141169	1	1	age_Female	0.946302	0.999657
HLA-DRB1	ENSG00000196126	6:32442836:T:G;rs13211921	0.0160168	0.000304125	0.625923	0.31274	0.1269	-0.20067	-0.0248635	0.0639249	0.0517834	0.0535974	0.0508455	0.0630011	1	0.894432	1	1	age_Female	0.300987	0.98116
MICB	ENSG00000204516	6:32459923:A:G;rs80072299	0.113748	0.0161593	0.57548	0.721569	0.0643336	-0.104359	0.0223169	-0.0164577	0.0403173	0.0426445	0.0397195	0.0460511	1	1	1	1	age_Female	0.714865	0.999657
HLA-DRB5	ENSG00000198502	6:32507101:T:C;rs148940091	0.00713248	0.000233407	0.654263	0.203977	0.147785	-0.156028	0.0237277	-0.0516728	0.0537853	0.0408506	0.0528211	0.0404091	1	0.709558	1	1	age_Female	0.193273	0.943557
HLA-DRB9	ENSG00000196301	6:32548802:G:A;rs9269774	4.82376e-06	6.70068e-07	0.13929	0.108408	-1.27027	0.846315	0.431675	-0.282783	0.262563	0.15934	0.289631	0.174555	0.0228936	0.00289	1	1	age_Female	0.100453	0.913028
HLA-DQA2	ENSG00000237541	6:32597087:CA:C	9.36441e-06	1.76951e-11	0.437577	0.149008	-1.28974	2.15535	0.204114	-0.420135	0.275985	0.283869	0.261871	0.288878	0.043891	8.76437e-08	1	1	age_Female	0.139664	0.921337
MSH5	ENSG00000204410	6:32600573:C:T;rs116791690	0.0427884	0.000238355	0.174455	0.181125	0.145797	-0.333867	0.1037	-0.103184	0.0710441	0.0875478	0.0758122	0.0766153	1	0.722931	1	1	age_Female	0.170866	0.934959
HLA-DQB1	ENSG00000179344	6:32604727:T:C;rs9272379	7.33435e-05	1.01143e-07	0.39817	0.16997	0.325339	-0.371248	0.0627591	-0.0928962	0.0786019	0.0646109	0.073959	0.0672008	0.326525	0.000454438	1	1	age_Female	0.160086	0.929627
HLA-DQB2	ENSG00000232629	6:32610047:T:C;rs9272756	8.8295e-05	1.56565e-06	0.970343	0.868393	-1.26523	1.12709	-0.0109412	0.0363691	0.30943	0.220538	0.293549	0.218918	0.389646	0.00660078	1	1	age_Female	0.865256	0.999657
NEU1	ENSG00000204386	6:32700972:G:T;rs9276235	0.00384456	0.00036453	0.988592	0.888767	-0.102856	0.0953562	0.000445568	0.003627	0.0347435	0.0258291	0.0310828	0.0258655	1	1	1	1	age_Female	0.886131	0.999657
TAP2	ENSG00000204267	6:32797115:T:G;rs241443	0.0128424	0.000223486	0.863766	0.264261	0.103162	-0.183076	-0.00683231	0.0523494	0.0407099	0.0477784	0.039716	0.0466263	1	0.682525	1	1	age_Female	0.252733	0.96251
TAPSAR1	ENSG00000204261	6:32815516:C:T;rs17213812	0.0155433	1.46868e-06	0.339794	0.0887155	0.0376869	-0.144071	0.0150298	-0.0442368	0.0153072	0.0281065	0.015669	0.025732	1	0.00621105	1	1	age_Female	0.0817088	0.903558
PSMB9	ENSG00000240065	6:32834229:A:G;rs1871667	0.00100073	0.000128236	0.548124	0.390501	-0.185997	0.190057	0.0362134	-0.0454822	0.0548452	0.047671	0.060091	0.0527335	1	0.416637	1	1	age_Female	0.378825	0.984477
HLA-DPA1	ENSG00000231389	6:33025953:A:G;rs6457709	0.0418759	0.0159988	0.257086	0.371613	0.126848	-0.10643	-0.0683804	0.0366082	0.0615318	0.0434227	0.059989	0.0407877	1	1	1	1	age_Female	0.35984	0.983105
RPL32P1	ENSG00000224796	6:33047432:A:C;rs2856822	1.48591e-05	2.04977e-07	0.388975	0.111615	0.944682	-0.926511	-0.184229	0.245297	0.20732	0.16588	0.212912	0.152806	0.0689613	0.000905382	1	1	age_Female	0.103547	0.913028
HLA-DPB1	ENSG00000223865	6:33055664:ATCT:A;rs148969528	0.330268	0.06518	0.975798	0.491061	-0.0375219	0.128186	-0.00115	-0.0504907	0.0383508	0.0687422	0.0378118	0.0730484	1	1	1	1	age_Female	0.480371	0.994569
HLA-DPB2	ENSG00000224557	6:33093300:A:G;rs6913744	0.0329515	0.000169929	0.204336	0.74915	0.212801	-0.512132	-0.131502	0.0335465	0.098384	0.131022	0.102919	0.104619	1	0.536295	1	1	age_Female	0.743009	0.999657
COL11A2	ENSG00000204248	6:33117970:T:C;rs56356138	0.0279156	1.21416e-06	0.880055	0.133356	-0.192802	0.957051	0.0139627	0.27169	0.0864071	0.185074	0.0922911	0.179519	1	0.0051529	1	1	age_Female	0.124525	0.913028
TAPBP	ENSG00000231925	6:33244716:G:C;rs463302	0.402475	0.076853	0.157973	0.199373	-0.0182415	0.0692143	0.0320434	-0.0505386	0.0216949	0.0387128	0.0225233	0.0391173	1	1	1	1	age_Female	0.188766	0.943557
BAK1	ENSG00000030110	6:33546825:T:C;rs210141	4.28707e-06	2.83464e-08	0.562024	0.599705	0.221826	-0.225834	-0.0277924	0.0189887	0.0455783	0.0374518	0.0477696	0.0360645	0.0203764	0.000130677	1	1	age_Female	0.590695	0.994569
ITPR3	ENSG00000096433	6:33574413:A:G;rs210120	0.00427941	0.00108237	0.930722	0.953801	0.176684	-0.14999	0.0063406	0.00309078	0.0604185	0.044544	0.0727488	0.0532143	1	1	1	1	age_Female	0.952615	0.999657
RP11-513I15.6	ENSG00000225339	6:34208843:C:T;rs73744860	0.329626	0.00980624	0.316535	0.307782	-0.0563748	0.363123	-0.0617552	0.109025	0.0575434	0.137884	0.0613444	0.106349	1	1	1	1	age_Female	0.296007	0.977908
TAF11	ENSG00000064995	6:34290533:T:G;rs6924682	0.0974758	0.000421563	0.45354	0.94459	-0.025197	0.11736	0.0116933	0.00207571	0.0150606	0.0321573	0.0155394	0.0297898	1	1	1	1	age_Female	0.943131	0.999657
UHRF1BP1	ENSG00000065060	6:34761700:CAA:C;rs71538269	5.73962e-06	1.01317e-07	0.382185	0.379065	-0.232675	0.215204	0.0481107	-0.0354517	0.0485236	0.0374559	0.0548092	0.0401229	0.0271541	0.000455114	1	1	age_Female	0.367328	0.983236
DEF6	ENSG00000023892	6:35215215:C:CAA;rs372146170	0.0428409	0.0062427	0.227266	0.433825	-0.064077	0.082583	0.0363274	-0.0243389	0.0312314	0.029552	0.0298997	0.0309709	1	1	1	1	age_Female	0.422401	0.99208
RP1-179N16.6	ENSG00000246982	6:36150336:C:T;rs10807157	0.000184034	8.25403e-05	0.205998	0.328354	0.660956	-0.427051	-0.212892	0.0988575	0.170067	0.103977	0.167237	0.10064	0.790608	0.280224	1	1	age_Female	0.316576	0.983105
ETV7	ENSG00000010030	6:36353934:A:G;rs9368924	0.00107627	1.30442e-05	0.449673	0.208222	-0.709447	0.915499	-0.157229	0.269995	0.210582	0.199468	0.207161	0.213142	1	0.0505853	1	1	age_Female	0.197435	0.945619
SRSF3	ENSG00000112081	6:36803580:C:CA;rs72223854	0.197502	0.0159932	0.832873	0.886264	0.030216	-0.133279	-0.00491619	0.00799538	0.0232893	0.054374	0.023236	0.0557548	1	1	1	1	age_Female	0.883555	0.999657
PI16	ENSG00000164530	6:36915954:G:A;rs1023037	0.00374016	5.26978e-06	0.902764	0.347583	-0.184048	0.346493	-0.00823199	0.0653304	0.0619755	0.0719435	0.0672084	0.0692225	1	0.0212794	1	1	age_Female	0.335752	0.983105
MTCH1	ENSG00000137409	6:36927790:T:C;rs78699313	0.0296949	5.59129e-06	0.915437	0.693647	0.0482639	-0.18137	-0.00245947	-0.0143077	0.0218783	0.0377731	0.0231033	0.0362164	1	0.0225273	1	1	age_Female	0.686409	0.999657
CDKN1A	ENSG00000124762	6:37183271:C:T;rs1976009	0.137827	0.0688502	0.462919	0.804223	0.101568	-0.113449	0.0571335	-0.0178356	0.0678919	0.0616765	0.077531	0.0717586	1	1	1	1	age_Female	0.799529	0.999657
RP1-153P14.8	ENSG00000204110	6:37486310:A:G;rs1757178	3.89311e-10	9.25544e-13	0.2493	0.0813735	1.35528	-1.18945	0.247536	-0.279748	0.194951	0.145182	0.213603	0.158883	1.98549e-06	4.65178e-09	1	1	age_Female	0.0747544	0.903558
RP1-153P14.5	ENSG00000227920	6:37486796:G:C;rs2776875	4.27516e-10	1.08344e-12	0.340186	0.0694703	1.37418	-1.18519	0.205535	-0.28731	0.198229	0.145225	0.214452	0.156551	2.17905e-06	5.44321e-09	1	1	age_Female	0.063476	0.901659
CCDC167	ENSG00000198937	6:37487722:G:A;rs6903910	0.00536073	0.000369077	0.792556	0.445157	-0.15185	0.168876	0.0145022	-0.0380554	0.0533303	0.0457878	0.0549945	0.0496433	1	1	1	1	age_Female	0.433834	0.99208
MDGA1	ENSG00000112139	6:37674339:A:G;rs6938061	3.53732e-07	1.66879e-08	0.601236	0.542258	1.81263	-1.39474	-0.184708	0.143442	0.331982	0.226911	0.352289	0.234567	0.0017393	7.74651e-05	1	1	age_Female	0.532141	0.994569
BTBD9	ENSG00000183826	6:38423753:C:CT;rs200062269	0.585674	0.2282	0.737273	0.378237	0.0113748	-0.0709984	0.00721749	-0.0464211	0.0207985	0.0585545	0.0214544	0.0524462	1	1	1	1	age_Female	0.366507	0.983236
DNAH8	ENSG00000124721	6:38847724:C:T;rs6458083	0.0612267	0.0192401	0.87089	0.975776	0.195171	-0.237791	0.0163975	-0.00330266	0.103081	0.0999226	0.100629	0.108493	1	1	1	1	age_Female	0.975208	0.999773
SAYSD1	ENSG00000112167	6:39076359:C:T;rs179272	0.000348505	8.69407e-05	0.720974	0.99048	0.173927	-0.132	0.0178484	0.000380103	0.0469463	0.0322494	0.0498315	0.0317769	1	0.294294	1	1	age_Female	0.99031	0.999773
KCNK17	ENSG00000124780	6:39284050:G:T;rs1535500	2.93276e-10	1.05802e-11	0.639027	0.717185	2.28628	-1.56406	0.167724	-0.0814096	0.326084	0.203176	0.356474	0.224108	1.49688e-06	5.25623e-08	1	1	age_Female	0.710364	0.999657
TUBBP9	ENSG00000220586	6:39960313:C:A;rs10456478	0.00113853	4.37117e-08	0.51728	0.374871	-0.746619	2.32793	-0.137661	0.298733	0.222762	0.39231	0.211828	0.335124	1	0.000200025	1	1	age_Female	0.363101	0.983236
LRFN2	ENSG00000156564	6:40350655:G:A;rs1433722	0.0557785	0.000782616	0.843322	0.951428	-0.292573	0.794192	-0.0288817	0.0158886	0.151159	0.229135	0.145745	0.260176	1	1	1	1	age_Female	0.950121	0.999657
ADCY10P1	ENSG00000161912	6:41038116:A:C;rs7775972	0.00948824	0.00226373	0.129936	0.0445485	-0.156932	0.140274	-0.0972584	0.0995613	0.0593201	0.0447476	0.0636901	0.0489303	1	1	1	1	age_Female	0.0401609	0.883025
TREML4	ENSG00000188056	6:41190630:A:T;rs9394771	5.04431e-13	2.33456e-16	0.783214	0.5059	4.21675	-3.72558	0.127186	-0.268045	0.50711	0.378266	0.461016	0.401466	2.60993e-09	1.20137e-12	1	1	age_Female	0.495358	0.994569
TREML5P	ENSG00000225690	6:41190682:C:G;rs12529029	1.01924e-11	8.50022e-15	0.767796	0.621479	2.21625	-1.96126	0.0774011	-0.112853	0.287612	0.21474	0.261428	0.227842	5.24092e-08	4.34531e-11	1	1	age_Female	0.612882	0.994569
TREML3P	ENSG00000184106	6:41197034:G:A;rs1843097	1.52926e-07	1.08061e-09	0.335791	0.26648	0.882015	-0.755639	-0.132427	0.126439	0.156047	0.112171	0.136915	0.113143	0.000757443	5.18695e-06	1	1	age_Female	0.254919	0.963866
TREM1	ENSG00000124731	6:41239936:T:C;rs4714449	0.0439381	0.0374545	0.236187	0.321763	-0.392704	0.23481	-0.30195	0.137507	0.192432	0.111329	0.253356	0.138083	1	1	1	1	age_Female	0.309994	0.983105
USP49	ENSG00000164663	6:41898564:C:T;rs12661819	0.196081	0.0570497	0.69464	0.961543	-0.0517307	0.0855038	-0.0161598	-0.00238769	0.0397445	0.0444084	0.0410447	0.0493938	1	1	1	1	age_Female	0.960553	0.999657
MRPS10	ENSG00000048544	6:42164401:C:T;rs13217993	6.85952e-06	2.20475e-09	0.0882764	0.0928457	-0.087875	0.10988	0.0303852	-0.0312889	0.0184964	0.0166872	0.01765	0.0184382	0.0323426	1.04814e-05	1	1	age_Female	0.0856577	0.909903
GUCA1B	ENSG00000112599	6:42166367:C:G;rs7745194	0.000115504	8.0166e-05	0.451863	0.332835	-0.693471	0.384857	-0.18519	0.12441	0.172694	0.0935237	0.245188	0.127839	0.504638	0.273045	1	1	age_Female	0.321024	0.983105
GNMT	ENSG00000124713	6:42919222:T:C;rs9471975	0.00706808	0.00414189	0.142767	0.272801	0.372462	-0.228774	0.274478	-0.114169	0.135397	0.077937	0.185796	0.103529	1	1	1	1	age_Female	0.261185	0.965217
PEX6	ENSG00000124587	6:42943098:T:C;rs9462857	5.14992e-08	3.11599e-12	0.333395	0.181165	-0.220367	0.275705	-0.0395285	0.0453175	0.0373669	0.0346927	0.0406651	0.0336518	0.000257084	1.5555e-08	1	1	age_Female	0.170901	0.934959
PTK7	ENSG00000112655	6:43110055:T:G;rs6933124	5.8883e-07	1.57957e-11	0.291668	0.609401	0.330426	-0.544261	-0.0762211	-0.0399763	0.0618589	0.0714625	0.0718983	0.0779934	0.00287879	7.83149e-08	1	1	age_Female	0.600562	0.994569
CRIP3	ENSG00000146215	6:43280732:G:A;rs73438393	0.162956	0.000613986	0.0170014	0.0395626	0.0797835	-0.476954	-0.142483	0.277738	0.0567587	0.134779	0.0586907	0.133153	1	1	1	1	age_Female	0.0355515	0.878771
SRF	ENSG00000112658	6:43313800:G:C;rs6458333	8.81714e-06	3.3275e-06	0.152586	0.132554	0.21656	-0.13259	-0.0687346	0.0432594	0.0461914	0.0269009	0.0476811	0.0285239	0.0413788	0.0136893	1	1	age_Female	0.123754	0.913028
RSPH9	ENSG00000172426	6:43611707:CA:C;rs141480733	0.110488	0.00271551	0.355984	0.317076	-0.20375	0.603902	-0.120455	0.206493	0.126519	0.196349	0.129887	0.20535	1	1	1	1	age_Female	0.305292	0.982667
CAPN11	ENSG00000137225	6:44139869:C:T;rs7763358	0.0646251	0.00118198	0.99581	0.735049	-0.262743	0.833539	-0.000795963	-0.0870298	0.140604	0.249557	0.151175	0.256445	1	1	1	1	age_Female	0.72862	0.999657
SUPT3H	ENSG00000196284	6:44978183:T:C;rs4714832	0.0100735	2.82005e-05	0.608291	0.329689	-0.0908625	0.183048	0.018034	0.0459773	0.034631	0.0416786	0.0350751	0.0469366	1	0.104426	1	1	age_Female	0.317915	0.983105
RP1-8B1.4	ENSG00000231769	6:46068138:C:G;rs7759506	0.0017466	2.31582e-05	0.0085127	0.00679835	-0.334003	0.493221	0.30306	-0.299455	0.103799	0.111013	0.112886	0.108318	1	0.0867969	1	1	age_Female	0.00589834	0.742047
ENPP4	ENSG00000001561	6:46114914:A:G;rs7766857	0.115868	0.00256995	0.353788	0.0279584	0.0564781	-0.187417	-0.0334155	0.12748	0.0356045	0.0605816	0.0358674	0.0571482	1	1	1	1	age_Female	0.0248939	0.837187
SLC25A27	ENSG00000153291	6:46625274:A:G;rs9381468	0.194364	0.129257	0.956836	0.463115	0.189075	-0.176215	0.00744751	-0.0824569	0.144704	0.115188	0.137253	0.111944	1	1	1	1	age_Female	0.452082	0.99208
PLA2G7	ENSG00000146070	6:46734227:G:A;rs6927408	0.000220938	2.04292e-08	0.507763	0.46565	0.301022	-0.592412	-0.0529642	0.069932	0.0784929	0.0970816	0.0796767	0.0954823	0.939427	9.44849e-05	1	1	age_Female	0.454652	0.99208
MUT	ENSG00000146085	6:49411477:G:C;rs7744595	5.88705e-07	4.02219e-11	0.17642	0.0854849	-0.103709	0.138062	-0.0247467	0.0333825	0.0194152	0.0185968	0.0181749	0.0192177	0.00287877	1.98334e-07	1	1	age_Female	0.0786568	0.903558
CENPQ	ENSG00000031691	6:49457835:A:G;rs2501966	4.65555e-05	7.04797e-07	0.909522	0.593386	-0.177592	0.207005	0.00508275	-0.0190732	0.0416841	0.039061	0.0446122	0.0356061	0.21071	0.00303486	1	1	age_Female	0.584329	0.994569
CRISP3	ENSG00000096006	6:49771994:C:A;rs6905366	0.122744	0.0270298	0.438265	0.62316	0.252824	-0.382668	-0.122205	0.0942448	0.162415	0.170496	0.157021	0.191196	1	1	1	1	age_Female	0.614593	0.994569
PAQR8	ENSG00000170915	6:52198785:A:C;rs471568	0.0203886	0.00606374	0.705301	0.302533	-0.116269	0.106471	0.0175458	-0.0368902	0.049328	0.0379624	0.0462624	0.035594	1	1	1	1	age_Female	0.290771	0.977128
RP1-152L7.5	ENSG00000216775	6:52529904:T:C;rs2670125	0.000352987	5.56484e-05	0.512477	0.494228	-0.599284	0.528268	-0.111331	0.0892811	0.161919	0.125389	0.169362	0.13012	1	0.195389	1	1	age_Female	0.483576	0.994569
GSTA1	ENSG00000243955	6:52658191:A:G;rs4147614	0.000119619	3.28172e-12	0.88764	0.185446	-0.57098	1.98966	0.0207407	-0.361781	0.142532	0.250696	0.146417	0.271313	0.522376	1.63791e-08	1	1	age_Female	0.175084	0.934959
RP1-34L19.1	ENSG00000218713	6:53072501:T:C;rs11756086	5.91903e-05	1.89094e-08	0.34781	0.351874	-0.579476	0.911119	0.138761	-0.141139	0.138083	0.148895	0.147098	0.150892	0.265113	8.75317e-05	1	1	age_Female	0.340047	0.983105
GCM1	ENSG00000137270	6:53073165:T:C;rs7756466	0.00101823	3.14913e-06	0.626843	0.274185	0.286145	-0.452416	0.0439791	-0.101776	0.0845085	0.0915408	0.090177	0.0925596	1	0.0129807	1	1	age_Female	0.262547	0.965217
ELOVL5	ENSG00000012660	6:53112290:C:G;rs16883624	0.513347	0.163005	0.0908769	0.982731	0.0126654	-0.0488791	-0.0314064	-0.00095782	0.0193071	0.0347772	0.018394	0.0441381	1	1	1	1	age_Female	0.982337	0.999773
KIAA1586	ENSG00000168116	6:56925932:T:C;rs7763570	0.00729238	0.000132544	0.36055	0.709297	0.0911282	-0.149988	-0.0312211	0.0127442	0.0332604	0.037707	0.0339886	0.0340868	1	0.428381	1	1	age_Female	0.702274	0.999657
RAB23	ENSG00000112210	6:57034009:A:G;rs7756421	0.0066508	2.84464e-07	0.121937	0.618102	-0.148996	0.560872	-0.079115	0.0564341	0.0537441	0.101787	0.0507128	0.112842	1	0.00125221	1	1	age_Female	0.609445	0.994569
GUSBP4	ENSG00000239650	6:58289753:A:AT;rs200268392	0.030107	0.00194478	0.924255	0.810218	-0.145169	0.271819	0.00624144	-0.0206878	0.0659754	0.0853823	0.0654802	0.0859174	1	1	1	1	age_Female	0.805685	0.999657
XXbac-BPGBPG55C20.2	ENSG00000272316	6:58290610:T:A;rs2146167	1.36675e-05	1.45136e-06	0.727899	0.703834	-0.282084	0.21373	0.024028	-0.0170266	0.061619	0.0416731	0.0688662	0.0446599	0.0635812	0.00614214	1	1	age_Female	0.696729	0.999657
LINC00680	ENSG00000215190	6:58303520:T:A;rs4928430	5.02058e-12	7.38505e-14	0.140561	0.149224	0.51576	-0.383239	-0.106535	0.06731	0.0657013	0.0440446	0.0717117	0.0463062	2.5861e-08	3.74939e-10	1	1	age_Female	0.13989	0.921337
LGSN	ENSG00000146166	6:64154975:G:C;rs9359467	1.56321e-09	9.92828e-14	0.997843	0.82428	-1.28172	1.51499	0.000540196	-0.0419449	0.192507	0.175308	0.199285	0.188403	7.93644e-06	5.03265e-10	1	1	age_Female	0.820074	0.999657
RP3-525N10.2	ENSG00000230910	6:69389836:G:A;rs12194992	0.00438654	2.73062e-05	0.901685	0.396956	0.418312	-0.883359	0.0182522	-0.190125	0.143457	0.200751	0.147373	0.223477	1	0.101388	1	1	age_Female	0.38533	0.985658
C6orf57	ENSG00000154079	6:71278101:T:C;rs9455162	0.00104939	5.00873e-06	0.21364	0.694535	0.109525	-0.177131	-0.0388719	0.0144862	0.0324352	0.036683	0.0310561	0.0367805	1	0.0202653	1	1	age_Female	0.687317	0.999657
RP11-134K13.4	ENSG00000271967	6:71278959:A:G;rs111396725	0.33175	0.114399	0.321992	0.827154	0.113797	-0.279732	-0.11207	0.0426586	0.11667	0.175626	0.112593	0.194849	1	1	1	1	age_Female	0.82302	0.999657
SMAP1	ENSG00000112305	6:71418284:A:T;rs10945239	0.000182118	2.21637e-06	0.440255	0.59507	-0.0861869	0.108617	0.0163311	-0.0114876	0.0221596	0.0216056	0.0210755	0.0215435	0.782927	0.00924227	1	1	age_Female	0.586033	0.994569
OGFRL1	ENSG00000119900	6:71875250:C:T;rs1935792	0.017465	0.000153101	0.282741	0.776851	0.108676	-0.205227	-0.0550534	0.0135141	0.044957	0.0521174	0.0509727	0.0475515	1	0.487508	1	1	age_Female	0.771391	0.999657
KCNQ5	ENSG00000185760	6:74062263:A:G;rs510852	0.014109	0.0122038	0.221178	0.194491	-0.509129	0.283485	0.305638	-0.172648	0.203753	0.111036	0.248251	0.13217	1	1	1	1	age_Female	0.18398	0.935806
DDX43	ENSG00000080007	6:74094986:C:T;rs6937668	0.000479393	5.75838e-05	0.354114	0.614374	-0.816766	0.70273	0.214131	-0.0843164	0.22613	0.16716	0.229999	0.166818	1	0.201428	1	1	age_Female	0.605671	0.994569
RP11-398K22.12	ENSG00000229852	6:74167981:C:A;rs4708055	0.154688	0.0939023	0.380358	0.464087	0.151534	-0.133169	-0.0900263	0.0604971	0.105663	0.0787322	0.102166	0.0823108	1	1	1	1	age_Female	0.453075	0.99208
SLC17A5	ENSG00000119899	6:74343612:A:T;rs9293934	0.00369399	5.58062e-05	0.0799953	0.100722	-0.0573556	0.0999138	-0.033935	0.0400207	0.0192867	0.0237196	0.0191846	0.0241551	1	0.195824	1	1	age_Female	0.0931477	0.913028
CD109	ENSG00000156535	6:74424016:T:G;rs73754665	0.00215789	7.22441e-09	0.55226	0.895909	0.279217	-1.02152	-0.0574243	0.0187913	0.0886342	0.161398	0.0962825	0.143262	1	3.38753e-05	1	1	age_Female	0.893403	0.999657
RP11-553A21.3	ENSG00000231652	6:74440025:A:G;rs9447002	0.0251496	0.000134277	0.0130528	0.109921	0.290552	-0.95692	-0.348778	0.356492	0.127794	0.240787	0.137966	0.221008	1	0.433715	1	1	age_Female	0.101924	0.913028
TMEM30A	ENSG00000112697	6:75997130:A:G;rs171263	1.6447e-05	1.20004e-07	0.203477	0.687844	0.104214	-0.121483	-0.0304942	0.00847795	0.0230014	0.0212857	0.0238204	0.021039	0.0762155	0.000537378	1	1	age_Female	0.680474	0.999657
SENP6	ENSG00000112701	6:76268603:C:T;rs58682945	0.0230659	0.000606148	0.93169	0.589424	0.0484278	-0.10917	-0.00184196	0.0172027	0.0209804	0.0308163	0.0214338	0.0317724	1	1	1	1	age_Female	0.580343	0.994569
IRAK1BP1	ENSG00000146243	6:79729887:T:A;rs9718121	0.000342642	8.51263e-08	0.548193	0.506829	-0.190366	0.355424	-0.0294395	-0.0460581	0.0513154	0.0614415	0.0488591	0.0691351	1	0.00038409	1	1	age_Female	0.496293	0.994569
ELOVL4	ENSG00000118402	6:80805631:T:A;rs2505947	0.199836	0.00362986	0.608384	0.700639	0.0732393	-0.334578	0.0315922	-0.0428962	0.0567467	0.112286	0.061461	0.111253	1	1	1	1	age_Female	0.693541	0.999657
RP11-250B2.6	ENSG00000272129	6:81029085:A:G;rs806840	0.000179012	7.00406e-05	0.0699378	0.0273886	-1.23176	0.799976	-0.615862	0.458574	0.316306	0.192697	0.336144	0.204804	0.770108	0.24143	1	1	age_Female	0.0243721	0.837187
DOPEY1	ENSG00000083097	6:83782301:C:T;rs4515348	0.010455	0.00579551	0.859259	0.72877	-0.163297	0.107992	-0.0114694	0.0141264	0.0625623	0.0382899	0.0645149	0.0406228	1	1	1	1	age_Female	0.722197	0.999657
RWDD2A	ENSG00000013392	6:83837041:T:C;rs6454316	0.0858649	0.000316207	0.238013	0.221107	-0.0583326	0.287698	0.0432475	-0.0766594	0.0336224	0.0770721	0.03643	0.0622562	1	0.923641	1	1	age_Female	0.210145	0.951021
ME1	ENSG00000065833	6:84157120:T:A;rs137895063	0.0251916	9.4504e-06	0.408031	0.885949	-0.145358	0.567297	-0.0538839	-0.0188666	0.0639519	0.121453	0.0648502	0.131198	1	0.037329	1	1	age_Female	0.883242	0.999657
NT5E	ENSG00000135318	6:86176625:G:A;rs7753022	0.000541229	7.14167e-08	0.312745	0.255321	0.269214	-0.584609	-0.083118	0.107291	0.0752796	0.100375	0.0819177	0.093774	1	0.000323804	1	1	age_Female	0.243975	0.96251
SNHG5	ENSG00000203875	6:86376586:G:A;rs9450311	1.19328e-09	1.04724e-15	0.712536	0.144401	-0.387216	0.599738	0.0202258	-0.101654	0.0576603	0.0627975	0.0547368	0.0690946	6.06666e-06	5.37546e-12	1	1	age_Female	0.135206	0.913028
SMIM8	ENSG00000111850	6:87838620:C:CGT;rs202215141	0.388601	0.0482115	0.598034	0.2217	-0.022491	0.10967	0.0133215	-0.0866769	0.0259721	0.0548278	0.0251854	0.0704825	1	1	1	1	age_Female	0.210722	0.951021
RP11-393I2.4	ENSG00000272008	6:87861107:CT:C;rs36009774	0.10197	0.0353677	0.139683	0.46484	0.198817	-0.2789	-0.165574	0.10851	0.120445	0.130733	0.111203	0.147886	1	1	1	1	age_Female	0.453822	0.99208
RP1-102H19.8	ENSG00000226524	6:88037667:T:C;rs201504315	0.000177303	3.47228e-06	0.592975	0.757818	0.321982	-0.319092	0.0520392	-0.0203942	0.0826257	0.0648765	0.0970392	0.0659577	0.763291	0.0142537	1	1	age_Female	0.751924	0.999657
C6orf164	ENSG00000203871	6:88044619:C:T;rs447077	0.000196781	1.81288e-06	0.588158	0.239418	0.427749	-0.54156	-0.0595305	0.116307	0.110597	0.1067	0.109576	0.098268	0.841238	0.00761774	1	1	age_Female	0.228177	0.959622
C6orf163	ENSG00000203872	6:88065601:T:G;rs1739886	0.000492974	1.23587e-05	0.266636	0.326753	0.269939	-0.29512	0.0855239	-0.0622669	0.0749054	0.0641097	0.0765558	0.0631793	1	0.0481124	1	1	age_Female	0.314973	0.983105
CNR1	ENSG00000118432	6:89146460:T:C;rs12182297	4.60347e-13	1.63338e-15	0.375195	0.909168	1.282	-0.999572	-0.14814	0.0122342	0.153834	0.105642	0.1663	0.106961	2.38275e-09	8.37435e-12	1	1	age_Female	0.906881	0.999657
ACTBP8	ENSG00000220267	6:89146460:T:C;rs12182297	9.4556e-20	5.2351e-23	0.795491	0.735541	3.80381	-2.96219	-0.0936551	-0.0785087	0.333356	0.228926	0.36037	0.231783	4.94244e-16	2.73325e-19	1	1	age_Female	0.729135	0.999657
RP11-459O1.2	ENSG00000234426	6:89146460:T:C;rs12182297	5.20435e-21	2.07255e-24	0.99017	0.904882	3.97326	-3.09587	0.0044222	-0.0275875	0.331185	0.227435	0.358023	0.230273	2.72188e-17	1.08249e-20	1	1	age_Female	0.902508	0.999657
RNGTT	ENSG00000111880	6:89326217:C:T;rs2756369	5.81749e-05	5.58669e-07	0.0503538	0.164912	0.12491	-0.137871	-0.0596538	0.0421932	0.0297319	0.0257515	0.0301114	0.0301577	0.260624	0.0024196	1	1	age_Female	0.155141	0.929627
PNRC1	ENSG00000146278	6:89762509:G:A;rs10455496	0.00280776	4.09703e-05	0.559088	0.453291	-0.0865534	0.131049	-0.015083	-0.025994	0.0282419	0.0305179	0.025731	0.0345247	1	0.147534	1	1	age_Female	0.442093	0.99208
GABRR2	ENSG00000111886	6:90049739:T:TA;rs202119381	0.112196	0.0268885	0.947858	0.892348	-0.172065	0.293684	-0.00748136	0.0198643	0.107363	0.130725	0.114111	0.146403	1	1	1	1	age_Female	0.889749	0.999657
LYRM2	ENSG00000083099	6:90390899:CT:C;rs57095551	0.362526	0.0836147	0.698392	0.634524	-0.0171492	0.0758835	-0.0071945	0.021524	0.0187467	0.0434188	0.018513	0.0451384	1	1	1	1	age_Female	0.626084	0.996246
MANEA	ENSG00000172469	6:96023655:A:G;rs6937302	0.000284066	3.33123e-05	0.165091	0.0945328	0.227384	-0.184428	0.0779921	-0.066572	0.0604169	0.042412	0.0557689	0.0394352	1	0.122123	1	1	age_Female	0.0872683	0.910901
UFL1	ENSG00000014123	6:96999725:C:T;rs1127175	0.487507	0.377589	0.803319	0.949297	-0.0234462	0.0345709	0.00800098	-0.00227102	0.0336441	0.0390046	0.0320394	0.0356233	1	1	1	1	age_Female	0.947924	0.999657
GPR63	ENSG00000112218	6:97289358:C:T;rs11754420	1.25006e-05	1.61658e-09	0.859998	0.874834	0.471435	-0.828666	-0.0195445	-0.0181291	0.102475	0.124594	0.110523	0.114792	0.0582152	7.71433e-06	1	1	age_Female	0.87187	0.999657
MMS22L	ENSG00000146263	6:97675052:GA:G;rs11290743	5.24977e-05	3.20168e-06	0.776361	0.798425	-0.155302	0.149397	-0.00977662	0.00796587	0.0367268	0.0302532	0.0343231	0.0311077	0.236187	0.0131877	1	1	age_Female	0.793535	0.999657
FBXL4	ENSG00000112234	6:99457074:CA:C;rs11283970	0.065414	0.00509562	0.0159491	0.136147	-0.0328741	0.111133	-0.0448099	0.0590349	0.0176449	0.0387926	0.0182733	0.0392906	1	1	1	1	age_Female	0.127192	0.913028
RP1-199J3.5	ENSG00000219755	6:99776900:G:A;rs615867	0.0282719	0.0105631	0.857586	0.867936	-0.52729	0.451815	0.0419315	0.0281123	0.236863	0.17335	0.233062	0.168627	1	1	1	1	age_Female	0.864792	0.999657
RP11-98I9.4	ENSG00000228506	6:99878619:G:C;rs7745110	1.59003e-11	1.14955e-15	0.666585	0.321855	-0.449407	0.540007	-0.0250832	-0.0611242	0.0590184	0.0566532	0.0580452	0.0613923	8.16956e-08	5.89948e-12	1	1	age_Female	0.310088	0.983105
USP45	ENSG00000123552	6:99963966:C:G;rs2209156	0.0332246	0.00413556	0.502429	0.668345	0.0786471	-0.104709	-0.0248352	0.0138029	0.0364187	0.0356652	0.0368948	0.0321219	1	1	1	1	age_Female	0.660486	0.999657
TSTD3	ENSG00000228439	6:99966805:G:A;rs7745682	0.000344535	3.37064e-06	0.217962	0.782693	0.38496	-0.4992	0.128974	-0.025041	0.103815	0.101346	0.104024	0.090544	1	0.0138601	1	1	age_Female	0.777376	0.999657
ASCC3	ENSG00000112249	6:101128250:G:A;rs9390580	0.0364767	3.4599e-05	0.881697	0.847663	0.0458876	-0.208787	-0.0034715	-0.00856383	0.0216416	0.0481237	0.0232669	0.0444632	1	0.126459	1	1	age_Female	0.843959	0.999657
HACE1	ENSG00000085382	6:105259995:TA:T;rs11324245	0.000620737	0.000131025	0.289321	0.721676	0.155708	-0.118968	-0.0520873	0.0113522	0.0440412	0.0298847	0.0488934	0.0317779	1	0.424127	1	1	age_Female	0.714974	0.999657
RTN4IP1	ENSG00000130347	6:107087081:A:G;rs11759803	0.0764743	0.0072937	0.861175	0.238867	-0.0567124	0.104519	0.0052454	-0.0445698	0.0316789	0.0381489	0.0299165	0.0376126	1	1	1	1	age_Female	0.227624	0.959622
SMPD2	ENSG00000135587	6:109714424:A:ATT;rs377606838	0.00357004	6.3231e-05	0.262372	0.180901	-0.0884233	0.145699	-0.0315163	0.0475538	0.02962	0.0348653	0.0279592	0.0352908	1	0.219854	1	1	age_Female	0.170652	0.934959
RP11-425D10.10	ENSG00000260273	6:109728441:T:C;rs9480949	0.154974	0.0533406	0.714844	0.949248	-0.206814	0.295526	-0.0508124	0.00981457	0.14431	0.151124	0.138678	0.153804	1	1	1	1	age_Female	0.947876	0.999657
WASF1	ENSG00000112290	6:110511814:A:G;rs4339500	0.0168076	0.00292696	0.0742284	0.220567	0.185874	-0.21227	-0.14438	0.0853152	0.0764253	0.0695726	0.0800207	0.069204	1	1	1	1	age_Female	0.209607	0.951021
DDO	ENSG00000203797	6:110737408:T:C;rs9400385	0.00510806	0.00188578	0.938691	0.682876	-0.749908	0.52937	0.0233339	0.0764532	0.261842	0.165771	0.3026	0.186586	1	1	1	1	age_Female	0.675391	0.999657
CTA-331P3.1	ENSG00000260188	6:110805731:A:G;rs2428176	0.0176761	5.45826e-06	0.157947	0.0469214	0.277941	-0.779597	0.155561	-0.392673	0.1152	0.162162	0.109337	0.195152	1	0.0220132	1	1	age_Female	0.0423912	0.890528
SLC22A16	ENSG00000004809	6:110805825:C:A;rs9386904	0.000771705	2.02989e-09	0.379118	0.524939	0.451183	-1.20882	0.109006	-0.140617	0.130014	0.183089	0.123383	0.2204	1	9.65821e-06	1	1	age_Female	0.514575	0.994569
RPF2	ENSG00000197498	6:111346843:G:A;rs1044389	0.0196173	0.000395805	0.949375	0.694421	-0.0556911	0.135928	0.00150092	0.0147088	0.0234768	0.0370585	0.0235797	0.037331	1	1	1	1	age_Female	0.6872	0.999657
KIAA1919	ENSG00000173214	6:111609910:A:G;rs240980	0.121441	0.0371823	0.624367	0.471105	-0.0609296	0.0940431	-0.0217817	0.0334443	0.0390034	0.0445229	0.0443431	0.0462285	1	1	1	1	age_Female	0.460171	0.99208
C6orf3	ENSG00000255389	6:111919424:G:A;rs60962769	0.00257073	5.77793e-10	0.297798	0.0217654	0.213222	-0.95128	-0.0703186	0.40067	0.0689249	0.138492	0.0671829	0.171866	1	2.79074e-06	1	1	age_Female	0.0192383	0.832835
TUBE1	ENSG00000074935	6:112441754:GT:G;rs111944498	0.0785496	0.000896022	0.730408	0.256615	0.0476434	-0.151934	-0.00927419	0.0430519	0.026803	0.0443597	0.0268382	0.0377311	1	1	1	1	age_Female	0.245254	0.96251
COL10A1	ENSG00000123500	6:116192642:T:G;rs73557921	0.329013	0.0519835	0.137697	0.560292	-0.171001	0.70427	0.251441	-0.208612	0.174323	0.358045	0.168016	0.356978	1	1	1	1	age_Female	0.550528	0.994569
TSPYL1	ENSG00000189241	6:116559627:TA:T;rs201569607	0.149811	0.0666297	0.451852	0.191505	-0.0395261	0.0525812	0.0200977	-0.0396322	0.0272318	0.0283518	0.0266083	0.0301357	1	1	1	1	age_Female	0.181011	0.935806
TRAPPC3L	ENSG00000173626	6:116793367:C:T;rs74545068	0.363353	0.0739436	0.617224	0.330148	0.0640584	-0.259243	-0.034172	0.14355	0.0701468	0.143539	0.0681572	0.146684	1	1	1	1	age_Female	0.318366	0.983105
FAM26F	ENSG00000188820	6:116797414:T:TG;rs36078580	0.277622	0.0931027	0.466617	0.467844	-0.0760681	0.161116	-0.0493023	0.0686612	0.0696796	0.0950198	0.0674618	0.0942113	1	1	1	1	age_Female	0.456877	0.99208
DCBLD1	ENSG00000164465	6:117790700:A:T;rs6940327	0.0510873	0.00927405	0.851751	0.997991	0.0876609	-0.13171	0.00880283	0.000134361	0.044392	0.0496309	0.0469799	0.0532271	1	1	1	1	age_Female	0.997965	0.999773
MAN1A1	ENSG00000111885	6:119684562:G:A;rs1797064	0.0921772	0.00178951	0.935003	0.887182	-0.0732717	0.224655	0.0035684	-0.00996212	0.0430884	0.0699845	0.0436449	0.0700391	1	1	1	1	age_Female	0.8845	0.999657
ASF1A	ENSG00000111875	6:119869473:A:G;rs7742081	0.153074	0.0731071	0.572575	0.953243	0.0580385	-0.0705792	0.0222312	-0.00234025	0.0403097	0.0389633	0.0392675	0.0398109	1	1	1	1	age_Female	0.952024	0.999657
TBC1D32	ENSG00000146350	6:121393599:A:G;rs7751808	0.0912484	0.00277854	0.714506	0.247136	0.0639792	-0.185235	0.0143498	-0.0614204	0.0375148	0.0603738	0.039115	0.0527571	1	1	1	1	age_Female	0.235851	0.96251
SERINC1	ENSG00000111897	6:122762472:C:CAAAAAAAAAAAAA	0.0482718	0.0318595	0.513414	0.842792	0.0739385	-0.0510494	-0.027343	0.0052188	0.0369746	0.0234497	0.0416881	0.0262456	1	1	1	1	age_Female	0.83895	0.999657
PKIB	ENSG00000135549	6:123018525:A:G;rs58103975	0.000581082	4.70409e-06	0.928429	0.483752	0.366257	-0.518171	-0.00943217	0.0683066	0.103022	0.106969	0.104743	0.0971748	1	0.0190751	1	1	age_Female	0.472932	0.99289
SMPDL3A	ENSG00000172594	6:123071112:T:G;rs6913003	0.000687202	0.000399668	0.382054	0.470953	0.581227	-0.335519	-0.189974	0.0838147	0.165822	0.0915441	0.216364	0.115813	1	1	1	1	age_Female	0.460015	0.99208
HDDC2	ENSG00000111906	6:125628636:C:A;rs7341311	0.0303346	0.000936761	0.662457	0.87053	0.06225	-0.107158	0.0131086	-0.00536151	0.0283308	0.0314108	0.0299393	0.0328104	1	1	1	1	age_Female	0.867483	0.999657
ECHDC1	ENSG00000093144	6:127630589:TAAAGAA:T;rs112751657	0.000314856	7.37627e-05	0.865478	0.962388	0.142085	-0.100968	-0.00667353	-0.00125662	0.0380509	0.0244028	0.0392918	0.0265801	1	0.252859	1	1	age_Female	0.961414	0.999657
L3MBTL3	ENSG00000198945	6:130374461:T:A;rs7740107	4.14181e-12	7.44366e-13	0.675759	0.483634	0.547273	-0.338802	0.0265815	-0.0265525	0.0693697	0.0411327	0.0633645	0.0377641	2.13428e-08	3.74491e-09	1	1	age_Female	0.472812	0.99289
RP11-73O6.3	ENSG00000227678	6:130475820:G:A;rs11154527	0.000252064	2.36995e-05	0.0557406	0.0793176	-0.33132	0.307474	-0.171209	0.123747	0.0872431	0.0692984	0.0884418	0.0697984	1	0.088707	1	1	age_Female	0.0728236	0.903558
TMEM200A	ENSG00000164484	6:130724054:A:G;rs17058917	0.0716663	0.000895276	0.97757	0.683578	-0.139798	0.461233	-0.00233168	-0.0541094	0.0767805	0.134655	0.0827236	0.132365	1	1	1	1	age_Female	0.67612	0.999657
ARG1	ENSG00000118520	6:131897278:C:T;rs2781668	0.0410367	0.000609477	0.994141	0.819898	0.299682	-1.03	0.00102655	-0.0739149	0.14476	0.290882	0.139438	0.323787	1	1	1	1	age_Female	0.815621	0.999657
CTGF	ENSG00000118523	6:132326108:T:C;rs440883	0.000357377	7.52609e-05	0.137839	0.699444	0.956175	-0.697347	-0.406862	-0.0640576	0.258597	0.168763	0.271969	0.165441	1	0.257468	1	1	age_Female	0.692333	0.999657
VNN1	ENSG00000112299	6:133032759:A:G;rs3798792	0.00829711	0.00277815	0.280263	0.372134	-0.410197	0.295224	0.169561	-0.0838543	0.152271	0.0962212	0.156181	0.0935299	1	1	1	1	age_Female	0.360358	0.983105
VNN3	ENSG00000093134	6:133079160:C:T;rs11758216	0.00393264	0.000329084	0.977428	0.48076	0.291142	-0.348533	0.00305178	-0.0636245	0.0985971	0.0936573	0.10759	0.0898961	1	0.95566	1	1	age_Female	0.469882	0.99269
[truncated: 24,303 more rows]
