# Supplementary material for: Analysis of transcriptional changes in the immune system associated with pubertal development in a longitudinal cohort of children with asthma
Source: Nat Commun. 2023 Jan 16;14:230. doi: 10.1038/s41467-022-35742-z (PMC9842661; doi:10.1038/s41467-022-35742-z)
Supplement: Supplementary file 16 — Supplementary Data 13 [file 41467_2022_35742_MOESM16_ESM.xlsx]

## Sheet: S13_AAM-TWAS_Blood
ENSGene	gene_name	zscore	effect_size	pvalue	var_g	pred_perf_r2	pred_perf_pval	pred_perf_qval	n_snps_used	n_snps_in_cov	n_snps_in_model
ENSG00000145020.15	AMT	-9.23456	-0.357794	2.59359e-20	0.0060938	0.281622	8.19653e-44	NA	28	60	60
ENSG00000173540.12	GMPPB	8.0915	0.604274	5.89336e-16	0.00179147	0.0846558	3.20382e-12	NA	15	37	37
ENSG00000263001.5	GTF2I	-7.80035	-0.245328	6.17353e-15	0.0128838	0.130622	4.56439e-19	NA	7	12	12
ENSG00000103502.13	CDIPT	-7.65922	-1.16742	1.87063e-14	0.000490514	0.0181885	0.0013956	NA	2	8	8
ENSG00000196275.13	GTF2IRD2	-7.63784	-0.140936	2.20902e-14	0.0339441	0.145235	5.41869e-21	NA	16	28	28
ENSG00000067560.10	RHOA	7.58268	1.32026	3.385e-14	0.000322345	0.0138152	0.00602086	NA	14	25	25
ENSG00000166436.15	TRIM66	-7.275	-0.337706	3.46408e-13	0.00427358	0.575379	3.64439e-119	NA	20	36	36
ENSG00000130413.15	STK33	7.23364	0.605242	4.70233e-13	0.00131866	0.0433963	6.91298e-07	NA	4	9	9
ENSG00000173531.15	MST1	-7.19877	-1.64065	6.07579e-13	0.000178096	0.0352207	8.9964e-06	NA	4	9	9
ENSG00000114738.10	MAPKAPK3	-7.03552	-1.01756	1.9852e-12	0.000470302	0.0376887	3.80315e-06	NA	20	46	46
ENSG00000176623.11	RMDN1	-6.94013	-0.367438	3.91727e-12	0.00334917	0.316628	9.15163e-50	NA	22	59	59
ENSG00000273456.1	RP11-686O6.2	-6.90603	-0.267287	4.98412e-12	0.00654887	0.0856391	2.24486e-12	NA	11	18	18
ENSG00000137764.19	MAP2K5	-6.78459	-0.709304	1.16416e-11	0.000797609	0.199817	1.49737e-29	NA	8	23	23
ENSG00000169592.14	INO80E	6.7665	0.404805	1.31935e-11	0.00259023	0.0771063	2.03864e-11	NA	9	22	22
ENSG00000164081.12	TEX264	6.62949	0.769925	3.36859e-11	0.00081047	0.037029	5.14885e-06	NA	5	7	7
ENSG00000214736.7	TOMM6	6.60922	1.12405	3.86344e-11	0.000326919	0.0863341	1.93214e-12	NA	8	16	16
ENSG00000205581.10	HMGN1	6.58908	0.655	4.42559e-11	0.000875893	0.0441146	6.8921e-07	NA	27	49	49
ENSG00000126091.19	ST3GAL3	-6.46601	-5.42825	1.00624e-10	1.20804e-05	0.012149	0.00965191	NA	2	5	5
ENSG00000182093.14	WRB	6.46588	0.367329	1.00708e-10	0.00269184	0.301948	7.53867e-47	NA	9	19	19
ENSG00000102882.11	MAPK3	6.36201	0.374652	1.99136e-10	0.00291425	0.273887	7.74781e-42	NA	9	25	25
ENSG00000273356.1	LINC02019	-6.30669	-0.404528	2.85058e-10	0.00224612	0.0471452	2.35581e-07	NA	27	62	62
ENSG00000274523.4	RCC1L	-6.265	-0.898191	3.72827e-10	0.000556144	0.0319508	2.5972e-05	NA	17	31	31
ENSG00000105668.7	UPK1A	6.24639	0.221984	4.2005e-10	0.00721017	0.146011	2.64453e-21	NA	4	12	12
ENSG00000167220.11	HDHD2	6.23694	0.405272	4.46217e-10	0.00204398	0.092586	1.66228e-13	NA	13	23	23
ENSG00000170092.14	SPDYE5	-6.22037	-0.106923	4.95979e-10	0.0343326	0.171215	7.89168e-25	NA	6	11	11
ENSG00000090238.11	YPEL3	-6.21875	-0.591162	5.0112e-10	0.00104435	0.110312	1.98038e-16	NA	7	15	15
ENSG00000164082.14	GRM2	6.20165	0.318297	5.58739e-10	0.00405662	0.0602883	4.97708e-09	NA	17	38	38
ENSG00000132394.10	EEFSEC	-6.19585	-0.594995	5.79731e-10	0.000960427	0.0578551	9.32389e-09	NA	19	32	32
ENSG00000119328.11	FAM206A	6.13833	0.434654	8.33939e-10	0.00175505	0.0565332	1.62485e-08	NA	8	21	21
ENSG00000164078.12	MST1R	-6.11319	-0.312338	9.76563e-10	0.00342318	0.0205707	0.000732992	NA	5	12	12
ENSG00000254639.1	CTD-2589M5.5	-6.07368	-1.12083	1.2501e-09	0.000283049	0.0169903	0.00201242	NA	15	29	29
ENSG00000134285.10	FKBP11	-6.07055	-3.30596	1.27473e-09	2.88431e-05	0.0334738	1.38908e-05	NA	2	12	12
ENSG00000272391.5	POM121C	-6.0548	-0.227864	1.40594e-09	0.00976532	0.104068	5.85858e-15	NA	9	17	17
ENSG00000112578.9	BYSL	-6.03428	-0.502962	1.59672e-09	0.00141566	0.0197084	0.000944395	NA	11	30	30
ENSG00000157578.13	LCA5L	6.02323	0.265227	1.70966e-09	0.00452318	0.16157	1.98555e-23	NA	15	36	36
ENSG00000143437.20	ARNT	5.95377	0.26536	2.62032e-09	0.00510211	0.17018	6.27136e-25	NA	11	21	21
ENSG00000198218.10	QRICH1	5.95033	0.305731	2.676e-09	0.00366544	0.0786029	1.73978e-11	NA	27	50	50
ENSG00000137513.9	NARS2	-5.88005	-0.222119	4.10135e-09	0.00657169	0.0921804	1.03297e-13	NA	16	28	28
ENSG00000103550.13	KNOP1	5.83701	0.11966	5.31468e-09	0.0217434	0.161128	4.73155e-24	NA	28	41	41
ENSG00000172992.11	DCAKD	5.82202	0.34345	5.8139e-09	0.0028175	0.2179	1.13981e-32	NA	12	29	29
ENSG00000166260.10	COX11	-5.75331	-0.872993	8.75131e-09	0.000415083	0.0166285	0.00248125	NA	7	10	10
ENSG00000004534.14	RBM6	-5.74413	-0.205009	9.23955e-09	0.00696787	0.554401	5.14888e-111	NA	16	39	39
ENSG00000272333.5	KMT2B	5.70478	0.699546	1.16495e-08	0.000609549	0.0524466	4.31943e-08	NA	6	10	10
ENSG00000149084.12	HSD17B12	5.6784	0.143963	1.35963e-08	0.0145029	0.553251	1.27593e-110	NA	26	46	46
ENSG00000138092.10	CENPO	-5.6772	-0.0618298	1.36916e-08	0.0807579	0.333709	3.311e-54	NA	16	19	19
ENSG00000157322.17	CLEC18A	5.67596	0.0526264	1.37915e-08	0.112119	0.626076	5.31553e-139	NA	12	19	19
ENSG00000133794.17	ARNTL	5.67464	0.554673	1.38979e-08	0.00094339	0.184217	9.32597e-27	NA	33	73	73
ENSG00000138031.14	ADCY3	-5.67421	-0.0466191	1.39328e-08	0.140318	0.540912	4.92542e-108	NA	14	22	22
ENSG00000133422.12	MORC2	-5.66926	-0.491651	1.43418e-08	0.00118089	0.0265746	0.000119389	NA	7	31	31
ENSG00000131061.13	ZNF341	5.65512	0.936628	1.55734e-08	0.000296646	0.0195487	0.000888229	NA	7	20	20
ENSG00000185627.17	PSMD13	5.63521	0.279468	1.74846e-08	0.00379908	0.154942	2.50093e-22	NA	18	31	31
ENSG00000179021.9	C3orf38	-5.61812	-2.48723	1.93044e-08	4.79859e-05	0.0476887	2.41704e-07	NA	22	47	47
ENSG00000164054.15	SHISA5	5.60614	2.39319	2.0689e-08	4.84277e-05	0.0164804	0.00267181	NA	2	4	4
ENSG00000206503.12	HLA-A	5.59718	0.315926	2.1787e-08	0.00386571	0.265312	1.14158e-41	NA	11	27	27
ENSG00000177963.14	RIC8A	5.54232	0.31236	2.98487e-08	0.00292622	0.190253	1.02897e-27	NA	13	24	24
ENSG00000115137.11	DNAJC27	-5.49395	-0.112593	3.93044e-08	0.023102	0.237884	5.65998e-36	NA	12	21	21
ENSG00000155906.16	RMND1	5.47717	0.821848	4.32172e-08	0.000427475	0.0777606	2.31886e-11	NA	3	10	10
ENSG00000075151.20	EIF4G3	-5.43366	-1.39423	5.52094e-08	0.000168324	0.0142961	0.00507468	NA	5	25	25
ENSG00000152061.23	RABGAP1L	5.42647	0.587148	5.74808e-08	0.000793968	0.0718378	1.57951e-10	NA	6	18	18
ENSG00000140105.17	WARS	5.42335	0.113866	5.8491e-08	0.0198174	0.360325	1.45301e-58	NA	15	27	27
ENSG00000120029.12	C10orf76	5.40466	0.441845	6.4933e-08	0.00145812	0.0458535	3.3438e-07	NA	9	19	19
ENSG00000084676.15	NCOA1	-5.39084	-2.25677	7.01275e-08	5.62594e-05	0.0113514	0.01268	NA	3	5	5
ENSG00000085365.17	SCAMP1	-5.3349	-0.386191	9.55959e-08	0.00185738	0.119928	2.75841e-17	NA	18	30	30
ENSG00000183207.13	RUVBL2	5.32679	0.816466	9.99618e-08	0.000455109	0.0499513	1.12174e-07	NA	6	17	17
ENSG00000011523.13	CEP68	-5.29307	-0.309923	1.20277e-07	0.00270321	0.171894	8.1567e-25	NA	5	9	9
ENSG00000172922.8	RNASEH2C	5.28686	0.505534	1.24435e-07	0.00107055	0.0988858	2.28365e-14	NA	19	47	47
ENSG00000237541.3	HLA-DQA2	5.25415	0.0434645	1.4871e-07	0.179329	0.702984	2.22264e-176	NA	56	130	130
ENSG00000182774.10	RPS17	-5.24938	-0.793012	1.52613e-07	0.000433643	0.0423332	1.10842e-06	NA	7	9	9
ENSG00000224877.3	NDUFAF8	5.22284	0.603863	1.76197e-07	0.000681472	0.106067	2.40041e-15	NA	7	15	15
ENSG00000181929.11	PRKAG1	-5.18898	-0.500672	2.11451e-07	0.000975312	0.0328745	2.02321e-05	NA	17	31	31
ENSG00000162877.12	PM20D1	-5.1543	-0.124283	2.54581e-07	0.0162082	0.437608	1.0777e-76	NA	11	31	31
ENSG00000110514.19	MADD	-5.14552	-0.375107	2.66782e-07	0.00174169	0.0471585	2.84651e-07	NA	17	42	42
ENSG00000112701.17	SENP6	-5.13988	-0.191725	2.74913e-07	0.00655129	0.369079	1.04921e-60	NA	23	38	38
ENSG00000013364.18	MVP	-5.08673	-6.33473	3.64299e-07	7.12227e-06	0.0294581	4.4019e-05	NA	3	14	14
ENSG00000004777.18	ARHGAP33	-5.08171	-0.307223	3.7405e-07	0.00246372	0.14675	2.81038e-21	NA	13	35	35
ENSG00000143387.12	CTSK	5.01607	0.140249	5.27405e-07	0.012415	0.30286	1.85386e-47	NA	20	42	42
ENSG00000104812.14	GYS1	-5.0008	-0.377932	5.70942e-07	0.00176916	0.0764442	2.86014e-11	NA	5	9	9
ENSG00000204149.10	AGAP6	4.99255	0.1697	5.95869e-07	0.0090816	0.252579	3.38375e-38	NA	10	22	22
ENSG00000069275.12	NUCKS1	-4.97723	-2.21937	6.45006e-07	4.36824e-05	0.044773	4.44488e-07	NA	2	4	4
ENSG00000189298.13	ZKSCAN3	-4.96969	-0.374152	6.70588e-07	0.00162896	0.0327005	2.11509e-05	NA	13	27	27
ENSG00000169884.13	WNT10B	4.96026	1.09365	7.04e-07	0.00017274	0.0256016	0.000151129	NA	1	4	4
ENSG00000182179.12	UBA7	-4.92677	-0.163371	8.35986e-07	0.00833969	0.299441	2.03867e-46	NA	14	35	35
ENSG00000088543.14	C3orf18	4.9095	1.01126	9.13075e-07	0.000232754	0.0138978	0.0057229	NA	5	8	8
ENSG00000159479.16	MED8	4.89508	1.6452	9.82651e-07	8.33256e-05	0.0153163	0.00366678	NA	3	9	9
ENSG00000127124.14	HIVEP3	4.88364	0.742437	1.04146e-06	0.000404359	0.0784348	1.93166e-11	NA	7	21	21
ENSG00000172375.12	C2CD2L	-4.88201	-0.155292	1.05008e-06	0.00911225	0.236581	8.22685e-36	NA	13	25	25
ENSG00000126267.8	COX6B1	-4.87223	-0.419709	1.10344e-06	0.00124072	0.0650834	1.18693e-09	NA	17	37	37
ENSG00000240875.5	LINC00886	-4.85617	-0.0744928	1.19676e-06	0.0385137	0.24813	3.29359e-37	NA	31	59	59
ENSG00000078043.15	PIAS2	4.8521	0.366562	1.22161e-06	0.00149883	0.0750402	4.37175e-11	NA	8	21	21
ENSG00000197728.9	RPS26	4.85052	0.10773	1.23137e-06	0.0183622	0.669045	1.22015e-158	NA	22	46	46
ENSG00000183741.11	CBX6	-4.84956	-0.224896	1.23738e-06	0.00463213	0.0880347	9.90202e-13	NA	31	67	67
ENSG00000106290.14	TAF6	-4.83468	-0.667214	1.33361e-06	0.000478145	0.0159834	0.00304189	NA	9	15	15
ENSG00000254206.5	NPIPB11	-4.83217	-1.87141	1.35054e-06	7.07208e-05	0.0318252	2.14568e-05	NA	3	10	10
ENSG00000100034.13	PPM1F	4.82027	0.179535	1.43362e-06	0.00674892	0.353852	3.37718e-57	NA	18	53	53
ENSG00000168237.17	GLYCTK	-4.70906	-0.183797	2.48865e-06	0.00572237	0.160508	1.6533e-23	NA	7	13	13
ENSG00000141293.15	SKAP1	4.70777	1.80812	2.50445e-06	5.8803e-05	0.0164412	0.00265327	NA	13	27	27
ENSG00000055950.16	MRPL43	4.69481	0.856455	2.66856e-06	0.000238888	0.130178	1.42649e-18	NA	4	14	14
ENSG00000165113.12	GKAP1	-4.69329	-0.432668	2.68843e-06	0.00106285	0.0227986	0.000382663	NA	5	8	8
ENSG00000165006.13	UBAP1	4.68578	2.49832	2.78892e-06	2.97396e-05	0.0636175	1.40854e-09	NA	7	20	20
ENSG00000148337.20	CIZ1	4.67643	0.469578	2.91907e-06	0.00103764	0.0219301	0.000493577	NA	15	27	27
ENSG00000133103.16	COG6	-4.67488	-0.470029	2.94132e-06	0.000881576	0.116958	8.56945e-17	NA	22	51	51
ENSG00000197119.12	SLC25A29	4.63619	0.0731207	3.54891e-06	0.0359234	0.557656	5.997e-113	NA	53	113	113
ENSG00000204525.16	HLA-C	-4.59038	-0.151776	4.42438e-06	0.0108805	0.461636	3.86203e-84	NA	57	158	158
ENSG00000101460.12	MAP1LC3A	-4.57965	-0.123807	4.65753e-06	0.0107222	0.199687	2.53558e-29	NA	32	53	53
ENSG00000161905.12	ALOX15	-4.55614	-0.167065	5.21034e-06	0.00725218	0.0590298	6.67649e-09	NA	26	56	56
ENSG00000166913.12	YWHAB	-4.51718	-0.670838	6.26672e-06	0.000422691	0.0954613	5.76436e-14	NA	6	14	14
ENSG00000170606.14	HSPA4	-4.50724	-0.231426	6.56757e-06	0.00384588	0.0979078	4.73049e-14	NA	8	17	17
ENSG00000172269.18	DPAGT1	-4.49801	-0.435567	6.85937e-06	0.000987136	0.0707758	1.39658e-10	NA	10	22	22
ENSG00000187164.19	SHTN1	-4.46993	-0.0919908	7.82457e-06	0.0235191	0.536138	1.18009e-104	NA	8	13	13
ENSG00000109670.13	FBXW7	4.43774	2.62931	9.09068e-06	2.88228e-05	0.0430967	7.88921e-07	NA	4	7	7
ENSG00000177700.5	POLR2L	4.41925	0.409672	9.90461e-06	0.00123089	0.124734	5.3557e-18	NA	10	21	21
ENSG00000157637.12	SLC38A10	-4.41303	-0.933071	1.01936e-05	0.000205105	0.120267	3.38771e-17	NA	2	8	8
ENSG00000183828.14	NUDT14	-4.3914	-0.383263	1.12621e-05	0.00119448	0.100457	2.15265e-14	NA	7	16	16
ENSG00000141580.15	WDR45B	4.38872	0.497118	1.14022e-05	0.000762631	0.112288	3.69819e-16	NA	6	20	20
ENSG00000204642.13	HLA-F	-4.38265	-0.139118	1.17243e-05	0.00943215	0.334182	3.66355e-53	NA	31	55	55
ENSG00000254858.9	MPV17L2	-4.37561	-0.323615	1.21095e-05	0.00191512	0.0514668	6.62489e-08	NA	7	14	14
ENSG00000011295.15	TTC19	-4.37148	-0.294941	1.23406e-05	0.00208505	0.152401	6.23418e-22	NA	15	34	34
ENSG00000204152.10	TIMM23B	4.36618	0.708153	1.26439e-05	0.000335762	0.0344653	1.07725e-05	NA	5	11	11
ENSG00000242265.5	PEG10	4.35735	0.239691	1.31646e-05	0.0031008	0.0335085	1.49666e-05	NA	16	38	38
ENSG00000165915.13	SLC39A13	-4.35129	-0.970844	1.35337e-05	0.00016685	0.0264296	0.000133779	NA	4	6	6
ENSG00000178467.17	P4HTM	-4.34527	-0.750481	1.39104e-05	0.000317381	0.0366709	5.2744e-06	NA	14	23	23
ENSG00000232629.8	HLA-DQB2	4.33996	0.0372067	1.42508e-05	0.145221	0.654766	5.65032e-152	NA	49	100	100
ENSG00000258429.1	PDF	4.33355	0.657519	1.46725e-05	0.000457101	0.0385435	3.40665e-06	NA	8	13	13
ENSG00000187764.11	SEMA4D	4.30613	0.31222	1.66134e-05	0.0017453	0.173987	1.04327e-25	NA	24	52	52
ENSG00000204217.13	BMPR2	-4.30473	-0.275293	1.67191e-05	0.00224265	0.150535	1.35768e-21	NA	6	19	19
ENSG00000168273.7	SMIM4	4.2751	0.231873	1.91051e-05	0.0029879	0.0111831	0.0131314	NA	7	20	20
ENSG00000173890.16	GPR160	4.27371	0.141674	1.92249e-05	0.00833491	0.459724	3.66582e-85	NA	18	35	35
ENSG00000187902.11	SHISA7	-4.25484	-0.295259	2.09203e-05	0.00216837	0.0255484	0.000139617	NA	11	42	42
ENSG00000160710.15	ADAR	4.24012	0.539272	2.23402e-05	0.00056512	0.0432214	6.73498e-07	NA	5	11	11
ENSG00000166793.10	YPEL4	-4.23371	-0.759496	2.29872e-05	0.000295473	0.0372172	5.03855e-06	NA	2	5	5
ENSG00000166189.7	HPS6	4.23109	0.14452	2.32563e-05	0.00873215	0.180793	4.53498e-27	NA	14	30	30
ENSG00000144792.9	ZNF660	4.22496	0.840273	2.38979e-05	0.000223622	0.0453429	4.73922e-07	NA	6	17	17
ENSG00000204625.10	HCG9	4.2244	0.105581	2.39582e-05	0.0176288	0.0910928	3.90015e-13	NA	28	56	56
ENSG00000273014.1	RP11-225B17.2	-4.2188	-0.182384	2.45602e-05	0.00459741	0.0693744	3.41189e-10	NA	10	25	25
ENSG00000111328.6	CDK2AP1	4.21158	0.0740964	2.53587e-05	0.034572	0.245446	3.76713e-38	NA	36	74	74
ENSG00000112210.11	RAB23	-4.2043	-0.118769	2.6189e-05	0.012217	0.048065	1.78991e-07	NA	7	13	13
ENSG00000198373.12	WWP2	4.19212	0.805981	2.76361e-05	0.000218225	0.072881	9.92751e-11	NA	6	19	19
ENSG00000141480.17	ARRB2	4.18932	0.325618	2.79796e-05	0.00157747	0.223182	8.21354e-34	NA	6	14	14
ENSG00000105672.14	ETV2	4.18717	0.273389	2.82449e-05	0.00210961	0.0147682	0.00452962	NA	7	13	13
ENSG00000063978.15	RNF4	-4.17998	-0.697715	2.91538e-05	0.00041273	0.0132177	0.0068235	NA	6	13	13
ENSG00000143320.8	CRABP2	4.17507	0.7822	2.97901e-05	0.000259802	0.0973003	2.16819e-14	NA	2	5	5
ENSG00000108861.8	DUSP3	-4.14863	-0.410688	3.34466e-05	0.00094534	0.144826	6.47891e-21	NA	6	19	19
ENSG00000136933.16	RABEPK	4.13388	0.150803	3.56689e-05	0.00710979	0.192951	4.91323e-28	NA	20	37	37
ENSG00000106258.13	CYP3A5	-4.12851	-0.161553	3.65127e-05	0.00619125	0.0284876	6.73238e-05	NA	24	54	54
ENSG00000101104.12	PABPC1L	4.12706	0.209041	3.67427e-05	0.00369676	0.160085	3.57533e-23	NA	11	20	20
ENSG00000175274.18	TP53I11	4.12541	0.812029	3.70067e-05	0.000234513	0.0112332	0.0124193	NA	2	4	4
ENSG00000232112.3	TMA7	4.12369	1.09489	3.72843e-05	0.000119718	0.0353568	8.64364e-06	NA	4	18	18
ENSG00000067606.16	PRKCZ	-4.10988	-0.280491	3.95856e-05	0.00204313	0.0807963	7.03335e-12	NA	9	15	15
ENSG00000281332.1	LINC00997	-4.10466	-0.0901468	4.04911e-05	0.0172284	0.186975	3.22167e-27	NA	28	60	60
ENSG00000221890.3	NPTXR	-4.09886	-0.346565	4.15194e-05	0.00145803	0.228449	6.06123e-34	NA	3	11	11
ENSG00000164663.14	USP49	-4.0978	-0.125006	4.17097e-05	0.0108661	0.177667	1.03383e-25	NA	12	33	33
ENSG00000117280.12	RAB29	4.08346	0.155317	4.43703e-05	0.00645532	0.286417	2.69394e-44	NA	12	26	26
ENSG00000197062.11	ZSCAN26	-4.08221	-0.736243	4.46092e-05	0.000255363	0.0384812	3.2523e-06	NA	6	17	17
ENSG00000131944.9	FAAP24	-4.07338	-0.107424	4.63358e-05	0.013985	0.317008	8.47111e-51	NA	9	21	21
ENSG00000115459.17	ELMOD3	-4.06704	-0.639152	4.76143e-05	0.000398401	0.0157222	0.0033433	NA	5	14	14
ENSG00000143727.15	ACP1	4.06091	1.51659	4.88811e-05	7.5e-05	0.0114311	0.0122103	NA	5	7	7
ENSG00000172247.3	C1QTNF4	4.05163	0.216033	5.08613e-05	0.0027243	0.17636	5.99861e-26	NA	4	13	13
ENSG00000112624.12	GLTSCR1L	-4.04528	-1.86057	5.22612e-05	4.22959e-05	0.0279041	8.51891e-05	NA	6	12	12
ENSG00000138172.10	CALHM2	4.04412	0.320762	5.25196e-05	0.00147482	0.182886	7.96092e-27	NA	15	33	33
ENSG00000086102.18	NFX1	-4.03923	-0.292321	5.36273e-05	0.00191036	0.113423	2.1027e-16	NA	12	20	20
ENSG00000196961.12	AP2A1	-4.0305	-0.321931	5.56585e-05	0.00173038	0.0207849	0.000692323	NA	11	28	28
ENSG00000182568.16	SATB1	4.02804	1.07864	5.62445e-05	0.000139683	0.0147175	0.00426361	NA	9	20	20
ENSG00000184292.6	TACSTD2	-4.02584	-0.100073	5.67728e-05	0.0132684	0.380852	1.35813e-63	NA	12	27	27
ENSG00000035115.21	SH3YL1	4.02436	0.112535	5.71295e-05	0.0122657	0.436755	8.84225e-78	NA	21	34	34
ENSG00000133065.10	SLC41A1	4.02314	0.381339	5.74273e-05	0.00103965	0.100256	1.7977e-14	NA	22	43	43
ENSG00000134287.9	ARF3	4.01902	0.300416	5.84402e-05	0.00165888	0.120158	2.71479e-17	NA	21	42	42
ENSG00000077684.15	JADE1	-4.01271	-0.47337	6.00246e-05	0.000655413	0.0275621	8.8776e-05	NA	9	28	28
ENSG00000110921.13	MVK	-4.00612	-0.130491	6.17251e-05	0.00928746	0.124397	1.03057e-17	NA	28	65	65
ENSG00000074603.18	DPP8	4.0009	4.00062	6.3102e-05	9.38382e-06	0.013104	0.00724491	NA	3	6	6
ENSG00000172543.7	CTSW	3.99923	0.147558	6.35483e-05	0.00659459	0.354437	3.09052e-58	NA	8	16	16
ENSG00000198912.10	C1orf174	3.99629	0.103019	6.43441e-05	0.0133112	0.164445	6.2044e-24	NA	29	65	65
ENSG00000172757.12	CFL1	3.98006	0.942027	6.8898e-05	0.000157217	0.0207779	0.000695472	NA	2	5	5
ENSG00000273765.1	RP11-370I10.11	3.9735	0.218246	7.08236e-05	0.00295723	0.0269386	0.000115671	NA	12	20	20
ENSG00000204387.12	C6orf48	3.97112	0.320846	7.15348e-05	0.00141343	0.106778	2.41005e-15	NA	13	40	40
ENSG00000186638.16	KIF24	-3.96764	-0.339385	7.25882e-05	0.00129006	0.0112322	0.0128099	NA	11	36	36
ENSG00000137185.11	ZSCAN9	-3.96592	-0.0630963	7.31148e-05	0.0367753	0.192627	4.6273e-28	NA	14	22	22
ENSG00000042493.15	CAPG	3.96201	0.283651	7.43204e-05	0.00178255	0.251326	9.41403e-38	NA	23	48	48
ENSG00000158104.11	HPD	-3.95416	-0.190802	7.68026e-05	0.00410277	0.188532	1.10947e-27	NA	14	23	23
ENSG00000117601.13	SERPINC1	3.9537	0.370857	7.69517e-05	0.00120189	0.023482	0.000275042	NA	2	5	5
ENSG00000177951.17	BET1L	-3.94483	-0.175687	7.98565e-05	0.00487139	0.235492	1.17436e-35	NA	8	27	27
ENSG00000114859.15	CLCN2	-3.94465	-0.322558	7.9915e-05	0.00138118	0.0306946	3.12618e-05	NA	6	10	10
ENSG00000182141.10	ZNF708	3.89364	0.0727162	9.87511e-05	0.0281977	0.364252	1.42383e-59	NA	13	25	25
ENSG00000141027.20	NCOR1	3.89355	0.100184	9.8786e-05	0.0142014	0.172107	2.20289e-25	NA	17	30	30
ENSG00000162585.16	FAAP20	-3.8931	-0.229183	9.89724e-05	0.00253261	0.240836	2.69171e-36	NA	18	44	44
ENSG00000188076.2	SCGB1C1	3.89059	0.606857	0.0001	0.000385823	0.0934537	1.85963e-13	NA	1	9	9
ENSG00000082258.12	CCNT2	3.89047	0.414849	0.00010005	0.000841346	0.0861131	1.42264e-12	NA	13	23	23
ENSG00000243678.11	NME2	-3.87374	-0.143071	0.000107178	0.00735942	0.322167	1.84801e-51	NA	34	68	68
ENSG00000183793.13	NPIPA5	-3.86851	-0.0936284	0.000109502	0.0191847	0.425185	2.177e-73	NA	21	55	55
ENSG00000172367.15	PDZD3	-3.8674	-0.228291	0.00011	0.00272195	0.130905	1.00582e-18	NA	1	5	5
ENSG00000166263.13	STXBP4	3.86639	0.151764	0.00011046	0.00598675	0.0692323	3.15999e-10	NA	8	18	18
ENSG00000146826.16	C7orf43	3.86559	0.172122	0.000110822	0.00456657	0.122627	1.55766e-17	NA	13	17	17
ENSG00000140265.12	ZSCAN29	-3.86346	-0.199925	0.000111791	0.00385575	0.0618848	2.98313e-09	NA	27	44	44
ENSG00000073670.13	ADAM11	3.86246	0.228091	0.000112249	0.00320366	0.0317233	2.58686e-05	NA	9	25	25
ENSG00000183401.11	CCDC159	-3.85463	-0.496936	0.000115907	0.000744655	0.0156675	0.0032697	NA	7	17	17
ENSG00000138604.9	GLCE	3.84922	0.23111	0.000118492	0.00272069	0.0726757	8.62581e-11	NA	27	60	60
ENSG00000158517.13	NCF1	-3.82793	-0.303905	0.000129228	0.00212066	0.0584145	8.94173e-09	NA	12	16	16
ENSG00000259031.1	CTD-2062F14.3	-3.81705	-0.0374888	0.000135056	0.10496	0.299068	1.87409e-46	NA	9	12	12
ENSG00000236499.2	LINC00896	3.81612	0.165862	0.000135567	0.00548517	0.0245787	0.000212192	NA	17	34	34
ENSG00000025434.18	NR1H3	-3.8146	-0.342346	0.000136404	0.00110844	0.0141914	0.0049769	NA	10	23	23
ENSG00000118620.12	ZNF430	3.80863	0.146957	0.000139739	0.00662232	0.135562	1.26867e-19	NA	34	54	54
ENSG00000164077.13	MON1A	3.80451	0.595708	0.000142083	0.000352727	0.0443756	5.48408e-07	NA	22	59	59
ENSG00000044115.20	CTNNA1	-3.803	-0.0687441	0.000142956	0.0282897	0.404	1.39676e-68	NA	24	37	37
ENSG00000161664.6	ASB16	3.79399	0.327513	0.000148244	0.00120984	0.039555	2.35036e-06	NA	6	13	13
ENSG00000122034.14	GTF3A	3.78415	0.17754	0.000154233	0.00420236	0.0707604	2.19208e-10	NA	11	33	33
ENSG00000174485.15	DENND4A	-3.77806	-0.394301	0.000158053	0.000839775	0.0481625	1.73483e-07	NA	9	18	18
ENSG00000075914.12	EXOSC7	-3.77507	-1.51629	0.000159966	5.35467e-05	0.0121103	0.00986703	NA	4	11	11
ENSG00000170852.10	KBTBD2	3.77179	0.294583	0.000162079	0.00148319	0.0872188	1.4665e-12	NA	34	71	71
ENSG00000179115.10	FARSA	3.77019	0.924349	0.000163121	0.00015852	0.0455269	3.53218e-07	NA	4	8	8
ENSG00000204427.11	ABHD16A	3.76923	0.775805	0.00016375	0.000252134	0.0192304	0.00108765	NA	11	37	37
ENSG00000095209.11	TMEM38B	-3.76866	-0.162917	0.000164127	0.00479659	0.0528169	4.74923e-08	NA	23	32	32
ENSG00000151353.14	TMEM18	-3.76673	-0.370459	0.000165399	0.000889231	0.038212	3.63017e-06	NA	2	3	3
ENSG00000196405.12	EVL	-3.75987	-53.3068	0.00017	5.03649e-08	0.0786678	1.61468e-11	NA	1	5	5
ENSG00000156599.10	ZDHHC5	-3.7563	-0.360817	0.000172442	0.0010172	0.0917943	3.09925e-13	NA	22	51	51
ENSG00000114054.13	PCCB	-3.74966	-0.231402	0.000177074	0.00251593	0.0539014	3.1561e-08	NA	5	15	15
ENSG00000173338.12	KCNK7	-3.74912	-0.383145	0.000177459	0.000896966	0.0196224	0.000914921	NA	2	8	8
ENSG00000171466.9	ZNF562	-3.74847	-0.383308	0.000177918	0.00121823	0.0223111	0.00045377	NA	9	24	24
ENSG00000135272.10	MDFIC	3.74469	0.762676	0.000180619	0.000234682	0.0132927	0.00686039	NA	6	7	7
ENSG00000147650.11	LRP12	-3.74444	-0.168952	0.000180796	0.00455581	0.0228075	0.000340183	NA	25	45	45
ENSG00000130177.14	CDC16	3.74079	0.0586801	0.000183443	0.0409011	0.55512	1.17984e-111	NA	14	27	27
ENSG00000183092.16	BEGAIN	-3.73758	-0.0231144	0.000185802	0.256526	0.6055	2.07742e-130	NA	33	56	56
ENSG00000239672.7	NME1	3.73223	0.168691	0.000189792	0.00495806	0.111462	3.87081e-16	NA	4	4	4
ENSG00000232098.3	CTD-2619J13.14	3.72705	0.236026	0.000193733	0.00242852	0.0571336	1.33827e-08	NA	6	13	13
ENSG00000114735.9	HEMK1	-3.71231	-0.271274	0.000205377	0.0018848	0.0403367	1.92284e-06	NA	13	22	22
ENSG00000108474.16	PIGL	3.70817	0.851915	0.000208762	0.000172107	0.0492906	1.25601e-07	NA	11	20	20
ENSG00000175581.13	MRPL48	-3.7064	-0.192567	0.000210224	0.00327793	0.219326	2.59782e-32	NA	36	74	74
ENSG00000256269.7	HMBS	-3.70082	-1.1699	0.000214905	9.09612e-05	0.0322934	1.99265e-05	NA	3	6	6
ENSG00000241563.3	CORT	-3.69591	-0.302575	0.000219101	0.00110023	0.0369992	4.53578e-06	NA	3	6	6
ENSG00000133704.9	IPO8	-3.69421	-0.296601	0.000220574	0.0013623	0.101382	1.21853e-14	NA	18	32	32
ENSG00000156398.12	SFXN2	3.68942	6.4612	0.000224765	2.77124e-06	0.0442023	5.63055e-07	NA	10	23	23
ENSG00000083097.14	DOPEY1	-3.6884	-0.195526	0.000225668	0.00332556	0.213163	1.27371e-31	NA	20	37	37
ENSG00000106799.12	TGFBR1	3.685	0.304106	0.0002287	0.00140685	0.119943	3.12968e-17	NA	13	31	31
ENSG00000214435.7	AS3MT	-3.68494	-0.0879068	0.000228758	0.0152965	0.211748	4.69893e-31	NA	10	25	25
ENSG00000223496.2	EXOSC6	3.68302	0.099147	0.000230484	0.0138352	0.414373	2.84722e-71	NA	9	25	25
ENSG00000139899.10	CBLN3	-3.6799	-0.0711878	0.000233323	0.0257729	0.474333	3.52901e-87	NA	20	44	44
ENSG00000144218.18	AFF3	3.67492	0.558883	0.000237927	0.000412943	0.073067	9.39955e-11	NA	18	25	25
ENSG00000100266.18	PACSIN2	-3.67258	-0.51677	0.000240113	0.000433652	0.172158	2.75436e-25	NA	13	45	45
ENSG00000204536.13	CCHCR1	-3.67073	-0.192767	0.000241861	0.00383236	0.259686	2.88527e-39	NA	22	72	72
ENSG00000126464.13	PRR12	-3.66536	-0.744003	0.000246989	0.000233773	0.0113286	0.012087	NA	2	3	3
ENSG00000204301.6	NOTCH4	-3.65834	-0.0400995	0.000253857	0.109405	0.489836	1.6451e-91	NA	32	71	71
ENSG00000137310.11	TCF19	-3.65504	-0.457953	0.000257142	0.000772824	0.130439	6.69746e-19	NA	3	12	12
ENSG00000152284.4	TCF7L1	-3.65232	-0.292888	0.00025988	0.00129825	0.102573	7.81935e-15	NA	6	17	17
ENSG00000167552.13	TUBA1A	3.64984	0.823177	0.000262406	0.000190829	0.0108716	0.0145399	NA	15	23	23
ENSG00000277224.2	HIST1H2BF	3.64834	4.01364	0.000263944	7.80588e-06	0.0127931	0.00775818	NA	2	8	8
ENSG00000258839.3	MC1R	3.64792	0.145404	0.000264377	0.00630386	0.176213	8.04323e-26	NA	8	18	18
ENSG00000174652.17	ZNF266	-3.64389	-0.064901	0.000268547	0.0296026	0.626448	3.4461e-140	NA	17	38	38
ENSG00000268658.5	LINC00664	3.6192	0.0650042	0.000295518	0.0319415	0.303051	7.72764e-48	NA	19	39	39
ENSG00000172803.17	SNX32	-3.61784	-0.0785545	0.000297072	0.0183216	0.15426	2.84123e-22	NA	5	14	14
ENSG00000108256.8	NUFIP2	-3.61303	-0.506311	0.000302644	0.000516137	0.0264649	0.000134312	NA	10	19	19
ENSG00000069696.6	DRD4	3.6123	0.325857	0.000303494	0.00144919	0.0263972	0.000127929	NA	8	20	20
ENSG00000183386.9	FHL3	3.60396	0.202643	0.000313407	0.00373058	0.496214	1.42382e-93	NA	26	49	49
ENSG00000183336.8	BOLA2	3.60395	0.0673735	0.000313416	0.0301127	0.144184	9.65555e-21	NA	14	26	26
ENSG00000110917.7	MLEC	3.60394	0.459869	0.000313427	0.000564837	0.0103007	0.0168168	NA	7	11	11
ENSG00000172568.4	FNDC9	3.60086	0.637107	0.000317169	0.000304916	0.0222142	0.000468456	NA	6	9	9
ENSG00000105321.12	CCDC9	3.59485	0.450518	0.000324573	0.000644636	0.101867	9.33961e-15	NA	7	15	15
ENSG00000041357.15	PSMA4	-3.59461	-0.337681	0.000324884	0.00104979	0.0762012	3.64169e-11	NA	16	20	20
ENSG00000203872.6	C6orf163	3.59003	0.195778	0.000330641	0.00316457	0.0857825	1.83087e-12	NA	14	31	31
ENSG00000163125.15	RPRD2	-3.58842	-0.724216	0.000332692	0.000214838	0.0224135	0.00044291	NA	12	23	23
ENSG00000108091.10	CCDC6	-3.58826	-0.251566	0.000332894	0.00176127	0.0252552	0.000183957	NA	6	10	10
ENSG00000166582.9	CENPV	3.58133	0.172995	0.00034185	0.00410048	0.0814217	8.05975e-12	NA	11	20	20
ENSG00000185261.14	KIAA0825	3.57965	0.129047	0.000344059	0.00685861	0.171496	8.89923e-25	NA	14	26	26
ENSG00000198198.15	SZT2	-3.57424	-0.265246	0.000351246	0.00168259	0.0531634	3.35325e-08	NA	30	69	69
ENSG00000172273.12	HINFP	3.56367	0.265445	0.000365702	0.00171124	0.0608909	2.82501e-09	NA	11	23	23
ENSG00000161180.10	CCDC116	-3.55786	-0.0984595	0.000373894	0.0103753	0.0153924	0.00371222	NA	21	53	53
ENSG00000127838.13	PNKD	-3.54736	-0.774399	0.000389107	0.000221422	0.142624	1.17597e-20	NA	5	13	13
ENSG00000162600.11	OMA1	-3.54154	-0.221061	0.000397798	0.00212285	0.137233	1.34537e-19	NA	22	43	43
ENSG00000072864.14	NDE1	3.53983	2.29494	0.00040039	2.51143e-05	0.207153	6.99259e-32	NA	3	8	8
ENSG00000272144.1	CTD-2035E11.5	3.5388	0.324113	0.000401956	0.0012813	0.0124612	0.00882426	NA	6	14	14
ENSG00000196268.11	ZNF493	3.53774	0.0866268	0.000403562	0.017123	0.271682	2.9744e-42	NA	14	25	25
ENSG00000114439.18	BBX	-3.53305	-0.301021	0.000410796	0.00130241	0.0713901	1.70025e-10	NA	30	53	53
ENSG00000010327.10	STAB1	-3.53195	-0.166268	0.000412504	0.00409759	0.0583647	6.08844e-09	NA	10	19	19
ENSG00000099308.10	MAST3	3.53061	0.820628	0.000414603	0.000169871	0.0558649	1.90972e-08	NA	4	12	12
ENSG00000268240.1	RP11-678G14.4	3.52894	0.0488038	0.000417224	0.0532365	0.266451	1.49512e-40	NA	9	13	13
ENSG00000219626.8	FAM228B	3.52856	0.29058	0.000417821	0.0014078	0.146636	1.85806e-21	NA	4	13	13
ENSG00000272506.1	RP4-535B20.4	3.52774	0.185616	0.000419118	0.00336585	0.014977	0.00418699	NA	8	17	17
ENSG00000173889.15	PHC3	3.52324	0.615878	0.000426312	0.000298783	0.0241696	0.000248817	NA	9	17	17
ENSG00000143198.12	MGST3	-3.52159	-0.287117	0.000428968	0.001413	0.283611	3.74599e-44	NA	2	8	8
ENSG00000018510.13	AGPS	-3.51454	-0.527477	0.000440521	0.000456358	0.0460331	3.11048e-07	NA	8	15	15
ENSG00000130921.7	C12orf65	3.50881	0.235594	0.000450125	0.00238342	0.0725144	1.12301e-10	NA	12	33	33
ENSG00000152700.13	SAR1B	-3.50762	-0.408625	0.000452128	0.000638512	0.0411824	1.53144e-06	NA	12	31	31
ENSG00000135116.9	HRK	-3.50696	-0.154883	0.000453251	0.00463847	0.0968166	5.71662e-14	NA	5	7	7
ENSG00000156564.8	LRFN2	-3.49254	-0.102819	0.000478451	0.0104306	0.0955926	5.27151e-14	NA	27	45	45
ENSG00000261371.5	PECAM1	-3.49134	-0.117618	0.00048061	0.00825836	0.161485	1.23597e-23	NA	13	29	29
ENSG00000125755.18	SYMPK	-3.48853	-2.25407	0.000485683	2.1599e-05	0.0111867	0.0133634	NA	3	12	12
ENSG00000179344.16	HLA-DQB1	-3.48753	-0.0359963	0.000487509	0.113126	0.670255	4.56021e-159	NA	19	48	48
ENSG00000182197.10	EXT1	-3.48476	-0.211337	0.000492575	0.00258162	0.0320679	2.05225e-05	NA	15	16	16
ENSG00000130812.10	ANGPTL6	-3.48351	-0.215441	0.00049489	0.00261521	0.152266	6.12475e-22	NA	7	25	25
ENSG00000101421.3	CHMP4B	-3.48309	-0.0908556	0.000495659	0.0132794	0.22022	2.46942e-32	NA	12	18	18
ENSG00000142230.11	SAE1	3.47932	0.389926	0.000502684	0.000827313	0.0477492	2.39952e-07	NA	4	7	7
ENSG00000119138.4	KLF9	3.47509	0.623458	0.000510687	0.000276796	0.0306027	3.55467e-05	NA	2	5	5
ENSG00000169231.13	THBS3	3.46819	0.140032	0.000523969	0.00605057	0.324258	1.46991e-51	NA	11	22	22
ENSG00000143870.12	PDIA6	3.46549	0.318441	0.00052926	0.00115221	0.0290975	5.30741e-05	NA	12	29	29
ENSG00000127084.17	FGD3	-3.45909	-0.594312	0.000541997	0.000297305	0.292208	1.86439e-45	NA	15	38	38
ENSG00000139192.11	TAPBPL	3.45863	0.0596431	0.000542934	0.0319482	0.586363	1.98385e-122	NA	12	21	21
ENSG00000117592.8	PRDX6	3.45789	0.124666	0.000544423	0.00752994	0.215905	4.97177e-32	NA	31	60	60
ENSG00000197020.10	ZNF100	3.45447	0.0493737	0.000551369	0.048666	0.510526	1.05454e-96	NA	17	34	34
ENSG00000175166.16	PSMD2	-3.45353	-0.35732	0.000553303	0.000985414	0.0991947	1.34878e-14	NA	4	7	7
ENSG00000196236.12	XPNPEP3	3.44997	0.115388	0.000560639	0.00817989	0.0868976	1.2422e-12	NA	5	10	10
ENSG00000188612.11	SUMO2	-3.44301	-0.690261	0.000575288	0.000224208	0.0297972	4.89537e-05	NA	4	8	8
ENSG00000139531.12	SUOX	-3.42141	-0.197825	0.000622984	0.00265596	0.177975	1.01136e-25	NA	7	15	15
ENSG00000172687.13	ZNF738	3.42139	0.0998076	0.000623012	0.0119614	0.190299	3.56666e-28	NA	20	36	36
ENSG00000196843.15	ARID5A	3.41685	0.612645	0.0006335	0.000307455	0.0283519	6.77254e-05	NA	11	27	27
ENSG00000159259.7	CHAF1B	3.41365	0.152983	0.000640989	0.00490274	0.0371525	5.10167e-06	NA	11	20	20
ENSG00000137713.15	PPP2R1B	3.41266	0.232444	0.000643328	0.0023895	0.0571058	1.28937e-08	NA	14	24	24
ENSG00000198521.11	ZNF43	3.4124	0.0850614	0.000643936	0.0164002	0.164234	1.04859e-23	NA	6	9	9
ENSG00000172638.12	EFEMP2	-3.40863	-0.239935	0.000652911	0.00192572	0.117294	7.91604e-17	NA	10	17	17
ENSG00000103671.9	TRIP4	-3.40752	-0.461826	0.000655569	0.000472643	0.073804	6.06913e-11	NA	18	37	37
ENSG00000131042.14	LILRB2	-3.40139	-0.150874	0.000670433	0.00668611	0.177868	3.98128e-26	NA	22	44	44
ENSG00000277763.1	CTD-2588E21.1	3.40016	0.240971	0.000673455	0.0025256	0.0478611	1.6796e-07	NA	6	19	19
ENSG00000143322.19	ABL2	3.39729	0.09375	0.000680578	0.012216	0.146909	5.71218e-21	NA	20	40	40
ENSG00000174989.12	FBXW8	-3.39195	-0.0853459	0.000693962	0.0143159	0.267904	6.67616e-41	NA	8	14	14
ENSG00000165219.21	GAPVD1	3.38902	0.217577	0.000701434	0.00220449	0.0672075	4.41084e-10	NA	7	12	12
ENSG00000095321.16	CRAT	-3.38847	-0.0969103	0.000702843	0.0121608	0.373419	8.84438e-62	NA	16	33	33
ENSG00000268555.1	RP11-678G14.3	3.38109	0.0436693	0.000721994	0.0606668	0.608661	1.00577e-130	NA	23	41	41
ENSG00000154822.17	PLCL2	3.37833	0.108323	0.000729269	0.0091346	0.116522	4.76881e-17	NA	17	29	29
ENSG00000242247.10	ARFGAP3	3.37492	0.179076	0.000738379	0.0032094	0.123166	1.09162e-17	NA	13	31	31
ENSG00000095794.19	CREM	-3.37253	-0.292347	0.0007448	0.00135273	0.0764222	2.51394e-11	NA	17	34	34
ENSG00000204351.11	SKIV2L	3.37251	0.463046	0.000744853	0.000431438	0.311046	2.78729e-50	NA	8	22	22
ENSG00000120899.17	PTK2B	3.37188	0.686251	0.000746574	0.000243722	0.101319	1.42128e-14	NA	3	14	14
ENSG00000170004.16	CHD3	-3.36434	-0.237779	0.000767275	0.00185656	0.0594887	6.91428e-09	NA	10	22	22
ENSG00000160959.7	LRRC14	3.36256	0.25057	0.000772226	0.002472	0.0831204	4.12184e-12	NA	11	29	29
ENSG00000213639.9	PPP1CB	3.35971	0.331052	0.000780239	0.000939096	0.122846	1.6826e-17	NA	10	24	24
ENSG00000076944.15	STXBP2	3.35956	0.202978	0.000780654	0.00272136	0.184809	7.5546e-27	NA	14	34	34
ENSG00000112237.12	CCNC	3.35731	0.431814	0.000787054	0.000554934	0.0150199	0.00399963	NA	19	41	41
ENSG00000131849.11	ZNF132	-3.34908	-0.0751546	0.000810807	0.0186719	0.248328	1.07381e-37	NA	19	45	45
ENSG00000131067.16	GGT7	-3.3454	-0.181068	0.000821625	0.00255487	0.0740876	4.46306e-11	NA	17	32	32
ENSG00000234426.1	RP11-459O1.2	-3.33852	-0.0474874	0.000842255	0.0512749	0.672472	5.32018e-160	NA	17	27	27
ENSG00000119414.11	PPP6C	3.33588	0.586638	0.000850299	0.000314579	0.0445354	6.13642e-07	NA	11	23	23
ENSG00000076685.18	NT5C2	3.33195	0.361042	0.000862404	0.000740352	0.0533377	3.70705e-08	NA	30	64	64
ENSG00000143569.18	UBAP2L	-3.32549	-0.494202	0.000882627	0.000466885	0.0159548	0.00304683	NA	10	20	20
ENSG00000099769.5	IGFALS	-3.32385	-0.10769	0.000887834	0.00972281	0.0145212	0.00472039	NA	18	40	40
ENSG00000165672.6	PRDX3	3.32157	0.644288	0.000895136	0.000249071	0.0434718	7.23764e-07	NA	11	24	24
ENSG00000248487.8	ABHD14A	3.32098	0.556096	0.00089701	0.000313964	0.0784422	1.61834e-11	NA	16	30	30
ENSG00000166359.10	WDR88	3.31837	0.208508	0.000905444	0.00217753	0.0161901	0.00279291	NA	4	21	21
ENSG00000170425.3	ADORA2B	3.30303	0.218903	0.000956451	0.00202915	0.126613	4.97946e-18	NA	19	32	32
ENSG00000106853.18	PTGR1	-3.2982	-0.453465	0.000973054	0.000486849	0.044793	5.47916e-07	NA	4	12	12
ENSG00000147439.12	BIN3	3.29593	0.177665	0.000980974	0.0034688	0.0679845	4.77783e-10	NA	8	14	14
ENSG00000204628.11	RACK1	3.29355	0.733897	0.000989315	0.00019883	0.0429629	9.42742e-07	NA	14	36	36
ENSG00000164048.13	ZNF589	-3.29253	-0.0383834	0.000992914	0.0648062	0.398114	5.19617e-67	NA	11	19	19
ENSG00000103313.12	MEFV	-3.28903	-0.258131	0.00100532	0.00160033	0.278647	8.49484e-43	NA	7	15	15
ENSG00000118432.12	CNR1	-3.28071	-0.0565921	0.00103547	0.0359016	0.513518	1.04982e-98	NA	20	34	34
ENSG00000073614.12	KDM5A	3.28007	0.159295	0.00103783	0.00431767	0.289698	1.90825e-44	NA	8	15	15
ENSG00000188229.5	TUBB4B	3.27315	0.731523	0.00106355	0.000220289	0.0114681	0.0122441	NA	8	14	14
ENSG00000141519.14	CCDC40	3.27315	0.0670748	0.00106356	0.0237075	0.188571	2.27773e-27	NA	7	19	19
ENSG00000167965.17	MLST8	-3.27304	-0.194256	0.00106397	0.00295435	0.112321	3.89172e-16	NA	4	8	8
ENSG00000163660.11	CCNL1	-3.26999	-0.419486	0.00107551	0.00058407	0.111917	3.74644e-16	NA	30	64	64
ENSG00000119383.19	PTPA	-3.2643	-0.138934	0.00109735	0.00552705	0.321928	1.29688e-50	NA	19	39	39
ENSG00000167535.7	CACNB3	-3.25254	-0.23198	0.00114379	0.00189014	0.193753	3.91856e-28	NA	17	47	47
ENSG00000204406.12	MBD5	3.24331	0.155648	0.00118149	0.00367225	0.0778422	1.86188e-11	NA	10	20	20
ENSG00000131669.9	NINJ1	-3.23867	-0.170667	0.00120089	0.00353988	0.130405	9.82823e-19	NA	19	45	45
ENSG00000132436.11	FIGNL1	3.23661	0.230104	0.00120959	0.00179705	0.173858	4.66921e-25	NA	12	28	28
ENSG00000134627.11	PIWIL4	-3.23655	-0.146044	0.00120983	0.00464117	0.0553288	1.98932e-08	NA	14	40	40
ENSG00000176261.15	ZBTB8OS	3.22703	0.293031	0.00125082	0.00139384	0.0433196	3.61136e-07	NA	19	35	35
ENSG00000147912.12	FBXO10	3.22675	0.233154	0.00125204	0.00205659	0.064078	1.58982e-09	NA	30	65	65
ENSG00000148719.14	DNAJB12	-3.22306	-0.543884	0.00126828	0.000345909	0.0750175	5.88054e-11	NA	12	26	26
ENSG00000152234.15	ATP5A1	-3.21936	-0.120005	0.00128479	0.00591448	0.277518	3.80458e-44	NA	23	51	51
ENSG00000271751.1	RP11-110I1.14	3.21911	0.140164	0.00128589	0.00544505	0.0710024	1.45647e-10	NA	10	27	27
ENSG00000221838.9	AP4M1	-3.21148	-0.0600288	0.00132055	0.0266663	0.226261	1.22272e-33	NA	7	14	14
ENSG00000171530.13	TBCA	3.21123	0.214759	0.00132168	0.00212977	0.0871653	1.01809e-12	NA	26	45	45
ENSG00000074695.5	LMAN1	-3.21096	-0.314237	0.00132292	0.000998608	0.0764323	2.68364e-11	NA	5	12	12
ENSG00000131355.14	ADGRE3	-3.21073	-0.763645	0.00132399	0.000210719	0.0287172	6.415e-05	NA	7	17	17
ENSG00000176945.16	MUC20	3.20825	0.108384	0.00133546	0.0111333	0.496442	1.88422e-93	NA	13	36	36
ENSG00000128594.7	LRRC4	-3.2013	-0.346564	0.0013681	0.000749858	0.0159568	0.00293204	NA	23	35	35
ENSG00000162971.10	TYW5	3.19878	0.376788	0.00138011	0.000759666	0.0291634	5.75577e-05	NA	18	44	44
ENSG00000203880.11	PCMTD2	3.19417	0.508281	0.00140232	0.00036999	0.10641	3.33278e-15	NA	9	19	19
ENSG00000010539.11	ZNF200	3.18888	0.218341	0.00142823	0.00199185	0.136362	1.37009e-19	NA	5	11	11
ENSG00000074696.12	HACD3	3.18875	0.215449	0.00142891	0.00201247	0.0370222	4.62267e-06	NA	4	13	13
ENSG00000181873.12	IBA57	3.18129	0.108836	0.0014662	0.00798796	0.208574	1.23141e-30	NA	7	14	14
ENSG00000062650.17	WAPL	-3.18051	-0.60926	0.00147015	0.000262573	0.0132583	0.00706378	NA	9	21	21
ENSG00000154222.14	CC2D1B	3.17329	0.101311	0.00150723	0.0117307	0.25787	3.55986e-39	NA	14	24	24
ENSG00000108509.20	CAMTA2	-3.17314	-0.321191	0.00150802	0.000871182	0.250128	3.75788e-38	NA	4	16	16
ENSG00000103966.10	EHD4	3.17189	0.213704	0.00151449	0.00243591	0.0431635	9.0592e-07	NA	11	29	29
ENSG00000204613.10	TRIM10	3.16146	1.12981	0.0015698	9.1726e-05	0.0236825	0.000297523	NA	5	18	18
ENSG00000170542.5	SERPINB9	-3.15037	-0.21733	0.00163062	0.00192879	0.0547035	2.56302e-08	NA	8	17	17
ENSG00000143578.15	CREB3L4	-3.14794	-0.675075	0.00164428	0.00020205	0.0357444	7.78853e-06	NA	3	7	7
ENSG00000167522.14	ANKRD11	-3.14722	-0.262598	0.00164829	0.00131328	0.0973383	5.27721e-14	NA	10	21	21
ENSG00000186187.11	ZNRF1	3.14675	0.209603	0.00165096	0.00230074	0.0269744	0.000115531	NA	22	52	52
ENSG00000160593.18	JAML	-3.14394	-0.365676	0.00166688	0.000816846	0.0654478	9.88357e-10	NA	23	47	47
ENSG00000166452.11	AKIP1	-3.13357	-0.10919	0.00172695	0.00767075	0.0600143	5.97294e-09	NA	16	23	23
ENSG00000134748.12	PRPF38A	3.132	0.363103	0.00173618	0.00091906	0.0605465	2.40789e-09	NA	10	17	17
ENSG00000283445.1	RP11-63G10.4	-3.13135	-0.0737653	0.00174003	0.0142021	0.379142	5.67696e-63	NA	19	53	53
ENSG00000241852.9	C8orf58	3.13114	0.141894	0.00174127	0.0047834	0.0629228	1.93108e-09	NA	14	24	24
ENSG00000204644.9	ZFP57	-3.12584	-0.0505329	0.00177295	0.0382294	0.652828	4.73039e-150	NA	14	38	38
ENSG00000146833.15	TRIM4	3.12505	0.0919881	0.00177775	0.00999103	0.248669	2.3504e-38	NA	10	21	21
ENSG00000120647.9	CCDC77	3.12484	0.288723	0.00177903	0.00119753	0.119087	3.16203e-17	NA	5	18	18
ENSG00000170322.14	NFRKB	3.1182	0.176662	0.00181957	0.00291052	0.293031	2.01475e-45	NA	18	48	48
ENSG00000160392.13	C19orf47	3.1174	0.116298	0.00182457	0.00690024	0.150691	1.64029e-21	NA	10	17	17
ENSG00000149131.15	SERPING1	-3.10996	-0.141878	0.00187114	0.00438746	0.0144621	0.00475038	NA	37	66	66
ENSG00000173171.14	MTX1	3.1043	0.745829	0.00190727	0.000157449	0.0401821	2.01686e-06	NA	5	14	14
ENSG00000010292.12	NCAPD2	3.10179	0.097355	0.00192353	0.0101964	0.297286	4.8665e-46	NA	18	34	34
ENSG00000124785.8	NRN1	-3.10056	-0.363719	0.00193157	0.000745481	0.214827	4.69378e-32	NA	2	11	11
ENSG00000196735.11	HLA-DQA1	-3.09897	-0.0922685	0.00194196	0.0117685	0.316639	7.73971e-50	NA	35	76	76
ENSG00000172113.8	NME6	3.09765	0.1484	0.00195061	0.00390838	0.195464	2.32724e-29	NA	18	44	44
ENSG00000224638.1	AC106900.6	3.09269	0.495053	0.00198349	0.00034728	0.0632783	2.08023e-09	NA	8	24	24
ENSG00000278002.1	RP11-596C23.2	-3.08741	-0.245648	0.00201906	0.00152629	0.0107682	0.0151881	NA	6	16	16
ENSG00000108094.14	CUL2	-3.08728	-1.58829	0.00202	3.9648e-05	0.0292732	5.53213e-05	NA	1	4	4
ENSG00000054356.13	PTPRN	3.08561	0.04576	0.00203134	0.044868	0.294818	9.7613e-46	NA	15	48	48
ENSG00000243708.10	PLA2G4B	3.08518	0.223794	0.00203429	0.0018119	0.0582101	7.31105e-09	NA	21	38	38
ENSG00000168005.8	C11orf84	-3.0801	-0.287535	0.00206931	0.00111318	0.0289326	6.21812e-05	NA	10	39	39
ENSG00000135540.11	NHSL1	-3.07846	-0.291618	0.00208072	0.00102772	0.0106827	0.0142176	NA	4	10	10
ENSG00000112659.13	CUL9	3.07828	0.438624	0.00208196	0.000433345	0.0345139	8.22916e-06	NA	3	8	8
ENSG00000183426.16	NPIPA1	3.07228	0.0519545	0.0021243	0.0365149	0.341732	3.40438e-55	NA	22	58	58
ENSG00000119655.10	NPC2	-3.07035	-1.02283	0.00213805	0.000121211	0.0447054	5.6683e-07	NA	6	10	10
ENSG00000157335.20	CLEC18C	-3.06378	-0.0330283	0.00218557	0.0919956	0.416358	1.14049e-71	NA	10	24	24
ENSG00000164300.16	SERINC5	3.0635	0.198815	0.00218762	0.00250299	0.113068	3.03086e-16	NA	9	17	17
ENSG00000136144.11	RCBTB1	3.06228	0.0751638	0.00219661	0.0147566	0.365386	9.2793e-61	NA	29	58	58
ENSG00000112584.13	FAM120B	-3.05644	-0.230294	0.00223982	0.00169538	0.0783834	2.11589e-11	NA	18	31	31
ENSG00000139323.13	POC1B	3.05598	0.409142	0.00224324	0.000563484	0.0469492	2.67311e-07	NA	15	34	34
ENSG00000260052.1	CTC-527H23.3	3.05582	0.486789	0.00224447	0.000352296	0.0783126	2.02664e-11	NA	12	39	39
ENSG00000129993.14	CBFA2T3	3.05522	0.309013	0.00224895	0.0010159	0.0527566	4.72349e-08	NA	12	27	27
ENSG00000180917.17	CMTR2	3.05219	0.218795	0.00227176	0.00191094	0.0633958	9.12386e-10	NA	7	14	14
ENSG00000141837.19	CACNA1A	-3.05183	-0.36967	0.0022745	0.000706644	0.0678028	3.77682e-10	NA	4	9	9
ENSG00000148396.18	SEC16A	3.05039	0.0783248	0.00228542	0.0143273	0.310834	1.95197e-48	NA	17	42	42
ENSG00000130518.16	KIAA1683	-3.03665	-0.225203	0.00239222	0.0017636	0.228049	4.73516e-34	NA	10	29	29
ENSG00000147853.16	AK3	3.03093	0.338625	0.00243799	0.000756375	0.0350809	8.0318e-06	NA	34	59	59
ENSG00000117791.15	2022-03-02	-3.02999	-0.0999034	0.00244565	0.00950798	0.117767	5.05483e-17	NA	54	93	93
ENSG00000162882.14	HAAO	-3.02823	-0.148324	0.00245991	0.00367113	0.064695	1.01636e-09	NA	11	18	18
ENSG00000112640.14	PPP2R5D	3.02457	0.891148	0.00248988	0.000110037	0.0490881	1.27707e-07	NA	5	13	13
ENSG00000174885.12	NLRP6	3.02392	0.167308	0.00249526	0.00362099	0.128084	6.56995e-19	NA	12	30	30
ENSG00000105607.12	GCDH	3.02283	0.0933928	0.00250427	0.0094143	0.269013	4.38386e-41	NA	5	10	10
ENSG00000146054.17	TRIM7	-3.01959	-1.3351	0.00253119	5.55393e-05	0.0166157	0.00254113	NA	4	12	12
ENSG00000131791.7	PRKAB2	-3.01955	-0.277942	0.0025315	0.0011919	0.0853332	1.37454e-12	NA	13	25	25
ENSG00000164733.20	CTSB	3.0173	0.222274	0.00255038	0.00172545	0.144824	6.43496e-21	NA	14	31	31
ENSG00000115109.13	EPB41L5	-3.0154	-0.26274	0.00256636	0.0010101	0.0365648	6.36957e-06	NA	3	13	13
ENSG00000110711.9	AIP	3.01452	1.30023	0.0025739	4.70574e-05	0.0369575	5.40952e-06	NA	5	10	10
ENSG00000116983.12	HPCAL4	-3.00787	-0.103998	0.00263088	0.0089772	0.311768	1.7973e-49	NA	26	48	48
ENSG00000125510.15	OPRL1	2.99613	0.140526	0.00273427	0.00453944	0.191426	6.15572e-28	NA	5	9	9
ENSG00000161692.17	DBF4B	2.99101	0.0544066	0.00278054	0.0280756	0.39591	1.01047e-66	NA	10	19	19
ENSG00000143553.10	SNAPIN	2.98936	0.362616	0.00279559	0.000703707	0.0653326	1.0724e-09	NA	10	24	24
ENSG00000257704.3	INAFM1	2.98711	0.209285	0.00281625	0.0019382	0.102402	7.85464e-15	NA	2	4	4
ENSG00000124116.18	WFDC3	2.98672	0.0894597	0.00281987	0.0109724	0.082302	5.83154e-12	NA	9	20	20
ENSG00000154642.10	C21orf91	-2.9867	-0.558907	0.00282011	0.000265726	0.0102	0.0169055	NA	4	10	10
ENSG00000213760.10	ATP6V1G2	2.98587	0.1311	0.00282777	0.00492489	0.101313	1.41236e-14	NA	11	26	26
ENSG00000182087.12	TMEM259	-2.97788	-0.862745	0.00290247	0.000120161	0.0410338	1.6682e-06	NA	7	18	18
ENSG00000271119.1	CTD-2012J19.3	2.97528	0.20514	0.00292724	0.00226913	0.0325809	1.78726e-05	NA	2	3	3
ENSG00000176155.18	CCDC57	2.97519	0.109889	0.00292809	0.0072073	0.265969	1.1992e-40	NA	39	77	77
ENSG00000198933.9	TBKBP1	2.97329	0.0887682	0.00294629	0.0104549	0.316597	8.4468e-50	NA	17	35	35
ENSG00000184389.9	A3GALT2	2.97318	0.123831	0.00294735	0.00482002	0.30457	3.16871e-48	NA	18	45	45
ENSG00000071242.11	RPS6KA2	-2.96837	-0.0621429	0.00299385	0.0186951	0.174445	5.89905e-26	NA	41	72	72
ENSG00000163875.15	MEAF6	2.96583	0.164066	0.00301867	0.00298362	0.231937	1.6925e-34	NA	12	32	32
ENSG00000055147.18	FAM114A2	-2.96472	-0.248601	0.00302954	0.00122971	0.0513883	5.74056e-08	NA	7	21	21
ENSG00000175970.10	UNC119B	2.96047	0.238035	0.00307174	0.00155606	0.0455579	3.85385e-07	NA	9	19	19
ENSG00000171680.21	PLEKHG5	2.959	0.166984	0.00308635	0.002779	0.128617	3.58585e-19	NA	11	37	37
ENSG00000255455.2	RP11-890B15.3	2.95599	0.112918	0.00311663	0.00753154	0.270947	2.81969e-41	NA	17	48	48
ENSG00000141012.12	GALNS	-2.95363	-0.340548	0.00314064	0.000843306	0.152387	5.41689e-22	NA	13	35	35
ENSG00000261159.1	RP11-723O4.9	2.9524	0.0945942	0.00315312	0.00931939	0.136967	1.08725e-19	NA	21	41	41
ENSG00000141867.17	BRD4	-2.95209	-1.50436	0.00315632	3.5003e-05	0.0275449	9.01826e-05	NA	2	4	4
ENSG00000164053.19	ATRIP	2.95206	0.189854	0.00315666	0.00227248	0.0655619	8.7406e-10	NA	7	28	28
ENSG00000169972.11	PUSL1	-2.94998	-0.260311	0.00317796	0.00221046	0.0168008	0.0022783	NA	11	24	24
ENSG00000106771.12	TMEM245	-2.94867	-0.419056	0.00319146	0.000460319	0.0602027	5.08952e-09	NA	20	47	47
ENSG00000168116.13	KIAA1586	2.94836	1.09673	0.00319465	6.94605e-05	0.0403711	2.10546e-06	NA	3	8	8
ENSG00000170469.10	SPATA24	-2.9447	-0.135451	0.00323271	0.00458918	0.0316587	2.46616e-05	NA	8	18	18
ENSG00000150527.16	CTAGE5	2.94133	1.74528	0.00326806	2.732e-05	0.0137747	0.00583625	NA	2	5	5
ENSG00000268912.1	CTD-2619J13.17	-2.94028	-0.100088	0.00327916	0.00836518	0.0960325	6.24014e-14	NA	10	18	18
ENSG00000164818.15	DNAAF5	2.93839	0.162051	0.0032992	0.00336852	0.07915	1.44837e-11	NA	8	13	13
ENSG00000140451.12	PIF1	-2.93538	-0.168585	0.00333141	0.00326927	0.0378744	4.56593e-06	NA	12	22	22
ENSG00000172732.11	MUS81	2.93152	0.473698	0.00337309	0.000333906	0.0363151	7.13619e-06	NA	3	15	15
ENSG00000173930.8	SLCO4C1	2.93095	0.236516	0.00337928	0.00136777	0.0804637	7.19481e-12	NA	20	41	41
ENSG00000111850.10	SMIM8	2.93078	0.281053	0.00338115	0.000991344	0.0724693	8.92287e-11	NA	17	43	43
ENSG00000166451.13	CENPN	2.92852	0.250136	0.0034058	0.00134195	0.0572157	1.17417e-08	NA	14	24	24
ENSG00000122512.14	PMS2	2.92765	0.180617	0.0034153	0.00236053	0.249412	1.17166e-37	NA	6	23	23
ENSG00000060140.8	STYK1	2.92705	0.227622	0.0034219	0.00166237	0.034028	1.35945e-05	NA	16	42	42
ENSG00000259330.2	INAFM2	2.91971	0.213129	0.00350358	0.00173021	0.0945827	1.12329e-13	NA	3	10	10
ENSG00000205659.10	LIN52	2.91924	0.229015	0.00350885	0.00150917	0.0651841	1.25672e-09	NA	14	30	30
ENSG00000149809.14	TM7SF2	2.91497	0.170737	0.00355719	0.0026213	0.0180693	0.00157723	NA	26	66	66
ENSG00000167118.10	URM1	2.9032	0.347337	0.00369373	0.000670397	0.0488059	1.71777e-07	NA	13	21	21
ENSG00000272047.1	GTF2H5	-2.90108	-0.182123	0.00371883	0.002474	0.0804828	1.14094e-11	NA	22	56	56
ENSG00000146247.13	PHIP	-2.89993	-0.318077	0.00373248	0.000730722	0.0449189	5.34382e-07	NA	14	22	22
ENSG00000105612.8	DNASE2	2.89987	0.121599	0.00373316	0.00547105	0.112161	5.03718e-16	NA	13	30	30
ENSG00000142655.12	PEX14	-2.8992	-0.227928	0.00374121	0.00140121	0.0645348	1.40334e-09	NA	14	22	22
ENSG00000163754.17	GYG1	2.89865	0.466661	0.00374773	0.000335358	0.0461796	3.22997e-07	NA	17	24	24
ENSG00000131943.17	C19orf12	2.89855	0.467675	0.00374893	0.000380883	0.105477	3.72427e-15	NA	16	31	31
ENSG00000177628.15	GBA	2.89824	0.216789	0.0037526	0.00167872	0.225402	1.41617e-33	NA	7	14	14
ENSG00000137474.19	MYO7A	2.89811	0.243684	0.00375424	0.00136895	0.137373	9.69582e-20	NA	13	32	32
ENSG00000177082.12	WDR73	2.89114	0.145275	0.00383845	0.00381055	0.0114016	0.0124237	NA	10	22	22
ENSG00000000457.13	SCYL3	-2.8909	-0.397934	0.00384138	0.000485124	0.120921	1.66336e-17	NA	3	12	12
ENSG00000102908.20	NFAT5	-2.88375	-2.28475	0.00392966	1.49698e-05	0.0325003	2.263e-05	NA	4	9	9
ENSG00000166788.9	SAAL1	2.87972	0.19864	0.00398033	0.00187451	0.0970084	3.90991e-14	NA	5	11	11
ENSG00000099377.13	HSD3B7	2.87869	0.165892	0.0039933	0.00238231	0.0870041	1.32602e-12	NA	3	9	9
ENSG00000182010.10	RTKN2	2.87819	0.0823379	0.00399965	0.0100806	0.122261	1.68571e-17	NA	33	61	61
ENSG00000100147.13	CCDC134	-2.87762	-0.182375	0.00400682	0.00236234	0.126667	1.06983e-18	NA	2	7	7
ENSG00000137747.15	TMPRSS13	-2.8761	-0.200207	0.00402628	0.00193337	0.0166951	0.00246937	NA	4	7	7
ENSG00000170571.11	EMB	2.8751	0.126062	0.00403897	0.00524065	0.179657	1.0102e-26	NA	16	24	24
ENSG00000165929.12	TC2N	-2.87499	-0.284822	0.00404042	0.000899769	0.172865	3.71158e-25	NA	10	25	25
ENSG00000167333.12	TRIM68	2.87489	0.165027	0.00404165	0.00294163	0.0386434	3.59135e-06	NA	14	30	30
ENSG00000143951.15	WDPCP	2.8732	0.111317	0.00406331	0.00639052	0.0842425	3.3488e-12	NA	15	35	35
ENSG00000151466.11	SCLT1	-2.87181	-0.190621	0.00408123	0.00206116	0.0334123	1.53487e-05	NA	22	39	39
ENSG00000127948.15	POR	2.87048	0.470029	0.0040985	0.000408854	0.068633	3.17078e-10	NA	11	29	29
ENSG00000121577.13	POPDC2	-2.86973	-0.106624	0.00410824	0.00660632	0.085815	1.50913e-12	NA	19	39	39
ENSG00000240350.2	AC017002.1	2.86949	0.096125	0.00411137	0.00932128	0.0576912	1.20183e-08	NA	9	17	17
ENSG00000083444.16	PLOD1	2.8694	0.131316	0.00411256	0.00493392	0.349339	1.1548e-57	NA	12	27	27
ENSG00000171103.10	TRMT61B	-2.8658	-0.209469	0.00415954	0.00177575	0.0413899	1.3189e-06	NA	8	19	19
ENSG00000139428.11	MMAB	-2.8612	-0.190204	0.00422036	0.00208894	0.0185075	0.00139555	NA	4	10	10
ENSG00000148848.14	ADAM12	-2.85972	-0.106575	0.00424015	0.00806282	0.0635333	1.37966e-09	NA	18	60	60
ENSG00000166444.18	ST5	-2.85523	-0.359247	0.00430061	0.000615351	0.0484951	1.83462e-07	NA	3	11	11
ENSG00000052795.12	FNIP2	2.85355	1.55652	0.00432341	2.99381e-05	0.0103219	0.017174	NA	3	10	10
ENSG00000116874.11	WARS2	-2.85214	-0.121227	0.00434261	0.00496674	0.0970687	4.99249e-14	NA	20	64	64
ENSG00000144199.11	FAHD2B	2.85051	0.641096	0.00436486	0.000222857	0.0294482	4.84221e-05	NA	3	9	9
ENSG00000070371.15	CLTCL1	2.84794	0.0706747	0.00440026	0.0147941	0.216325	8.09603e-32	NA	31	56	56
ENSG00000141298.17	SSH2	2.84739	0.210761	0.00440791	0.00176221	0.103409	6.2473e-15	NA	17	22	22
ENSG00000278053.4	DDX52	2.84005	0.150006	0.00451061	0.00374348	0.0636031	1.79853e-09	NA	21	39	39
ENSG00000256060.2	TRAPPC2B	2.83949	0.14089	0.00451858	0.00406714	0.0467237	3.18602e-07	NA	11	19	19
ENSG00000089847.12	ANKRD24	-2.83873	-0.105772	0.00452931	0.00781882	0.10404	5.66871e-15	NA	14	32	32
ENSG00000205710.3	C17orf107	-2.83376	-0.0640565	0.00460033	0.0170805	0.184089	1.11939e-26	NA	8	13	13
ENSG00000113141.17	IK	2.83344	0.293621	0.00460501	0.000878103	0.0534088	3.63888e-08	NA	3	6	6
ENSG00000143384.12	MCL1	2.8332	0.543686	0.00460839	0.000270299	0.0965836	5.53796e-14	NA	3	6	6
ENSG00000166501.12	PRKCB	2.83206	0.172398	0.00462493	0.00246859	0.147012	4.65137e-21	NA	20	39	39
ENSG00000143420.18	ENSA	-2.83125	-0.457931	0.00463661	0.000347423	0.02305	0.000355603	NA	8	19	19
ENSG00000188186.10	LAMTOR4	2.83041	0.33626	0.00464891	0.000664018	0.111915	2.3854e-16	NA	13	35	35
ENSG00000175264.7	CHST1	2.82984	0.677619	0.00465716	0.000156257	0.0133179	0.00696607	NA	2	5	5
ENSG00000186283.13	TOR3A	2.82852	0.0887354	0.00467634	0.0106591	0.115317	3.05752e-17	NA	27	53	53
ENSG00000100075.9	SLC25A1	2.8198	0.181715	0.00480536	0.00238271	0.0621775	2.48078e-09	NA	25	50	50
ENSG00000108262.15	GIT1	-2.81617	-0.154509	0.00486005	0.00373671	0.142433	1.47391e-20	NA	21	52	52
ENSG00000002919.14	SNX11	-2.8126	-0.166438	0.00491432	0.00260075	0.234751	6.17601e-35	NA	29	64	64
ENSG00000159388.5	BTG2	2.81054	0.247793	0.00494591	0.00129133	0.0483678	1.82807e-07	NA	5	7	7
ENSG00000276728.1	AC142472.6	2.80652	0.361048	0.00500803	0.000593597	0.0164404	0.00252133	NA	7	15	15
ENSG00000187838.16	PLSCR3	-2.8064	-0.233572	0.00500979	0.00129568	0.0260451	0.00014073	NA	6	9	9
ENSG00000095485.16	CWF19L1	-2.80599	-0.168946	0.00501621	0.00219112	0.186731	2.50895e-27	NA	14	32	32
ENSG00000128604.19	IRF5	-2.80421	-0.122929	0.00504406	0.00496446	0.427006	1.06748e-73	NA	17	38	38
ENSG00000121716.20	PILRB	-2.80241	-0.0604002	0.00507217	0.0227132	0.515064	4.28734e-100	NA	19	28	28
ENSG00000182742.5	HOXB4	-2.80121	-0.167054	0.00509113	0.00246435	0.0417999	1.35169e-06	NA	11	20	20
ENSG00000183549.10	ACSM5	-2.79613	-0.14088	0.00517179	0.0036061	0.0124592	0.0090808	NA	19	46	46
ENSG00000130758.7	MAP3K10	2.79587	0.204089	0.00517606	0.00181919	0.172551	2.34515e-25	NA	8	15	15
ENSG00000162408.10	NOL9	-2.79284	-0.311596	0.00522482	0.000742871	0.0591527	6.58759e-09	NA	5	19	19
ENSG00000272716.1	RP11-563N4.1	-2.79066	-0.265084	0.00526	0.000933243	0.013451	0.00658037	NA	1	1	1
ENSG00000134744.13	ZCCHC11	2.79011	0.547828	0.00526908	0.000311441	0.0225442	0.000400008	NA	6	9	9
ENSG00000186448.14	ZNF197	2.78965	0.134467	0.0052765	0.00352692	0.178506	7.72253e-26	NA	36	66	66
ENSG00000140395.8	WDR61	-2.78872	-0.177392	0.00529164	0.00223571	0.0771646	2.66053e-11	NA	12	23	23
ENSG00000169118.17	CSNK1G1	-2.78381	-0.189658	0.00537242	0.00214255	0.146896	2.99251e-21	NA	23	50	50
ENSG00000177096.8	FAM109B	-2.78035	-0.176972	0.00542997	0.00220454	0.0573676	1.23219e-08	NA	8	16	16
ENSG00000197013.9	ZNF429	2.77535	0.0371329	0.00551427	0.0566122	0.60382	7.77993e-132	NA	16	38	38
ENSG00000108468.14	CBX1	-2.77465	-0.32847	0.00552619	0.000680651	0.0212934	0.000579706	NA	11	28	28
ENSG00000198885.9	ITPRIPL1	-2.77098	-0.11931	0.00558876	0.00494039	0.170243	1.35257e-24	NA	11	18	18
ENSG00000138678.10	GPAT3	2.76226	0.271811	0.00574019	0.000945749	0.0442526	5.30461e-07	NA	31	76	76
ENSG00000154328.15	NEIL2	-2.76059	-0.0780887	0.00576971	0.010775	0.127832	2.68519e-18	NA	12	16	16
ENSG00000204610.12	TRIM15	-2.76034	-0.259414	0.00577407	0.00146942	0.0439569	4.87801e-07	NA	3	14	14
ENSG00000105656.12	ELL	2.76034	0.145069	0.0057742	0.00347581	0.260047	1.42799e-39	NA	10	22	22
ENSG00000241837.6	ATP5O	2.75715	2.03111	0.00583068	1.81167e-05	0.0496589	1.16896e-07	NA	4	9	9
ENSG00000196511.14	TPK1	2.74968	0.251486	0.00596535	0.0010589	0.163722	1.32396e-23	NA	8	19	19
ENSG00000189077.10	TMEM120A	-2.74923	-0.676804	0.00597354	0.000173724	0.0224588	0.000439427	NA	14	41	41
ENSG00000089876.11	DHX32	-2.74561	-0.162713	0.00603978	0.00274934	0.169064	1.75409e-24	NA	21	49	49
ENSG00000108771.12	DHX58	-2.74498	-0.0629214	0.00605137	0.017016	0.199174	3.95783e-29	NA	31	59	59
ENSG00000104763.18	ASAH1	-2.74469	-0.25483	0.00605682	0.00106291	0.428837	2.02455e-76	NA	4	16	16
ENSG00000052126.14	PLEKHA5	-2.74408	-0.126449	0.0060681	0.00387673	0.0388182	3.26365e-06	NA	13	26	26
ENSG00000180104.15	EXOC3	-2.7433	-0.142212	0.00608247	0.00316019	0.392741	5.74397e-66	NA	5	17	17
ENSG00000123684.12	LPGAT1	2.74077	0.283433	0.00612961	0.000869002	0.128523	2.2649e-18	NA	5	14	14
ENSG00000175582.19	RAB6A	2.73988	0.329186	0.00614608	0.000623978	0.0454396	4.60283e-07	NA	9	16	16
ENSG00000129250.11	KIF1C	-2.73833	-0.195952	0.00617516	0.00172708	0.0298603	4.89319e-05	NA	13	32	32
ENSG00000156711.16	MAPK13	2.73737	0.687471	0.00619319	0.00015343	0.0102839	0.0178013	NA	4	9	9
ENSG00000105698.15	USF2	2.73586	0.338557	0.00622176	0.000612293	0.0252232	0.000192927	NA	10	18	18
ENSG00000174482.10	LINGO2	2.73403	0.130387	0.00625646	0.00419517	0.0787783	1.69247e-11	NA	13	21	21
ENSG00000178163.7	ZNF518B	-2.73315	-0.181563	0.00627316	0.00207488	0.0331816	1.77904e-05	NA	17	29	29
ENSG00000148842.17	CNNM2	-2.73272	-0.102036	0.00628139	0.00650374	0.0996255	1.55554e-14	NA	7	15	15
ENSG00000168234.12	TTC39C	2.73021	0.115229	0.00632943	0.00538206	0.209432	6.69783e-31	NA	5	8	8
ENSG00000179909.15	ZNF154	-2.72789	-0.22701	0.00637417	0.00133326	0.0230832	0.00035943	NA	9	27	27
ENSG00000168038.10	ULK4	2.7268	0.0792691	0.00639509	0.0123087	0.343466	4.62355e-57	NA	20	52	52
ENSG00000122218.14	COPA	2.72663	0.130775	0.00639848	0.00450503	0.327379	2.03121e-52	NA	10	25	25
ENSG00000168488.18	ATXN2L	2.72157	0.29227	0.00649732	0.000841896	0.0672716	5.80304e-10	NA	10	20	20
ENSG00000104983.8	CCDC61	-2.72089	-0.191474	0.00651056	0.00167493	0.0526984	3.70078e-08	NA	7	14	14
ENSG00000119927.13	GPAM	-2.71856	-0.351181	0.00655664	0.000588583	0.020742	0.000696351	NA	7	13	13
ENSG00000163155.11	LYSMD1	2.71789	0.834261	0.00657	9.03025e-05	0.0223	0.000447785	NA	1	4	4
ENSG00000124786.9	SLC35B3	-2.71638	-0.292874	0.0066	0.000934608	0.0571763	1.44746e-08	NA	1	5	5
ENSG00000103091.14	WDR59	2.7119	0.295264	0.00668979	0.000874604	0.0104262	0.0167644	NA	8	16	16
ENSG00000172426.15	RSPH9	2.71189	0.758309	0.00669	0.000123663	0.041447	1.45823e-06	NA	1	4	4
ENSG00000174705.12	SH3PXD2B	-2.71129	-0.295507	0.00670221	0.000821623	0.0471323	2.71469e-07	NA	15	32	32
ENSG00000151116.16	UEVLD	-2.71012	-0.157864	0.00672596	0.00310396	0.156829	8.94563e-23	NA	24	42	42
ENSG00000129219.13	PLD2	-2.7074	-0.0434648	0.00678135	0.0315901	0.267423	8.44781e-41	NA	18	35	35
ENSG00000137507.11	LRRC32	2.70224	0.139151	0.0068873	0.00358365	0.0298569	4.23347e-05	NA	13	20	20
ENSG00000233232.6	NPIPB7	2.70047	0.0853492	0.00692411	0.0110238	0.153005	4.91936e-22	NA	8	16	16
ENSG00000187446.11	CHP1	2.69964	0.223287	0.00694139	0.00123083	0.0452727	4.66119e-07	NA	26	47	47
ENSG00000023445.13	BIRC3	2.69774	0.470434	0.00698126	0.000279868	0.026828	0.000115998	NA	2	5	5
ENSG00000110700.6	RPS13	-2.69722	-0.240583	0.00699215	0.00128942	0.0370153	4.80542e-06	NA	24	44	44
ENSG00000196072.11	BLOC1S2	-2.69569	-0.395491	0.0070242	0.000489707	0.063253	1.82348e-09	NA	34	61	61
ENSG00000005243.9	COPZ2	2.69548	0.222438	0.00702864	0.0013948	0.0627132	1.98982e-09	NA	15	34	34
ENSG00000185022.11	MAFF	-2.69173	-0.454563	0.00710818	0.00033702	0.0220904	0.000474554	NA	6	11	11
ENSG00000197774.12	EME2	2.69124	0.0810408	0.00711879	0.00971121	0.0959172	4.0937e-14	NA	9	16	16
ENSG00000111642.14	CHD4	2.68842	0.342773	0.0071791	0.000594955	0.0239868	0.000252603	NA	7	12	12
ENSG00000154447.14	SH3RF1	-2.68808	-0.0329608	0.00718636	0.0592067	0.240625	2.88587e-36	NA	13	26	26
ENSG00000197576.13	HOXA4	2.68179	0.10546	0.007323	0.0060429	0.0392594	2.68593e-06	NA	21	41	41
ENSG00000277586.2	NEFL	2.68155	0.130585	0.00732829	0.00408574	0.0299493	4.55049e-05	NA	7	14	14
ENSG00000107672.14	NSMCE4A	2.68037	1.029	0.0073541	5.49872e-05	0.0391367	2.7775e-06	NA	3	6	6
ENSG00000164251.4	F2RL1	2.67874	0.137214	0.00738998	0.00396015	0.440632	1.24609e-77	NA	5	19	19
ENSG00000011114.14	BTBD7	-2.66931	-0.208717	0.00760073	0.0014771	0.0590985	7.37012e-09	NA	20	39	39
ENSG00000121297.6	TSHZ3	2.66928	0.169637	0.0076015	0.00219494	0.049268	1.39379e-07	NA	13	20	20
ENSG00000160117.14	ANKLE1	-2.66778	-0.194834	0.00763536	0.00163709	0.0523604	5.62757e-08	NA	10	26	26
ENSG00000166578.9	IQCD	-2.66431	-0.24759	0.00771475	0.00113064	0.017681	0.00177203	NA	10	19	19
ENSG00000143549.19	TPM3	-2.66416	-0.463099	0.00771802	0.000301027	0.0807664	8.24654e-12	NA	6	15	15
ENSG00000100197.20	CYP2D6	2.66415	0.0417691	0.00771821	0.0374077	0.463131	1.16553e-83	NA	12	28	28
ENSG00000114670.13	NEK11	2.66244	0.0874703	0.00775775	0.00916794	0.0715316	1.65025e-10	NA	29	48	48
ENSG00000171204.12	TMEM126B	-2.66229	-0.188449	0.0077612	0.00179074	0.0304292	3.94074e-05	NA	30	45	45
ENSG00000108556.7	CHRNE	-2.66062	-0.0373209	0.0077998	0.0440119	0.240606	1.82788e-36	NA	10	11	11
ENSG00000184887.13	BTBD6	2.66045	0.200814	0.00780369	0.00214767	0.0990335	2.74984e-14	NA	20	51	51
ENSG00000134697.12	GNL2	2.66034	0.247994	0.00780622	0.00108572	0.0411557	1.64661e-06	NA	7	11	11
ENSG00000056558.10	TRAF1	-2.65946	-0.274542	0.00782655	0.000917995	0.0891951	7.2042e-13	NA	21	51	51
ENSG00000109320.11	NFKB1	-2.65777	-0.244657	0.00786598	0.00107251	0.0208696	0.000672173	NA	15	21	21
ENSG00000178971.13	CTC1	-2.65608	-0.0687205	0.00790552	0.0137531	0.25744	1.15243e-38	NA	9	15	15
ENSG00000273045.5	C2orf15	-2.65373	-0.0847093	0.00796078	0.00925604	0.0357328	8.41427e-06	NA	20	30	30
ENSG00000169251.12	NMD3	-2.65259	-0.336774	0.00798768	0.000648442	0.0135351	0.00647645	NA	9	14	14
ENSG00000130726.11	TRIM28	-2.64383	-0.6466	0.00819734	0.000176083	0.0300793	3.83225e-05	NA	5	10	10
ENSG00000129245.11	FXR2	2.64153	0.340958	0.00825335	0.00058414	0.0134692	0.00661224	NA	7	12	12
ENSG00000204261.8	PSMB8-AS1	-2.6388	-1.92711	0.00832	2.3708e-05	0.0686368	3.72979e-10	NA	1	4	4
ENSG00000116691.10	MIIP	2.63678	0.107843	0.00836975	0.0061478	0.301757	5.81652e-47	NA	11	25	25
ENSG00000197165.10	SULT1A2	-2.63661	-0.0262765	0.00837385	0.114054	0.595668	2.59043e-126	NA	21	29	29
ENSG00000149922.10	TBX6	-2.63631	-0.052178	0.00838137	0.0300293	0.208287	8.15278e-31	NA	22	43	43
ENSG00000120451.10	SNX19	2.63433	0.0366598	0.00843029	0.0560058	0.641871	6.73851e-145	NA	11	25	25
ENSG00000129562.10	DAD1	2.63416	0.209318	0.00843453	0.00149069	0.127451	2.47685e-18	NA	17	40	40
ENSG00000156232.7	WHAMM	-2.63383	-0.136577	0.00844279	0.00347394	0.0826729	2.72869e-12	NA	9	17	17
ENSG00000173264.14	GPR137	-2.63372	-0.48032	0.00844548	0.000294302	0.018017	0.00164648	NA	3	7	7
ENSG00000175334.7	BANF1	2.63352	0.31813	0.00845052	0.000574626	0.0690977	3.30747e-10	NA	7	22	22
ENSG00000185561.9	TLCD2	2.63255	0.0203184	0.0084747	0.175939	0.383896	5.64623e-64	NA	12	26	26
ENSG00000162927.13	PUS10	2.63191	0.310916	0.00849062	0.000587493	0.0525831	4.69354e-08	NA	10	24	24
ENSG00000272021.1	AC008592.8	-2.63124	-0.126572	0.00850734	0.00409778	0.0538433	3.49309e-08	NA	23	42	42
ENSG00000091640.7	SPAG7	-2.63082	-0.0813196	0.00851782	0.0103507	0.38196	1.98223e-63	NA	20	37	37
ENSG00000157379.13	DHRS1	2.62948	0.142596	0.00855144	0.00323976	0.279702	8.85675e-43	NA	18	44	44
ENSG00000038945.14	MSR1	-2.62919	-0.0753547	0.0085588	0.0117595	0.264045	2.8722e-40	NA	34	67	67
ENSG00000115507.9	OTX1	2.62316	0.0983084	0.00871184	0.00610692	0.202245	1.08339e-29	NA	14	20	20
ENSG00000131018.22	SYNE1	2.62308	0.559911	0.00871399	0.00019351	0.0477428	2.31134e-07	NA	10	28	28
ENSG00000166762.16	CATSPER2	-2.62007	-0.127924	0.00879108	0.00423822	0.0431046	7.0231e-07	NA	12	27	27
ENSG00000107614.21	TRDMT1	-2.6175	-0.140649	0.00885765	0.00415113	0.0363812	6.40488e-06	NA	33	66	66
ENSG00000140743.7	CDR2	2.61672	0.144568	0.00887791	0.00352766	0.0494063	9.55481e-08	NA	15	27	27
ENSG00000186814.13	ZSCAN30	-2.61353	-0.657388	0.00896122	0.000148173	0.0151849	0.0037997	NA	10	19	19
ENSG00000274925.1	CTD-2547G23.4	2.61332	0.635751	0.00896684	0.000155775	0.0143977	0.00497796	NA	2	5	5
ENSG00000168394.10	TAP1	2.6128	0.218934	0.00898042	0.00132554	0.0626708	2.09296e-09	NA	20	41	41
ENSG00000165626.16	BEND7	-2.61234	-0.065335	0.00899247	0.0145123	0.0439628	5.15064e-07	NA	26	51	51
ENSG00000184182.18	UBE2F	-2.61223	-0.084077	0.00899549	0.00900839	0.280152	8.90775e-44	NA	16	42	42
ENSG00000221988.12	PPT2	-2.61094	-1.93228	0.00902942	1.78157e-05	0.0108086	0.0146714	NA	2	9	9
ENSG00000123552.17	USP45	2.6109	0.369359	0.00903037	0.000532791	0.0134032	0.00677436	NA	14	31	31
ENSG00000172965.14	MIR4435-2HG	2.60992	0.230625	0.0090563	0.00178292	0.177254	1.37714e-25	NA	11	30	30
ENSG00000167700.8	MFSD3	2.60918	0.317959	0.00907589	0.000723865	0.0145562	0.0045443	NA	3	6	6
ENSG00000135951.14	TSGA10	2.60912	0.0451715	0.00907748	0.0318168	0.198872	1.89634e-29	NA	14	23	23
ENSG00000131495.8	NDUFA2	-2.60887	-0.267068	0.00908422	0.000835341	0.102452	1.02924e-14	NA	5	15	15
ENSG00000197566.9	ZNF624	-2.60603	-0.385157	0.00915975	0.000422524	0.0191738	0.001134	NA	6	21	21
ENSG00000189350.12	TOGARAM2	-2.60203	-0.264992	0.00926725	0.000893388	0.107834	1.07258e-15	NA	12	22	22
ENSG00000168778.11	TCTN2	2.60186	0.204986	0.00927194	0.00142618	0.0387588	2.98245e-06	NA	10	16	16
ENSG00000156136.9	DCK	2.59578	0.468494	0.00943768	0.000285456	0.0385037	2.98702e-06	NA	4	7	7
ENSG00000189419.6	SPATA41	2.59307	0.277837	0.00951242	0.000834451	0.0243018	0.000246	NA	5	13	13
ENSG00000128408.8	RIBC2	-2.59293	-0.103093	0.00951616	0.00604766	0.0679353	4.16832e-10	NA	26	59	59
ENSG00000159111.12	MRPL10	2.59178	0.0799414	0.00954812	0.010098	0.096876	3.44883e-14	NA	37	68	68
ENSG00000237440.8	ZNF737	-2.58901	-0.121957	0.00962533	0.00460904	0.11757	3.17424e-17	NA	7	15	15
ENSG00000174606.13	ANGEL2	-2.5887	-0.188165	0.00963381	0.00158752	0.0803552	9.41053e-12	NA	23	48	48
ENSG00000165092.12	ALDH1A1	-2.58651	-0.118056	0.00969542	0.00443275	0.0823763	5.82596e-12	NA	8	23	23
ENSG00000137338.5	PGBD1	2.58645	0.293788	0.00969705	0.000709671	0.0116338	0.0114096	NA	6	15	15
ENSG00000235888.1	AF064858.8	2.58625	0.0877989	0.00970259	0.00980886	0.140814	3.24955e-20	NA	19	45	45
ENSG00000101052.12	IFT52	2.58521	0.104459	0.00973192	0.00568465	0.10785	1.70208e-15	NA	41	78	78
ENSG00000239305.6	RNF103	2.58303	0.872229	0.00979364	9.16027e-05	0.0318324	2.49852e-05	NA	8	27	27
ENSG00000240344.8	PPIL3	-2.5813	-0.0514587	0.0098428	0.0239243	0.393489	2.12119e-66	NA	24	39	39
ENSG00000089220.4	PEBP1	-2.58085	-0.739636	0.00985584	0.000124792	0.0106916	0.0157155	NA	8	17	17
ENSG00000169371.13	SNUPN	2.58022	0.0772954	0.00987384	0.0100107	0.163822	1.16968e-23	NA	10	18	18
ENSG00000276085.1	CCL3L3	-2.57932	-0.100544	0.00989937	0.0110583	0.228314	9.2575e-35	NA	11	32	32
ENSG00000125912.10	NCLN	-2.57838	-0.1001	0.00992635	0.00639746	0.169161	1.75908e-24	NA	13	21	21
ENSG00000142675.17	CNKSR1	-2.57798	-0.369301	0.00993795	0.00050336	0.018797	0.00126678	NA	7	12	12
ENSG00000070731.10	ST6GALNAC2	-2.5776	-0.0967356	0.00994902	0.00914464	0.336746	1.10488e-54	NA	23	48	48
ENSG00000152242.10	C18orf25	2.57715	0.192338	0.00996184	0.00165188	0.0616332	3.22865e-09	NA	13	22	22
ENSG00000221866.9	PLXNA4	-2.5762	-0.137524	0.0099892	0.00331978	0.0384326	3.67382e-06	NA	23	40	40
ENSG00000181222.15	POLR2A	2.57365	0.195917	0.0100632	0.00146206	0.0135955	0.00631529	NA	28	61	61
ENSG00000139890.9	REM2	-2.57278	-0.441454	0.0100887	0.000285953	0.0321091	1.95588e-05	NA	4	9	9
ENSG00000205808.5	PLPP6	-2.57187	-0.247085	0.0101152	0.00107928	0.117579	3.22906e-17	NA	21	41	41
ENSG00000176715.15	ACSF3	2.57091	0.133223	0.0101431	0.00395522	0.0999087	1.50721e-14	NA	17	25	25
ENSG00000108932.11	SLC16A6	2.57073	0.17398	0.0101484	0.0020954	0.0305411	3.35898e-05	NA	13	18	18
ENSG00000186594.14	MIR22HG	2.56752	0.0756804	0.0102429	0.0117242	0.12804	1.23494e-18	NA	3	5	5
ENSG00000122779.17	TRIM24	2.56268	0.488079	0.0103868	0.000265803	0.0119538	0.00985881	NA	3	4	4
ENSG00000116688.16	MFN2	2.56172	0.056018	0.0104157	0.0214094	0.657276	1.68057e-152	NA	12	27	27
ENSG00000172466.15	ZNF24	2.56139	0.176778	0.0104254	0.00204179	0.0887743	8.04849e-13	NA	22	36	36
ENSG00000175489.9	LRRC25	-2.56043	-0.144773	0.0104543	0.00292427	0.196984	6.41342e-29	NA	10	18	18
ENSG00000204237.4	OXLD1	2.55827	0.140581	0.0105196	0.00324767	0.121102	1.9846e-17	NA	24	37	37
ENSG00000104783.11	KCNN4	-2.55825	-0.143758	0.0105201	0.00287438	0.295314	5.28546e-46	NA	16	35	35
ENSG00000171469.10	ZNF561	-2.55823	-0.185872	0.0105207	0.0019079	0.0824668	3.70863e-12	NA	20	39	39
ENSG00000099282.9	TSPAN15	-2.55719	-0.140603	0.0105522	0.00299318	0.0924373	2.21397e-13	NA	8	17	17
ENSG00000165131.6	C7orf34	-2.55594	-0.238784	0.0105901	0.0010845	0.211718	1.78932e-32	NA	13	30	30
ENSG00000153563.15	CD8A	-2.55575	-0.205759	0.010596	0.00151964	0.0275976	9.3389e-05	NA	18	37	37
ENSG00000053372.4	MRTO4	-2.55497	-0.187411	0.0106197	0.00175845	0.0518708	6.40084e-08	NA	14	32	32
ENSG00000010278.12	CD9	-2.5523	-0.0330194	0.0107013	0.0571062	0.179718	8.8213e-27	NA	14	19	19
ENSG00000125124.11	BBS2	2.55159	0.0934396	0.0107232	0.0065987	0.483453	3.7388e-89	NA	23	49	49
ENSG00000100138.13	SNU13	2.55045	0.269838	0.0107583	0.000870568	0.0210736	0.000631003	NA	15	33	33
ENSG00000164062.12	APEH	2.54991	3.45761	0.0107752	4.58396e-06	0.0232667	0.000330043	NA	4	9	9
ENSG00000198794.11	SCAMP5	2.54939	0.153866	0.0107911	0.00360309	0.0362579	5.78919e-06	NA	12	29	29
ENSG00000127952.16	STYXL1	-2.54785	-0.0942039	0.0108388	0.00757054	0.491307	1.64557e-91	NA	5	15	15
ENSG00000244038.9	DDOST	2.5475	0.698362	0.0108497	0.000142259	0.0124176	0.0089656	NA	8	21	21
ENSG00000198130.15	HIBCH	2.54052	0.154886	0.0110686	0.00246477	0.133848	2.04325e-19	NA	11	26	26
ENSG00000198752.10	CDC42BPB	2.5399	0.133233	0.0110886	0.00352805	0.0208699	0.000580062	NA	27	54	54
ENSG00000167397.14	VKORC1	2.5377	0.305327	0.0111583	0.000626386	0.0284004	7.35402e-05	NA	16	31	31
ENSG00000213689.11	TREX1	2.53693	0.155541	0.0111829	0.00261693	0.153235	5.81804e-22	NA	12	35	35
ENSG00000163257.10	DCAF16	2.5363	0.265471	0.0112031	0.000953637	0.0204634	0.000789294	NA	38	52	52
ENSG00000179833.4	SERTAD2	-2.53586	-0.883933	0.0112172	7.70592e-05	0.0293645	5.75826e-05	NA	12	22	22
ENSG00000272871.1	RP11-408A13.4	-2.53391	-0.0483046	0.0112799	0.0261028	0.135107	1.17416e-19	NA	23	40	40
ENSG00000135945.9	REV1	2.53267	0.559081	0.0113197	0.00018081	0.0629685	1.83224e-09	NA	6	28	28
ENSG00000158545.15	ZC3H18	-2.53196	-0.129606	0.0113428	0.00382356	0.10512	2.55005e-15	NA	13	34	34
ENSG00000089335.20	ZNF302	2.53057	0.186392	0.0113876	0.0019975	0.225681	8.4015e-34	NA	13	27	27
ENSG00000176087.14	SLC35A4	-2.53037	-0.337128	0.0113943	0.000511904	0.0941153	1.41776e-13	NA	11	28	28
ENSG00000269949.1	RP11-738E22.3	2.52982	0.0865614	0.0114122	0.00832841	0.117942	6.71656e-17	NA	24	46	46
ENSG00000100427.15	MLC1	-2.5257	-0.321855	0.0115467	0.000593331	0.0530292	4.70439e-08	NA	9	27	27
ENSG00000205978.5	NYNRIN	-2.52482	-0.0535848	0.0115757	0.0259143	0.152533	6.12181e-22	NA	16	27	27
ENSG00000172771.11	EFCAB12	2.52463	0.128067	0.0115819	0.00403047	0.0905327	3.80885e-13	NA	24	45	45
ENSG00000125457.13	MIF4GD	-2.52202	-0.151056	0.0116685	0.0024333	0.139033	2.74505e-20	NA	18	45	45
ENSG00000144021.2	CIAO1	2.52181	0.073149	0.0116753	0.010747	0.250006	1.011e-37	NA	10	27	27
ENSG00000162222.13	TTC9C	2.51807	0.131541	0.0117998	0.003326	0.10063	1.22387e-14	NA	12	21	21
ENSG00000167720.12	SRR	-2.51806	-0.0523589	0.0118004	0.0206056	0.244306	5.51526e-37	NA	11	18	18
ENSG00000281538.1	RP4-669P10.20	-2.51756	-0.182716	0.011817	0.00175982	0.0578731	1.10081e-08	NA	10	18	18
ENSG00000028528.14	SNX1	-2.51675	-0.174093	0.0118443	0.00182038	0.0530728	3.90074e-08	NA	23	41	41
ENSG00000124207.16	CSE1L	-2.51603	-0.610879	0.0118687	0.000155475	0.0214513	0.000553158	NA	9	16	16
ENSG00000170340.10	B3GNT2	2.51592	0.0585814	0.0118723	0.0179222	0.346674	7.76818e-56	NA	35	68	68
ENSG00000272275.1	RP11-791G15.2	2.51589	0.214396	0.0118732	0.00136059	0.0553966	2.41874e-08	NA	5	12	12
ENSG00000272221.1	XXbac-BPG181B23.7	2.51461	0.0399762	0.0119164	0.0501308	0.609751	7.94513e-133	NA	38	80	80
ENSG00000166387.11	PPFIBP2	-2.51421	-0.0513721	0.0119298	0.0201114	0.0807431	8.90957e-12	NA	46	77	77
ENSG00000146070.16	PLA2G7	2.51359	0.118358	0.011951	0.00442317	0.0406475	1.94584e-06	NA	22	47	47
ENSG00000157613.10	CREB3L1	2.51285	0.131135	0.011976	0.00282337	0.0144385	0.00484377	NA	14	29	29
ENSG00000116685.15	KIAA2013	2.51261	0.212853	0.0119842	0.00143942	0.231808	1.76303e-34	NA	11	24	24
ENSG00000120318.15	ARAP3	2.51247	0.092182	0.0119889	0.00783058	0.103022	8.96904e-15	NA	31	58	58
ENSG00000213918.10	DNASE1	2.51199	0.608819	0.0120053	0.000159132	0.0420877	9.90717e-07	NA	2	4	4
ENSG00000132749.10	TESMIN	2.51091	0.639233	0.0120421	0.000152154	0.0628023	2.31104e-09	NA	8	22	22
ENSG00000213995.11	NAXD	2.50948	0.104561	0.0120909	0.00599834	0.199936	4.28696e-29	NA	10	25	25
ENSG00000029725.16	RABEP1	-2.50915	-0.137895	0.0121024	0.0031769	0.183825	5.38614e-27	NA	23	44	44
ENSG00000167394.12	ZNF668	2.50889	0.212291	0.012111	0.00115634	0.118492	5.84906e-17	NA	12	29	29
ENSG00000047849.21	MAP4	2.50862	0.185087	0.0121204	0.0018335	0.0700825	1.7752e-10	NA	17	32	32
ENSG00000163913.11	IFT122	-2.50839	-0.481679	0.0121282	0.000311096	0.0275091	9.07671e-05	NA	7	12	12
ENSG00000144711.13	IQSEC1	2.50688	2.33542	0.01218	1.44942e-05	0.0136091	0.00635689	NA	2	9	9
ENSG00000047579.19	DTNBP1	-2.50591	-0.114796	0.0122138	0.00469735	0.147171	3.74477e-21	NA	13	31	31
ENSG00000030066.13	NUP160	-2.5028	-0.527557	0.0123214	0.000202931	0.0282083	6.49537e-05	NA	2	4	4
ENSG00000169609.13	C15orf40	-2.50017	-0.108496	0.0124134	0.00502275	0.125148	2.63687e-18	NA	17	28	28
ENSG00000093072.15	CECR1	2.50006	0.381783	0.0124173	0.000431145	0.110707	6.06088e-16	NA	7	20	20
ENSG00000168918.13	INPP5D	-2.49988	-0.307461	0.0124234	0.000617678	0.06474	1.32586e-09	NA	3	8	8
ENSG00000178952.10	TUFM	-2.49639	-0.0287734	0.0125465	0.0734199	0.569066	2.36469e-117	NA	35	55	55
ENSG00000135070.14	ISCA1	2.49427	0.572445	0.0126218	0.000178409	0.0195232	0.000933171	NA	6	16	16
ENSG00000136240.9	KDELR2	2.49265	0.0558364	0.0126794	0.0197381	0.196845	5.29763e-29	NA	8	12	12
ENSG00000131480.8	AOC2	2.48729	0.314463	0.0128721	0.000599424	0.0349312	9.83746e-06	NA	5	17	17
ENSG00000143882.10	ATP6V1C2	2.4862	0.319701	0.0129116	0.000595705	0.0215841	0.000533733	NA	8	18	18
ENSG00000232748.3	RP11-196G11.6	2.485	0.120585	0.0129551	0.00347301	0.0134776	0.00615938	NA	7	22	22
ENSG00000128266.8	GNAZ	-2.4819	-0.251825	0.0130685	0.000940198	0.0820429	4.07075e-12	NA	7	14	14
ENSG00000139190.16	VAMP1	-2.47992	-0.0514803	0.0131413	0.0219434	0.311108	6.25553e-49	NA	19	32	32
ENSG00000139546.10	TARBP2	2.47623	0.973278	0.0132779	6.33569e-05	0.0291254	6.02513e-05	NA	2	5	5
ENSG00000267838.2	AC008746.12	-2.47279	-0.0796121	0.0134061	0.00853244	0.26883	3.30789e-41	NA	9	23	23
ENSG00000178093.13	TSSK6	2.47263	0.149067	0.0134122	0.00261038	0.0483183	1.74676e-07	NA	18	34	34
ENSG00000170634.12	ACYP2	-2.46952	-0.0634973	0.0135293	0.0132926	0.0898224	5.10823e-13	NA	9	19	19
ENSG00000038219.12	BOD1L1	2.46825	0.15278	0.0135776	0.00264228	0.140905	2.21787e-20	NA	10	21	21
ENSG00000167863.11	ATP5H	2.46766	1.66461	0.0136	2.26654e-05	0.0246145	0.000230137	NA	1	4	4
ENSG00000186074.18	CD300LF	2.46617	0.198092	0.0136568	0.00144613	0.0499614	1.13344e-07	NA	11	14	14
ENSG00000159788.18	RGS12	2.46516	0.169357	0.0136952	0.00193874	0.0725684	7.99186e-11	NA	14	28	28
ENSG00000226180.3	RP11-278A23.1	2.46067	0.106099	0.0138677	0.00526222	0.0407645	1.89278e-06	NA	13	38	38
ENSG00000152229.18	PSTPIP2	-2.46043	-0.134868	0.0138771	0.00295659	0.145375	9.17315e-21	NA	17	30	30
ENSG00000196388.8	INCA1	-2.45979	-0.101419	0.0139019	0.00551361	0.0108587	0.0146414	NA	29	52	52
ENSG00000147852.15	VLDLR	-2.45836	-0.0615056	0.0139575	0.0172071	0.2716	4.78142e-42	NA	15	28	28
ENSG00000165655.16	ZNF503	-2.45688	-0.103419	0.014015	0.00549378	0.0566919	1.33182e-08	NA	25	49	49
ENSG00000154930.14	ACSS1	-2.45668	-0.247339	0.0140226	0.0010054	0.0254861	0.000170801	NA	17	32	32
ENSG00000161980.5	POLR3K	2.45634	0.180629	0.014036	0.00206204	0.279905	4.95135e-43	NA	16	50	50
ENSG00000111678.10	C12orf57	2.45631	0.315376	0.0140374	0.000755378	0.0178326	0.0017017	NA	9	15	15
ENSG00000004142.11	POLDIP2	-2.45597	-0.305357	0.0140505	0.000645348	0.0451505	4.54514e-07	NA	8	24	24
ENSG00000254054.2	RP11-156K13.3	2.45253	0.208767	0.0141857	0.001225	0.0245617	0.000237144	NA	15	29	29
ENSG00000163633.10	C4orf36	2.45016	0.167437	0.0142794	0.00182242	0.0367349	5.51105e-06	NA	9	18	18
ENSG00000176659.7	C20orf197	-2.44992	-0.0917755	0.0142889	0.0072421	0.0336206	1.63109e-05	NA	41	67	67
ENSG00000197299.10	BLM	2.44922	0.138098	0.0143167	0.00321006	0.209762	2.08301e-31	NA	20	51	51
ENSG00000116922.14	C1orf109	2.44911	0.0925071	0.0143208	0.00630689	0.112906	1.7542e-16	NA	13	23	23
ENSG00000135124.14	P2RX4	-2.44771	-0.10239	0.0143767	0.00575014	0.285628	2.67595e-44	NA	21	59	59
ENSG00000143303.11	RRNAD1	2.44463	0.254076	0.0145	0.000933963	0.0341833	1.23786e-05	NA	1	7	7
ENSG00000128203.6	ASPHD2	-2.44245	-0.0982034	0.0145878	0.00543247	0.0650709	7.81434e-10	NA	10	17	17
ENSG00000186409.14	CCDC30	-2.44237	-0.399616	0.0145914	0.000372565	0.038072	4.22603e-06	NA	8	17	17
ENSG00000105771.13	SMG9	2.44145	0.123083	0.0146284	0.00380225	0.0644487	1.50453e-09	NA	25	44	44
ENSG00000173786.16	CNP	2.44029	0.170058	0.0146753	0.00199338	0.143147	1.06191e-20	NA	10	30	30
ENSG00000274180.1	NATD1	-2.4387	-1.03852	0.0147404	5.49429e-05	0.0461135	3.05629e-07	NA	10	25	25
ENSG00000137312.14	FLOT1	-2.43838	-0.310134	0.0147534	0.000735569	0.101161	9.97265e-15	NA	44	91	91
ENSG00000159167.11	STC1	2.43636	0.415371	0.0148359	0.00031581	0.0108396	0.0150142	NA	3	11	11
ENSG00000243725.6	TTC4	-2.4362	-0.106037	0.0148425	0.00515719	0.18909	2.0668e-27	NA	20	46	46
ENSG00000100307.12	CBX7	2.4348	0.695134	0.0149	0.000115313	0.0132819	0.00694795	NA	1	1	1
ENSG00000149089.12	APIP	-2.43469	-0.0880598	0.0149046	0.00712671	0.230689	2.57656e-34	NA	20	38	38
ENSG00000136478.7	TEX2	2.42757	0.537015	0.0152004	0.000195122	0.0205586	0.000759874	NA	3	6	6
ENSG00000240038.6	AMY2B	-2.42201	-0.314933	0.0154348	0.000663779	0.0482394	2.06715e-07	NA	4	7	7
ENSG00000139746.15	RBM26	2.42166	0.273752	0.0154497	0.000804669	0.0150609	0.00374859	NA	21	35	35
ENSG00000065060.16	UHRF1BP1	-2.42093	-0.0537095	0.015481	0.0171741	0.399006	1.76115e-68	NA	20	34	34
ENSG00000284526.1	RP11-666A8.13	-2.42018	-0.109562	0.015513	0.00650972	0.121281	1.16225e-17	NA	31	79	79
ENSG00000173226.16	IQCB1	2.4177	0.0415797	0.015619	0.0281725	0.500112	8.84029e-95	NA	31	60	60
ENSG00000103047.7	TANGO6	-2.41568	-0.645617	0.0157058	0.000117412	0.0328823	1.90096e-05	NA	4	12	12
ENSG00000163807.5	KIAA1143	-2.41436	-0.159641	0.0157628	0.00214925	0.172245	3.11514e-25	NA	13	36	36
ENSG00000180185.11	FAHD1	2.41238	0.0702624	0.0158485	0.0109944	0.242647	1.66346e-36	NA	15	29	29
ENSG00000151692.14	RNF144A	2.4121	0.171102	0.0158608	0.0018324	0.0383596	3.96609e-06	NA	8	19	19
ENSG00000109756.8	RAPGEF2	-2.41122	-0.411017	0.0158993	0.000310285	0.0582439	7.99104e-09	NA	7	16	16
ENSG00000226125.1	LINC01907	-2.40948	-0.16878	0.0159751	0.00236876	0.036617	5.41936e-06	NA	5	6	6
ENSG00000143942.4	CHAC2	-2.408	-0.196606	0.0160403	0.00125024	0.0218882	0.000483398	NA	8	12	12
ENSG00000100418.7	DESI1	-2.40671	-0.0896016	0.0160971	0.00688604	0.127113	2.83997e-18	NA	17	31	31
ENSG00000137449.15	CPEB2	-2.40628	-0.371273	0.0161161	0.000381234	0.0632353	1.2382e-09	NA	5	7	7
ENSG00000182952.4	HMGN4	-2.4062	-0.0805325	0.0161193	0.00856384	0.30722	6.62775e-48	NA	27	58	58
ENSG00000254685.6	FPGT	2.40609	0.145148	0.0161243	0.00245678	0.230278	2.10207e-34	NA	13	22	22
ENSG00000160972.9	PPP1R16A	2.40603	0.0445856	0.016127	0.0264397	0.26353	3.9052e-41	NA	19	39	39
ENSG00000146457.14	WTAP	2.40597	0.11449	0.0161295	0.0045104	0.13211	4.97764e-19	NA	3	8	8
ENSG00000182173.12	TSEN54	2.40429	0.548398	0.016204	0.00017286	0.0242223	0.000256046	NA	9	14	14
ENSG00000141564.13	RPTOR	-2.40319	-0.137548	0.0162526	0.00295553	0.123048	8.01582e-18	NA	15	27	27
ENSG00000177427.12	MIEF2	2.4023	0.140333	0.0162923	0.00327593	0.0247656	0.000218466	NA	18	45	45
ENSG00000198865.9	CCDC152	-2.40218	-0.162077	0.0162978	0.00186719	0.0321638	2.33527e-05	NA	17	32	32
ENSG00000211456.10	SACM1L	-2.40179	-0.300457	0.0163152	0.000635891	0.122507	1.86646e-17	NA	33	88	88
ENSG00000140386.12	SCAPER	-2.40115	-0.0452847	0.0163436	0.0226947	0.377437	7.94483e-63	NA	19	45	45
ENSG00000186184.16	POLR1D	-2.40008	-0.120553	0.0163914	0.0040173	0.224539	3.45893e-33	NA	33	79	79
ENSG00000136371.10	MTHFS	-2.39629	-0.229248	0.0165619	0.000950363	0.10712	1.61872e-15	NA	20	43	43
ENSG00000232837.1	LINC01700	2.39604	0.215794	0.0165734	0.00140099	0.0456091	4.18014e-07	NA	11	29	29
ENSG00000125611.15	CHCHD5	-2.39599	-0.166657	0.0165756	0.00187323	0.0525128	5.11482e-08	NA	15	30	30
ENSG00000164751.14	PEX2	-2.39289	-0.547354	0.0167163	0.000190397	0.0246699	0.000211283	NA	14	25	25
ENSG00000108950.11	FAM20A	2.39238	0.105884	0.0167397	0.00543612	0.335617	1.26953e-54	NA	30	59	59
ENSG00000184110.14	EIF3C	-2.39175	-0.146703	0.0167684	0.00265064	0.0413147	1.49871e-06	NA	8	13	13
ENSG00000162736.15	NCSTN	2.3907	0.0934767	0.0168162	0.00665097	0.407603	4.02991e-70	NA	29	59	59
ENSG00000182362.13	YBEY	2.38886	0.0259761	0.0169008	0.0898538	0.444902	1.26927e-78	NA	38	81	81
ENSG00000004779.9	NDUFAB1	-2.38746	-0.181375	0.0169652	0.0016596	0.0437758	7.26659e-07	NA	21	45	45
ENSG00000188986.6	NELFB	2.38575	0.344787	0.0170443	0.00066374	0.0402181	1.8336e-06	NA	16	33	33
ENSG00000168026.18	TTC21A	2.38234	0.215387	0.0172032	0.00129126	0.0202554	0.000805131	NA	11	16	16
ENSG00000156968.8	MPV17L	2.38196	0.0530771	0.017221	0.0183457	0.15368	4.47334e-22	NA	11	25	25
ENSG00000197894.10	ADH5	2.37896	0.101598	0.0173613	0.00500581	0.204116	8.30372e-30	NA	46	86	86
ENSG00000186908.14	ZDHHC17	2.37785	0.198368	0.0174139	0.00157919	0.0303728	4.01095e-05	NA	33	82	82
ENSG00000167555.13	ZNF528	-2.37751	-0.0757936	0.0174298	0.0104191	0.103064	7.78985e-15	NA	6	9	9
ENSG00000171067.10	C11orf24	-2.3774	-0.148856	0.0174353	0.00256737	0.0429572	8.45344e-07	NA	15	40	40
ENSG00000139044.10	B4GALNT3	-2.37717	-0.0303149	0.0174458	0.0661859	0.613225	6.4196e-133	NA	11	22	22
ENSG00000139505.11	MTMR6	-2.37667	-0.2529	0.0174697	0.000816365	0.116307	6.71367e-17	NA	18	38	38
ENSG00000163833.7	FBXO40	2.37263	0.138241	0.0176619	0.00261412	0.0386455	3.40935e-06	NA	19	30	30
ENSG00000174123.10	TLR10	2.3712	0.242511	0.0177306	0.000924843	0.0251219	0.000197101	NA	24	42	42
ENSG00000184990.12	SIVA1	-2.3702	-0.322758	0.0177785	0.00050345	0.0460733	3.8422e-07	NA	6	13	13
ENSG00000186193.8	SAPCD2	-2.36823	-0.569076	0.0178732	0.000185665	0.415488	1.04918e-71	NA	2	8	8
ENSG00000184730.10	APOBR	2.36805	0.472809	0.017882	0.000293354	0.0190015	0.00123935	NA	14	25	25
ENSG00000122912.14	SLC25A16	2.36653	0.323631	0.0179558	0.000532898	0.0301967	3.85833e-05	NA	9	17	17
ENSG00000121775.17	TMEM39B	2.36557	0.224344	0.0180021	0.00113747	0.0176196	0.00180573	NA	8	9	9
ENSG00000175567.8	UCP2	-2.36487	-0.0771172	0.0180362	0.00816016	0.275845	3.56884e-42	NA	12	21	21
ENSG00000177885.13	GRB2	-2.36351	-0.586829	0.018103	0.000143965	0.0316631	2.4666e-05	NA	2	11	11
ENSG00000143442.21	POGZ	-2.36331	-0.145578	0.0181126	0.00276331	0.198274	2.4885e-29	NA	19	32	32
ENSG00000283199.1	ABC13-47488600E17.1	2.36331	0.0811043	0.0181126	0.00923593	0.048361	1.4542e-07	NA	30	59	59
ENSG00000136147.17	PHF11	2.36108	0.134937	0.0182219	0.00416635	0.179099	8.64584e-26	NA	26	61	61
ENSG00000078804.12	TP53INP2	-2.36008	-0.198485	0.018271	0.00128235	0.0188072	0.00125607	NA	8	14	14
ENSG00000065268.10	WDR18	-2.35978	-0.083543	0.0182857	0.00759933	0.40133	1.1306e-67	NA	14	28	28
ENSG00000240859.1	AC093627.10	2.35857	0.509193	0.0183455	0.000226931	0.140721	1.99252e-20	NA	6	11	11
ENSG00000021488.12	SLC7A9	2.35707	0.0854846	0.0184199	0.00687582	0.0716283	1.76577e-10	NA	14	23	23
ENSG00000107317.12	PTGDS	-2.35643	-0.0628009	0.0184514	0.0132365	0.217106	6.44479e-32	NA	14	21	21
ENSG00000164597.13	COG5	2.35588	0.0410763	0.0184791	0.0301905	0.377478	3.14421e-64	NA	18	30	30
ENSG00000114779.19	ABHD14B	-2.35546	-40.368	0.0185	3.18325e-08	0.0413303	1.41026e-06	NA	1	7	7
ENSG00000120262.9	CCDC170	-2.35545	-0.0930679	0.0185004	0.00542686	0.0725513	9.14712e-11	NA	6	20	20
ENSG00000115216.13	NRBP1	2.35236	0.144085	0.0186547	0.00280225	0.0755656	3.03822e-11	NA	17	35	35
ENSG00000103811.15	CTSH	-2.34776	-0.0358692	0.0188869	0.0399772	0.341062	6.55606e-56	NA	10	16	16
ENSG00000234719.8	NPIPB2	-2.34634	-0.0193201	0.0189587	0.138981	0.43591	1.73028e-76	NA	7	13	13
ENSG00000006015.17	C19orf60	-2.34068	-0.0649419	0.0192486	0.0133564	0.259119	1.91926e-39	NA	12	19	19
ENSG00000127054.20	INTS11	2.33906	0.240195	0.0193323	0.00112937	0.0417291	9.28835e-07	NA	8	21	21
ENSG00000082996.19	RNF13	-2.33847	-0.315167	0.0193627	0.000498755	0.0846189	1.58523e-12	NA	8	18	18
ENSG00000137266.14	SLC22A23	2.33698	0.222376	0.0194402	0.00100159	0.0496192	1.34442e-07	NA	8	18	18
ENSG00000155158.20	TTC39B	2.3341	0.326901	0.0195906	0.000445183	0.236441	1.79162e-35	NA	2	15	15
ENSG00000132481.6	TRIM47	-2.3328	-0.21056	0.0196586	0.00138794	0.0242185	0.000239594	NA	3	8	8
ENSG00000100294.12	MCAT	2.33009	0.127948	0.0198013	0.00336572	0.0257611	0.000154645	NA	35	81	81
ENSG00000266472.5	MRPS21	2.32669	0.229088	0.0199819	0.000993914	0.0409361	1.75066e-06	NA	7	9	9
ENSG00000142208.15	AKT1	2.32592	2.39018	0.0200228	1.06154e-05	0.0301228	3.8257e-05	NA	2	9	9
ENSG00000272989.1	LINC02012	-2.32551	-0.152101	0.0200448	0.00227844	0.0173041	0.00206949	NA	10	20	20
ENSG00000091039.16	OSBPL8	2.32453	0.13702	0.0200969	0.00321404	0.172797	3.98083e-25	NA	19	35	35
ENSG00000184381.18	PLA2G6	-2.32406	-0.0936691	0.020122	0.00578393	0.0982713	2.76659e-14	NA	4	4	4
ENSG00000178977.3	LINC00324	-2.32039	-0.127296	0.0203198	0.00295491	0.053399	3.75546e-08	NA	13	26	26
ENSG00000128271.21	ADORA2A	2.32003	0.195882	0.0203395	0.00126116	0.07617	1.54524e-11	NA	15	32	32
ENSG00000182393.2	IFNL1	-2.31798	-0.460682	0.0204503	0.000237845	0.0183825	0.0014325	NA	2	6	6
ENSG00000042445.13	RETSAT	-2.31716	-0.0733021	0.0204949	0.00787573	0.243035	3.45799e-36	NA	19	36	36
ENSG00000085491.15	SLC25A24	2.31533	0.0966778	0.0205946	0.00559674	0.298399	6.30738e-47	NA	8	16	16
ENSG00000272086.1	CTD-2186M15.3	2.31445	0.245109	0.0206433	0.00107915	0.0171841	0.00214029	NA	11	21	21
ENSG00000116299.16	KIAA1324	-2.31439	-0.0197902	0.0206464	0.122496	0.489248	1.86561e-91	NA	35	63	63
ENSG00000267302.5	RP11-178C3.2	-2.31352	-0.119612	0.0206943	0.00486673	0.0252889	0.000144116	NA	10	19	19
ENSG00000108561.8	C1QBP	-2.31345	-0.397497	0.020698	0.00035372	0.019602	0.00103328	NA	13	18	18
ENSG00000198156.10	NPIPB6	-2.31334	-0.12862	0.0207038	0.00369504	0.02538	0.000179186	NA	6	10	10
ENSG00000158669.11	GPAT4	2.31249	0.127349	0.0207506	0.00315089	0.107254	1.86936e-15	NA	13	32	32
ENSG00000073737.16	DHRS9	-2.31219	-0.047327	0.0207673	0.025683	0.297211	4.91819e-47	NA	19	32	32
ENSG00000183172.8	SMDT1	-2.31112	-0.0252151	0.0208261	0.0754806	0.621148	4.19896e-136	NA	16	26	26
ENSG00000160282.13	FTCD	2.31036	0.118275	0.0208684	0.00400773	0.0340256	1.36546e-05	NA	9	17	17
ENSG00000178074.5	C2orf69	2.30801	0.344949	0.0209985	0.000453651	0.0422634	1.1437e-06	NA	15	33	33
ENSG00000204428.12	LY6G5C	2.30749	0.042918	0.0210275	0.0283129	0.48395	1.49184e-89	NA	7	19	19
ENSG00000215529.12	EFCAB8	-2.30641	-0.201736	0.0210877	0.00118526	0.0467433	2.56683e-07	NA	16	52	52
ENSG00000114331.13	ACAP2	2.30609	2.30507	0.0211058	1.11988e-05	0.0186718	0.00137515	NA	2	4	4
ENSG00000197054.11	ZNF763	2.30422	0.139919	0.0212102	0.00219512	0.0795992	6.668e-12	NA	14	28	28
ENSG00000113845.9	TIMMDC1	-2.30144	-0.271731	0.0213667	0.000635446	0.020061	0.000905612	NA	20	35	35
ENSG00000189171.14	S100A13	-2.29969	-0.0836815	0.021466	0.00729084	0.190469	8.88316e-28	NA	8	19	19
ENSG00000187796.13	CARD9	-2.29916	-0.113377	0.021496	0.00383233	0.207774	2.08923e-30	NA	12	25	25
ENSG00000224397.5	SMIM25	2.29684	0.267087	0.0216276	0.000690987	0.0878255	4.83541e-13	NA	12	22	22
ENSG00000244045.12	TMEM199	-2.29668	-0.876223	0.0216369	6.42619e-05	0.117129	8.92358e-17	NA	5	12	12
ENSG00000067167.7	TRAM1	2.29654	0.207896	0.0216452	0.00122319	0.0561021	1.87257e-08	NA	13	15	15
ENSG00000111452.12	ADGRD1	-2.29635	-0.16758	0.0216561	0.00179987	0.0207032	0.000706625	NA	20	46	46
ENSG00000231925.11	TAPBP	-2.29627	-0.437287	0.0216602	0.000265789	0.054034	3.55222e-08	NA	5	15	15
ENSG00000103549.21	RNF40	2.29482	0.393581	0.0217433	0.000309831	0.0659486	8.99195e-10	NA	2	15	15
ENSG00000081014.10	AP4E1	2.29288	0.309827	0.0218552	0.000512886	0.109605	1.0557e-15	NA	6	16	16
ENSG00000259548.1	RP11-38G5.2	2.29065	0.0390305	0.0219839	0.0259365	0.181398	1.10877e-26	NA	17	44	44
ENSG00000079277.19	MKNK1	2.28953	0.224965	0.0220486	0.00101014	0.26878	7.69891e-41	NA	3	9	9
ENSG00000142252.10	GEMIN7	2.28936	0.323201	0.0220587	0.000487992	0.0435908	6.15114e-07	NA	9	19	19
ENSG00000151458.11	ANKRD50	2.28888	1.49363	0.0220865	2.35626e-05	0.0349598	1.04584e-05	NA	7	32	32
ENSG00000184056.14	VPS33B	2.28617	0.126741	0.0222443	0.00311231	0.163301	1.18228e-23	NA	16	27	27
ENSG00000173209.22	AHSA2	2.28558	0.0540704	0.0222789	0.0165396	0.507542	2.11399e-96	NA	15	35	35
ENSG00000105483.17	CARD8	2.28333	0.235073	0.0224108	0.000842203	0.0569535	1.29203e-08	NA	31	60	60
ENSG00000121101.15	TEX14	-2.28312	-0.28145	0.0224231	0.00066249	0.010468	0.015167	NA	2	5	5
ENSG00000142185.16	TRPM2	2.28286	0.0653561	0.0224387	0.0104336	0.153667	2.79726e-22	NA	38	79	79
ENSG00000178209.14	PLEC	2.27928	0.0633267	0.0226505	0.0123362	0.436165	1.12506e-76	NA	11	33	33
ENSG00000187741.14	FANCA	2.27893	0.232329	0.0226713	0.00100995	0.272756	4.96364e-42	NA	11	29	29
ENSG00000229474.6	PATL2	2.27695	0.166201	0.0227895	0.00216396	0.036724	5.11893e-06	NA	11	20	20
ENSG00000157856.10	DRC1	2.27648	0.145689	0.0228171	0.00245899	0.0225258	0.000390637	NA	14	33	33
ENSG00000178852.15	EFCAB13	2.27599	0.0908182	0.0228468	0.00606764	0.0984758	3.56637e-14	NA	21	48	48
ENSG00000090857.13	PDPR	2.27501	0.0750824	0.0229053	0.00842137	0.163787	9.06558e-24	NA	8	23	23
ENSG00000184903.9	IMMP2L	-2.27482	-0.0957439	0.022917	0.00561575	0.0710336	1.29961e-10	NA	12	24	24
ENSG00000110888.17	CAPRIN2	-2.27159	-0.217499	0.0231112	0.00103868	0.0940877	9.79167e-14	NA	10	23	23
ENSG00000144136.10	SLC20A1	-2.27148	-0.135217	0.0231181	0.00311449	0.027657	9.30465e-05	NA	20	47	47
ENSG00000095261.13	PSMD5	-2.27069	-0.281131	0.0231656	0.000620228	0.0238311	0.000285932	NA	6	13	13
ENSG00000141682.11	PMAIP1	-2.27052	-0.350068	0.0231762	0.00043815	0.0188293	0.00125054	NA	11	31	31
ENSG00000270964.1	RP11-502I4.3	2.26969	0.04725	0.0232265	0.0221547	0.0982384	3.64932e-14	NA	36	62	62
ENSG00000125450.10	NUP85	2.26848	0.183433	0.0232998	0.00157809	0.492903	1.97279e-91	NA	6	10	10
ENSG00000116161.17	CACYBP	-2.26824	-0.247976	0.0233144	0.000814408	0.0550741	2.31369e-08	NA	4	12	12
ENSG00000156239.11	N6AMT1	-2.26743	-0.153143	0.0233642	0.00212953	0.0407472	1.83581e-06	NA	13	32	32
ENSG00000233895.1	RP1-122P22.2	-2.26701	-0.0785829	0.0233898	0.00754843	0.0328044	1.99312e-05	NA	11	28	28
ENSG00000114354.13	TFG	-2.26455	-0.0760017	0.0235406	0.00843973	0.167517	1.10934e-24	NA	15	23	23
ENSG00000173653.7	RCE1	2.2625	0.402387	0.0236668	0.000333032	0.0369152	5.19491e-06	NA	9	22	22
ENSG00000276070.4	CCL4L2	-2.25951	-0.165097	0.0238517	0.00286244	0.210947	1.96066e-31	NA	10	27	27
ENSG00000138061.11	CYP1B1	-2.2587	-0.124019	0.0239019	0.00326691	0.0353647	9.10052e-06	NA	29	62	62
ENSG00000198740.8	ZNF652	-2.25782	-0.300644	0.0239569	0.000525202	0.0139209	0.00562813	NA	9	29	29
ENSG00000197785.13	ATAD3A	-2.25719	-0.294928	0.023996	0.0006015	0.0344688	1.03314e-05	NA	11	27	27
ENSG00000161265.14	U2AF1L4	-2.25588	-0.0643123	0.0240781	0.00986286	0.558513	8.77918e-114	NA	16	39	39
ENSG00000183520.11	UTP11	2.25576	0.433407	0.0240854	0.000322183	0.0526849	4.91769e-08	NA	9	26	26
ENSG00000144118.13	RALB	-2.25421	-0.722056	0.0241832	8.80174e-05	0.0392748	2.99376e-06	NA	14	35	35
ENSG00000117448.13	AKR1A1	-2.25415	-0.7479	0.0241869	8.53531e-05	0.017477	0.00188444	NA	2	4	4
ENSG00000104228.12	TRIM35	-2.25386	-0.159812	0.0242047	0.00174857	0.0973135	3.74633e-14	NA	8	22	22
ENSG00000256582.1	RP11-75L1.1	2.25236	0.0907537	0.0242997	0.00571999	0.0601101	5.19421e-09	NA	24	44	44
ENSG00000148481.13	MINDY3	-2.25217	-0.208258	0.0243118	0.00110323	0.0450351	3.85918e-07	NA	5	16	16
ENSG00000141698.16	NT5C3B	-2.2521	-0.0611515	0.024316	0.0128689	0.661679	1.19935e-154	NA	5	17	17
ENSG00000150433.9	TMEM218	-2.251	-3.60748	0.0243855	4.84914e-06	0.0452725	4.54616e-07	NA	2	13	13
ENSG00000206190.11	ATP10A	2.25023	0.27888	0.0244346	0.000632983	0.0753361	5.07651e-11	NA	16	24	24
ENSG00000093000.18	NUP50	-2.24804	-0.159251	0.0245737	0.00189675	0.240449	4.60235e-36	NA	11	26	26
ENSG00000065485.19	PDIA5	2.24776	0.112435	0.0245918	0.00419958	0.0401402	2.13357e-06	NA	34	52	52
ENSG00000181240.13	SLC25A41	-2.24672	-0.0382762	0.0246582	0.0368952	0.193555	4.11515e-28	NA	38	86	86
ENSG00000169313.9	P2RY12	2.24664	0.187435	0.0246629	0.00155604	0.0324023	2.24348e-05	NA	9	27	27
ENSG00000099331.13	MYO9B	2.24661	0.242082	0.0246649	0.000784243	0.0326917	1.92208e-05	NA	7	15	15
ENSG00000116574.5	RHOU	2.24623	0.242531	0.0246894	0.00103714	0.0355505	8.21471e-06	NA	13	25	25
ENSG00000112159.11	MDN1	2.24454	1.32227	0.0247974	2.37147e-05	0.0150776	0.00379365	NA	9	18	18
ENSG00000183150.7	GPR19	-2.24215	-0.0391863	0.0249518	0.031305	0.11733	6.22584e-17	NA	25	40	40
ENSG00000070404.9	FSTL3	2.24102	0.130109	0.0250251	0.00339969	0.0314085	3.00825e-05	NA	9	14	14
ENSG00000204084.12	INPP5B	2.24051	0.035637	0.0250576	0.0449543	0.4415	4.91312e-78	NA	15	23	23
ENSG00000168268.10	NT5DC2	2.23919	0.0837173	0.0251437	0.00733289	0.176854	1.12721e-25	NA	21	43	43
ENSG00000143811.18	PYCR2	-2.23891	-0.399361	0.0251616	0.000422259	0.13919	5.19456e-20	NA	6	21	21
ENSG00000076924.11	XAB2	-2.23824	-0.232931	0.0252054	0.000819462	0.117718	5.41244e-17	NA	21	35	35
ENSG00000162881.6	OXER1	2.23798	0.121709	0.0252225	0.00328917	0.233872	8.79138e-35	NA	17	34	34
ENSG00000163545.8	NUAK2	-2.2374	-0.151266	0.0252602	0.00222805	0.202104	1.0059e-29	NA	16	35	35
ENSG00000183722.7	LHFP	2.2335	0.171453	0.0255162	0.00145083	0.0262783	0.000135471	NA	20	38	38
ENSG00000100285.9	NEFH	2.23261	0.659521	0.0255745	9.43826e-05	0.0249715	0.000186848	NA	5	12	12
ENSG00000111666.10	CHPT1	2.23034	0.265667	0.025725	0.000678847	0.156322	1.15873e-22	NA	10	31	31
ENSG00000274265.4	CH17-189H20.1	-2.22987	-0.880248	0.0257564	4.19131e-05	0.112248	4.06966e-16	NA	2	24	24
ENSG00000175445.14	LPL	2.22956	0.0481961	0.0257766	0.0187044	0.111914	4.15239e-16	NA	13	31	31
ENSG00000198734.10	F5	-2.22945	-0.320009	0.0257841	0.000444961	0.248608	1.14786e-37	NA	20	54	54
ENSG00000137757.10	CASP5	2.22869	0.338228	0.0258347	0.000401675	0.0339417	1.32122e-05	NA	10	17	17
ENSG00000163590.13	PPM1L	-2.22799	-0.896884	0.0258814	5.35701e-05	0.0111403	0.0125572	NA	4	10	10
ENSG00000108852.14	MPP2	2.22748	0.182921	0.0259155	0.00144288	0.0566861	1.38412e-08	NA	6	12	12
ENSG00000107020.9	PLGRKT	2.22735	0.0845806	0.0259239	0.00631806	0.128994	1.33803e-18	NA	8	16	16
ENSG00000197183.14	NOL4L	-2.22578	-0.225978	0.0260289	0.000957784	0.0799331	9.7176e-12	NA	21	54	54
ENSG00000185730.7	ZNF696	-2.2246	-0.137961	0.0261081	0.0025692	0.0812352	8.42217e-12	NA	10	22	22
ENSG00000101290.13	CDS2	-2.22222	-0.294719	0.0262687	0.000546568	0.227426	3.39552e-34	NA	5	18	18
ENSG00000188171.15	ZNF626	2.21938	0.0861302	0.0264611	0.00667013	0.123911	5.71934e-18	NA	21	47	47
ENSG00000141469.16	SLC14A1	-2.21821	-0.15302	0.0265408	0.00201294	0.0404974	1.96337e-06	NA	19	38	38
ENSG00000198000.11	NOL8	-2.21791	-0.137182	0.0265611	0.0024912	0.0471308	2.3676e-07	NA	19	28	28
ENSG00000168646.12	AXIN2	2.21781	0.254382	0.0265677	0.000729087	0.02777	8.47149e-05	NA	6	19	19
ENSG00000056736.9	IL17RB	2.21723	0.0498881	0.0266075	0.0193091	0.0853986	1.40862e-12	NA	13	24	24
ENSG00000143155.12	TIPRL	-2.217	-0.179097	0.0266233	0.00206063	0.0580531	9.17028e-09	NA	8	21	21
ENSG00000142233.11	NTN5	2.21694	0.0982186	0.0266271	0.00443826	0.0315573	2.754e-05	NA	26	62	62
ENSG00000167291.15	TBC1D16	2.21515	0.126621	0.0267494	0.00310829	0.0518377	6.56328e-08	NA	15	28	28
ENSG00000143149.12	ALDH9A1	-2.2145	-0.109409	0.0267947	0.00407062	0.0309122	3.29304e-05	NA	28	62	62
ENSG00000136141.14	LRCH1	2.21363	0.318787	0.0268542	0.000474267	0.0551058	1.971e-08	NA	7	21	21
ENSG00000182004.12	SNRPE	-2.21354	-0.347387	0.0268603	0.000354737	0.031229	2.85178e-05	NA	5	7	7
ENSG00000111275.12	ALDH2	-2.21342	-0.137468	0.026869	0.00235052	0.0468273	2.70706e-07	NA	5	7	7
ENSG00000183605.16	SFXN4	2.21302	0.0624025	0.0268962	0.0119441	0.33413	3.52393e-53	NA	4	10	10
ENSG00000162972.10	MAIP1	2.21297	0.634432	0.0269	0.000120491	0.0846713	2.49629e-12	NA	1	8	8
ENSG00000112799.8	LY86	2.21283	0.136967	0.0269093	0.00248628	0.192221	6.2976e-29	NA	17	43	43
ENSG00000077097.15	TOP2B	-2.21034	-0.308486	0.0270815	0.000430833	0.0190504	0.00119143	NA	8	12	12
ENSG00000142961.14	MOB3C	2.21023	0.145518	0.0270891	0.00226157	0.167389	2.49412e-24	NA	7	12	12
ENSG00000197562.9	RAB40C	-2.20805	-0.173775	0.0272408	0.00147037	0.0993829	2.4206e-14	NA	9	21	21
ENSG00000104936.17	DMPK	-2.20718	-0.3475	0.0273018	0.000379985	0.0743333	7.09397e-11	NA	5	14	14
ENSG00000269843.1	CTC-490E21.10	2.20678	0.245218	0.0273293	0.000772888	0.0230295	0.000371375	NA	6	13	13
ENSG00000085265.10	FCN1	-2.20428	-0.0449782	0.0275048	0.0217517	0.397002	6.58153e-68	NA	23	51	51
ENSG00000185344.13	ATP6V0A2	2.20106	0.116607	0.0277316	0.00319576	0.103793	4.93702e-15	NA	12	18	18
ENSG00000007516.13	BAIAP3	-2.20003	-0.0491133	0.0278047	0.0197406	0.181736	2.28646e-26	NA	23	43	43
ENSG00000124562.9	SNRPC	2.19981	6.15373	0.0278205	1.098e-06	0.0265026	0.000127569	NA	6	13	13
ENSG00000183474.15	GTF2H2C	2.1991	0.156766	0.0278707	0.00363821	0.130082	1.03338e-18	NA	23	56	56
ENSG00000145781.8	COMMD10	2.19866	0.452376	0.0279023	0.000231608	0.0396458	2.15317e-06	NA	5	9	9
ENSG00000180340.6	FZD2	2.19862	0.324886	0.0279048	0.000400763	0.0462526	3.09652e-07	NA	5	9	9
ENSG00000173113.6	TRMT112	2.19848	0.273106	0.027915	0.000584298	0.123107	1.17968e-17	NA	9	31	31
ENSG00000129595.12	EPB41L4A	2.19633	0.181636	0.0280686	0.0015565	0.0501221	1.07167e-07	NA	25	46	46
ENSG00000165118.14	C9orf64	2.19597	0.780297	0.0280939	6.75311e-05	0.0217147	0.000525069	NA	2	3	3
ENSG00000119636.15	BBOF1	-2.19534	-0.2544	0.0281394	0.000772285	0.0601348	5.30573e-09	NA	28	49	49
ENSG00000095397.13	WHRN	-2.19512	-0.130073	0.028155	0.00257334	0.119754	2.56896e-17	NA	16	34	34
ENSG00000162522.10	KIAA1522	2.19478	0.132602	0.0281797	0.00267274	0.0621444	1.966e-09	NA	14	32	32
ENSG00000163083.5	INHBB	-2.19301	-0.857123	0.0283063	6.25261e-05	0.0115615	0.0116981	NA	2	5	5
ENSG00000222041.10	CYTOR	-2.19297	-0.323308	0.0283098	0.000491099	0.10673	2.52619e-15	NA	7	15	15
ENSG00000108039.17	XPNPEP1	2.1926	0.147635	0.0283365	0.0020568	0.0318528	2.64218e-05	NA	13	17	17
ENSG00000146166.16	LGSN	-2.19195	-0.0261707	0.0283832	0.0636116	0.321032	9.57398e-51	NA	11	25	25
ENSG00000196704.11	AMZ2	-2.19122	-0.109607	0.0284361	0.00400356	0.0557711	1.81824e-08	NA	8	18	18
ENSG00000170638.9	TRABD	2.19095	0.121039	0.0284555	0.00324878	0.165943	3.47697e-24	NA	27	67	67
ENSG00000169583.12	CLIC3	-2.19067	-0.167601	0.0284754	0.00159205	0.0694881	3.37167e-10	NA	7	13	13
ENSG00000162869.15	PPP1R21	-2.19004	-0.198189	0.0285216	0.00123128	0.035644	8.32309e-06	NA	24	43	43
ENSG00000162302.12	RPS6KA4	-2.18948	-0.224829	0.0285617	0.000899308	0.194289	6.35887e-29	NA	8	28	28
ENSG00000146576.12	C7orf26	-2.18935	-0.118841	0.0285717	0.00336541	0.102365	7.51326e-15	NA	19	48	48
ENSG00000198171.12	DDRGK1	-2.1888	-0.858499	0.0286116	6.57903e-05	0.10804	9.38486e-16	NA	4	15	15
ENSG00000155506.16	LARP1	-2.18864	-0.194069	0.0286233	0.00126106	0.393031	8.45688e-66	NA	16	36	36
ENSG00000155530.2	LRGUK	2.18781	0.0245258	0.0286836	0.0743599	0.195819	1.25414e-28	NA	26	52	52
ENSG00000105447.12	GRWD1	2.18482	0.12751	0.0289024	0.00307931	0.0930544	1.35888e-13	NA	7	13	13
ENSG00000102699.5	PARP4	-2.18466	-0.735218	0.0289139	8.08768e-05	0.0844975	2.69574e-12	NA	11	22	22
ENSG00000126467.10	TSKS	2.18431	0.0483344	0.0289392	0.0312052	0.376852	1.07588e-62	NA	8	19	19
ENSG00000116791.13	CRYZ	-2.18412	-0.0839699	0.0289532	0.00619582	0.433783	7.03184e-77	NA	19	60	60
ENSG00000092295.11	TGM1	-2.18364	-0.0953158	0.0289891	0.0045786	0.0471553	2.67121e-07	NA	13	29	29
ENSG00000124713.5	GNMT	2.18328	0.0476239	0.029015	0.0199165	0.167643	2.92645e-24	NA	6	10	10
ENSG00000132793.11	LPIN3	-2.18236	-0.131824	0.0290827	0.00287677	0.0135535	0.0061924	NA	13	28	28
ENSG00000170955.9	PRKCDBP	2.18165	0.0562845	0.0291352	0.0154384	0.223583	3.68362e-33	NA	42	88	88
ENSG00000153317.14	ASAP1	-2.1812	-0.133935	0.0291684	0.00266601	0.153026	4.89743e-22	NA	15	23	23
ENSG00000236104.2	ZBTB22	-2.17851	-0.173099	0.0293682	0.0015442	0.050166	9.11635e-08	NA	5	8	8
ENSG00000088766.11	CRLS1	2.17849	0.68712	0.0293697	9.93017e-05	0.0248561	0.000208663	NA	7	14	14
ENSG00000227359.1	AC017074.2	-2.17698	-0.0799122	0.0294823	0.00666419	0.0500353	9.70223e-08	NA	18	39	39
ENSG00000161011.19	SQSTM1	-2.1767	-0.241683	0.0295028	0.000784255	0.0291601	4.97581e-05	NA	5	7	7
ENSG00000176731.11	C8orf59	2.17653	0.109304	0.0295157	0.00383344	0.0869983	1.04521e-12	NA	6	14	14
ENSG00000160193.11	WDR4	-2.17499	-0.430897	0.0296306	0.000212486	0.0780285	2.03332e-11	NA	4	13	13
ENSG00000100577.18	GSTZ1	-2.17309	-0.170869	0.0297733	0.00158876	0.0711706	1.59883e-10	NA	4	13	13
ENSG00000050344.8	NFE2L3	-2.17289	-0.203057	0.0297883	0.00111493	0.0745074	5.43339e-11	NA	2	8	8
ENSG00000214226.8	C17orf67	-2.1726	-0.134496	0.0298101	0.00285896	0.0211065	0.000669236	NA	29	57	57
ENSG00000170458.13	CD14	2.17195	0.401241	0.0298595	0.000322899	0.041392	1.23899e-06	NA	2	3	3
ENSG00000157110.15	RBPMS	-2.17099	-2.82008	0.0299322	9.65441e-06	0.0157435	0.00316837	NA	2	7	7
ENSG00000179526.16	SHARPIN	-2.17096	-0.212656	0.0299346	0.00124122	0.011478	0.0121525	NA	13	36	36
ENSG00000282021.1	CTD-2336O2.3	-2.17012	-0.0306446	0.029998	0.0484218	0.1934	3.12606e-28	NA	4	4	4
ENSG00000113558.18	SKP1	-2.16904	-0.466672	0.0300799	0.000188457	0.0165965	0.00246465	NA	4	17	17
ENSG00000205517.12	RGL3	-2.16817	-0.117248	0.0301454	0.00341489	0.0667091	5.7806e-10	NA	4	7	7
ENSG00000242372.6	EIF6	2.16808	0.097566	0.0301525	0.00421876	0.150529	2.42415e-22	NA	30	60	60
ENSG00000172244.8	C5orf34	-2.16804	-0.0994792	0.0301553	0.00446113	0.0924026	1.97344e-13	NA	14	35	35
ENSG00000135205.14	CCDC146	2.16773	0.169012	0.0301793	0.00155202	0.175108	1.74214e-25	NA	7	21	21
ENSG00000204475.9	NCR3	-2.16721	-0.157082	0.0302188	0.00238086	0.0973993	5.06275e-14	NA	34	80	80
ENSG00000174292.12	TNK1	2.1671	0.147478	0.0302275	0.00172484	0.027131	0.000103331	NA	13	30	30
ENSG00000148908.14	RGS10	-2.16607	-0.148967	0.0303061	0.00199251	0.0595998	5.82693e-09	NA	24	65	65
ENSG00000059377.16	TBXAS1	-2.16557	-0.312694	0.030344	0.000444799	0.0994232	2.83746e-14	NA	9	17	17
ENSG00000138111.14	MFSD13A	-2.16247	-0.333724	0.0305821	0.000365741	0.0525401	5.37706e-08	NA	5	11	11
ENSG00000126698.10	DNAJC8	2.15992	0.167251	0.0307785	0.0014972	0.148766	1.39717e-21	NA	8	22	22
ENSG00000093167.17	LRRFIP2	2.15977	0.341399	0.0307905	0.000352108	0.110519	3.97915e-16	NA	7	13	13
ENSG00000234127.8	TRIM26	-2.15932	-0.503896	0.0308251	0.000225587	0.0436138	8.0606e-07	NA	13	25	25
ENSG00000123609.10	NMI	2.15863	0.658004	0.0308786	0.000103502	0.0537801	2.90677e-08	NA	3	10	10
ENSG00000163214.20	DHX57	-2.15793	-0.0888656	0.0309332	0.00544699	0.111265	6.91804e-16	NA	8	12	12
ENSG00000122679.8	RAMP3	2.15765	0.0572747	0.0309549	0.0144607	0.0788023	1.7251e-11	NA	14	38	38
ENSG00000078674.17	PCM1	-2.15635	-0.137438	0.0310567	0.00217344	0.0643289	7.82007e-10	NA	22	38	38
ENSG00000181074.3	OR52N4	-2.15595	-0.105602	0.0310876	0.00417154	0.0309198	3.23598e-05	NA	19	43	43
ENSG00000148700.14	ADD3	2.15565	0.394005	0.0311113	0.00026325	0.0562957	1.37593e-08	NA	13	21	21
ENSG00000166377.19	ATP9B	2.15471	0.104168	0.0311845	0.00486929	0.336113	1.37782e-53	NA	25	46	46
ENSG00000283317.1	RP11-122G18.11	2.154	0.0487512	0.0312405	0.0225206	0.0965869	7.45671e-14	NA	21	52	52
ENSG00000164010.13	ERMAP	2.15082	0.191808	0.0314906	0.00113242	0.044238	4.53005e-07	NA	20	32	32
ENSG00000004766.15	VPS50	2.15028	0.217651	0.0315332	0.000886469	0.0279402	8.10949e-05	NA	6	10	10
ENSG00000173110.7	HSPA6	2.14945	0.135164	0.0315985	0.00319348	0.0210021	0.000650823	NA	34	76	76
ENSG00000137944.17	KYAT3	2.1491	0.164727	0.0316267	0.00168824	0.207621	1.78949e-30	NA	9	24	24
ENSG00000137819.13	PAQR5	-2.14865	-0.107513	0.0316624	0.00355416	0.151508	7.2078e-22	NA	9	15	15
ENSG00000156140.9	ADAMTS3	-2.14817	-4.5126	0.0317	2.30432e-06	0.0295295	4.48839e-05	NA	1	5	5
ENSG00000100124.14	ANKRD54	2.14784	0.0908964	0.0317268	0.0063146	0.0795118	5.00854e-12	NA	28	47	47
ENSG00000225783.6	MIAT	2.1465	0.278248	0.0318334	0.000500175	0.25505	2.16475e-38	NA	4	14	14
ENSG00000160961.11	ZNF333	2.14418	0.0923049	0.0320187	0.00522555	0.322717	4.08617e-51	NA	14	35	35
ENSG00000110801.13	PSMD9	-2.14304	-2.14195	0.0321097	8.89084e-06	0.0542995	2.89979e-08	NA	3	14	14
ENSG00000204410.14	MSH5	2.1419	0.32787	0.0322016	0.000369589	0.0408657	1.72157e-06	NA	18	43	43
ENSG00000174307.6	PHLDA3	-2.14114	-0.0783262	0.032263	0.00904237	0.0369166	5.36935e-06	NA	22	47	47
ENSG00000214402.6	LCNL1	-2.13998	-0.0413586	0.032356	0.0260091	0.147741	2.2153e-21	NA	9	23	23
ENSG00000167004.12	PDIA3	-2.13941	-0.0784489	0.0324022	0.00796209	0.0515115	6.38508e-08	NA	46	108	108
ENSG00000183662.10	FAM19A1	-2.13941	-0.10624	0.0324029	0.00396595	0.0246221	0.000229596	NA	32	62	62
ENSG00000105732.12	ZNF574	-2.13937	-0.724437	0.032406	9.19439e-05	0.0187402	0.00135144	NA	3	7	7
ENSG00000105518.13	TMEM205	-2.13697	-0.169837	0.0326007	0.00177588	0.0117827	0.0108648	NA	18	31	31
ENSG00000204482.10	LST1	-2.13675	-0.296184	0.0326182	0.000567006	0.0895827	3.88796e-13	NA	9	19	19
ENSG00000130489.14	SCO2	2.13436	0.0444578	0.0328132	0.0211798	0.420081	1.34173e-72	NA	6	13	13
ENSG00000225190.10	PLEKHM1	-2.13427	-0.419654	0.0328204	0.000270067	0.0195626	0.000995303	NA	8	25	25
ENSG00000257594.3	GALNT4	2.13404	0.55103	0.0328391	0.000152033	0.0327864	1.85477e-05	NA	11	27	27
ENSG00000185024.16	BRF1	-2.13387	-0.235933	0.0328533	0.000727712	0.0144483	0.00471683	NA	14	25	25
ENSG00000149289.10	ZC3H12C	2.13377	0.107636	0.0328618	0.00335723	0.0414463	1.2806e-06	NA	4	6	6
ENSG00000071462.11	WBSCR22	-2.13358	-0.258761	0.0328771	0.000592719	0.129408	1.89169e-18	NA	12	23	23
ENSG00000168404.12	MLKL	-2.13341	-1.3554	0.032891	2.50165e-05	0.0524882	5.00161e-08	NA	6	16	16
ENSG00000152409.8	JMY	2.13186	0.484766	0.0330186	0.000168657	0.062707	1.1093e-09	NA	5	13	13
ENSG00000136709.11	WDR33	-2.13185	-0.146882	0.0330191	0.00220166	0.0281688	7.5484e-05	NA	28	69	69
ENSG00000158062.20	UBXN11	2.13118	0.206557	0.0330743	0.00101629	0.0401075	1.4587e-06	NA	23	42	42
ENSG00000113971.19	NPHP3	-2.13105	-0.132785	0.033085	0.00255246	0.417047	8.21416e-72	NA	20	49	49
ENSG00000084092.6	NOA1	-2.13087	-2.5199	0.0331	7.69915e-06	0.0182854	0.00142596	NA	1	5	5
ENSG00000164849.9	GPR146	2.13077	0.0766747	0.033108	0.00941433	0.296927	2.9335e-46	NA	27	51	51
ENSG00000260135.6	RP11-212I21.2	-2.13025	-0.0262497	0.0331509	0.0600016	0.478942	6.24395e-89	NA	13	32	32
ENSG00000131873.5	CHSY1	-2.1299	-0.219359	0.0331796	0.00109207	0.217784	2.88532e-32	NA	14	25	25
ENSG00000088826.17	SMOX	-2.129	-0.358349	0.0332546	0.000315985	0.0310048	3.12032e-05	NA	9	20	20
ENSG00000168917.8	SLC35G2	2.12883	0.226896	0.033268	0.000816328	0.0234403	0.000326725	NA	6	10	10
ENSG00000103507.13	BCKDK	2.12596	0.307074	0.0335063	0.000529876	0.0904784	3.65563e-13	NA	3	9	9
ENSG00000184371.13	CSF1	-2.12584	-0.115262	0.0335168	0.00336741	0.017172	0.00209258	NA	18	31	31
ENSG00000173214.5	MFSD4B	-2.12584	-0.137331	0.0335168	0.00227991	0.0321489	2.24224e-05	NA	19	23	23
ENSG00000168734.13	PKIG	2.11957	0.282487	0.0340424	0.000550551	0.0853923	1.84165e-12	NA	2	6	6
ENSG00000076003.4	MCM6	2.11882	0.192679	0.034106	0.00135941	0.0872004	9.85777e-13	NA	15	23	23
ENSG00000174080.10	CTSF	-2.11691	-0.0472586	0.0342673	0.0182344	0.242297	1.65993e-36	NA	17	36	36
ENSG00000267475.1	CTD-2538C1.2	-2.11618	-0.207184	0.0343292	0.00104914	0.0398671	2.33214e-06	NA	7	10	10
ENSG00000074370.17	ATP2A3	-2.11221	-0.159197	0.0346688	0.00182381	0.0467245	2.54557e-07	NA	4	6	6
ENSG00000101457.12	DNTTIP1	2.1118	0.21252	0.0347034	0.000904947	0.29433	1.13041e-45	NA	9	21	21
ENSG00000224137.1	LINC01857	-2.11131	-0.0561703	0.0347453	0.015262	0.108763	1.06814e-15	NA	9	14	14
ENSG00000084444.13	FAM234B	2.11103	0.174359	0.0347694	0.00152346	0.0406515	1.93508e-06	NA	20	37	37
ENSG00000076826.9	CAMSAP3	2.11039	0.123515	0.0348248	0.00340705	0.0152515	0.00383584	NA	12	34	34
ENSG00000174282.11	ZBTB4	-2.11036	-0.237526	0.0348275	0.000715787	0.0222555	0.000449983	NA	14	24	24
ENSG00000257151.1	PWAR6	2.11014	5.50201	0.0348465	1.33254e-06	0.0103435	0.0171505	NA	2	8	8
ENSG00000170037.13	CNTROB	-2.10816	-0.511849	0.035017	0.000159052	0.0300302	3.96776e-05	NA	4	12	12
ENSG00000185880.12	TRIM69	-2.10752	-0.373965	0.0350722	0.000347424	0.123837	2.82413e-18	NA	11	21	21
ENSG00000198771.10	RCSD1	2.10654	0.310783	0.0351576	0.000503616	0.10999	7.16905e-16	NA	8	19	19
ENSG00000237609.1	AF064858.10	2.10596	0.218274	0.0352075	0.00106028	0.0735096	8.76412e-11	NA	5	13	13
ENSG00000013725.14	CD6	2.1049	0.621214	0.0353	0.000118459	0.0114251	0.0116867	NA	1	1	1
ENSG00000175893.11	ZDHHC21	-2.10422	-0.195434	0.0353596	0.00111412	0.0425143	9.39909e-07	NA	11	22	22
ENSG00000197363.9	ZNF517	-2.10412	-0.282313	0.0353682	0.000651953	0.0551574	1.67607e-08	NA	8	13	13
ENSG00000162384.13	C1orf123	-2.10327	-0.0929229	0.0354417	0.00471891	0.106286	1.48147e-15	NA	10	15	15
ENSG00000170209.4	ANKK1	2.10313	0.0687509	0.0354547	0.00845132	0.199196	4.26347e-29	NA	37	67	67
ENSG00000170540.14	ARL6IP1	-2.1011	-0.137116	0.035632	0.00217917	0.158681	8.16056e-23	NA	10	18	18
ENSG00000126231.13	PROZ	2.09957	0.0338294	0.0357668	0.0382598	0.124131	2.47918e-18	NA	19	41	41
ENSG00000148484.17	RSU1	-2.09937	-0.0703233	0.035784	0.00841886	0.294891	1.30367e-45	NA	9	16	16
ENSG00000182685.7	BRICD5	2.09806	11.519	0.0359	3.286e-07	0.0287431	6.62791e-05	NA	1	2	2
ENSG00000174891.12	RSRC1	2.09644	0.158889	0.036043	0.00161504	0.0568748	1.3298e-08	NA	18	37	37
ENSG00000158711.13	ELK4	-2.09601	-0.644939	0.0360811	9.41885e-05	0.0278961	8.66473e-05	NA	8	15	15
ENSG00000138346.14	DNA2	-2.09558	-0.128218	0.0361192	0.00242998	0.118479	2.67502e-17	NA	30	66	66
ENSG00000183576.12	SETD3	-2.09551	-0.145094	0.0361256	0.00192428	0.0637068	1.20459e-09	NA	18	33	33
ENSG00000146555.18	SDK1	2.09551	0.0391963	0.0361257	0.0254696	0.210486	3.34712e-31	NA	42	65	65
ENSG00000186010.18	NDUFA13	2.09405	0.896143	0.0362555	5.01208e-05	0.0101608	0.0183459	NA	7	15	15
ENSG00000118520.14	ARG1	-2.09028	-0.0771534	0.0365922	0.00665743	0.336958	4.05963e-54	NA	10	18	18
ENSG00000121310.16	ECHDC2	2.08986	0.105785	0.0366304	0.0041099	0.262065	6.94052e-41	NA	16	30	30
ENSG00000042286.14	AIFM2	-2.08804	-0.13365	0.0367943	0.0023261	0.0104944	0.0166302	NA	9	32	32
ENSG00000134014.16	ELP3	-2.08654	-0.130554	0.03693	0.0023178	0.435504	1.44451e-76	NA	3	12	12
ENSG00000234292.3	RP11-213H15.1	2.08496	0.11471	0.0370727	0.00280301	0.0156686	0.00337172	NA	13	23	23
ENSG00000007129.17	CEACAM21	-2.08479	-0.0681704	0.0370886	0.00872677	0.627025	1.88832e-140	NA	10	17	17
ENSG00000213626.11	LBH	-2.08401	-0.326132	0.0371592	0.000412925	0.0664962	8.64181e-10	NA	9	25	25
ENSG00000096717.11	SIRT1	2.08266	0.0755242	0.0372818	0.00685007	0.220813	9.47914e-34	NA	22	31	31
ENSG00000063046.17	EIF4B	-2.08241	-0.253335	0.0373049	0.000577057	0.0598377	4.18892e-09	NA	15	31	31
ENSG00000136104.19	RNASEH2B	-2.07985	-0.0964835	0.0375394	0.00487616	0.0869742	7.37782e-13	NA	20	34	34
ENSG00000160695.14	VPS11	-2.07983	-0.0560384	0.0375415	0.0111068	0.171534	6.87089e-25	NA	10	11	11
ENSG00000075407.18	ZNF37A	-2.07955	-0.150631	0.0375666	0.00180246	0.0245568	0.000214281	NA	15	29	29
ENSG00000068903.19	SIRT2	-2.07919	-0.1958	0.0376001	0.00113888	0.0319928	1.80833e-05	NA	5	8	8
ENSG00000137225.12	CAPN11	2.07784	0.0627575	0.0377239	0.0103318	0.121951	1.42854e-17	NA	19	32	32
ENSG00000127328.21	RAB3IP	-2.07645	-0.125198	0.0378527	0.00286604	0.139924	5.37736e-20	NA	20	58	58
ENSG00000214113.10	LYRM4	-2.0763	-0.283537	0.0378658	0.000516675	0.0643942	1.35952e-09	NA	8	15	15
ENSG00000154760.13	SLFN13	2.07628	0.629986	0.0378683	0.000191646	0.0115586	0.0118614	NA	4	11	11
ENSG00000168528.11	SERINC2	2.07602	0.0942147	0.0378921	0.00517242	0.339164	2.18675e-56	NA	25	63	63
ENSG00000275479.1	RP11-334C17.6	-2.07465	-0.0893613	0.0380187	0.00492395	0.0430798	8.75351e-07	NA	14	34	34
ENSG00000170956.16	CEACAM3	2.07462	0.364485	0.0380215	0.000350799	0.0397577	2.63384e-06	NA	11	23	23
ENSG00000169641.13	LUZP1	-2.07378	-0.179813	0.0381	0.00131339	0.0213387	0.000608937	NA	20	34	34
ENSG00000275066.4	SYNRG	2.07352	0.480805	0.0381238	0.000160621	0.112986	2.40268e-16	NA	2	8	8
ENSG00000153487.12	ING1	2.06885	0.184841	0.0385603	0.00121463	0.0547599	1.67943e-08	NA	14	38	38
ENSG00000163521.15	GLB1L	2.06692	0.128112	0.0387415	0.00266825	0.360786	1.23748e-59	NA	15	33	33
ENSG00000142765.17	SYTL1	2.06607	0.242096	0.0388216	0.000723955	0.0449166	4.45416e-07	NA	7	21	21
ENSG00000186792.16	HYAL3	-2.06603	-0.181582	0.038826	0.00110538	0.281092	4.85756e-43	NA	3	8	8
ENSG00000196126.11	HLA-DRB1	-2.06573	-0.19467	0.0388535	0.00161602	0.175024	3.05561e-25	NA	29	73	73
ENSG00000123472.12	ATPAF1	2.06505	0.647784	0.0389182	9.5794e-05	0.0246619	0.000216707	NA	3	8	8
ENSG00000161999.11	JMJD8	-2.06303	-0.109107	0.0391101	0.00325892	0.0627053	2.50162e-09	NA	4	11	11
ENSG00000186529.15	CYP4F3	2.06254	0.291816	0.0391566	0.000457686	0.0509812	7.2464e-08	NA	11	20	20
ENSG00000120784.15	ZFP30	-2.06212	-0.0564259	0.0391965	0.0126121	0.0911201	3.40255e-13	NA	9	11	11
ENSG00000182472.8	CAPN12	-2.06147	-0.167869	0.0392583	0.00138606	0.206023	4.04291e-31	NA	23	52	52
ENSG00000144182.16	LIPT1	2.06051	0.0881695	0.0393498	0.00529951	0.0767262	2.6027e-11	NA	27	39	39
ENSG00000013016.15	EHD3	-2.05884	-0.151055	0.0395098	0.00194096	0.0335016	1.58326e-05	NA	14	31	31
ENSG00000006459.10	KDM7A	2.05703	0.225297	0.0396838	0.000654058	0.0269417	0.00011455	NA	11	25	25
ENSG00000013374.15	NUB1	-2.05227	-0.084168	0.0401431	0.00606447	0.0790948	1.21187e-11	NA	26	55	55
ENSG00000110619.17	CARS	2.05185	0.230347	0.0401847	0.000750062	0.044399	4.36376e-07	NA	2	2	2
ENSG00000141627.13	DYM	2.05148	0.0903402	0.0402207	0.00525638	0.116494	1.02293e-16	NA	30	51	51
ENSG00000198848.12	CES1	2.05125	0.0259267	0.0402426	0.097357	0.360911	2.44682e-59	NA	21	38	38
ENSG00000197903.7	HIST1H2BK	2.05125	0.216363	0.0402429	0.00074972	0.0484661	1.25616e-07	NA	15	26	26
ENSG00000175548.8	ALG10B	-2.04922	-0.710825	0.0404406	8.51531e-05	0.0289873	5.53213e-05	NA	3	11	11
ENSG00000178860.8	MSC	2.0492	0.157434	0.0404429	0.00169133	0.0748365	4.35621e-11	NA	7	21	21
ENSG00000124532.14	MRS2	2.04904	0.0867306	0.0404577	0.00501667	0.106833	2.9131e-15	NA	14	27	27
ENSG00000188818.12	ZDHHC11	2.04819	0.172661	0.0405418	0.00137414	0.0157465	0.00329536	NA	3	10	10
ENSG00000278869.1	CITF22-49E9.3	-2.04741	-0.247508	0.0406174	0.000708516	0.0246354	0.000223296	NA	12	23	23
ENSG00000168056.15	LTBP3	-2.04693	-0.188005	0.0406646	0.00112842	0.0850662	2.69984e-12	NA	7	19	19
ENSG00000105339.10	DENND3	2.04601	0.349728	0.040755	0.000369504	0.0462116	3.56315e-07	NA	19	30	30
ENSG00000124635.8	HIST1H2BJ	2.04587	0.119096	0.0407691	0.00263506	0.0134366	0.00646204	NA	18	36	36
ENSG00000185808.13	PIGP	2.04583	0.238489	0.0407733	0.000652059	0.189744	6.7167e-28	NA	8	23	23
ENSG00000072694.20	FCGR2B	-2.04507	-0.0398383	0.0408482	0.0371869	0.370998	1.23148e-61	NA	19	38	38
ENSG00000185052.11	SLC24A3	-2.04505	-0.177918	0.04085	0.00185824	0.0141859	0.00519867	NA	6	8	8
ENSG00000119714.10	GPR68	2.04504	0.240069	0.0408508	0.00078792	0.0177714	0.001598	NA	11	18	18
ENSG00000240065.7	PSMB9	2.0445	0.164492	0.0409045	0.00143485	0.39108	1.72785e-66	NA	7	21	21
ENSG00000130653.15	PNPLA7	-2.04153	-0.0639408	0.0411979	0.0117309	0.259932	2.3518e-39	NA	10	20	20
ENSG00000153048.10	CARHSP1	-2.03979	-0.0539157	0.0413717	0.0129131	0.195873	1.96591e-28	NA	61	144	144
ENSG00000140464.19	PML	2.03916	0.110249	0.0414345	0.00316144	0.0948087	1.07123e-13	NA	9	12	12
ENSG00000140264.19	SERF2	-2.0388	-0.806877	0.0414701	5.91964e-05	0.0289995	5.01133e-05	NA	4	10	10
ENSG00000103723.12	AP3B2	-2.03731	-0.043349	0.0416188	0.0219549	0.343888	2.45401e-55	NA	14	27	27
ENSG00000185187.12	SIGIRR	2.03722	0.221587	0.0416283	0.000561616	0.0959418	5.37126e-14	NA	20	53	53
ENSG00000250903.8	GMDS-AS1	2.03715	0.101999	0.0416347	0.00398385	0.0424779	1.06714e-06	NA	4	12	12
ENSG00000124587.13	PEX6	-2.03707	-0.0208416	0.041643	0.0916147	0.757291	6.99107e-214	NA	33	61	61
ENSG00000116171.17	SCP2	2.03621	0.0654049	0.0417289	0.0086628	0.171555	1.01279e-24	NA	23	46	46
ENSG00000055332.16	EIF2AK2	-2.03554	-0.0851719	0.0417965	0.00525975	0.139668	4.53841e-20	NA	13	26	26
ENSG00000259673.5	IQCH-AS1	2.03529	0.0695168	0.0418213	0.00818169	0.112769	4.09784e-16	NA	23	62	62
ENSG00000159348.12	CYB5R1	-2.03407	-0.406996	0.0419449	0.000231331	0.123705	3.35178e-18	NA	5	16	16
ENSG00000108219.14	TSPAN14	-2.03326	-0.247808	0.0420258	0.000630414	0.0823387	4.92323e-12	NA	13	29	29
ENSG00000243927.5	MRPS6	2.03293	0.308235	0.0420599	0.000440804	0.0327329	2.04412e-05	NA	9	19	19
ENSG00000184361.12	SPATA32	-2.0323	-0.119192	0.0421233	0.00269044	0.261777	4.86441e-40	NA	13	30	30
ENSG00000164346.9	NSA2	-2.032	-0.036217	0.0421538	0.0306539	0.404864	5.65451e-69	NA	21	37	37
ENSG00000173372.16	C1QA	-2.03195	-4.20433	0.0421587	2.35591e-06	0.0490688	1.35905e-07	NA	2	14	14
ENSG00000167981.5	ZNF597	2.02807	0.100088	0.0425535	0.00335811	0.0198221	0.000966698	NA	22	43	43
ENSG00000111361.12	EIF2B1	2.02772	0.281371	0.0425888	0.000450399	0.0825688	5.14859e-12	NA	9	17	17
ENSG00000110851.11	PRDM4	-2.02699	-0.0768621	0.0426634	0.00613998	0.101193	1.73145e-14	NA	19	42	42
ENSG00000100218.11	RSPH14	-2.02628	-0.110312	0.0427356	0.00305135	0.0824828	1.52288e-12	NA	33	76	76
ENSG00000113658.16	SMAD5	2.02526	0.09385	0.0428412	0.00479536	0.138666	5.83671e-20	NA	22	36	36
ENSG00000171503.11	ETFDH	2.02457	0.0799227	0.0429119	0.00587511	0.0268475	0.000101927	NA	27	43	43
ENSG00000103647.12	CORO2B	2.02402	0.24714	0.0429685	0.000537782	0.0487403	1.48791e-07	NA	4	8	8
ENSG00000196912.12	ANKRD36B	-2.02336	-0.151719	0.0430363	0.00187484	0.102761	9.13758e-15	NA	7	15	15
ENSG00000168246.5	UBTD2	-2.02333	-0.143571	0.0430394	0.00210158	0.0232929	0.000326905	NA	15	20	20
ENSG00000142089.15	IFITM3	-2.02327	-0.0327406	0.0430454	0.0615081	0.535377	8.94263e-105	NA	13	35	35
ENSG00000187134.13	AKR1C1	2.02263	0.0750525	0.0431108	0.00687523	0.303277	1.69448e-47	NA	7	19	19
ENSG00000172878.13	METAP1D	2.02072	0.19738	0.0433083	0.000925162	0.0495201	1.33467e-07	NA	2	6	6
ENSG00000108405.3	P2RX1	-2.01828	-0.0172493	0.0435623	0.13988	0.629662	1.45723e-143	NA	18	33	33
ENSG00000178927.17	C17orf62	2.018	0.266021	0.0435911	0.000542594	0.0662204	8.42858e-10	NA	7	12	12
ENSG00000204592.8	HLA-E	-2.0169	-0.418059	0.0437062	0.000274935	0.034536	1.07186e-05	NA	18	39	39
ENSG00000140650.11	PMM2	-2.01687	-0.202872	0.0437089	0.000944946	0.0733386	5.30153e-11	NA	6	8	8
ENSG00000104388.14	RAB2A	-2.01585	-0.200269	0.0438159	0.000945001	0.10122	1.71268e-14	NA	20	36	36
ENSG00000259070.5	LINC00639	-2.01524	-0.110448	0.04388	0.00298115	0.0673064	5.05149e-10	NA	11	18	18
ENSG00000277587.1	CTD-3116E22.8	-2.01505	-0.139868	0.0438997	0.00198924	0.116078	1.42783e-16	NA	19	37	37
ENSG00000179855.5	GIPC3	2.0142	0.11428	0.0439887	0.00365327	0.153527	4.81255e-22	NA	19	46	46
ENSG00000171793.13	CTPS1	-2.01401	-0.0913579	0.0440083	0.00443846	0.0961616	7.12384e-14	NA	14	31	31
ENSG00000173530.5	TNFRSF10D	-2.01345	-0.0811419	0.044067	0.00645738	0.0481485	1.7189e-07	NA	24	47	47
ENSG00000205903.6	ZNF316	-2.0133	-0.104911	0.0440831	0.00362435	0.131195	1.00248e-18	NA	4	10	10
ENSG00000271151.1	RP11-394I13.2	2.01266	0.204243	0.0441505	0.000960126	0.023098	0.000366997	NA	8	15	15
ENSG00000150867.13	PIP4K2A	-2.01226	-0.284851	0.0441928	0.000408978	0.0172511	0.00208212	NA	8	17	17
ENSG00000164237.8	CMBL	-2.01206	-0.0547922	0.0442135	0.0114385	0.293105	7.0514e-46	NA	6	10	10
ENSG00000074803.17	SLC12A1	-2.01188	-0.0179727	0.0442326	0.120533	0.532162	1.93068e-105	NA	8	13	13
ENSG00000197646.7	PDCD1LG2	2.01147	0.0919481	0.044276	0.00451647	0.0333776	1.60192e-05	NA	6	13	13
ENSG00000100297.15	MCM5	-2.01129	-1.07619	0.0442945	3.3284e-05	0.123234	1.17219e-17	NA	4	15	15
ENSG00000125445.10	MRPS7	-2.00966	-0.0861044	0.0444667	0.00655389	0.245782	2.10711e-37	NA	17	38	38
ENSG00000135698.9	MPHOSPH6	2.00879	0.0838672	0.0445599	0.00542687	0.154629	3.51952e-22	NA	16	28	28
ENSG00000241484.9	ARHGAP8	-2.00826	-0.46456	0.0446158	0.000217704	0.0719352	1.45952e-10	NA	6	20	20
ENSG00000138018.17	SELENOI	-2.00746	-0.226548	0.0447011	0.000762497	0.0396878	2.28787e-06	NA	11	26	26
ENSG00000155542.11	SETD9	2.00646	0.0185178	0.0448067	0.0996961	0.512134	4.39135e-98	NA	45	87	87
ENSG00000099250.17	NRP1	-2.00526	-0.0931037	0.0449354	0.00411408	0.0667352	7.91925e-10	NA	6	11	11
ENSG00000076864.19	RAP1GAP	2.00419	0.0479551	0.0450499	0.0178268	0.328147	3.4481e-52	NA	8	21	21
ENSG00000115561.15	CHMP3	2.00354	0.328035	0.0451191	0.000327854	0.0215096	0.000523709	NA	9	12	12
ENSG00000057252.12	SOAT1	2.00278	0.0404768	0.0452007	0.0234509	0.290015	5.99239e-45	NA	12	20	20
ENSG00000123143.12	PKN1	-2.00253	-0.103454	0.0452273	0.0038469	0.083954	2.90487e-12	NA	11	21	21
ENSG00000112667.12	DNPH1	-2.00216	-0.255378	0.0452678	0.000587624	0.058769	8.14304e-09	NA	11	29	29
ENSG00000089486.16	CDIP1	2.00167	4.32693	0.0453207	1.82673e-06	0.0384554	2.24031e-06	NA	2	8	8
ENSG00000257354.2	RP11-631N16.2	-2.00162	-0.112547	0.0453254	0.00350667	0.0147967	0.0044682	NA	25	54	54
ENSG00000035862.12	TIMP2	2.00122	0.302452	0.0453686	0.000417746	0.0716525	1.58529e-10	NA	4	10	10
ENSG00000172613.7	RAD9A	-2.00014	-0.106896	0.0454855	0.00293188	0.0654171	5.16417e-10	NA	12	25	25
ENSG00000116205.12	TCEANC2	-1.99984	-0.154114	0.045518	0.00151458	0.065411	9.81174e-10	NA	9	26	26
ENSG00000104177.17	MYEF2	-1.9998	-0.0276712	0.0455221	0.0503555	0.324944	4.52143e-52	NA	12	21	21
ENSG00000111231.8	GPN3	1.99834	0.0252401	0.0456799	0.0593661	0.471027	5.18477e-86	NA	15	25	25
ENSG00000138738.10	PRDM5	1.99833	0.039713	0.0456811	0.0221747	0.323058	6.87209e-51	NA	49	98	98
ENSG00000241657.1	TRBV11-2	-1.99647	-1.14763	0.0458827	1.94584e-05	0.0721166	1.25459e-10	NA	2	8	8
ENSG00000140400.16	MAN2C1	1.9958	0.0449127	0.0459555	0.0173773	0.646995	1.00891e-147	NA	15	40	40
ENSG00000155749.12	ALS2CR12	1.99461	0.0593469	0.0460855	0.0109823	0.0692676	2.84378e-10	NA	12	24	24
ENSG00000144843.11	ADPRH	-1.994	-0.084924	0.0461517	0.00453385	0.0817063	6.72303e-12	NA	11	27	27
ENSG00000170017.12	ALCAM	-1.99308	-0.0647533	0.0462527	0.00917952	0.264201	5.14556e-40	NA	18	38	38
ENSG00000261804.1	RP11-44F14.2	-1.99291	-0.223784	0.0462713	0.000747275	0.26146	2.10232e-39	NA	8	25	25
ENSG00000184221.12	OLIG1	1.99267	0.0391083	0.0462975	0.0258178	0.172296	2.00018e-25	NA	16	36	36
ENSG00000085662.13	AKR1B1	1.99165	0.101631	0.046409	0.00343807	0.0890887	3.4306e-13	NA	15	25	25
ENSG00000104921.14	FCER2	1.9906	0.371229	0.0465249	0.000312114	0.0779916	1.16659e-11	NA	4	11	11
ENSG00000128951.13	DUT	-1.98967	-0.0261023	0.0466274	0.0577317	0.411623	8.57781e-71	NA	17	26	26
ENSG00000182057.4	OGFRP1	-1.98925	-0.131051	0.0466738	0.00208128	0.0484549	1.41888e-07	NA	7	10	10
ENSG00000102981.9	PARD6A	1.98865	0.544343	0.0467399	0.000130286	0.0110566	0.0137973	NA	7	11	11
ENSG00000155093.17	PTPRN2	-1.98853	-0.0312282	0.0467533	0.028976	0.208757	3.04754e-31	NA	20	45	45
ENSG00000136925.14	TSTD2	1.98798	0.102426	0.046814	0.0026156	0.0243758	0.00021631	NA	25	55	55
ENSG00000167543.15	TP53I13	1.98747	0.128346	0.04687	0.00234941	0.0545327	2.52821e-08	NA	13	25	25
ENSG00000151500.14	THYN1	1.98744	0.298921	0.0468742	0.000484757	0.0424697	7.03686e-07	NA	4	9	9
ENSG00000136828.18	RALGPS1	-1.987	-0.0853596	0.0469222	0.00511114	0.168184	3.23929e-24	NA	14	28	28
ENSG00000237721.1	AF064858.11	1.98659	0.0738082	0.0469677	0.00849385	0.119405	3.79065e-17	NA	36	78	78
ENSG00000124233.11	SEMG1	1.98606	0.16188	0.0470269	0.00147814	0.035944	7.99523e-06	NA	7	13	13
ENSG00000111237.18	VPS29	-1.98513	-0.237402	0.0471304	0.000625496	0.05386	3.73278e-08	NA	10	22	22
ENSG00000108883.12	EFTUD2	1.98274	0.305204	0.0473961	0.000372347	0.056578	1.49627e-08	NA	7	21	21
ENSG00000130702.15	LAMA5	-1.98226	-0.144572	0.0474499	0.00177124	0.0397708	1.96114e-06	NA	21	37	37
ENSG00000055130.15	CUL1	1.98064	0.673861	0.0476316	7.9474e-05	0.0126144	0.00837944	NA	3	10	10
ENSG00000163958.13	ZDHHC19	1.9801	1.09469	0.0476926	3.10217e-05	0.0622394	3.0039e-09	NA	2	5	5
ENSG00000204209.11	DAXX	1.97997	0.126708	0.0477069	0.00241629	0.0645692	1.32965e-09	NA	18	48	48
ENSG00000165389.6	SPTSSA	1.97995	0.0826364	0.0477087	0.00546068	0.0697913	2.74656e-10	NA	13	25	25
ENSG00000145725.19	PPIP5K2	-1.97857	-0.130879	0.0478646	0.0019852	0.413156	1.64735e-71	NA	34	79	79
ENSG00000178980.14	SELENOW	1.97691	0.185075	0.0480523	0.00108607	0.0854127	2.23507e-12	NA	2	9	9
ENSG00000075303.12	SLC25A40	-1.97623	-0.408956	0.0481284	0.000241123	0.0109469	0.0137534	NA	33	58	58
ENSG00000125447.16	GGA3	1.975	0.553164	0.0482683	0.000115371	0.0524998	5.4158e-08	NA	4	12	12
ENSG00000145241.10	CENPC	-1.97485	-1.42596	0.0482855	1.93855e-05	0.147268	1.04563e-21	NA	3	9	9
ENSG00000157617.16	C2CD2	-1.97478	-0.100506	0.0482935	0.00424834	0.0228432	0.000346973	NA	30	50	50
ENSG00000095139.13	ARCN1	1.9744	0.228011	0.0483365	0.000599533	0.026646	0.000111	NA	5	6	6
ENSG00000170876.7	TMEM43	1.97414	0.225401	0.0483653	0.000708103	0.0735351	9.52418e-11	NA	9	15	15
ENSG00000164715.5	LMTK2	-1.97414	-0.253511	0.0483657	0.000701556	0.0324759	2.27039e-05	NA	22	48	48
ENSG00000126858.16	RHOT1	-1.97397	-0.190452	0.0483854	0.000951373	0.110836	4.82959e-16	NA	22	44	44
ENSG00000276231.4	PIK3R6	1.97371	0.247275	0.0484147	0.000718973	0.0278086	8.93236e-05	NA	8	20	20
ENSG00000131634.13	TMEM204	1.97349	0.0455773	0.0484399	0.0156967	0.445453	1.21541e-78	NA	9	23	23
ENSG00000188846.13	RPL14	-1.97316	-0.181135	0.0484775	0.00119531	0.137948	5.15313e-20	NA	10	23	23
ENSG00000166428.12	PLD4	1.97284	0.275778	0.0485137	0.000587714	0.0551177	2.53583e-08	NA	17	32	32
ENSG00000283361.1	RP11-569D9.5	-1.97207	-0.0344856	0.0486015	0.0336696	0.259305	2.74428e-39	NA	5	12	12
ENSG00000160408.14	ST6GALNAC6	-1.97187	-0.199774	0.0486245	0.000950983	0.0392005	3.03333e-06	NA	8	21	21
ENSG00000196345.12	ZKSCAN7	1.97185	0.112551	0.048627	0.00306406	0.130207	7.0633e-19	NA	11	17	17
ENSG00000139946.9	PELI2	-1.97176	-0.176405	0.0486368	0.00138495	0.0728449	6.10421e-11	NA	17	23	23
ENSG00000075975.15	MKRN2	1.96939	0.105801	0.0489086	0.00269943	0.0716083	1.17893e-10	NA	6	9	9
ENSG00000181104.6	F2R	1.96696	0.143624	0.0491874	0.00177157	0.0353367	7.90563e-06	NA	25	39	39
ENSG00000078487.17	ZCWPW1	1.9667	0.0629487	0.0492173	0.00906859	0.0502991	1.08093e-07	NA	17	38	38
ENSG00000117862.11	TXNDC12	1.96301	0.055372	0.0496449	0.00977096	0.167551	3.85467e-24	NA	14	32	32
ENSG00000133106.14	EPSTI1	1.96129	0.0657314	0.0498452	0.0082588	0.166731	4.34771e-24	NA	9	14	14
ENSG00000157954.14	WIPI2	1.96069	0.319955	0.0499148	0.000417205	0.0709595	1.54343e-10	NA	7	14	14
ENSG00000169385.2	RNASE2	1.95994	0.171204	0.0500033	0.00139931	0.120767	3.31286e-17	NA	23	51	51
ENSG00000109180.14	OCIAD1	1.9592	0.114754	0.0500896	0.00285056	0.093122	1.604e-13	NA	29	53	53
ENSG00000147874.10	HAUS6	1.95892	0.205931	0.0501227	0.00084423	0.0139165	0.00561326	NA	14	28	28
ENSG00000120875.8	DUSP4	-1.95844	-0.38795	0.0501779	0.00025122	0.0304355	4.0156e-05	NA	4	14	14
ENSG00000101439.8	CST3	1.95768	0.224026	0.0502678	0.000732031	0.110255	8.57378e-16	NA	8	22	22
ENSG00000259235.1	RP11-605F22.2	-1.95684	-0.0165966	0.0503657	0.134269	0.622726	2.3629e-139	NA	17	35	35
ENSG00000255112.2	CHMP1B	1.9564	0.164081	0.0504181	0.00168866	0.0525019	4.88474e-08	NA	13	26	26
ENSG00000100311.16	PDGFB	1.95472	0.0875115	0.0506159	0.0048935	0.0684915	4.05793e-10	NA	6	16	16
ENSG00000204472.12	AIF1	1.95455	0.191317	0.0506357	0.000924826	0.0824586	3.44947e-12	NA	10	28	28
ENSG00000089902.9	RCOR1	1.95413	0.105258	0.0506863	0.00331266	0.0976993	5.00504e-14	NA	18	39	39
ENSG00000185527.11	PDE6G	1.95401	5.34163	0.0507	1.40965e-06	0.0109109	0.0140964	NA	1	5	5
ENSG00000093183.13	SEC22C	-1.95335	-2.62122	0.0507776	5.40716e-06	0.0290868	5.71909e-05	NA	3	6	6
ENSG00000153827.13	TRIP12	1.95261	0.223727	0.0508664	0.000761576	0.0202269	0.00080955	NA	18	52	52
ENSG00000154217.14	PITPNC1	1.95213	0.275699	0.0509225	0.000438572	0.0422985	7.84092e-07	NA	7	17	17
ENSG00000274245.1	RP11-357P18.2	1.95032	0.19552	0.0511384	0.00102311	0.0191904	0.00115112	NA	11	22	22
ENSG00000135541.20	AHI1	1.95027	0.157355	0.0511441	0.00153199	0.244489	3.8496e-37	NA	25	52	52
ENSG00000188603.18	CLN3	1.95002	0.136364	0.0511735	0.00235	0.0889429	5.6864e-13	NA	23	38	38
ENSG00000204160.11	ZDHHC18	-1.94854	-0.249919	0.0513508	0.000571211	0.104756	4.81669e-15	NA	21	39	39
ENSG00000171729.13	TMEM51	-1.94743	-0.139166	0.051483	0.00179485	0.0243777	0.000214252	NA	24	49	49
ENSG00000082153.17	BZW1	1.94691	1.5599	0.0515458	1.44485e-05	0.020871	0.000717566	NA	3	10	10
ENSG00000183281.14	PLGLB1	-1.94685	-0.154121	0.0515527	0.00159948	0.392848	7.02886e-66	NA	5	14	14
ENSG00000162976.12	PQLC3	1.94652	0.246876	0.051592	0.000632262	0.0224205	0.000440098	NA	18	41	41
ENSG00000197142.10	ACSL5	-1.94617	-0.0373595	0.0516344	0.0243989	0.4748	8.73366e-88	NA	21	42	42
ENSG00000141458.12	NPC1	1.94602	0.262004	0.0516526	0.00048812	0.0111778	0.012515	NA	4	6	6
ENSG00000176022.4	B3GALT6	-1.94479	-3.36421	0.0518	3.22835e-06	0.0901799	2.323e-13	NA	1	6	6
ENSG00000197208.5	SLC22A4	-1.9437	-0.430671	0.0519318	0.000185593	0.0234677	0.000303579	NA	8	17	17
ENSG00000144597.13	EAF1	1.94313	4.62084	0.052	1.57647e-06	0.0430757	8.32141e-07	NA	1	4	4
ENSG00000196653.11	ZNF502	1.94253	0.0846836	0.0520727	0.00477625	0.238211	1.1429e-35	NA	6	12	12
ENSG00000196782.12	MAML3	-1.94163	-0.194987	0.0521825	0.0010429	0.343477	3.57191e-55	NA	16	27	27
ENSG00000145743.15	FBXL17	-1.94129	-0.165124	0.0522232	0.00130271	0.0358452	7.17615e-06	NA	12	18	18
ENSG00000117533.14	VAMP4	1.94111	0.139082	0.0522451	0.00183078	0.148722	3.22236e-21	NA	13	33	33
ENSG00000214894.6	LINC00243	-1.94109	-0.0576558	0.0522475	0.0128159	0.214144	2.07597e-31	NA	57	130	130
ENSG00000160208.12	RRP1B	1.94033	0.262696	0.0523391	0.000519498	0.0393456	2.54747e-06	NA	13	23	23
ENSG00000117682.16	DHDDS	-1.93965	-0.60574	0.0524228	8.64236e-05	0.0793406	8.53845e-12	NA	2	17	17
ENSG00000162004.16	CCDC78	1.93946	0.0735391	0.052445	0.0077975	0.0351833	9.55271e-06	NA	27	64	64
ENSG00000143924.18	EML4	1.9392	0.0961682	0.0524767	0.00388549	0.120069	2.98461e-17	NA	14	30	30
ENSG00000137601.16	NEK1	-1.93879	-0.526636	0.0525273	0.000153209	0.013889	0.00572908	NA	2	8	8
ENSG00000157456.7	CCNB2	-1.93857	-0.269032	0.0525536	0.000480702	0.0251803	0.000161616	NA	6	12	12
ENSG00000142512.14	SIGLEC10	1.93837	0.218842	0.0525783	0.000927386	0.0466169	3.06654e-07	NA	11	22	22
ENSG00000198728.10	LDB1	-1.93739	-0.20261	0.0526979	0.000838373	0.0959906	3.38388e-14	NA	3	6	6
ENSG00000177873.12	ZNF619	-1.9373	-0.412146	0.0527083	0.000223653	0.0146676	0.00450878	NA	3	5	5
ENSG00000242498.7	ARPIN	1.9366	0.226613	0.0527945	0.000736425	0.529942	3.15222e-103	NA	16	27	27
ENSG00000007520.3	TSR3	1.93604	0.311277	0.0528632	0.000341899	0.0265399	0.00012497	NA	8	18	18
ENSG00000166165.12	CKB	1.93603	0.314597	0.0528642	0.000369061	0.0163432	0.00274974	NA	4	11	11
ENSG00000006652.13	IFRD1	1.9359	0.160561	0.0528795	0.00144238	0.0551173	2.31263e-08	NA	17	35	35
ENSG00000100360.14	IFT27	-1.9354	-0.0576384	0.0529412	0.0111959	0.139557	3.54045e-20	NA	10	24	24
ENSG00000164305.18	CASP3	1.93537	0.225326	0.0529446	0.000743637	0.0826779	5.17799e-12	NA	4	12	12
ENSG00000158321.15	AUTS2	-1.93436	-0.162352	0.0530693	0.0013554	0.0206215	0.00071404	NA	27	62	62
ENSG00000092621.11	PHGDH	1.93248	0.716986	0.0533	7.09589e-05	0.0267861	0.000110829	NA	1	2	2
ENSG00000132016.11	C19orf57	-1.92954	-0.31548	0.0536638	0.000350015	0.024152	0.000269316	NA	2	4	4
ENSG00000135378.3	PRRG4	-1.92622	-0.167919	0.0540766	0.0011403	0.07791	2.46827e-11	NA	5	7	7
ENSG00000154845.15	PPP4R1	-1.92582	-0.28754	0.0541269	0.000461571	0.106693	2.35465e-15	NA	11	27	27
ENSG00000126777.17	KTN1	1.92544	0.249281	0.0541739	0.000614636	0.0535622	2.88387e-08	NA	31	55	55
ENSG00000167685.14	ZNF444	1.92483	0.184937	0.0542508	0.00121315	0.0215773	0.000564956	NA	26	65	65
ENSG00000196535.15	MYO18A	1.9239	0.102279	0.0543667	0.00303645	0.0466561	3.14547e-07	NA	9	19	19
ENSG00000088832.16	FKBP1A	1.92356	0.443845	0.0544104	0.000235176	0.0133331	0.00679887	NA	13	22	22
ENSG00000124181.14	PLCG1	1.92296	1.3833	0.0544855	1.60317e-05	0.0186032	0.00127915	NA	4	16	16
ENSG00000168297.15	PXK	1.92119	0.0984552	0.0547074	0.00353846	0.177921	1.36154e-25	NA	24	56	56
ENSG00000136011.14	STAB2	-1.92028	-0.0461649	0.0548222	0.0159051	0.0587551	7.93409e-09	NA	35	74	74
ENSG00000137815.14	RTF1	-1.9202	-0.262151	0.0548326	0.000486462	0.0191677	0.000970506	NA	5	9	9
ENSG00000067221.13	STOML1	1.91844	0.0497667	0.0550553	0.0135788	0.218512	2.78698e-32	NA	8	14	14
ENSG00000110002.15	VWA5A	-1.91841	-0.158016	0.0550592	0.00131539	0.0471036	2.94431e-07	NA	12	25	25
ENSG00000135968.20	GCC2	1.91658	0.0575943	0.0552909	0.0111898	0.474326	2.95709e-87	NA	26	44	44
ENSG00000197147.13	LRRC8B	-1.91642	-0.0331346	0.0553114	0.0332193	0.349896	1.03568e-56	NA	26	40	40
ENSG00000188010.12	MORN2	1.91573	2.18141	0.0554	8.68855e-06	0.0118136	0.0107076	NA	1	3	3
ENSG00000167491.17	GATAD2A	1.91506	0.1031	0.0554848	0.00316086	0.148042	1.10968e-21	NA	8	14	14
ENSG00000140718.20	FTO	-1.91494	-0.40074	0.0555	0.000202489	0.0246706	0.000208204	NA	1	3	3
ENSG00000149187.17	CELF1	-1.91478	-0.309143	0.0555208	0.000448578	0.0269719	0.000109919	NA	3	12	12
ENSG00000188321.13	ZNF559	-1.91395	-0.231976	0.0556259	0.000662696	0.392155	5.52873e-66	NA	12	24	24
ENSG00000173442.12	EHBP1L1	1.91275	0.225557	0.05578	0.000682391	0.045892	4.16834e-07	NA	6	20	20
ENSG00000106415.12	GLCCI1	1.91222	0.0835002	0.0558482	0.00537932	0.105777	3.73905e-15	NA	16	35	35
ENSG00000102572.14	STK24	1.91218	0.0927247	0.0558536	0.00415933	0.2277	9.23345e-34	NA	14	29	29
ENSG00000248712.7	CCDC153	1.91216	0.258962	0.0558552	0.000515091	0.0384656	2.86648e-06	NA	9	14	14
ENSG00000186205.12	2022-03-01	-1.9115	-0.236668	0.0559404	0.000676627	0.0675011	6.03241e-10	NA	5	14	14
ENSG00000089597.16	GANAB	-1.91128	-0.358359	0.0559686	0.000358957	0.0704976	1.40654e-10	NA	7	21	21
ENSG00000064601.16	CTSA	1.90892	0.283945	0.0562728	0.000440131	0.046543	2.79202e-07	NA	10	25	25
ENSG00000048342.15	CC2D2A	-1.90783	-0.0383651	0.0564138	0.023238	0.0753493	3.67497e-11	NA	46	77	77
ENSG00000185215.8	TNFAIP2	1.90768	0.564471	0.0564322	0.000155402	0.0119305	0.0104645	NA	4	19	19
ENSG00000005156.11	LIG3	-1.90693	-0.37366	0.0565296	0.000241207	0.120206	1.86765e-17	NA	7	24	24
ENSG00000101425.12	BPI	-1.90678	-0.0989083	0.0565487	0.00365306	0.18006	3.28791e-26	NA	12	22	22
ENSG00000141759.14	TXNL4A	1.90536	0.204899	0.0567338	0.000932444	0.0477834	1.82463e-07	NA	7	13	13
ENSG00000168792.4	ABHD15	-1.90521	-0.130272	0.0567528	0.00212918	0.0391415	2.65949e-06	NA	9	14	14
ENSG00000112282.17	MED23	-1.90502	-0.273288	0.0567779	0.000428088	0.115948	1.49391e-16	NA	3	8	8
ENSG00000183889.12	AC138969.4	-1.90483	-0.0578755	0.0568017	0.0192479	0.058216	9.68965e-09	NA	17	34	34
ENSG00000134575.9	ACP2	-1.90374	-0.0669526	0.0569434	0.00779842	0.161673	2.68939e-23	NA	10	18	18
ENSG00000157045.8	NTAN1	1.90238	0.0866445	0.0571221	0.00649387	0.087595	1.13761e-12	NA	27	52	52
ENSG00000149573.8	MPZL2	-1.90081	-0.0396237	0.0573264	0.0203418	0.132093	3.79847e-19	NA	20	38	38
ENSG00000234608.7	MAPKAPK5-AS1	-1.89831	-0.128214	0.0576555	0.00183129	0.0675143	3.20558e-10	NA	32	57	57
ENSG00000162819.11	BROX	-1.89664	-0.478834	0.0578759	0.000206331	0.0307908	3.67243e-05	NA	23	45	45
ENSG00000177697.17	CD151	-1.89655	-0.0266254	0.0578874	0.0558019	0.664097	9.34621e-157	NA	8	23	23
ENSG00000100373.9	UPK3A	-1.89591	-0.0793619	0.0579724	0.00554048	0.176659	1.15459e-25	NA	12	33	33
ENSG00000175984.14	DENND2C	-1.89589	-0.0557046	0.057974	0.0111042	0.0970625	5.77103e-14	NA	11	21	21
ENSG00000174004.5	NRROS	-1.89562	-0.107337	0.058011	0.00342733	0.0948891	1.14676e-13	NA	21	49	49
ENSG00000083642.18	PDS5B	1.89281	0.428545	0.0583833	0.000181588	0.0164061	0.00259992	NA	17	27	27
ENSG00000033100.16	CHPF2	-1.89278	-0.148318	0.0583877	0.00177223	0.0477208	1.80417e-07	NA	26	52	52
ENSG00000264695.1	RP11-178F10.2	1.89277	0.0341054	0.0583889	0.0284715	0.235632	1.62584e-35	NA	8	15	15
ENSG00000110318.13	CEP126	-1.89267	-0.153963	0.0584022	0.00137055	0.0154511	0.00362594	NA	5	11	11
ENSG00000126790.11	L3HYPDH	1.89257	0.0430807	0.0584146	0.0184897	0.199883	1.13111e-29	NA	47	78	78
ENSG00000105619.13	TFPT	1.89226	0.0893097	0.058456	0.00481773	0.127805	1.48273e-18	NA	4	7	7
ENSG00000141965.4	FEM1A	1.89182	0.172848	0.0585155	0.00109075	0.0670991	4.71366e-10	NA	4	15	15
ENSG00000154803.12	FLCN	-1.89089	-0.0703074	0.0586389	0.00696944	0.0875448	8.80258e-13	NA	7	9	9
ENSG00000188820.12	FAM26F	1.89068	0.0507942	0.0586669	0.0120789	0.336255	6.74662e-54	NA	42	72	72
ENSG00000138413.13	IDH1	-1.89059	-0.465539	0.0586797	0.000176842	0.0100206	0.0185748	NA	5	12	12
ENSG00000161526.14	SAP30BP	-1.89043	-4.53859	0.0587	1.57608e-06	0.0777186	2.67456e-11	NA	1	11	11
ENSG00000123838.10	C4BPA	1.88838	0.0242971	0.0589749	0.0674518	0.506759	8.73344e-97	NA	14	21	21
ENSG00000166398.12	KIAA0355	-1.88835	-0.81893	0.0589795	4.72476e-05	0.0252667	0.000185869	NA	6	21	21
ENSG00000079785.14	DDX1	1.88814	0.193472	0.0590071	0.000880369	0.0561937	1.58741e-08	NA	7	20	20
ENSG00000179242.15	CDH4	1.88777	0.111865	0.0590563	0.00327174	0.0509083	7.35904e-08	NA	23	55	55
ENSG00000271843.1	RP11-245J9.5	1.88747	0.117731	0.0590971	0.00287928	0.0206326	0.000736403	NA	5	14	14
ENSG00000125498.19	KIR2DL1	1.88702	0.893338	0.0591579	4.9838e-05	0.166327	5.20961e-24	NA	4	19	19
ENSG00000129673.9	AANAT	-1.8867	-0.0730409	0.0592008	0.00646874	0.149833	5.66327e-22	NA	6	17	17
ENSG00000134061.5	CD180	1.88654	0.128208	0.0592229	0.00238259	0.104909	1.89949e-15	NA	27	60	60
ENSG00000204681.10	GABBR1	-1.88638	-0.307233	0.0592437	0.000383765	0.0624498	2.49586e-09	NA	2	8	8
ENSG00000225978.3	HAR1A	1.8858	0.0898725	0.0593219	0.0045374	0.158017	3.64364e-23	NA	17	51	51
ENSG00000205307.11	SAP25	1.88498	0.385406	0.0594329	0.000228307	0.0158361	0.00272557	NA	6	9	9
ENSG00000136634.5	IL10	1.8848	0.0453894	0.0594572	0.0148317	0.0544179	2.25163e-08	NA	22	44	44
ENSG00000088387.18	DOCK9	-1.88474	-0.201611	0.0594656	0.000844918	0.119436	4.93259e-17	NA	14	37	37
ENSG00000169026.12	MFSD7	-1.88331	-0.111157	0.0596586	0.00311271	0.156316	9.34282e-23	NA	11	34	34
ENSG00000117593.9	DARS2	-1.88266	-0.132675	0.059747	0.00189516	0.0232567	0.000324312	NA	12	24	24
ENSG00000145730.20	PAM	1.88252	0.036674	0.0597657	0.0227846	0.415909	1.7028e-72	NA	7	19	19
ENSG00000137265.14	IRF4	1.88182	0.132053	0.0598604	0.00143027	0.0956747	5.84842e-14	NA	14	41	41
ENSG00000107104.18	KANK1	-1.88134	-0.0463804	0.0599263	0.0151503	0.133659	3.95249e-19	NA	44	86	86
ENSG00000214357.8	NEURL1B	1.8808	0.154647	0.0599986	0.00132262	0.0355658	8.02223e-06	NA	9	12	12
ENSG00000226328.6	NUP50-AS1	-1.88064	-0.0888948	0.0600203	0.00399752	0.351421	5.14874e-57	NA	13	37	37
ENSG00000104442.9	ARMC1	1.87994	0.134027	0.0601167	0.0017611	0.048196	2.10779e-07	NA	12	20	20
ENSG00000272849.1	RP11-347I19.8	1.87981	0.30131	0.0601337	0.000366442	0.0223157	0.000434015	NA	13	20	20
ENSG00000122378.13	FAM213A	1.87936	0.0970058	0.060196	0.00341051	0.116135	1.19e-16	NA	7	20	20
ENSG00000276791.1	CTD-2270P14.5	1.87917	0.029295	0.0602214	0.0577836	0.354529	1.0693e-57	NA	3	11	11
ENSG00000171222.10	SCAND1	-1.8785	-0.170931	0.0603132	0.00122807	0.0440887	6.02258e-07	NA	5	10	10
ENSG00000224389.8	C4B	-1.87837	-0.0397297	0.0603301	0.0210679	0.216587	4.90148e-32	NA	22	40	40
ENSG00000174718.11	KIAA1551	-1.8782	-0.272515	0.0603535	0.00053935	0.0445289	5.69099e-07	NA	28	61	61
ENSG00000075413.17	MARK3	-1.87793	-0.163136	0.0603913	0.00129521	0.134868	2.07002e-19	NA	4	8	8
ENSG00000126216.13	TUBGCP3	-1.87715	-0.0820735	0.0604978	0.00529712	0.175901	3.82636e-26	NA	29	51	51
ENSG00000105519.15	CAPS	-1.87691	-0.133262	0.0605302	0.00181007	0.132907	4.43068e-19	NA	2	5	5
ENSG00000179639.10	FCER1A	-1.8761	-0.148243	0.0606411	0.0014404	0.0452208	4.84639e-07	NA	2	4	4
ENSG00000164941.13	INTS8	-1.87608	-0.428317	0.0606438	0.00017411	0.0253861	0.000183179	NA	10	18	18
ENSG00000249859.9	PVT1	-1.87488	-0.0846384	0.0608087	0.00440018	0.129419	1.45076e-18	NA	9	14	14
ENSG00000236008.1	LINC01814	1.87313	0.0948768	0.0610497	0.0036847	0.137257	8.88976e-20	NA	17	29	29
ENSG00000196262.13	PPIA	1.87295	0.357482	0.0610758	0.000420074	0.0128363	0.00770055	NA	20	38	38
ENSG00000218891.4	ZNF579	1.87253	0.158279	0.0611334	0.00146563	0.0166007	0.00230082	NA	15	38	38
ENSG00000151148.13	UBE3B	1.87205	0.256586	0.0612	0.000427045	0.0614915	2.19126e-09	NA	6	16	16
ENSG00000109046.14	WSB1	-1.87103	-0.212905	0.0613405	0.000905632	0.113507	1.79239e-16	NA	3	10	10
ENSG00000156042.17	CFAP70	1.8706	0.269947	0.0614	0.000430601	0.042433	9.97076e-07	NA	1	3	3
ENSG00000189306.10	RRP7A	1.86937	0.0337985	0.0615707	0.0344807	0.316845	8.54336e-50	NA	33	64	64
ENSG00000004700.15	RECQL	1.86909	0.168133	0.0616105	0.00134481	0.0363747	6.12116e-06	NA	28	53	53
ENSG00000112812.15	PRSS16	-1.86743	-0.0575996	0.061841	0.0117109	0.0367556	5.60132e-06	NA	29	60	60
ENSG00000213199.7	ASIC3	-1.86561	-0.154862	0.0620953	0.00134819	0.0197701	0.000933395	NA	9	19	19
ENSG00000142867.12	BCL10	-1.86192	-0.105831	0.0626149	0.00307114	0.0713637	1.00125e-10	NA	31	56	56
ENSG00000111087.9	GLI1	-1.85835	-0.19393	0.0631186	0.000841901	0.0255141	0.000177127	NA	10	24	24
ENSG00000162512.15	SDC3	1.8576	0.174568	0.0632255	0.00101452	0.0294951	3.53604e-05	NA	6	18	18
ENSG00000135898.9	GPR55	-1.8553	-0.0862252	0.0635529	0.00559967	0.0135912	0.00629539	NA	37	75	75
ENSG00000124151.18	NCOA3	1.85523	0.0690538	0.0635639	0.00720355	0.225702	6.35437e-34	NA	35	65	65
ENSG00000166025.17	AMOTL1	1.85516	0.155249	0.0635729	0.00143859	0.0477438	1.74474e-07	NA	14	31	31
ENSG00000196411.9	EPHB4	1.85488	0.0322513	0.0636134	0.0304541	0.254026	3.90548e-38	NA	12	38	38
ENSG00000127463.13	EMC1	-1.85417	-0.195624	0.0637144	0.000824807	0.0554271	2.28665e-08	NA	11	25	25
ENSG00000167671.11	UBXN6	1.85371	0.243994	0.0637805	0.000571938	0.0727197	1.07695e-10	NA	7	18	18
ENSG00000188227.12	ZNF793	1.85245	0.114251	0.0639617	0.00259499	0.0827925	3.88929e-12	NA	16	33	33
ENSG00000197375.12	SLC22A5	-1.85203	-0.0348546	0.0640213	0.0239735	0.213013	2.55244e-31	NA	14	28	28
ENSG00000204316.12	MRPL38	-1.85095	-0.322867	0.0641765	0.000345056	0.0112499	0.012974	NA	12	23	23
ENSG00000105357.15	MYH14	-1.85024	-0.119075	0.0642783	0.00275215	0.0222388	0.00045564	NA	8	17	17
ENSG00000100243.20	CYB5R3	1.84988	0.162231	0.0643308	0.00121579	0.0961077	7.70365e-14	NA	17	39	39
ENSG00000151498.11	ACAD8	-1.84939	-0.0410053	0.0644011	0.018101	0.213575	2.2353e-31	NA	27	57	57
ENSG00000125726.10	CD70	1.84624	0.149196	0.0648571	0.00152134	0.0155205	0.00352268	NA	19	53	53
ENSG00000112486.15	CCR6	1.8457	0.214511	0.0649355	0.000691076	0.0437224	7.59135e-07	NA	5	9	9
ENSG00000089169.14	RPH3A	1.84555	0.0421173	0.0649572	0.0193111	0.542133	3.63123e-108	NA	7	17	17
ENSG00000105755.7	ETHE1	1.84286	0.489807	0.0653494	0.000209616	0.0103942	0.0169984	NA	5	19	19
ENSG00000247363.2	RP11-637A17.2	1.84256	0.118508	0.0653927	0.00260213	0.0201817	0.000804163	NA	16	37	37
ENSG00000128928.8	IVD	1.84229	0.0540071	0.0654326	0.0108875	0.159915	3.19766e-23	NA	14	30	30
ENSG00000197580.11	BCO2	1.84223	0.114133	0.065442	0.00240277	0.068574	4.11199e-10	NA	10	30	30
ENSG00000135709.12	KIAA0513	1.84157	0.13543	0.0655377	0.0018834	0.174968	2.47061e-25	NA	4	8	8
ENSG00000174749.5	C4orf32	-1.84127	-0.166648	0.0655818	0.00112984	0.055846	1.73863e-08	NA	6	11	11
ENSG00000140575.12	IQGAP1	1.84117	0.334934	0.0655962	0.000285026	0.192009	6.15322e-29	NA	17	39	39
ENSG00000026652.13	AGPAT4	1.84115	3.32169	0.0656	2.7554e-06	0.0395406	2.71078e-06	NA	1	15	15
ENSG00000180376.16	CCDC66	-1.84018	-0.0649503	0.0657424	0.00700847	0.211338	2.66072e-31	NA	25	34	34
ENSG00000273117.1	AC144652.1	1.83986	0.0758982	0.0657882	0.00577789	0.0603502	3.52501e-09	NA	4	6	6
ENSG00000178809.11	TRIM73	-1.83793	-0.116049	0.0660734	0.00416065	0.0406448	1.66853e-06	NA	6	10	10
ENSG00000093144.18	ECHDC1	1.83748	0.150614	0.0661387	0.00133138	0.0474825	2.09339e-07	NA	24	41	41
ENSG00000171208.9	NETO2	1.83741	0.195903	0.0661499	0.000740466	0.0153181	0.00377972	NA	3	7	7
ENSG00000153113.23	CAST	1.83735	0.0690614	0.0661581	0.00776397	0.46051	2.25611e-83	NA	15	43	43
ENSG00000042429.11	MED17	-1.83731	-0.44692	0.0661641	0.000163923	0.029595	4.5743e-05	NA	9	12	12
ENSG00000183570.16	PCBP3	1.83678	0.110211	0.0662418	0.00276504	0.0817077	6.39699e-12	NA	11	30	30
ENSG00000198646.13	NCOA6	-1.83625	-0.424772	0.0663209	0.000149089	0.0222577	0.000387285	NA	6	14	14
ENSG00000138658.15	ZGRF1	1.83608	0.176177	0.0663464	0.00102226	0.0578337	9.14892e-09	NA	11	30	30
ENSG00000171631.14	P2RY6	1.83607	0.0984928	0.0663469	0.00309043	0.0170345	0.00214165	NA	3	5	5
ENSG00000170035.15	UBE2E3	1.83527	0.0948136	0.0664651	0.00366454	0.22985	6.19897e-34	NA	19	55	55
ENSG00000181444.12	ZNF467	1.83465	0.145968	0.0665579	0.000806214	0.106687	2.2191e-15	NA	15	35	35
ENSG00000118507.15	AKAP7	1.83344	0.130291	0.0667377	0.00200166	0.0884436	6.97797e-13	NA	28	45	45
ENSG00000111877.17	MCM9	-1.83278	-0.118409	0.0668347	0.00220507	0.0744559	5.9875e-11	NA	16	26	26
ENSG00000196396.9	PTPN1	-1.83251	-0.109757	0.0668758	0.00245222	0.10299	8.85545e-15	NA	15	20	20
ENSG00000197858.10	GPAA1	-1.83245	-0.631339	0.0668845	8.08539e-05	0.0413479	1.3034e-06	NA	4	10	10
ENSG00000178028.13	DMAP1	1.83234	0.18337	0.0669014	0.000913163	0.0265636	0.000130508	NA	20	57	57
ENSG00000184293.7	CLECL1	-1.82963	-0.102504	0.0673053	0.00272293	0.104856	3.68503e-15	NA	10	27	27
ENSG00000140450.8	ARRDC4	-1.82953	-0.0317813	0.0673198	0.0352782	0.453701	8.2431e-81	NA	17	25	25
ENSG00000078177.13	N4BP2	-1.82907	-0.157077	0.0673885	0.00113054	0.0923426	2.93653e-13	NA	12	27	27
ENSG00000205810.8	KLRC3	1.82907	0.18478	0.0673895	0.00107794	0.212324	2.33185e-31	NA	8	22	22
ENSG00000159339.13	PADI4	1.82864	0.186644	0.0674534	0.000856298	0.0800921	1.04722e-11	NA	14	45	45
ENSG00000091262.15	ABCC6	-1.82857	-0.0895116	0.0674644	0.0076919	0.0524662	4.60214e-08	NA	16	33	33
ENSG00000116157.5	GPX7	1.82845	0.0281037	0.067482	0.0392745	0.385476	5.71784e-65	NA	21	44	44
ENSG00000137877.9	SPTBN5	1.82839	0.061468	0.0674915	0.00893501	0.291532	6.65907e-46	NA	23	46	46
ENSG00000125966.9	MMP24	1.82672	0.197647	0.0677416	0.000830537	0.0220192	0.000498297	NA	8	12	12
ENSG00000256050.2	RP11-982M15.6	1.8267	0.0894642	0.0677446	0.004306	0.040032	2.1657e-06	NA	3	11	11
ENSG00000116786.11	PLEKHM2	-1.82666	-0.138899	0.0677502	0.00170114	0.0767845	2.42604e-11	NA	12	26	26
ENSG00000172977.12	KAT5	-1.82649	-0.319437	0.0677757	0.000278544	0.0322668	1.98065e-05	NA	7	16	16
ENSG00000065413.18	ANKRD44	1.82627	0.134771	0.0678102	0.00185506	0.0569556	1.23556e-08	NA	4	5	5
ENSG00000116273.5	PHF13	1.82533	0.155555	0.0679508	0.00133462	0.150985	1.11483e-21	NA	12	20	20
ENSG00000133678.13	TMEM254	1.82389	0.074138	0.0681694	0.0069041	0.109431	9.8177e-16	NA	18	35	35
ENSG00000187642.9	PERM1	-1.82262	-0.116301	0.0683606	0.00277867	0.0290031	6.18684e-05	NA	2	2	2
ENSG00000151553.14	FAM160B1	1.82094	0.218219	0.0686162	0.000588712	0.0922054	2.79743e-13	NA	20	40	40
ENSG00000214253.8	FIS1	1.81943	0.186829	0.0688462	0.00100003	0.113419	2.55458e-16	NA	19	42	42
ENSG00000126251.6	GPR42	-1.81929	-0.0873831	0.0688674	0.00386117	0.0808979	5.64626e-12	NA	14	25	25
ENSG00000196839.12	ADA	-1.818	-0.144976	0.0690635	0.00147103	0.0448117	5.01289e-07	NA	15	43	43
ENSG00000175866.15	BAIAP2	1.81732	0.0708517	0.0691677	0.00678307	0.042622	1.02193e-06	NA	19	35	35
ENSG00000157349.16	DDX19B	-1.81638	-0.211797	0.0693119	0.000700777	0.0403949	2.16131e-06	NA	8	18	18
ENSG00000091140.13	DLD	1.81451	0.264506	0.0695999	0.000448808	0.0172108	0.00202177	NA	10	19	19
ENSG00000168000.14	BSCL2	-1.8141	-0.0319013	0.069662	0.0310047	0.336146	1.60333e-53	NA	13	22	22
ENSG00000160284.14	SPATC1L	1.81403	0.0469558	0.0696724	0.015437	0.442613	9.29855e-81	NA	31	71	71
ENSG00000077616.10	NAALAD2	1.81395	0.106258	0.0696861	0.00248242	0.0105321	0.0164118	NA	12	30	30
ENSG00000162591.15	MEGF6	1.81202	1.40951	0.0699831	1.73464e-05	0.0517872	5.919e-08	NA	2	7	7
ENSG00000226979.8	LTA	-1.81154	-0.838598	0.0700579	5.58735e-05	0.0160673	0.00275948	NA	4	7	7
ENSG00000112294.12	ALDH5A1	-1.8114	-0.220166	0.0700789	0.000635599	0.111458	3.65999e-16	NA	19	38	38
ENSG00000182013.17	PNMAL1	1.81052	0.0833063	0.0702156	0.00438247	0.08334	9.96586e-13	NA	3	8	8
ENSG00000253967.1	RP11-333A23.4	-1.8102	-0.0996832	0.0702641	0.00310218	0.0468649	2.98429e-07	NA	14	36	36
ENSG00000097033.14	SH3GLB1	-1.80934	-0.451208	0.0703985	0.000160608	0.0143189	0.0050592	NA	4	10	10
ENSG00000076662.9	ICAM3	-1.80878	-0.208807	0.0704859	0.00067557	0.100803	1.06186e-14	NA	4	6	6
ENSG00000255760.1	RP11-428G5.5	1.80823	0.0869048	0.0705702	0.00421137	0.0851628	1.69524e-12	NA	13	27	27
ENSG00000198355.4	PIM3	-1.80747	-0.0528859	0.0706883	0.0114865	0.106421	2.04032e-15	NA	9	17	17
ENSG00000131100.12	ATP6V1E1	1.80645	0.152593	0.0708488	0.00133582	0.112793	1.83269e-16	NA	10	19	19
ENSG00000143379.12	SETDB1	-1.80629	-0.196613	0.0708726	0.000794878	0.0480481	1.71269e-07	NA	9	11	11
ENSG00000138496.16	PARP9	-1.80595	-0.153519	0.070926	0.0012932	0.0582156	9.26685e-09	NA	30	70	70
ENSG00000151929.9	BAG3	-1.80548	-2.63828	0.071	4.20656e-06	0.0112843	0.011616	NA	1	7	7
ENSG00000213593.9	TMX2	-1.80514	-0.101678	0.0710528	0.00280564	0.055421	1.92859e-08	NA	19	44	44
ENSG00000241973.10	PI4KA	1.80471	0.254239	0.0711205	0.000471303	0.0518216	5.92028e-08	NA	7	13	13
ENSG00000261455.1	LINC01003	1.80445	0.0437247	0.0711607	0.0158602	0.174269	1.18559e-25	NA	40	81	81
ENSG00000115526.10	CHST10	-1.80203	-0.910589	0.0715414	4.10083e-05	0.0166936	0.00226502	NA	3	13	13
ENSG00000080345.17	RIF1	-1.80144	-0.197452	0.0716334	0.000799791	0.0344273	1.21585e-05	NA	5	10	10
ENSG00000236383.8	LINC00854	1.80019	0.0967373	0.0718303	0.0029608	0.0236165	0.000309749	NA	5	7	7
ENSG00000050748.17	MAPK9	1.79922	0.0960703	0.0719844	0.0031828	0.214752	7.13306e-32	NA	12	27	27
ENSG00000186660.14	ZFP91	-1.79895	-0.333796	0.072026	0.000280376	0.0122613	0.00966582	NA	3	8	8
ENSG00000026297.15	RNASET2	-1.79873	-0.0439874	0.0720607	0.0137087	0.492505	1.65775e-91	NA	25	55	55
ENSG00000134278.15	SPIRE1	-1.79693	-0.0963312	0.0723474	0.00355272	0.0671006	5.80947e-10	NA	15	32	32
ENSG00000009844.15	VTA1	-1.79621	-0.420002	0.0724606	0.000151149	0.015039	0.00407	NA	13	23	23
ENSG00000120253.13	NUP43	1.79419	0.0625977	0.072783	0.00731205	0.289111	2.24857e-44	NA	22	42	42
ENSG00000248485.1	PCP4L1	-1.79412	-0.17687	0.0727936	0.000940784	0.025009	0.000189137	NA	7	29	29
ENSG00000078401.6	EDN1	-1.79395	-0.16868	0.0728207	0.000917929	0.0146054	0.00454595	NA	4	9	9
ENSG00000151006.7	PRSS53	1.79338	0.220104	0.0729126	0.000714149	0.037205	5.03696e-06	NA	7	13	13
ENSG00000142459.8	EVI5L	1.79057	0.0549056	0.0733621	0.00924709	0.0781867	1.91606e-11	NA	25	34	34
ENSG00000158882.14	TOMM40L	1.7904	0.0584271	0.0733898	0.00889603	0.189034	1.34797e-27	NA	39	69	69
ENSG00000184378.2	ACTRT3	1.78778	0.0880121	0.0738122	0.00343742	0.0253414	0.000184219	NA	32	54	54
ENSG00000100201.20	DDX17	-1.78732	-0.108451	0.0738852	0.00255326	0.189145	1.54164e-27	NA	23	49	49
ENSG00000228486.10	LINC01125	-1.78711	-0.0682334	0.0739194	0.00623443	0.0301074	4.34292e-05	NA	6	17	17
ENSG00000160336.14	ZNF761	-1.78592	-0.213183	0.0741116	0.000883704	0.0353898	6.01191e-06	NA	3	14	14
ENSG00000276071.1	CTD-3234P18.6	-1.78565	-0.255489	0.0741554	0.000458027	0.0141084	0.00532315	NA	4	11	11
ENSG00000138380.17	CARF	-1.78564	-0.336046	0.0741579	0.000229823	0.0126137	0.00849684	NA	8	12	12
ENSG00000144893.12	MED12L	1.78447	0.0648832	0.0743471	0.00956211	0.227808	3.33339e-34	NA	10	18	18
ENSG00000236682.1	AC068282.3	-1.7844	-0.0270636	0.0743585	0.0414883	0.588019	1.68826e-123	NA	24	57	57
ENSG00000099326.8	MZF1	1.78376	0.282051	0.0744628	0.000544279	0.0225479	0.000381522	NA	4	9	9
ENSG00000141030.12	COPS3	-1.78354	-0.0791844	0.0744986	0.00484999	0.23291	5.3532e-35	NA	6	19	19
ENSG00000103769.9	RAB11A	1.78323	0.303079	0.0745481	0.000287151	0.0298567	4.85211e-05	NA	14	28	28
ENSG00000185324.21	CDK10	1.78317	0.108488	0.0745579	0.00261463	0.480186	2.18922e-88	NA	22	42	42
ENSG00000267711.1	RP11-686D22.5	1.78306	0.0982459	0.074576	0.00339922	0.0419668	1.3123e-06	NA	3	3	3
ENSG00000196313.11	POM121	1.78292	0.0885376	0.074599	0.00410163	0.113522	1.58352e-16	NA	32	50	50
ENSG00000214293.8	APTR	-1.78123	-0.125206	0.0748743	0.00198869	0.0289912	5.60425e-05	NA	6	10	10
ENSG00000178685.13	PARP10	1.78083	0.048764	0.074941	0.013647	0.161205	1.09554e-23	NA	28	43	43
ENSG00000185608.8	MRPL40	1.78046	0.181934	0.075	0.00082886	0.0233111	0.000329188	NA	1	8	8
ENSG00000161896.11	IP6K3	1.78005	0.158128	0.0750685	0.00117213	0.0213189	0.000614054	NA	3	6	6
ENSG00000203999.8	LINC01270	1.77976	0.0312703	0.0751149	0.0309766	0.352733	7.94757e-58	NA	27	51	51
ENSG00000135845.9	PIGC	1.7795	0.187177	0.0751578	0.000886512	0.323054	2.06011e-51	NA	6	14	14
ENSG00000176209.11	SMIM19	-1.77867	-0.0871661	0.0752942	0.00374688	0.170493	1.00677e-24	NA	6	16	16
ENSG00000172845.14	SP3	1.77842	0.173084	0.0753342	0.000518183	0.0160564	0.00303353	NA	20	42	42
ENSG00000105507.2	CABP5	-1.77714	-0.0811135	0.0755445	0.00502995	0.0372107	3.84592e-06	NA	17	49	49
ENSG00000160194.17	NDUFV3	-1.77671	-0.157336	0.0756159	0.00115981	0.183795	5.89503e-27	NA	12	31	31
ENSG00000160716.5	CHRNB2	1.77569	0.12363	0.0757844	0.00190732	0.0410951	1.39706e-06	NA	8	18	18
ENSG00000078070.12	MCCC1	-1.77565	-0.0882409	0.0757901	0.00463454	0.0680163	4.92804e-10	NA	31	64	64
ENSG00000266714.6	MYO15B	1.77528	0.0246848	0.0758512	0.0600363	0.534202	2.08533e-104	NA	11	42	42
ENSG00000262468.5	LINC01569	1.77526	0.249601	0.0758557	0.000411219	0.0215997	0.000559991	NA	3	6	6
ENSG00000135972.8	MRPS9	-1.77496	-0.0952027	0.0759048	0.00348866	0.162282	2.25963e-23	NA	16	36	36
ENSG00000175643.8	RMI2	-1.77475	-0.400905	0.0759387	0.000195358	0.0446334	5.57162e-07	NA	3	11	11
ENSG00000008869.11	HEATR5B	-1.77418	-0.959182	0.0760336	2.51979e-05	0.0192507	0.00107002	NA	5	10	10
ENSG00000109790.16	KLHL5	-1.77384	-0.0648645	0.0760898	0.00645599	0.0752001	4.84783e-11	NA	37	68	68
ENSG00000077312.8	SNRPA	-1.7738	-0.293915	0.0760954	0.000355361	0.0122986	0.00900596	NA	20	35	35
ENSG00000178201.4	VN1R1	-1.77312	-0.0515745	0.0762085	0.0107006	0.0558174	2.15444e-08	NA	17	32	32
ENSG00000100462.15	PRMT5	1.77291	0.0604616	0.0762431	0.00736195	0.33646	1.46061e-53	NA	10	18	18
ENSG00000120903.12	CHRNA2	1.77179	0.227574	0.0764291	0.000513402	0.0392694	2.59596e-06	NA	5	14	14
ENSG00000183049.12	CAMK1D	1.77114	0.108679	0.0765381	0.00234829	0.142311	4.01158e-21	NA	7	12	12
ENSG00000242474.2	AC093627.9	1.77108	0.0742448	0.0765467	0.00586147	0.0230913	0.00034723	NA	15	29	29
ENSG00000130305.16	NSUN5	-1.77023	-0.505409	0.0766884	0.000150812	0.0165782	0.00248939	NA	4	14	14
ENSG00000188493.14	C19orf54	-1.77	-0.0769219	0.0767274	0.0048256	0.179795	4.70487e-26	NA	20	41	41
ENSG00000131778.18	CHD1L	-1.76826	-0.136434	0.077018	0.00152601	0.284314	1.13911e-43	NA	12	35	35
ENSG00000162438.11	CTRC	1.76807	0.0981467	0.0770492	0.00336225	0.0473498	2.06847e-07	NA	4	6	6
ENSG00000166130.14	IKBIP	1.7675	0.114091	0.077145	0.00236254	0.0916184	3.34922e-13	NA	12	29	29
ENSG00000141452.9	C18orf8	1.76714	0.187507	0.0772043	0.000793095	0.0766843	2.74546e-11	NA	7	11	11
ENSG00000138134.11	STAMBPL1	1.7671	0.098688	0.0772119	0.00330839	0.0347203	7.21467e-06	NA	11	21	21
ENSG00000035403.17	VCL	1.76589	0.180124	0.0774148	0.000883712	0.0224635	0.000419798	NA	19	41	41
ENSG00000105383.14	CD33	-1.76541	-0.104155	0.0774943	0.00337602	0.0991796	3.3149e-14	NA	25	40	40
ENSG00000105063.18	PPP6R1	1.76473	0.250445	0.0776086	0.000422489	0.0174242	0.00180552	NA	5	11	11
ENSG00000004399.12	PLXND1	-1.76426	-0.115815	0.077688	0.00224718	0.0347504	1.12673e-05	NA	11	21	21
ENSG00000197813.5	CTC-301O7.4	-1.76419	-0.0425396	0.0776997	0.0163309	0.0649738	1.25362e-09	NA	11	16	16
ENSG00000182359.14	KBTBD3	-1.76311	-0.173418	0.0778819	0.000956983	0.0321583	2.39644e-05	NA	11	21	21
ENSG00000106003.12	LFNG	-1.76255	-0.105022	0.0779772	0.0028076	0.0456793	3.9301e-07	NA	20	34	34
ENSG00000166166.12	TRMT61A	1.76243	0.187382	0.0779968	0.000850588	0.0450337	4.18581e-07	NA	8	18	18
ENSG00000031691.6	CENPQ	1.75969	0.0367148	0.07846	0.0220819	0.161904	2.33131e-23	NA	14	34	34
ENSG00000167702.11	KIFC2	-1.75917	-0.158998	0.0785482	0.0011967	0.0829971	4.15548e-12	NA	17	30	30
ENSG00000204277.1	LINC01993	-1.75882	-0.117159	0.0786077	0.00232233	0.0604452	5.00165e-09	NA	4	8	8
ENSG00000136425.12	CIB2	1.75838	0.0562492	0.0786825	0.00933755	0.0795964	9.86068e-12	NA	11	16	16
ENSG00000164265.8	SCGB3A2	1.75838	0.034478	0.0786826	0.024754	0.153784	2.99076e-22	NA	22	51	51
ENSG00000115687.13	PASK	1.75748	0.0953816	0.0788356	0.00351085	0.248881	5.13668e-38	NA	16	39	39
ENSG00000124574.14	ABCC10	-1.75737	-0.187408	0.0788554	0.000690183	0.0103255	0.0175762	NA	12	30	30
ENSG00000100395.14	L3MBTL2	-1.7573	-0.225551	0.078866	0.000557665	0.0388679	3.17675e-06	NA	7	11	11
ENSG00000116120.9	FARSB	1.75661	0.12171	0.0789839	0.00146772	0.0600319	4.50007e-09	NA	24	63	63
ENSG00000188906.14	LRRK2	1.7564	0.13038	0.0790208	0.00177231	0.15129	1.13236e-21	NA	24	45	45
ENSG00000262006.1	RP11-700H6.4	-1.75556	-0.108941	0.0791636	0.00283274	0.162199	4.1738e-24	NA	8	21	21
ENSG00000221823.10	PPP3R1	1.7554	0.386964	0.0791909	0.000199559	0.018372	0.00142759	NA	7	19	19
ENSG00000177000.10	MTHFR	-1.75354	-0.0615427	0.079509	0.00767915	0.312286	8.33856e-50	NA	11	33	33
ENSG00000233077.1	LINC01271	1.75058	0.0674012	0.0800186	0.00618241	0.108545	1.14983e-15	NA	8	18	18
ENSG00000119632.3	IFI27L2	1.75045	0.0831142	0.080041	0.00450182	0.112465	4.57396e-16	NA	47	102	102
ENSG00000117226.11	GBP3	1.75028	0.0479735	0.0800709	0.0124047	0.427794	3.09457e-75	NA	16	35	35
ENSG00000115282.19	TTC31	1.75023	0.456159	0.0800787	0.000180899	0.016272	0.00276008	NA	7	10	10
ENSG00000035664.11	DAPK2	-1.75012	-0.243754	0.080098	0.000502635	0.0604583	5.2032e-09	NA	10	27	27
ENSG00000152520.13	PAN3	-1.74885	-0.509844	0.0803177	0.000119088	0.0200046	0.000913371	NA	6	12	12
ENSG00000166275.15	BORCS7	-1.74875	-0.0929502	0.080335	0.00316037	0.164985	7.64413e-24	NA	23	44	44
ENSG00000087008.15	ACOX3	1.74825	0.0765836	0.0804208	0.00471616	0.0194945	0.00106791	NA	37	70	70
ENSG00000160783.19	PMF1	-1.74725	-0.349119	0.080594	0.000221695	0.0339721	1.32767e-05	NA	2	5	5
ENSG00000049245.12	VAMP3	-1.74682	-0.189332	0.080668	0.000798557	0.211072	5.78884e-31	NA	4	15	15
ENSG00000166341.7	DCHS1	-1.74644	-0.0463975	0.0807345	0.0116589	0.0894951	6.32682e-13	NA	16	30	30
ENSG00000156171.14	DRAM2	-1.74564	-0.286292	0.0808741	0.000345799	0.200933	1.50319e-29	NA	6	18	18
ENSG00000273008.1	RP11-351D16.3	1.74483	0.0569871	0.0810146	0.0107866	0.0296688	4.04104e-05	NA	21	35	35
ENSG00000005175.9	RPAP3	1.74392	0.121288	0.0811727	0.00190501	0.0894275	6.15439e-13	NA	32	76	76
ENSG00000235151.1	AC114730.2	-1.7437	-0.208636	0.081212	0.00216411	0.0981443	3.30751e-14	NA	3	9	9
ENSG00000128383.12	APOBEC3A	-1.74287	-0.143517	0.0813555	0.00153276	0.185635	4.25592e-27	NA	24	64	64
ENSG00000137261.13	KIAA0319	1.74281	0.0682318	0.0813664	0.00588128	0.163479	1.1091e-23	NA	13	24	24
ENSG00000181381.13	DDX60L	1.74228	0.0679407	0.0814601	0.00623879	0.213044	3.35381e-31	NA	26	56	56
ENSG00000117385.15	P3H1	-1.74159	-0.307737	0.0815802	0.000288195	0.0278474	7.06419e-05	NA	6	17	17
ENSG00000132541.10	RIDA	1.74101	0.10414	0.0816811	0.00289737	0.0277494	8.26321e-05	NA	11	18	18
ENSG00000167670.15	CHAF1A	1.74025	0.0704959	0.0818151	0.00536192	0.155597	2.60993e-22	NA	12	22	22
ENSG00000088448.14	ANKRD10	-1.73937	-0.311915	0.0819702	0.000328281	0.0616865	3.39157e-09	NA	6	19	19
ENSG00000155849.15	ELMO1	1.73862	0.144859	0.0821011	0.00115764	0.0246562	0.000208513	NA	18	26	26
ENSG00000128923.10	MINDY2	1.73709	0.120502	0.082371	0.00221186	0.0481471	1.75767e-07	NA	19	41	41
ENSG00000203772.7	SPRN	1.73612	0.17257	0.0825432	0.000982497	0.0376167	4.3613e-06	NA	5	14	14
ENSG00000283440.1	RP11-445H22.3	1.73548	0.0827666	0.0826564	0.00447227	0.0578764	1.041e-08	NA	6	17	17
ENSG00000044090.8	CUL7	1.73535	0.082126	0.082679	0.00424798	0.228964	3.27096e-34	NA	41	98	98
ENSG00000174373.16	RALGAPA1	-1.73433	-0.190008	0.0828587	0.000747511	0.160496	1.28326e-23	NA	16	36	36
ENSG00000250506.7	CDK3	-1.73207	-0.102555	0.083261	0.00327765	0.0623773	2.66293e-09	NA	18	40	40
ENSG00000275765.5	RP11-54C4.3	-1.73148	-0.0850875	0.0833662	0.00358335	0.0672736	4.86427e-10	NA	11	28	28
ENSG00000214189.8	ZNF788	-1.73122	-0.221457	0.0834125	0.000587583	0.0354058	6.84724e-06	NA	2	7	7
ENSG00000260943.1	RP11-476D10.1	1.73074	0.082184	0.0834975	0.00434337	0.324806	2.0257e-51	NA	13	29	29
ENSG00000153786.12	ZDHHC7	1.73069	0.119721	0.0835067	0.00198903	0.103212	5.153e-15	NA	15	33	33
ENSG00000129657.14	SEC14L1	-1.73041	-0.201199	0.0835574	0.000720653	0.0296795	4.81118e-05	NA	15	30	30
ENSG00000101057.15	MYBL2	1.73036	0.109611	0.0835657	0.00263043	0.0732416	8.49417e-11	NA	17	23	23
ENSG00000204516.9	MICB	1.7303	0.0575778	0.0835763	0.0111927	0.369182	7.27206e-61	NA	45	116	116
ENSG00000165637.13	VDAC2	1.72995	0.24775	0.0836392	0.000511443	0.0934653	1.64471e-13	NA	13	34	34
ENSG00000204469.12	PRRC2A	1.72992	0.174205	0.0836446	0.000945673	0.131594	7.43653e-19	NA	8	23	23
ENSG00000030582.17	GRN	1.72989	0.118032	0.0836507	0.00176935	0.0574444	1.12096e-08	NA	16	40	40
ENSG00000136710.9	CCDC115	1.72955	0.282034	0.0837103	0.000364835	0.0378281	3.74742e-06	NA	3	7	7
ENSG00000187726.8	DNAJB13	-1.72955	-0.173062	0.0837116	0.000800538	0.0145318	0.004626	NA	4	8	8
ENSG00000134077.15	THUMPD3	-1.72836	-1.03215	0.0839238	2.59402e-05	0.109235	1.00271e-15	NA	2	7	7
ENSG00000174136.11	RGMB	-1.72718	-0.0796971	0.0841361	0.00426053	0.0181864	0.00156668	NA	19	36	36
ENSG00000064545.14	TMEM161A	-1.72609	-0.189715	0.0843319	0.000879177	0.0257853	0.00016089	NA	3	8	8
ENSG00000134905.16	CARS2	1.72577	0.131124	0.0843884	0.00137223	0.107626	2.21342e-15	NA	31	61	61
ENSG00000118777.10	ABCG2	1.72558	0.0877993	0.0844229	0.00365607	0.057625	1.04092e-08	NA	4	13	13
ENSG00000175387.15	SMAD2	1.72533	0.280646	0.0844685	0.000336171	0.0138541	0.00597307	NA	5	7	7
ENSG00000151176.7	PLBD2	1.72477	0.189162	0.0845694	0.000741713	0.0153045	0.00356574	NA	17	29	29
ENSG00000160310.17	PRMT2	1.72267	0.0483399	0.0849486	0.0120935	0.399797	1.11824e-67	NA	27	44	44
ENSG00000151552.11	QDPR	1.72256	0.0381819	0.0849678	0.0182377	0.438624	3.21178e-77	NA	4	12	12
ENSG00000186687.15	LYRM7	-1.72094	-0.362775	0.0852609	0.000256304	0.0279837	8.41713e-05	NA	6	10	10
ENSG00000090661.11	CERS4	1.72073	0.0549303	0.0853001	0.0109446	0.169652	1.51801e-24	NA	17	33	33
ENSG00000175536.6	LIPT2	1.7198	0.551616	0.0854689	8.95677e-05	0.011839	0.0107215	NA	8	17	17
ENSG00000124602.9	UNC5CL	-1.71957	-0.274997	0.0855102	0.000347448	0.0123805	0.00935603	NA	5	15	15
ENSG00000100393.12	EP300	1.71922	0.229366	0.0855742	0.00047975	0.0195262	0.00104052	NA	15	26	26
ENSG00000115129.13	TP53I3	1.71835	0.0692112	0.0857331	0.00626892	0.433594	1.10631e-75	NA	14	33	33
ENSG00000138617.14	PARP16	1.71771	0.0473011	0.0858503	0.0135148	0.259626	1.86524e-39	NA	23	48	48
ENSG00000197128.11	ZNF772	-1.71703	-0.0383256	0.0859732	0.018047	0.127709	2.68536e-18	NA	33	69	69
ENSG00000138363.14	ATIC	1.71688	0.191404	0.0860009	0.000684574	0.0522128	5.05411e-08	NA	2	3	3
ENSG00000087206.16	UIMC1	-1.71548	-0.170034	0.0862571	0.00100378	0.0452542	4.59414e-07	NA	15	31	31
ENSG00000157837.15	SPPL3	-1.71529	-0.581183	0.0862914	8.65367e-05	0.0243942	0.000245416	NA	8	18	18
ENSG00000101400.5	SNTA1	1.71507	0.110223	0.0863315	0.00259739	0.056819	1.42298e-08	NA	11	30	30
ENSG00000130309.10	COLGALT1	1.71421	0.247058	0.0864909	0.000487902	0.0905664	4.07174e-13	NA	14	28	28
ENSG00000127663.14	KDM4B	1.71386	0.276906	0.086555	0.000335801	0.0258617	0.000147805	NA	3	6	6
ENSG00000277632.1	CCL3	-1.7134	-0.101877	0.086639	0.00329884	0.0179639	0.00171503	NA	31	87	87
ENSG00000228223.2	HCG11	1.71332	0.240333	0.0866534	0.000626009	0.0355217	7.73314e-06	NA	5	15	15
ENSG00000189013.14	KIR2DL4	-1.71303	-2.30117	0.0867065	5.38873e-06	0.0198898	0.000885888	NA	2	9	9
ENSG00000134884.13	ARGLU1	-1.71144	-1.37171	0.087	1.61471e-05	0.153775	3.10181e-22	NA	1	7	7
ENSG00000054967.12	RELT	1.71123	0.144551	0.0870391	0.00161361	0.0211774	0.000596582	NA	11	21	21
ENSG00000144214.9	LYG1	-1.70899	-0.0663002	0.0874535	0.00836422	0.176715	2.07791e-26	NA	37	71	71
ENSG00000115956.9	PLEK	-1.70811	-0.114013	0.0876165	0.00221502	0.0420305	1.30228e-06	NA	36	66	66
ENSG00000151632.17	AKR1C2	1.70625	0.0551743	0.087962	0.00919821	0.089676	5.49711e-13	NA	11	22	22
ENSG00000198363.17	ASPH	-1.70464	-0.191904	0.0882612	0.000792886	0.0727854	9.72352e-11	NA	20	45	45
ENSG00000118640.10	VAMP8	1.70341	0.151743	0.0884913	0.000989626	0.0126038	0.00833264	NA	16	37	37
ENSG00000165752.16	STK32C	1.70307	0.0176448	0.088555	0.0940422	0.484453	6.68775e-89	NA	44	86	86
ENSG00000158113.12	LRRC43	-1.70297	-0.173331	0.088574	0.000907843	0.0328384	1.46366e-05	NA	6	17	17
ENSG00000204856.11	FAM216A	1.70152	0.0616534	0.0888449	0.00717747	0.111735	2.26486e-16	NA	7	11	11
ENSG00000238005.2	RP11-443B7.1	1.70135	0.0431613	0.0888779	0.0150046	0.186149	5.03403e-27	NA	27	48	48
ENSG00000104290.10	FZD3	-1.7013	-0.0869766	0.0888862	0.00388453	0.0995088	1.84762e-14	NA	3	7	7
ENSG00000169696.15	ASPSCR1	-1.70076	-0.115474	0.0889878	0.00224401	0.117563	3.96098e-17	NA	12	26	26
ENSG00000130299.16	GTPBP3	1.70063	0.092614	0.0890119	0.00288159	0.0856088	6.73006e-13	NA	9	28	28
ENSG00000140961.12	OSGIN1	-1.70061	-0.0423461	0.0890155	0.0193493	0.201907	6.35485e-30	NA	15	33	33
ENSG00000197965.11	MPZL1	-1.70018	-0.281125	0.0890973	0.00035493	0.0603091	3.35493e-09	NA	17	37	37
ENSG00000089639.10	GMIP	-1.69891	-0.188659	0.0893364	0.000797061	0.0602745	4.75932e-09	NA	3	5	5
ENSG00000112514.15	CUTA	-1.69847	-0.202175	0.0894197	0.000691532	0.0661886	7.21203e-10	NA	22	41	41
ENSG00000121797.9	CCRL2	-1.69754	-0.0900895	0.0895952	0.00371772	0.0167973	0.00239661	NA	17	39	39
ENSG00000142178.7	SIK1	-1.69751	-1.19479	0.0896	3.09141e-05	0.0145562	0.00480859	NA	1	7	7
ENSG00000134248.13	LAMTOR5	-1.69712	-0.252271	0.089674	0.000448896	0.102961	8.7832e-15	NA	25	82	82
ENSG00000152778.8	IFIT5	-1.69707	-0.0773225	0.0896835	0.00434504	0.205363	4.74842e-31	NA	21	45	45
ENSG00000260306.1	RP11-645C24.5	-1.69682	-0.0303147	0.0897305	0.0332544	0.131787	5.42354e-19	NA	14	30	30
ENSG00000160223.16	ICOSLG	-1.69644	-0.0305553	0.0898023	0.031838	0.108151	1.95499e-15	NA	26	82	82
ENSG00000124613.8	ZNF391	1.69588	0.0590947	0.0899094	0.00749013	0.139749	4.95763e-20	NA	23	47	47
ENSG00000267194.1	RP1-193H18.2	-1.69545	-0.423965	0.0899906	0.000156152	0.0375283	4.37836e-06	NA	4	15	15
ENSG00000111880.15	RNGTT	1.69466	0.302014	0.0901399	0.000295425	0.0659083	9.62651e-10	NA	5	11	11
ENSG00000131370.15	SH3BP5	-1.69455	-0.146425	0.0901609	0.00145014	0.0551989	2.36956e-08	NA	8	18	18
ENSG00000010361.13	FUZ	1.69439	0.0963033	0.0901909	0.00312975	0.0551876	2.31773e-08	NA	23	47	47
ENSG00000156110.13	ADK	1.69439	0.0674448	0.0901914	0.00590816	0.499467	5.03982e-94	NA	28	60	60
ENSG00000260257.2	RP5-1085F17.3	1.69289	0.0790454	0.0904766	0.00434805	0.167742	6.6019e-25	NA	11	21	21
ENSG00000069188.16	SDK2	1.69268	0.0342671	0.0905156	0.0244834	0.177719	4.81184e-26	NA	32	72	72
ENSG00000246100.3	LINC00900	1.69149	0.0555979	0.0907434	0.00760454	0.0498107	8.34706e-08	NA	14	24	24
ENSG00000171475.13	WIPF2	1.69102	0.407772	0.0908321	0.000174697	0.0176133	0.00190432	NA	6	16	16
ENSG00000255046.1	RP11-297N6.4	1.69067	0.0430091	0.0909007	0.0146563	0.0728963	8.61185e-11	NA	6	10	10
ENSG00000273270.1	RP11-212P7.2	-1.69026	-0.0540883	0.0909773	0.00923097	0.336027	6.20388e-54	NA	25	55	55
ENSG00000213516.9	RBMXL1	1.69025	0.854125	0.0909809	3.89875e-05	0.0344886	1.16307e-05	NA	2	10	10
ENSG00000165030.3	NFIL3	1.6881	0.170158	0.0913914	0.000890647	0.0819738	6.20818e-12	NA	13	27	27
ENSG00000135622.12	SEMA4F	-1.68806	-3.96126	0.0914	2.07265e-06	0.039932	2.37866e-06	NA	1	3	3
ENSG00000100068.11	LRP5L	-1.68744	-0.104803	0.091518	0.00275423	0.0694552	3.01825e-10	NA	19	40	40
ENSG00000205707.10	ETFRF1	1.68652	0.0571376	0.0916963	0.00832195	0.110242	1.02283e-15	NA	11	22	22
ENSG00000174175.16	SELP	1.68614	0.143925	0.0917687	0.00123755	0.0247245	0.000211241	NA	22	41	41
ENSG00000188761.11	BCL2L15	-1.68515	-0.153766	0.0919588	0.00117154	0.0556838	2.15306e-08	NA	5	10	10
ENSG00000107890.16	ANKRD26	-1.68478	-0.0686126	0.0920315	0.00637023	0.0411375	1.42336e-06	NA	12	24	24
ENSG00000232104.3	RFX3-AS1	-1.68422	-0.269601	0.0921399	0.000359066	0.017371	0.00198397	NA	2	4	4
ENSG00000182580.2	EPHB3	1.68409	0.0649297	0.0921636	0.00678365	0.050148	1.14457e-07	NA	15	30	30
ENSG00000174791.10	RIN1	-1.68406	-0.0416762	0.0921692	0.018374	0.39911	2.37267e-68	NA	10	24	24
ENSG00000125637.15	PSD4	1.68375	0.0259737	0.0922298	0.0388539	0.5821	9.87902e-121	NA	40	72	72
ENSG00000113273.15	ARSB	-1.68299	-0.0468913	0.0923776	0.0124631	0.0755224	4.19396e-11	NA	23	46	46
ENSG00000176476.8	SGF29	1.6829	0.0686285	0.092394	0.00652991	0.193293	3.73792e-28	NA	22	41	41
ENSG00000158106.13	RHPN1	-1.68178	-0.0892382	0.0926112	0.00378451	0.082483	6.42974e-12	NA	25	46	46
ENSG00000070759.16	TESK2	-1.68109	-0.0945467	0.0927459	0.00289007	0.119537	4.99305e-17	NA	6	17	17
ENSG00000178752.15	ERFE	1.68099	0.13051	0.092765	0.00170013	0.020333	0.000812477	NA	9	14	14
ENSG00000100422.13	CERK	1.6808	0.0992621	0.0928027	0.00304647	0.156612	8.67341e-23	NA	19	52	52
ENSG00000111581.9	NUP107	1.68001	0.100509	0.0929555	0.00255745	0.0575321	1.25428e-08	NA	11	24	24
ENSG00000123454.10	DBH	1.67998	0.13793	0.0929613	0.00161118	0.0440066	5.94819e-07	NA	21	42	42
ENSG00000144566.10	RAB5A	-1.67951	-0.337021	0.0930536	0.000216518	0.0378157	3.81347e-06	NA	6	14	14
ENSG00000128563.13	PRKRIP1	1.67915	0.391265	0.0931238	0.000183023	0.0494245	1.11801e-07	NA	10	24	24
ENSG00000169181.12	GSG1L	-1.67897	-0.0752643	0.0931582	0.00476057	0.0108674	0.0148315	NA	26	47	47
ENSG00000182446.13	NPLOC4	-1.67864	-0.153492	0.0932221	0.00131388	0.0642436	9.86364e-10	NA	8	12	12
ENSG00000173200.12	PARP15	1.67863	0.167541	0.0932241	0.00097012	0.149612	1.62369e-21	NA	19	31	31
ENSG00000176472.10	ZNF575	1.67801	0.072636	0.0933459	0.00577423	0.0580408	1.07261e-08	NA	24	43	43
ENSG00000165097.13	KDM1B	1.67763	0.533198	0.0934185	9.04603e-05	0.090423	4.28422e-13	NA	11	31	31
ENSG00000242485.5	MRPL20	1.67556	0.124294	0.0938237	0.00233509	0.033283	1.58284e-05	NA	11	25	25
ENSG00000185499.16	MUC1	1.67553	0.0872951	0.0938309	0.00368904	0.097984	4.40534e-14	NA	7	18	18
ENSG00000260808.1	CTD-2007L18.5	1.67548	0.0855864	0.0938406	0.00424868	0.0691113	2.75996e-10	NA	13	27	27
ENSG00000048392.11	RRM2B	1.67524	0.665068	0.0938868	6.87261e-05	0.0347079	1.07884e-05	NA	18	33	33
ENSG00000130175.9	PRKCSH	-1.67316	-0.247771	0.0942966	0.000607922	0.0541691	3.23924e-08	NA	3	5	5
ENSG00000002549.12	LAP3	-1.67293	-0.0445503	0.0943404	0.0139957	0.368369	1.944e-61	NA	18	32	32
ENSG00000166685.11	COG1	-1.67234	-0.126745	0.0944571	0.00157457	0.0993573	1.40515e-14	NA	9	17	17
ENSG00000139160.13	ETFBKMT	-1.67205	-0.17232	0.0945137	0.000856323	0.0283453	6.83534e-05	NA	21	53	53
ENSG00000123636.17	BAZ2B	1.672	0.0864288	0.0945239	0.00308678	0.24518	5.64205e-37	NA	10	19	19
ENSG00000143369.14	ECM1	-1.67154	-0.073426	0.0946143	0.00350817	0.0436594	6.50164e-07	NA	12	25	25
ENSG00000167693.16	NXN	-1.67083	-0.0686297	0.0947554	0.00854619	0.0429819	9.74078e-07	NA	19	47	47
ENSG00000235314.1	LINC00957	1.66857	0.0468395	0.0952036	0.0112213	0.155276	1.77061e-22	NA	14	23	23
ENSG00000257698.1	RP11-620J15.3	1.66836	0.13739	0.095244	0.00121051	0.0589374	8.30444e-09	NA	6	14	14
ENSG00000272787.1	KB-226F1.2	1.66794	0.0345976	0.0953281	0.0227388	0.134283	2.94919e-19	NA	9	22	22
ENSG00000120370.12	GORAB	1.6662	0.164664	0.0956728	0.0010351	0.05105	8.52443e-08	NA	9	19	19
ENSG00000143847.15	PPFIA4	1.66584	0.0272312	0.0957455	0.0364806	0.251948	6.18201e-38	NA	31	72	72
ENSG00000136870.10	ZNF189	1.66555	0.261301	0.0958022	0.000342039	0.0451452	4.7358e-07	NA	17	30	30
ENSG00000158411.11	MITD1	-1.66508	-0.208536	0.0958964	0.000623362	0.0387777	3.03483e-06	NA	18	31	31
ENSG00000141349.8	G6PC3	-1.66411	-0.146826	0.0960911	0.0011712	0.0668338	7.69329e-10	NA	3	6	6
ENSG00000103199.13	ZNF500	-1.66332	-0.0749953	0.0962474	0.00512347	0.133172	2.94792e-19	NA	11	18	18
ENSG00000261098.1	RP11-819C21.1	-1.66328	-0.299598	0.0962561	0.000372867	0.0657835	9.11213e-10	NA	12	43	43
ENSG00000161944.16	ASGR2	1.66274	0.115719	0.0963638	0.00223607	0.14877	2.24177e-21	NA	13	31	31
ENSG00000066294.14	CD84	-1.6627	-0.532213	0.0963734	0.00012443	0.0450212	4.6054e-07	NA	3	9	9
ENSG00000100490.9	CDKL1	1.66265	0.0547711	0.0963829	0.00805534	0.19119	3.2225e-28	NA	23	53	53
ENSG00000100023.18	PPIL2	1.6623	0.464583	0.0964533	0.000130988	0.102144	1.15312e-14	NA	9	25	25
ENSG00000180061.9	TMEM150B	-1.66209	-0.671368	0.0964957	5.55634e-05	0.0405259	1.96727e-06	NA	4	8	8
ENSG00000198252.11	STYX	1.66112	0.266068	0.0966897	0.00036075	0.0183968	0.001482	NA	9	18	18
ENSG00000196417.12	ZNF765	1.66062	0.108449	0.0967893	0.00292263	0.0864908	1.79898e-12	NA	23	43	43
ENSG00000125868.15	DSTN	-1.65975	-0.0815096	0.0969652	0.00379666	0.130557	6.46307e-19	NA	4	7	7
ENSG00000114013.15	CD86	-1.65861	-0.11916	0.0971949	0.00200258	0.0508254	8.31755e-08	NA	22	56	56
ENSG00000188647.12	PTAR1	-1.65849	-0.170234	0.0972179	0.000867287	0.0800738	6.4596e-12	NA	15	25	25
ENSG00000214872.8	SMTNL1	1.65839	0.144252	0.0972381	0.00122013	0.179569	1.96423e-26	NA	24	54	54
ENSG00000053371.12	AKR7A2	-1.65768	-0.126077	0.0973815	0.00161855	0.0303241	3.77401e-05	NA	11	15	15
ENSG00000164008.14	C1orf50	-1.65759	-0.194426	0.0974004	0.000647084	0.0848999	3.03845e-12	NA	2	6	6
ENSG00000100024.14	UPB1	-1.65667	-0.051278	0.0975869	0.0108448	0.114882	1.8161e-16	NA	35	63	63
ENSG00000177034.14	MTX3	-1.6566	-0.192343	0.0975996	0.000807221	0.0182706	0.00148915	NA	11	25	25
ENSG00000138660.11	AP1AR	1.65654	0.288647	0.0976122	0.000284455	0.0380438	4.30725e-06	NA	7	21	21
ENSG00000103351.12	CLUAP1	-1.65635	-0.138673	0.0976506	0.00152951	0.194886	2.61109e-28	NA	6	12	12
ENSG00000135587.8	SMPD2	-1.65633	-0.0494813	0.0976544	0.0100028	0.29194	3.24334e-45	NA	19	43	43
ENSG00000000419.12	DPM1	1.65618	0.373091	0.0976849	0.000201377	0.01313	0.00741042	NA	5	14	14
ENSG00000175662.17	TOM1L2	-1.65612	-0.12465	0.0976965	0.00196744	0.0360514	7.72993e-06	NA	21	34	34
ENSG00000074266.19	EED	-1.65549	-0.346525	0.0978249	0.000221814	0.0752935	4.03356e-11	NA	6	18	18
ENSG00000106484.14	MEST	-1.65549	-0.0816217	0.0978257	0.0046514	0.0202171	0.000860395	NA	15	24	24
ENSG00000187260.15	WDR86	1.65473	0.293531	0.0979795	0.000447684	0.0248931	0.000215704	NA	5	14	14
ENSG00000113231.13	PDE8B	-1.65457	-0.0344332	0.098012	0.0212823	0.15042	1.39769e-21	NA	6	10	10
ENSG00000146278.10	PNRC1	-1.65351	-0.157182	0.0982263	0.00116129	0.125846	3.82862e-18	NA	13	27	27
ENSG00000138050.14	THUMPD2	1.65222	0.223099	0.0984896	0.000525562	0.0537459	2.43373e-08	NA	2	15	15
ENSG00000142002.16	DPP9	-1.65131	-0.201627	0.0986761	0.000851712	0.129216	1.0643e-18	NA	19	44	44
ENSG00000185122.10	HSF1	-1.65026	-0.24154	0.0988906	0.000499205	0.0269095	0.000112731	NA	4	7	7
ENSG00000240563.1	L1TD1	-1.64938	-0.250385	0.0990703	0.000419286	0.0318026	2.36238e-05	NA	3	13	13
ENSG00000120071.13	KANSL1	1.64883	0.0340433	0.0991827	0.0258738	0.351425	1.48439e-57	NA	18	48	48
ENSG00000100207.18	TCF20	1.64833	0.189644	0.0992852	0.000715663	0.0339882	1.19981e-05	NA	15	26	26
ENSG00000274818.1	RP1-292L20.3	-1.64606	-0.176981	0.0997523	0.00065669	0.0119949	0.0102873	NA	4	4	4
ENSG00000198805.11	PNP	1.64562	0.0537371	0.099841	0.00997214	0.123968	9.15475e-18	NA	13	31	31
ENSG00000148655.14	C10orf11	1.64556	0.0404805	0.0998535	0.0155194	0.241649	2.19215e-36	NA	12	42	42
ENSG00000124614.13	RPS10	-1.64537	-0.31511	0.0998944	0.000289358	0.0207848	0.000602577	NA	24	53	53
ENSG00000139146.13	FAM60A	-1.6444	-0.335362	0.100093	0.00022813	0.0244716	0.000230146	NA	5	17	17
ENSG00000166478.9	ZNF143	-1.6436	-0.167304	0.100258	0.000967669	0.111203	5.82789e-16	NA	9	19	19
ENSG00000213231.12	TCL1B	-1.64118	-0.108562	0.100761	0.00219503	0.0661715	7.8503e-10	NA	24	52	52
ENSG00000138030.12	KHK	-1.64016	-0.10521	0.100973	0.00223027	0.169955	6.43413e-25	NA	18	51	51
ENSG00000255198.4	SNHG9	-1.64013	-0.210461	0.100979	0.00067171	0.378863	5.80313e-63	NA	14	43	43
ENSG00000013306.15	SLC25A39	1.6399	0.457612	0.101027	0.000150811	0.0275922	9.34869e-05	NA	5	14	14
ENSG00000158406.4	HIST1H4H	1.63955	0.211458	0.101099	0.000480672	0.0351759	8.27367e-06	NA	5	9	9
ENSG00000168806.7	LCMT2	-1.63918	-0.166408	0.101175	0.000911269	0.03022	3.48571e-05	NA	10	18	18
ENSG00000238083.7	LRRC37A2	1.63845	0.0206966	0.101329	0.0729311	0.53664	4.61439e-105	NA	44	96	96
ENSG00000107263.18	RAPGEF1	-1.63714	-0.0728607	0.1016	0.00469687	0.358116	3.87501e-58	NA	4	10	10
ENSG00000167711.13	SERPINF2	1.63629	0.0722929	0.10178	0.00517059	0.165246	5.69988e-24	NA	4	9	9
ENSG00000133105.7	RXFP2	-1.63543	-0.147832	0.101959	0.00124327	0.0363522	5.22028e-06	NA	3	7	7
ENSG00000197978.9	GOLGA6L9	-1.63489	-0.0953496	0.102072	0.00269135	0.0304271	3.9792e-05	NA	3	6	6
ENSG00000183726.10	TMEM50A	1.63433	0.0699951	0.102189	0.00702292	0.283389	5.93951e-44	NA	21	37	37
ENSG00000062282.14	DGAT2	1.63418	0.185467	0.102222	0.000674423	0.0406722	1.36496e-06	NA	7	15	15
ENSG00000087263.16	OGFOD1	1.63379	0.214748	0.102303	0.000432317	0.028348	7.49349e-05	NA	15	35	35
ENSG00000066855.15	MTFR1	1.63363	0.0691439	0.102337	0.0045841	0.0477007	2.2716e-07	NA	16	32	32
ENSG00000053524.12	MCF2L2	-1.63345	-0.0851306	0.102375	0.00366076	0.0453423	4.60876e-07	NA	9	16	16
ENSG00000145214.13	DGKQ	1.63343	0.0308835	0.102378	0.028772	0.619596	4.57854e-135	NA	28	74	74
ENSG00000072364.12	AFF4	1.63238	0.32103	0.1026	0.000230876	0.039385	2.65839e-06	NA	6	16	16
ENSG00000121989.14	ACVR2A	-1.63222	-0.0322821	0.102634	0.039829	0.218328	1.09492e-32	NA	23	43	43
ENSG00000248508.6	SRP14-AS1	1.63193	0.204186	0.102694	0.000707672	0.175177	1.57675e-25	NA	7	14	14
ENSG00000189280.3	GJB5	1.63049	0.139378	0.102999	0.00174909	0.039205	2.5162e-06	NA	5	21	21
ENSG00000165792.17	METTL17	-1.62935	-0.162218	0.103238	0.00065775	0.21391	1.62132e-31	NA	4	8	8
ENSG00000054793.13	ATP9A	-1.62858	-0.0648131	0.103401	0.00539009	0.322085	1.60508e-51	NA	46	80	80
ENSG00000139405.15	RITA1	1.62824	0.138789	0.103474	0.0011544	0.0504159	8.95013e-08	NA	19	22	22
ENSG00000119772.16	DNMT3A	1.62739	0.139164	0.103655	0.00122161	0.0329311	1.78364e-05	NA	9	16	16
ENSG00000103051.18	COG4	1.62723	0.0917445	0.103689	0.00335373	0.103658	5.31259e-15	NA	9	16	16
ENSG00000081913.13	PHLPP1	-1.62682	-0.144067	0.103776	0.00126667	0.0145761	0.00455931	NA	15	26	26
ENSG00000025156.12	HSF2	-1.62622	-0.0601312	0.103903	0.00645281	0.209441	3.75152e-31	NA	15	25	25
ENSG00000033170.16	FUT8	1.62621	0.0711847	0.103906	0.00551178	0.0517197	6.41263e-08	NA	22	40	40
ENSG00000138594.13	TMOD3	-1.6261	-0.129125	0.103928	0.00136499	0.149851	1.46029e-21	NA	16	29	29
ENSG00000138430.15	OLA1	-1.62382	-12.2037	0.104415	1.73449e-07	0.0278307	8.49831e-05	NA	2	8	8
ENSG00000105520.10	PLPPR2	-1.62378	-0.146447	0.104424	0.00157239	0.0949421	8.76231e-14	NA	19	35	35
ENSG00000095970.16	TREM2	-1.62372	-0.138346	0.104437	0.00125071	0.0121419	0.00973507	NA	4	17	17
ENSG00000115318.11	LOXL3	1.62022	0.111236	0.105185	0.00197439	0.0175924	0.00168293	NA	3	5	5
ENSG00000112992.16	NNT	-1.61894	-0.117199	0.105461	0.00207016	0.118638	4.66378e-17	NA	30	57	57
ENSG00000064547.13	LPAR2	-1.61815	-0.0693196	0.105631	0.00537253	0.24807	2.98171e-37	NA	18	38	38
ENSG00000126106.13	TMEM53	-1.61815	-0.477425	0.105631	0.00010579	0.0253464	0.000185437	NA	4	10	10
ENSG00000109063.14	MYH3	-1.61752	-0.0967199	0.105766	0.00259633	0.0261426	0.000135389	NA	19	33	33
ENSG00000197150.12	ABCB8	-1.61668	-0.0718253	0.105947	0.00460647	0.113807	2.32709e-16	NA	23	50	50
ENSG00000185963.13	BICD2	1.61661	0.135081	0.105962	0.00135563	0.115232	8.77547e-17	NA	21	36	36
ENSG00000179632.9	MAF1	1.61618	0.0640205	0.106056	0.00595511	0.230016	8.77814e-35	NA	14	28	28
ENSG00000197043.13	ANXA6	1.616	0.273626	0.106095	0.000317547	0.146425	4.84421e-21	NA	9	22	22
ENSG00000141219.15	C17orf80	1.61534	0.0625299	0.106238	0.00582581	0.173154	2.80717e-25	NA	8	16	16
ENSG00000162231.13	NXF1	-1.61487	-0.17046	0.10634	0.0010747	0.0124073	0.00886571	NA	21	43	43
ENSG00000169710.8	FASN	-1.61471	-0.175451	0.106374	0.00113098	0.0692059	3.31948e-10	NA	23	51	51
ENSG00000103043.14	VAC14	1.61403	0.131638	0.106522	0.00156022	0.021004	0.000679071	NA	14	31	31
ENSG00000249790.2	RP11-20D14.6	-1.61365	-0.0259709	0.106604	0.0378723	0.159837	1.9927e-23	NA	13	23	23
ENSG00000185000.11	DGAT1	-1.61248	-0.2743	0.106857	0.000677291	0.0296184	5.27652e-05	NA	10	17	17
ENSG00000170049.9	KCNAB3	-1.61228	-0.0723568	0.106902	0.00428762	0.114437	1.31921e-16	NA	12	24	24
ENSG00000187231.13	SESTD1	-1.61204	-0.0700989	0.106954	0.00488331	0.1635	1.95357e-23	NA	19	37	37
ENSG00000106682.14	EIF4H	-1.60985	-0.196058	0.10743	0.000980674	0.0743523	5.1818e-11	NA	5	14	14
ENSG00000262814.7	MRPL12	1.6092	0.237729	0.107572	0.000432847	0.0131891	0.00708781	NA	8	11	11
ENSG00000166394.14	CYB5R2	-1.60889	-0.0201325	0.10764	0.05709	0.28992	6.10913e-45	NA	32	59	59
ENSG00000130768.14	SMPDL3B	-1.60812	-0.0867641	0.107809	0.00316083	0.0915702	3.1413e-13	NA	11	24	24
ENSG00000084110.10	HAL	1.60801	0.234717	0.107834	0.000447332	0.127878	1.48549e-18	NA	18	35	35
ENSG00000128242.12	GAL3ST1	1.60725	0.731564	0.108	4.26385e-05	0.0254081	0.000182023	NA	1	5	5
ENSG00000160471.12	COX6B2	1.60724	0.126748	0.108002	0.00199151	0.178201	8.33784e-26	NA	19	54	54
ENSG00000133193.12	FAM104A	1.60709	32.5577	0.108035	2.09945e-08	0.0330226	1.80777e-05	NA	2	13	13
ENSG00000143457.10	GOLPH3L	1.60705	0.164144	0.108043	0.000912475	0.0777979	1.79594e-11	NA	5	15	15
ENSG00000219481.10	NBPF1	1.6065	0.0543387	0.108165	0.0110981	0.157838	9.57745e-23	NA	26	45	45
ENSG00000142686.7	C1orf216	1.60619	0.21011	0.108232	0.000676395	0.0212621	0.00058265	NA	12	25	25
ENSG00000178202.12	KDELC2	1.60597	0.0561502	0.10828	0.00858694	0.147086	2.45551e-21	NA	14	26	26
ENSG00000244187.7	TMEM141	1.60545	0.563229	0.108395	8.77886e-05	0.0718914	1.34847e-10	NA	4	12	12
ENSG00000107745.17	MICU1	-1.60514	-0.188512	0.108462	0.000673148	0.0547038	2.69538e-08	NA	13	21	21
ENSG00000197558.11	SSPO	-1.60345	-0.118891	0.108836	0.00187577	0.120712	1.12808e-17	NA	8	17	17
ENSG00000152223.12	EPG5	-1.60243	-0.12914	0.109061	0.00151084	0.20611	1.61855e-30	NA	16	35	35
ENSG00000101442.9	ACTR5	-1.60241	-0.0530906	0.109066	0.00838552	0.16837	2.09791e-24	NA	19	32	32
ENSG00000100888.12	CHD8	1.60224	0.455533	0.109103	0.000141023	0.0163604	0.00278161	NA	12	16	16
ENSG00000188677.14	PARVB	1.60167	0.194888	0.109228	0.000621257	0.0745866	5.71168e-11	NA	12	30	30
ENSG00000154813.9	DPH3	1.60091	0.240707	0.109397	0.00047613	0.0500257	7.24093e-08	NA	5	8	8
ENSG00000100099.20	HPS4	-1.60062	-0.115931	0.109461	0.00187253	0.0305594	3.40183e-05	NA	20	43	43
ENSG00000163864.15	NMNAT3	-1.59934	-0.031683	0.109745	0.0243423	0.189778	1.23234e-28	NA	16	23	23
ENSG00000167210.16	LOXHD1	-1.59849	-0.102123	0.109934	0.00200051	0.279302	4.48518e-43	NA	15	43	43
ENSG00000187010.19	RHD	1.59638	0.0147387	0.110404	0.144625	0.661357	1.82449e-154	NA	12	27	27
ENSG00000167065.13	DUSP18	-1.59598	-0.0939592	0.110494	0.00311889	0.239107	3.67716e-36	NA	8	20	20
ENSG00000205927.4	OLIG2	1.59594	0.0505817	0.110503	0.00989386	0.0846169	3.23559e-12	NA	4	7	7
ENSG00000272667.1	RP11-395A13.2	-1.5958	-1.50103	0.110533	1.03985e-05	0.0321983	2.27676e-05	NA	3	14	14
ENSG00000101367.8	MAPRE1	1.59538	0.0823354	0.110627	0.00328778	0.254059	4.19422e-38	NA	23	44	44
ENSG00000122299.11	ZC3H7A	1.59516	0.12379	0.110678	0.00162384	0.0986826	3.9787e-14	NA	6	9	9
ENSG00000122481.16	RWDD3	1.59492	0.0740063	0.110731	0.00444912	0.109706	1.12797e-15	NA	14	33	33
ENSG00000124831.18	LRRFIP1	1.59375	0.0862708	0.110992	0.00304393	0.0725933	1.18956e-10	NA	41	74	74
ENSG00000188994.12	ZNF292	-1.59325	-0.170471	0.111104	0.000747937	0.0441513	6.89331e-07	NA	18	38	38
ENSG00000176244.6	ACBD7	1.5926	0.557855	0.111249	7.56639e-05	0.0207763	0.000703313	NA	2	9	9
ENSG00000121570.12	DPPA4	-1.59224	-0.0334648	0.111331	0.0212286	0.0821044	3.50922e-12	NA	40	74	74
ENSG00000115232.13	ITGA4	-1.59126	-0.0944937	0.11155	0.00267426	0.221543	1.23011e-33	NA	12	29	29
ENSG00000134489.6	HRH4	1.58996	0.0224996	0.111844	0.0474094	0.343391	4.33249e-55	NA	11	20	20
ENSG00000166170.9	BAG5	1.58927	0.481234	0.112	0.000104125	0.0588411	7.30869e-09	NA	1	4	4
ENSG00000185112.5	FAM43A	-1.58863	-0.0587178	0.112144	0.00759369	0.142118	2.77082e-20	NA	22	40	40
ENSG00000089041.16	P2RX7	1.58856	0.0952448	0.112159	0.00270913	0.0331582	1.75711e-05	NA	40	94	94
ENSG00000204852.15	TCTN1	-1.5883	-0.268033	0.112219	0.00032959	0.0321357	2.17237e-05	NA	2	5	5
ENSG00000198643.6	FAM3D	-1.58754	-0.111547	0.112391	0.00206032	0.0299326	4.13542e-05	NA	5	16	16
ENSG00000159556.9	ISL2	-1.5873	-0.0323071	0.112444	0.022004	0.268407	1.3593e-41	NA	21	42	42
ENSG00000177575.12	CD163	1.58728	3.80736	0.112449	1.49464e-06	0.0227254	0.00035521	NA	2	10	10
ENSG00000165055.15	METTL2B	-1.58718	-0.0512875	0.112472	0.00834769	0.187352	1.56256e-27	NA	31	57	57
ENSG00000173578.7	XCR1	-1.58718	-0.0539965	0.112472	0.00815069	0.077335	2.15242e-11	NA	12	28	28
ENSG00000141295.13	SCRN2	-1.58655	-0.0483799	0.112614	0.0104833	0.360159	8.523e-59	NA	8	17	17
ENSG00000176014.12	TUBB6	1.58616	0.0208434	0.112704	0.0595711	0.330987	1.37769e-52	NA	31	53	53
ENSG00000091127.13	PUS7	1.58582	0.540195	0.112781	8.18348e-05	0.0297224	4.86447e-05	NA	5	10	10
ENSG00000148384.12	INPP5E	1.58569	0.10106	0.11281	0.00325918	0.0496952	1.17766e-07	NA	27	78	78
ENSG00000176239.7	OR51B6	1.5853	0.133581	0.112898	0.00154087	0.0215663	0.000568687	NA	24	53	53
ENSG00000128708.12	HAT1	1.58501	0.244163	0.112965	0.000498753	0.0630726	1.87069e-09	NA	9	20	20
ENSG00000133884.9	DPF2	-1.58458	-0.188917	0.113062	0.000617172	0.0179579	0.00155963	NA	19	33	33
ENSG00000132185.16	FCRLA	1.58344	0.138085	0.113322	0.00127643	0.0416846	1.34361e-06	NA	9	20	20
ENSG00000119865.8	CNRIP1	-1.58341	-0.131341	0.113329	0.00149234	0.01689	0.00230467	NA	15	32	32
ENSG00000177352.9	CCDC71	1.5832	0.26459	0.113375	0.000359081	0.033259	1.79917e-05	NA	5	11	11
ENSG00000122203.14	KIAA1191	1.58277	0.141041	0.113474	0.00129574	0.0968772	7.00432e-14	NA	11	33	33
ENSG00000175193.13	PARL	1.58264	0.0451502	0.113504	0.0114681	0.163392	1.7568e-23	NA	12	25	25
ENSG00000164171.10	ITGA2	-1.58185	-0.0865794	0.113684	0.0032185	0.014455	0.0049126	NA	10	16	16
ENSG00000185156.5	MFSD6L	1.58127	0.417906	0.113816	0.000128895	0.0140665	0.00505812	NA	3	6	6
ENSG00000123992.18	DNPEP	1.58125	0.120582	0.113821	0.00207891	0.139264	3.45498e-21	NA	10	32	32
ENSG00000176974.19	SHMT1	1.58113	0.0995007	0.113849	0.00310092	0.399403	6.12519e-68	NA	49	98	98
ENSG00000142632.16	ARHGEF19	-1.58081	-0.083906	0.113922	0.00314674	0.362963	3.59457e-59	NA	4	8	8
ENSG00000183624.13	HMCES	1.58047	5.28728	0.114	8.37538e-07	0.0322869	2.1394e-05	NA	1	3	3
ENSG00000077984.5	CST7	1.58037	0.0337351	0.114023	0.0205484	0.438881	9.50064e-81	NA	43	93	93
ENSG00000101577.9	LPIN2	-1.58023	-0.0215872	0.114055	0.0574336	0.27202	7.69906e-42	NA	33	63	63
ENSG00000128159.11	TUBGCP6	-1.57999	-0.332207	0.11411	0.000232505	0.0438294	7.5211e-07	NA	5	7	7
ENSG00000143742.12	SRP9	1.57924	0.197373	0.11428	0.000750208	0.0334864	1.27617e-05	NA	26	59	59
ENSG00000176124.11	DLEU1	-1.57899	-0.0932924	0.114337	0.00243472	0.0193089	0.00110765	NA	13	29	29
ENSG00000101197.12	BIRC7	-1.57892	-0.0206644	0.114355	0.0561898	0.248422	1.24293e-37	NA	16	34	34
ENSG00000184497.12	TMEM255B	1.57837	0.13966	0.11448	0.00146927	0.0391798	3.12399e-06	NA	14	39	39
ENSG00000141232.4	TOB1	-1.57727	-0.178721	0.114734	0.000805486	0.18963	1.33974e-27	NA	2	9	9
ENSG00000142494.13	SLC47A1	-1.57697	-0.0584387	0.114802	0.00759019	0.0803963	1.16765e-11	NA	23	52	52
ENSG00000266074.8	BAHCC1	1.57656	0.100766	0.114897	0.00248126	0.0199813	0.000933853	NA	6	11	11
ENSG00000166825.13	ANPEP	-1.57641	-0.0310836	0.114932	0.0280717	0.356261	9.93043e-58	NA	6	15	15
ENSG00000113356.11	POLR3G	1.57592	0.0591412	0.115045	0.00675361	0.0668556	5.74939e-10	NA	10	20	20
ENSG00000128272.14	ATF4	-1.57541	-0.128359	0.115162	0.00151135	0.0479647	1.73244e-07	NA	4	10	10
ENSG00000177731.15	FLII	1.57466	0.14912	0.115335	0.00112338	0.0433434	8.43978e-07	NA	6	10	10
ENSG00000170873.18	MTSS1	1.57456	0.115174	0.115357	0.00166371	0.0506209	8.19661e-08	NA	12	19	19
ENSG00000123179.13	EBPL	1.57404	0.0388051	0.115478	0.0116915	0.359559	1.39484e-58	NA	19	35	35
ENSG00000142166.12	IFNAR1	1.57352	0.124353	0.115599	0.00147196	0.0896962	5.40411e-13	NA	21	34	34
ENSG00000140623.13	2022-09-12	-1.57314	-0.0681076	0.115686	0.00535254	0.201163	1.64038e-29	NA	8	15	15
ENSG00000198270.12	TMEM116	-1.57197	-0.0783831	0.115958	0.00322377	0.0764627	3.39349e-11	NA	29	50	50
ENSG00000100036.12	SLC35E4	1.57182	0.0679741	0.115993	0.00504424	0.0819613	6.11345e-12	NA	11	27	27
ENSG00000188725.7	SMIM15	-1.57178	-0.183193	0.116003	0.000753483	0.0253253	0.000177451	NA	5	6	6
ENSG00000115902.10	SLC1A4	1.57148	0.0964129	0.116072	0.00277446	0.0810232	6.48659e-12	NA	3	9	9
ENSG00000238121.5	LINC00426	1.57145	0.0838044	0.116079	0.00318597	0.039662	2.33341e-06	NA	25	45	45
ENSG00000272777.1	RP11-571L19.8	-1.57041	-0.05348	0.116319	0.00694559	0.0647502	8.01609e-10	NA	10	24	24
ENSG00000155265.10	GOLGA7B	-1.56929	-0.11918	0.11658	0.00186048	0.0115133	0.0119495	NA	28	56	56
ENSG00000139174.11	PRICKLE1	1.56906	0.104502	0.116635	0.00203084	0.0197024	0.00095559	NA	2	5	5
ENSG00000165810.16	BTNL9	1.56772	0.135627	0.116947	0.00138077	0.080762	8.01665e-12	NA	9	18	18
ENSG00000010295.19	IFFO1	-1.56756	-0.0522443	0.116983	0.00873817	0.170134	1.75885e-24	NA	22	34	34
ENSG00000151789.10	ZNF385D	1.5666	0.0342866	0.117208	0.018015	0.0627355	2.49643e-09	NA	19	36	36
ENSG00000257261.5	RP11-96H19.1	-1.56568	-0.023376	0.117423	0.045487	0.234204	8.914e-35	NA	8	17	17
ENSG00000196950.13	SLC39A10	1.56564	0.355806	0.117433	0.000180779	0.0406128	1.84298e-06	NA	5	13	13
ENSG00000033050.7	ABCF2	1.56522	0.0780524	0.117532	0.00348454	0.118239	4.34018e-17	NA	35	74	74
ENSG00000128268.11	MGAT3	1.56519	0.212925	0.117538	0.000540601	0.0131611	0.007248	NA	4	10	10
ENSG00000100890.15	KIAA0391	1.5647	0.0333672	0.117653	0.0199889	0.135889	1.18022e-19	NA	12	26	26
ENSG00000075234.16	TTC38	-1.56428	-0.0629298	0.117753	0.00545075	0.173332	1.70847e-25	NA	11	19	19
ENSG00000033627.16	ATP6V0A1	1.56407	0.16187	0.117801	0.00101912	0.0404391	1.60053e-06	NA	23	45	45
ENSG00000111728.10	ST8SIA1	1.56391	0.0327926	0.11784	0.0308673	0.246499	4.17503e-37	NA	41	62	62
ENSG00000122390.17	NAA60	-1.56315	-0.181677	0.118016	0.000521874	0.16021	3.70249e-23	NA	12	26	26
ENSG00000148925.10	BTBD10	1.56301	0.511343	0.11805	9.42263e-05	0.0503984	1.00554e-07	NA	12	27	27
ENSG00000158428.3	CATIP	-1.56219	-0.0991164	0.118243	0.00241046	0.105277	2.95689e-15	NA	16	39	39
ENSG00000204580.13	DDR1	-1.5621	-0.0527	0.118265	0.0104092	0.166018	6.91327e-24	NA	31	84	84
ENSG00000178404.9	CEP295NL	1.56169	0.0683397	0.118361	0.00472665	0.111942	4.41272e-16	NA	3	6	6
ENSG00000135049.15	AGTPBP1	-1.56125	-0.270967	0.118464	0.000284627	0.0476622	2.36009e-07	NA	24	60	60
ENSG00000172183.14	ISG20	-1.56104	-0.261867	0.118514	0.000548074	0.218726	1.01122e-32	NA	14	32	32
ENSG00000204345.1	CD300LD	-1.56064	-0.0487942	0.118609	0.00852864	0.266865	1.47123e-40	NA	4	18	18
ENSG00000136717.14	BIN1	-1.56053	-0.12594	0.118635	0.00158314	0.229084	5.98402e-34	NA	14	32	32
ENSG00000086504.15	MRPL28	-1.56023	-0.125227	0.118707	0.00159785	0.0714717	1.72307e-10	NA	8	21	21
ENSG00000283696.1	RP11-122G18.12	1.56022	0.0701345	0.118708	0.00577112	0.0982789	2.18041e-14	NA	12	31	31
ENSG00000215114.8	UBXN2B	1.56009	0.666233	0.118738	7.08005e-05	0.0201139	0.000830578	NA	9	17	17
ENSG00000116852.14	KIF21B	1.55887	0.134582	0.119026	0.00117344	0.021405	0.000587025	NA	9	19	19
ENSG00000163041.9	H3F3A	1.5584	0.0728346	0.119138	0.00382559	0.224472	3.46001e-33	NA	4	8	8
ENSG00000160233.7	LRRC3	-1.55806	-0.0465012	0.119218	0.0103759	0.0442152	6.20975e-07	NA	9	22	22
ENSG00000266970.1	RP11-806H10.4	1.55765	0.100032	0.119316	0.00255112	0.0804836	7.63737e-12	NA	15	30	30
ENSG00000170667.14	RASA4B	-1.55583	-0.0397464	0.119748	0.0164695	0.111001	3.68986e-16	NA	14	24	24
ENSG00000187742.14	SECISBP2	-1.55524	-1.07201	0.119889	1.93763e-05	0.0724572	1.24693e-10	NA	2	8	8
ENSG00000179981.9	TSHZ1	1.55511	0.414988	0.119919	0.000181438	0.0147498	0.00441128	NA	2	12	12
ENSG00000198719.8	DLL1	-1.55312	-0.13372	0.120395	0.00129479	0.0401092	2.0806e-06	NA	15	29	29
ENSG00000198087.7	CD2AP	-1.55257	-0.212021	0.120527	0.00050023	0.05979	5.71678e-09	NA	8	17	17
ENSG00000108523.15	RNF167	-1.5523	-0.250635	0.120591	0.000386192	0.128001	2.88439e-18	NA	9	23	23
ENSG00000175906.4	ARL4D	1.55202	0.056578	0.120658	0.00623526	0.0721938	1.07933e-10	NA	14	23	23
ENSG00000105393.15	BABAM1	1.55193	0.323215	0.120679	0.000187766	0.0184725	0.00143799	NA	14	30	30
ENSG00000264364.2	DYNLL2	1.55128	0.0734779	0.120834	0.00350121	0.173429	5.31009e-25	NA	6	23	23
ENSG00000173221.13	GLRX	-1.55121	-0.284004	0.120851	0.000281343	0.0630283	2.01241e-09	NA	12	17	17
ENSG00000182919.14	C11orf54	-1.55028	-0.0842033	0.121074	0.00324105	0.190234	1.16914e-27	NA	12	24	24
ENSG00000187630.15	DHRS4L2	-1.55009	-0.0529554	0.121119	0.0106315	0.128239	2.45574e-18	NA	24	57	57
ENSG00000147592.8	LACTB2	1.55006	0.201148	0.121127	0.00055751	0.0475095	1.85289e-07	NA	4	12	12
ENSG00000105486.13	LIG1	1.54995	0.35823	0.121153	0.000231793	0.0207107	0.000732384	NA	2	8	8
ENSG00000096996.15	IL12RB1	1.54942	0.127654	0.121281	0.00138143	0.241179	6.27374e-36	NA	3	9	9
ENSG00000060982.14	BCAT1	1.54878	0.0664882	0.121435	0.00490966	0.385448	1.55707e-64	NA	24	55	55
ENSG00000148690.11	FRA10AC1	1.54817	0.0239133	0.12158	0.0466086	0.219721	2.30234e-32	NA	28	47	47
ENSG00000176788.8	BASP1	1.54718	0.0951805	0.121819	0.00208887	0.0117206	0.0112319	NA	67	146	146
ENSG00000277767.1	RP11-365P13.5	-1.5468	-0.0554976	0.121912	0.00732908	0.0840423	2.79323e-12	NA	5	12	12
ENSG00000164880.15	INTS1	1.54622	0.0418729	0.122052	0.0122532	0.368763	1.51964e-61	NA	16	28	28
ENSG00000092203.13	TOX4	-1.54507	-0.31586	0.122328	0.000250612	0.0360424	7.09489e-06	NA	9	20	20
ENSG00000153774.8	CFDP1	1.54376	0.0579827	0.122646	0.00716512	0.132784	3.86366e-19	NA	17	28	28
ENSG00000104974.11	LILRA1	-1.54285	-0.0629061	0.122868	0.0065409	0.161742	1.94265e-23	NA	9	16	16
ENSG00000159069.13	FBXW5	1.54283	0.149923	0.122872	0.000964763	0.0929154	1.39104e-13	NA	7	23	23
ENSG00000188283.11	ZNF383	-1.5407	-0.103063	0.123391	0.00289131	0.0160296	0.00263604	NA	12	20	20
ENSG00000227373.5	RP11-160H22.5	-1.54055	-0.0472563	0.123426	0.0101273	0.0657155	9.63807e-10	NA	9	24	24
ENSG00000166441.12	RPL27A	-1.54046	-0.293164	0.123449	0.000265951	0.0251563	0.000164292	NA	21	43	43
ENSG00000183734.4	ASCL2	1.53974	0.0603631	0.123624	0.00608018	0.0751351	5.03026e-11	NA	27	85	85
ENSG00000227403.1	LINC01806	1.53883	0.0283691	0.123846	0.0266106	0.218173	1.14082e-32	NA	14	30	30
ENSG00000121691.4	CAT	-1.53842	-0.0270724	0.123946	0.0320457	0.38969	3.72722e-65	NA	21	39	39
ENSG00000067225.17	PKM	1.5365	0.588027	0.124416	7.51071e-05	0.0394557	2.74152e-06	NA	9	16	16
ENSG00000145882.10	PCYOX1L	1.53546	0.049804	0.12467	0.009636	0.342875	2.44905e-55	NA	17	42	42
ENSG00000139197.10	PEX5	-1.53541	-0.0467592	0.124682	0.010323	0.157282	1.31199e-22	NA	14	27	27
ENSG00000143162.7	CREG1	1.53485	0.149881	0.124821	0.00147509	0.0357165	8.03491e-06	NA	15	32	32
ENSG00000139629.15	GALNT6	1.53406	0.0772231	0.125016	0.00361552	0.236591	2.59756e-35	NA	28	48	48
ENSG00000196365.11	LONP1	-1.53345	-0.214449	0.125164	0.000477614	0.0508558	9.34665e-08	NA	10	24	24
ENSG00000203791.14	METTL10	-1.53342	-0.198929	0.125172	0.000525888	0.0944891	1.2687e-13	NA	9	19	19
ENSG00000111344.11	RASAL1	-1.53309	-0.0772208	0.125254	0.00392374	0.03078	3.65394e-05	NA	5	20	20
ENSG00000184787.18	UBE2G2	1.533	0.342014	0.125276	0.000209614	0.0177902	0.00166268	NA	4	8	8
ENSG00000010310.8	GIPR	1.5325	0.308125	0.1254	0.000273211	0.0144974	0.00441735	NA	7	12	12
ENSG00000271046.1	RP11-138I18.2	-1.53236	-0.0735774	0.125434	0.00432129	0.0785012	1.75475e-11	NA	5	10	10
ENSG00000148339.12	SLC25A25	-1.5323	-0.257452	0.125449	0.000372527	0.0341863	1.29982e-05	NA	11	29	29
ENSG00000164649.19	CDCA7L	-1.53158	-0.0331066	0.125626	0.0216654	0.39016	3.55449e-65	NA	20	42	42
ENSG00000132182.11	NUP210	-1.52967	-0.264781	0.1261	0.000302406	0.0323685	2.00385e-05	NA	3	4	4
ENSG00000154227.13	CERS3	1.52951	0.0364044	0.126137	0.0177568	0.102698	8.30515e-15	NA	31	56	56
ENSG00000128881.16	TTBK2	1.52912	0.191403	0.126235	0.000608426	0.0108234	0.0149897	NA	8	17	17
ENSG00000092096.16	SLC22A17	-1.52859	-0.110975	0.126366	0.00188697	0.0317293	2.84013e-05	NA	5	15	15
ENSG00000168229.3	PTGDR	-1.52825	-0.110463	0.126449	0.00166865	0.111882	3.29494e-16	NA	17	41	41
ENSG00000101413.11	RPRD1B	1.52633	0.148652	0.126929	0.000964814	0.0524416	5.04345e-08	NA	9	17	17
ENSG00000115875.18	SRSF7	1.5258	0.225875	0.127061	0.000413892	0.01328	0.00710857	NA	9	29	29
ENSG00000100583.4	SAMD15	1.52479	0.12849	0.12731	0.00126894	0.0461725	2.84668e-07	NA	18	34	34
ENSG00000163510.13	CWC22	-1.52446	-0.098744	0.127393	0.00209064	0.164932	5.59747e-24	NA	30	54	54
ENSG00000148200.16	NR6A1	1.52441	0.163631	0.127407	0.00109683	0.0257688	0.000149022	NA	9	28	28
ENSG00000108578.14	BLMH	1.5243	0.597041	0.127435	8.03104e-05	0.0207568	0.000710819	NA	3	5	5
ENSG00000154889.16	MPPE1	1.52345	0.0478805	0.127646	0.0114575	0.325107	3.25468e-52	NA	23	51	51
ENSG00000135045.6	C9orf40	1.52338	0.569347	0.127664	6.31807e-05	0.0248447	0.000199026	NA	11	35	35
ENSG00000241839.9	PLEKHO2	1.52324	0.089623	0.1277	0.0026876	0.251278	7.45339e-38	NA	15	32	32
ENSG00000128011.4	LRFN1	-1.52256	-0.173629	0.127868	0.000636122	0.0151125	0.00390648	NA	9	23	23
ENSG00000100596.6	SPTLC2	-1.52221	-0.132948	0.127957	0.00136438	0.104329	6.3002e-15	NA	24	57	57
ENSG00000005249.12	PRKAR2B	1.52204	1676.94	0.128	7.70021e-12	0.0269288	0.000103012	NA	1	7	7
ENSG00000278376.1	RP11-158I9.8	-1.52162	-0.0449432	0.128104	0.0120651	0.118052	7.54725e-17	NA	21	48	48
ENSG00000112078.13	KCTD20	1.52089	0.292068	0.128286	0.000264742	0.0424486	6.98565e-07	NA	7	15	15
ENSG00000113716.12	HMGXB3	-1.52069	-0.60545	0.128338	6.01296e-05	0.0582383	1.00884e-08	NA	4	9	9
ENSG00000140474.12	ULK3	1.52044	0.0451119	0.1284	0.0110422	0.246804	3.0555e-37	NA	11	26	26
ENSG00000187961.13	KLHL17	-1.52019	-0.25918	0.128463	0.0003593	0.0962583	8.24435e-14	NA	20	39	39
ENSG00000167447.12	SMG8	1.5201	0.47307	0.128487	0.000185327	0.0485094	1.29925e-07	NA	4	6	6
ENSG00000263956.6	NBPF11	-1.51981	-0.339214	0.12856	0.000184098	0.0491851	1.13463e-07	NA	5	10	10
ENSG00000124356.15	STAMBP	1.51956	0.0874019	0.128622	0.00305171	0.0298673	4.78752e-05	NA	31	53	53
[truncated: 5,175 more rows]
