# Supplementary material for: Analysis of transcriptional changes in the immune system associated with pubertal development in a longitudinal cohort of children with asthma
Source: Nat Commun. 2023 Jan 16;14:230. doi: 10.1038/s41467-022-35742-z (PMC9842661; doi:10.1038/s41467-022-35742-z)
Supplement: Supplementary file 17 — Supplementary Data 14 [file 41467_2022_35742_MOESM17_ESM.xlsx]

## Sheet: S14_AAM-TWAS_DEG_overlap
gene_symbol	ENSGene	TWAS_zscore	DE_trait
RABGAP1L	ENSG00000152061	5.42647	age
CTSK	ENSG00000143387	5.01607	age
EIF4G3	ENSG00000075151	-5.43366	menarche
CENPO	ENSG00000138092	-5.6772	age
RHOA	ENSG00000067560	7.58268	menarche
TEX264	ENSG00000164081	6.62949	age
QRICH1	ENSG00000198218	5.95033	age
GLYCTK	ENSG00000168237	-4.70906	age
C3orf38	ENSG00000179021	-5.61812	age
EEFSEC	ENSG00000132394	-6.19585	age
RP11-804H8.6	ENSG00000273356	-6.30669	age
HSPA4	ENSG00000170606	-4.50724	age
SCAMP1	ENSG00000085365	-5.3349	age
RMDN1	ENSG00000176623	-6.94013	age
UBAP1	ENSG00000165006	4.68578	menarche
ARNTL	ENSG00000133794	5.67464	menarche
RIC8A	ENSG00000177963	5.54232	menarche
PRKAG1	ENSG00000181929	-5.18898	menarche
COG6	ENSG00000133103	-4.67488	age
WARS	ENSG00000140105	5.42335	menarche
SLC25A29	ENSG00000197119	4.63619	age
MAP2K5	ENSG00000137764	-6.78459	age
MAPK3	ENSG00000102882	6.36201	menarche
MVP	ENSG00000013364	-5.08673	menarche, puberty
CDIPT	ENSG00000103502	-7.65922	menarche
YWHAB	ENSG00000166913	-4.51718	age
MORC2	ENSG00000133422	-5.66926	age
