# Supplementary material for: Analysis of transcriptional changes in the immune system associated with pubertal development in a longitudinal cohort of children with asthma
Source: Nat Commun. 2023 Jan 16;14:230. doi: 10.1038/s41467-022-35742-z (PMC9842661; doi:10.1038/s41467-022-35742-z)
Supplement: Supplementary file 18 — Supplementary Data 15 [file 41467_2022_35742_MOESM18_ESM.xlsx]

## Sheet: S15_Astma-TWAS_DEG_overlap
gene_symbol	ENSGene	DE_trait
IL18RAP	ENSG00000115607	menarche
IL18R1	ENSG00000115604	menarche
SLC22A5	ENSG00000197375	age (shared)
IRF1	ENSG00000125347	menarche
AGPAT1	ENSG00000204310	menarche
AAGAB	ENSG00000103591	age (shared)
FBXL20	ENSG00000108306	age (shared)
ZNF652	ENSG00000198740	age (shared)
IL1R2	ENSG00000115590	menarche
AP1S3	ENSG00000152056	age (shared)
TLR10	ENSG00000174123	age (shared)
KIF3A	ENSG00000131437	age (shared)
HCG11	ENSG00000228223	age (shared)
HIST1H2BK	ENSG00000197903	menarche
PGBD1	ENSG00000137338	age (shared)
ZSCAN12	ENSG00000158691	age (shared)
TRIM27	ENSG00000204713	menarche
FLOT1	ENSG00000137312	menarche
PPP1R18	ENSG00000146112	menarche
DDX39B	ENSG00000198563	age (shared)
CLIC1	ENSG00000213719	menarche
HCP5	ENSG00000206337	age (shared)
VARS	ENSG00000204394	age (shared)
C6orf48	ENSG00000204387	menarche
ATF6B	ENSG00000213676	age (shared)
PSMB8	ENSG00000204264	menarche
PSMB9	ENSG00000240065	menarche
VPS52	ENSG00000223501	age (shared)
PSMD5	ENSG00000095261	age (shared)
PSMD5-AS1	ENSG00000226752	age (shared)
ALOX5	ENSG00000012779	menarche
FADS2	ENSG00000134824	age (shared)
IKZF4	ENSG00000123411	puberty
XPOT	ENSG00000184575	age (shared)
MPHOSPH9	ENSG00000051825	age (shared)
MRPS31	ENSG00000102738	age (shared)
GPR18	ENSG00000125245	age (shared)
DNASE1	ENSG00000213918	age (shared)
MSL1	ENSG00000188895	menarche
NR1D1	ENSG00000126368	age (shared)
NAGLU	ENSG00000108784	age (shared)
GNGT2	ENSG00000167083	age (shared)
RERE	ENSG00000142599	menarche
KIF1B	ENSG00000054523	menarche
CLIC4	ENSG00000169504	age (shared)
ZNF683	ENSG00000176083	age (shared)
SH3BGRL3	ENSG00000142669	menarche
UBXN11	ENSG00000158062	age (shared)
PIK3R3	ENSG00000117461	age (shared)
GFI1	ENSG00000162676	puberty, age (shared)
SLC39A1	ENSG00000143570	menarche
CRTC2	ENSG00000160741	menarche
FCER1G	ENSG00000158869	menarche
NDUFS2	ENSG00000158864	age (shared)
TNFSF4	ENSG00000117586	age (shared)
LBH	ENSG00000213626	age (shared)
CYP1B1	ENSG00000138061	menarche
SRBD1	ENSG00000068784	age (shared)
WDR12	ENSG00000138442	age (shared)
ATG4B	ENSG00000168397	age (shared)
RBM5	ENSG00000003756	age (shared)
CYB561D2	ENSG00000114395	age (shared)
NAT6	ENSG00000243477	age (shared)
RP11-804H8.6	ENSG00000273356	age (shared)
TEX264	ENSG00000164081	age (shared)
RRP9	ENSG00000114767	age (shared)
FAM208A	ENSG00000163946	age (shared)
APPL1	ENSG00000157500	age (shared)
PCNP	ENSG00000081154	age (shared)
ABTB1	ENSG00000114626	age (shared)
EEFSEC	ENSG00000132394	age (shared)
TIPARP	ENSG00000163659	menarche
FBXO45	ENSG00000174013	age (shared)
STIM2	ENSG00000109689	age (shared)
KLF3	ENSG00000109787	age (shared)
GUCY1B3	ENSG00000061918	age (shared)
TNFAIP8	ENSG00000145779	age (shared)
CDC42SE2	ENSG00000158985	age (shared)
HSPA4	ENSG00000170606	age (shared)
KDM3B	ENSG00000120733	menarche
ETF1	ENSG00000120705	age (shared)
APBB3	ENSG00000113108	age (shared)
SRA1	ENSG00000213523	age (shared)
WDR55	ENSG00000120314	age (shared)
ZMAT2	ENSG00000146007	menarche
CSNK1A1	ENSG00000113712	age (shared)
GNL1	ENSG00000204590	age (shared)
C6orf136	ENSG00000204564	age (shared)
DHX16	ENSG00000204560	menarche
CSNK2B	ENSG00000204435	age (shared)
NELFE	ENSG00000204356	age (shared)
BAG6	ENSG00000204463	menarche
HSPA1A	ENSG00000204389	menarche
GPSM3	ENSG00000213654	menarche
TAP1	ENSG00000168394	menarche
RXRB	ENSG00000204231	menarche
LEMD2	ENSG00000161904	age (shared)
DEF6	ENSG00000023892	age (shared)
CEP57L1	ENSG00000183137	age (shared)
VTA1	ENSG00000009844	age (shared)
TERF1	ENSG00000147601	age (shared)
JAK2	ENSG00000096968	menarche
TGFBR1	ENSG00000106799	age (shared)
FBXO18	ENSG00000134452	menarche
RBM17	ENSG00000134453	age (shared)
PIP4K2A	ENSG00000150867	age (shared)
CUL2	ENSG00000108094	age (shared)
RUFY2	ENSG00000204130	age (shared)
ZSWIM8	ENSG00000214655	menarche
SEC24C	ENSG00000176986	age (shared)
HHEX	ENSG00000152804	menarche
EXOC6	ENSG00000138190	menarche
FAM178A	ENSG00000119906	age (shared)
EIF4G2	ENSG00000110321	age (shared)
PRR5L	ENSG00000135362	age (shared)
CFL1	ENSG00000172757	menarche
CTSF	ENSG00000174080	age (shared)
TPCN2	ENSG00000162341	age (shared)
RP11-111M22.2	ENSG00000179240	puberty, age (shared)
PPP2R1B	ENSG00000137713	age (shared)
DDX6	ENSG00000110367	age (shared)
MARS	ENSG00000166986	menarche, age (shared)
KRR1	ENSG00000111615	age (shared)
RP11-689B22.2	ENSG00000257221	age (shared)
MLEC	ENSG00000110917	age (shared)
COG6	ENSG00000133103	age (shared)
RBM26	ENSG00000139746	age (shared)
GPR183	ENSG00000169508	menarche
ACIN1	ENSG00000100813	menarche
OIP5-AS1	ENSG00000247556	age (shared)
FURIN	ENSG00000140564	menarche
NPIPA1	ENSG00000183426	age (shared)
IL4R	ENSG00000077238	menarche
IL21R	ENSG00000103522	puberty, age (shared)
MAPK3	ENSG00000102882	menarche
CD2BP2	ENSG00000169217	menarche
CORO1A	ENSG00000102879	age (shared)
C16orf93	ENSG00000196118	age (shared)
DDX28	ENSG00000182810	age (shared)
NEURL4	ENSG00000215041	age (shared)
PHF23	ENSG00000040633	menarche
FLOT2	ENSG00000132589	menarche
SUZ12	ENSG00000178691	age (shared)
STAT5B	ENSG00000173757	menarche
STAT5A	ENSG00000126561	menarche
GHDC	ENSG00000167925	age (shared)
NMT1	ENSG00000136448	menarche
SCRN2	ENSG00000141295	age (shared)
UBE2Z	ENSG00000159202	menarche
KCTD2	ENSG00000180901	menarche
GGA3	ENSG00000125447	menarche
RBBP8	ENSG00000101773	age (shared)
SLC39A6	ENSG00000141424	age (shared)
C18orf54	ENSG00000166845	age (shared)
RAB27B	ENSG00000041353	age (shared)
CTB-133G6.1	ENSG00000263264	age (shared)
SMARCA4	ENSG00000127616	age (shared)
C19orf52	ENSG00000142444	age (shared)
SYMPK	ENSG00000125755	age (shared)
TRIB3	ENSG00000101255	age (shared)
FRG1B	ENSG00000149531	age (shared)
HSPA13	ENSG00000155304	age (shared)
IL10RB	ENSG00000243646	menarche
NCF4	ENSG00000100365	menarche
DESI1	ENSG00000100418	menarche
CCDC134	ENSG00000100147	age (shared)
PMM1	ENSG00000100417	age (shared)
RABGAP1L	ENSG00000152061	age (shared)
PAPOLG	ENSG00000115421	age (shared)
HSPD1	ENSG00000144381	age (shared)
COQ10B	ENSG00000115520	age (shared)
C6orf106	ENSG00000196821	age (shared)
THEMIS	ENSG00000172673	age (shared)
HBS1L	ENSG00000112339	age (shared)
FAM3C	ENSG00000196937	age (shared)
PLAU	ENSG00000122861	age (shared)
ME2	ENSG00000082212	menarche
ZNF227	ENSG00000131115	age (shared)
RPS11	ENSG00000142534	age (shared)
CCDC117	ENSG00000159873	age (shared)
