# Supplementary material for: Analysis of transcriptional changes in the immune system associated with pubertal development in a longitudinal cohort of children with asthma
Source: Nat Commun. 2023 Jan 16;14:230. doi: 10.1038/s41467-022-35742-z (PMC9842661; doi:10.1038/s41467-022-35742-z)
Supplement: Supplementary file 20 — Source Data [file 41467_2022_35742_MOESM20_ESM.xlsx]

## Sheet: Fig1b
age interval	count	Wave	Sex
[9.5-10.5)	6	Baseline	Females
[9.5-10.5)	0	Follow-up	Females
[9.5-10.5)	23	Baseline	Males
[9.5-10.5)	0	Follow-up	Males
[10.5-11.5)	18	Baseline	Females
[10.5-11.5)	3	Follow-up	Females
[10.5-11.5)	18	Baseline	Males
[10.5-11.5)	17	Follow-up	Males
[11.5-12.5)	19	Baseline	Females
[11.5-12.5)	12	Follow-up	Females
[11.5-12.5)	21	Baseline	Males
[11.5-12.5)	20	Follow-up	Males
[12.5-13.5)	6	Baseline	Females
[12.5-13.5)	20	Follow-up	Females
[12.5-13.5)	12	Baseline	Males
[12.5-13.5)	16	Follow-up	Males
[13.5-14.5)	12	Baseline	Females
[13.5-14.5)	12	Follow-up	Females
[13.5-14.5)	17	Baseline	Males
[13.5-14.5)	13	Follow-up	Males
[14.5-15.5)	9	Baseline	Females
[14.5-15.5)	10	Follow-up	Females
[14.5-15.5)	5	Baseline	Males
[14.5-15.5)	18	Follow-up	Males
[15.5-16.5)	0	Baseline	Females
[15.5-16.5)	8	Follow-up	Females
[15.5-16.5)	3	Baseline	Males
[15.5-16.5)	10	Follow-up	Males
[16.5-17.5)	0	Baseline	Females
[16.5-17.5)	1	Follow-up	Females
[16.5-17.5)	2	Baseline	Males
[16.5-17.5)	2	Follow-up	Males
[17.5-18.5)	0	Baseline	Females
[17.5-18.5)	0	Follow-up	Females
[17.5-18.5)	0	Baseline	Males
[17.5-18.5)	1	Follow-up	Males

## Sheet: Fig1c
Pubertal Development Score (rounded to nearest integer)	count	Wave	Sex
1	4	Baseline	Females
2	13	Baseline	Females
3	40	Baseline	Females
4	8	Baseline	Females
1	0	Follow-up	Females
2	10	Follow-up	Females
3	34	Follow-up	Females
4	16	Follow-up	Females
1	20	Baseline	Males
2	39	Baseline	Males
3	32	Baseline	Males
4	2	Baseline	Males
1	6	Follow-up	Males
2	38	Follow-up	Males
3	43	Follow-up	Males
4	2	Follow-up	Males

## Sheet: Fig1d
Menarche status	count
pre-menarche	22
post-menarche	44

## Sheet: Fig2a
Condition	Direction	Differentially expressed genes (10% FDR)
Age - females	upregulated	58
Age - males	upregulated	209
Age - females	downregulated	102
Age - males	downregulated	326

## Sheet: Fig2b
colour	-LOG10(expected pvalue)	-LOG10(observed pvalue)
not significant in females	4.35226	8.44987
not significant in females	3.87514	8.33374
not significant in females	3.65329	7.28272
not significant in females	3.50716	6.03441
not significant in females	3.39802	5.62009
not significant in females	3.31087	5.53885
not significant in females	3.23832	5.34786
not significant in females	3.17617	5.28831
not significant in females	3.12181	5.05411
not significant in females	3.07351	4.93102
not significant in females	3.03004	4.83975
not significant in females	2.99053	4.82694
not significant in females	2.95432	4.55091
not significant in females	2.9209	4.50299
not significant in females	2.88986	4.43771
not significant in females	2.8609	4.4141
not significant in females	2.83375	4.40132
not significant in females	2.80819	4.15821
not significant in females	2.78406	4.07207
not significant in females	2.7612	3.94296
not significant in females	2.73948	3.91251
not significant in females	2.71879	3.90438
not significant in females	2.69905	3.86099
not significant in females	2.68016	3.83869
not significant in females	2.66206	3.81846
not significant in females	2.64469	3.79516
not significant in females	2.62798	3.76982
not significant in females	2.6119	3.76939
not significant in females	2.59638	3.70673
not significant in females	2.58141	3.69385
not significant in females	2.56693	3.69187
not significant in females	2.55292	3.68781
not significant in females	2.53935	3.6866
not significant in females	2.52618	3.66408
not significant in females	2.51341	3.65899
not significant in females	2.501	3.6378
not significant in females	2.48894	3.63333
not significant in females	2.4772	3.61027
not significant in females	2.46577	3.59911
not significant in females	2.45463	3.59463
not significant in females	2.44377	3.58995
not significant in females	2.43318	3.58626
not significant in females	2.42284	3.57502
not significant in females	2.41274	3.57314
not significant in females	2.40287	3.57119
not significant in females	2.39322	3.55657
not significant in females	2.38378	3.55384
not significant in females	2.37454	3.52008
not significant in females	2.36549	3.51329
not significant in females	2.35662	3.51076
not significant in females	2.34794	3.46618
not significant in females	2.33942	3.46367
not significant in females	2.33107	3.45146
not significant in females	2.32288	3.40495
not significant in females	2.31483	3.37361
not significant in females	2.30694	3.35986
not significant in females	2.29918	3.35829
not significant in females	2.29156	3.35354
not significant in females	2.28407	3.33767
not significant in females	2.27671	3.33091
not significant in females	2.26947	3.3067
not significant in females	2.26235	3.2907
not significant in females	2.25535	3.28778
not significant in females	2.24846	3.28225
not significant in females	2.24167	3.26931
not significant in females	2.23499	3.24864
not significant in females	2.22841	3.23648
not significant in females	2.22193	3.22389
not significant in females	2.21554	3.18935
not significant in females	2.20924	3.18808
not significant in females	2.20304	3.18798
not significant in females	2.19692	3.17479
not significant in females	2.19089	3.15766
not significant in females	2.18494	3.15604
not significant in females	2.17907	3.13065
not significant in females	2.17328	3.11635
not significant in females	2.16757	3.11311
not significant in females	2.16193	3.11189
not significant in females	2.15636	3.10885
not significant in females	2.15086	3.10802
not significant in females	2.14543	3.1062
not significant in females	2.14007	3.09944
not significant in females	2.13478	3.09307
not significant in females	2.12954	3.09086
not significant in females	2.12437	3.09072
not significant in females	2.11926	3.08271
not significant in females	2.11421	3.08032
not significant in females	2.10922	3.07708
not significant in females	2.10429	3.06836
not significant in females	2.09941	3.06423
not significant in females	2.09458	3.06168
not significant in females	2.08981	3.05547
not significant in females	2.08509	3.04507
not significant in females	2.08042	3.01908
not significant in females	2.0758	3.01282
not significant in females	2.07123	3.00249
not significant in females	2.0667	3.00145
not significant in females	2.06223	2.99256
not significant in females	2.05779	2.98922
not significant in females	2.05341	2.98391
not significant in females	2.04906	2.97817
not significant in females	2.04476	2.97382
not significant in females	2.04051	2.97169
not significant in females	2.03629	2.96875
not significant in females	2.03211	2.96153
not significant in females	2.02798	2.95737
not significant in females	2.02388	2.95435
not significant in females	2.01982	2.94696
not significant in females	2.0158	2.93491
not significant in females	2.01182	2.9338
not significant in females	2.00787	2.9064
not significant in females	2.00395	2.90099
not significant in females	2.00008	2.8992
not significant in females	1.99623	2.89687
not significant in females	1.99242	2.89228
not significant in females	1.98865	2.89129
not significant in females	1.9849	2.88892
not significant in females	1.98119	2.88349
not significant in females	1.97751	2.87736
not significant in females	1.97386	2.87688
not significant in females	1.97024	2.87625
not significant in females	1.96665	2.8691
not significant in females	1.96309	2.86746
not significant in females	1.95956	2.85894
not significant in females	1.95606	2.85074
not significant in females	1.95259	2.84711
not significant in females	1.94914	2.84498
not significant in females	1.94572	2.84367
not significant in females	1.94233	2.83906
not significant in females	1.93896	2.83506
not significant in females	1.93562	2.829
not significant in females	1.9323	2.82199
not significant in females	1.92901	2.8194
not significant in females	1.92575	2.81551
not significant in females	1.92251	2.81544
not significant in females	1.91929	2.80848
not significant in females	1.9161	2.8023
not significant in females	1.91293	2.80219
not significant in females	1.90978	2.8014
not significant in females	1.90666	2.79627
not significant in females	1.90355	2.79587
not significant in females	1.90047	2.79424
not significant in females	1.89741	2.7941
not significant in females	1.89438	2.79163
not significant in females	1.89136	2.78927
not significant in females	1.88837	2.78124
not significant in females	1.88539	2.77877
not significant in females	1.88244	2.77874
not significant in females	1.8795	2.77512
not significant in females	1.87659	2.76759
not significant in females	1.87369	2.76737
not significant in females	1.87082	2.76181
not significant in females	1.86796	2.76123
not significant in females	1.86512	2.76109
not significant in females	1.8623	2.75908
not significant in females	1.8595	2.75217
not significant in females	1.85672	2.74256
not significant in females	1.85395	2.74162
not significant in females	1.8512	2.72557
not significant in females	1.84847	2.71989
not significant in females	1.84575	2.71608
not significant in females	1.84306	2.71377
not significant in females	1.84038	2.70728
not significant in females	1.83771	2.70678
not significant in females	1.83506	2.70484
not significant in females	1.83243	2.70308
not significant in females	1.82982	2.70282
not significant in females	1.82721	2.69798
not significant in females	1.82463	2.6964
not significant in females	1.82206	2.69318
not significant in females	1.81951	2.69012
not significant in females	1.81697	2.67907
not significant in females	1.81444	2.67858
not significant in females	1.81193	2.66477
not significant in females	1.80943	2.66365
not significant in females	1.80695	2.65689
not significant in females	1.80449	2.64481
not significant in females	1.80203	2.64415
not significant in females	1.79959	2.64111
not significant in females	1.79717	2.64065
not significant in females	1.79475	2.64058
not significant in females	1.79235	2.63889
not significant in females	1.78997	2.6379
not significant in females	1.78759	2.63295
not significant in females	1.78523	2.63169
not significant in females	1.78289	2.62632
not significant in females	1.78055	2.61729
not significant in females	1.77823	2.60984
not significant in females	1.77592	2.60589
not significant in females	1.77362	2.60345
not significant in females	1.77133	2.601
not significant in females	1.76906	2.59845
not significant in females	1.7668	2.59551
not significant in females	1.76455	2.59435
not significant in females	1.76231	2.58697
not significant in females	1.76008	2.5866
not significant in females	1.75787	2.57985
not significant in females	1.75566	2.57314
not significant in females	1.75347	2.56822
not significant in females	1.75129	2.56663
not significant in females	1.74912	2.56211
not significant in females	1.74695	2.56122
not significant in females	1.7448	2.55722
not significant in females	1.74267	2.55718
not significant in females	1.74054	2.55675
not significant in females	1.73842	2.55186
not significant in females	1.73631	2.54951
not significant in females	1.73421	2.54896
not significant in females	1.73212	2.54862
not significant in females	1.73005	2.54178
not significant in females	1.72798	2.53955
not significant in females	1.72592	2.5386
not significant in females	1.72387	2.53857
not significant in females	1.72183	2.53366
not significant in females	1.7198	2.5327
not significant in females	1.71778	2.52843
not significant in females	1.71577	2.51846
not significant in females	1.71377	2.51416
not significant in females	1.71178	2.51348
not significant in females	1.7098	2.50835
not significant in females	1.70782	2.50704
not significant in females	1.70586	2.50235
not significant in females	1.7039	2.49705
not significant in females	1.70195	2.49451
not significant in females	1.70001	2.49263
not significant in females	1.69808	2.48942
not significant in females	1.69616	2.48374
not significant in females	1.69425	2.48272
not significant in females	1.69234	2.47859
not significant in females	1.69045	2.47677
not significant in females	1.68856	2.47383
not significant in females	1.68668	2.46858
not significant in females	1.68481	2.46741
not significant in females	1.68294	2.4653
not significant in females	1.68109	2.46217
not significant in females	1.67924	2.45985
not significant in females	1.6774	2.45967
not significant in females	1.67557	2.45231
not significant in females	1.67374	2.45072
not significant in females	1.67192	2.45009
not significant in females	1.67011	2.44771
not significant in females	1.66831	2.44735
not significant in females	1.66652	2.44711
not significant in females	1.66473	2.44016
not significant in females	1.66295	2.43789
not significant in females	1.66118	2.43728
not significant in females	1.65941	2.4372
not significant in females	1.65765	2.43599
not significant in females	1.6559	2.43474
not significant in females	1.65416	2.43411
not significant in females	1.65242	2.43346
not significant in females	1.65069	2.43315
not significant in females	1.64897	2.43052
not significant in females	1.64725	2.42885
not significant in females	1.64554	2.42813
not significant in females	1.64384	2.4271
not significant in females	1.64214	2.42552
not significant in females	1.64045	2.42423
not significant in females	1.63877	2.42409
not significant in females	1.63709	2.42037
not significant in females	1.63542	2.41627
not significant in females	1.63376	2.41548
not significant in females	1.6321	2.41502
not significant in females	1.63045	2.41437
not significant in females	1.6288	2.4138
not significant in females	1.62717	2.41363
not significant in females	1.62553	2.41357
not significant in females	1.62391	2.41318
not significant in females	1.62229	2.41253
not significant in females	1.62067	2.41181
not significant in females	1.61906	2.41053
not significant in females	1.61746	2.40828
not significant in females	1.61586	2.40826
not significant in females	1.61427	2.40811
not significant in females	1.61269	2.40514
not significant in females	1.61111	2.39955
not significant in females	1.60953	2.39752
not significant in females	1.60797	2.39611
not significant in females	1.6064	2.39092
not significant in females	1.60485	2.38929
not significant in females	1.6033	2.38924
not significant in females	1.60175	2.38259
not significant in females	1.60021	2.38234
not significant in females	1.59868	2.37982
not significant in females	1.59715	2.376
not significant in females	1.59562	2.37333
not significant in females	1.59411	2.37012
not significant in females	1.59259	2.36626
not significant in females	1.59108	2.36601
not significant in females	1.58958	2.36023
not significant in females	1.58808	2.35897
not significant in females	1.58659	2.35766
not significant in females	1.5851	2.35464
not significant in females	1.58362	2.34503
not significant in females	1.58214	2.34318
not significant in females	1.58067	2.34206
not significant in females	1.57921	2.34094
not significant in females	1.57774	2.33805
not significant in females	1.57629	2.33579
not significant in females	1.57483	2.33392
not significant in females	1.57339	2.33204
not significant in females	1.57194	2.32691
not significant in females	1.5705	2.32475
not significant in females	1.56907	2.32269
not significant in females	1.56764	2.32175
not significant in females	1.56622	2.32123
not significant in females	1.5648	2.32107
not significant in females	1.56338	2.32102
not significant in females	1.56197	2.32039
not significant in females	1.56057	2.31769
not significant in females	1.55917	2.31551
not significant in females	1.55777	2.31425
not significant in females	1.55638	2.31353
not significant in females	1.55499	2.30928
not significant in females	1.55361	2.3076
not significant in females	1.55223	2.30491
not significant in females	1.55086	2.30271
not significant in females	1.54949	2.30069
not significant in females	1.54812	2.29869
not significant in females	1.54676	2.29543
not significant in females	1.5454	2.29181
not significant in females	1.54405	2.29087
not significant in females	1.5427	2.29019
not significant in females	1.54136	2.28789
not significant in females	1.54002	2.28554
not significant in females	1.53868	2.28551
not significant in females	1.53735	2.28188
not significant in females	1.53602	2.27838
not significant in females	1.53469	2.27415
not significant in females	1.53337	2.2704
not significant in females	1.53206	2.27013
not significant in females	1.53075	2.26946
not significant in females	1.52944	2.26676
not significant in females	1.52813	2.26204
not significant in females	1.52683	2.26009
not significant in females	1.52554	2.25638
not significant in females	1.52424	2.25597
not significant in females	1.52296	2.25315
not significant in females	1.52167	2.25232
not significant in females	1.52039	2.25186
not significant in females	1.51911	2.25145
not significant in females	1.51784	2.25056
not significant in females	1.51657	2.25043
not significant in females	1.5153	2.24974
not significant in females	1.51404	2.24941
not significant in females	1.51278	2.24873
not significant in females	1.51153	2.24459
not significant in females	1.51027	2.24374
not significant in females	1.50903	2.24271
not significant in females	1.50778	2.24067
not significant in females	1.50654	2.24045
not significant in females	1.5053	2.23744
not significant in females	1.50407	2.23526
not significant in females	1.50284	2.23396
not significant in females	1.50161	2.2332
not significant in females	1.50039	2.22891
not significant in females	1.49917	2.22746
not significant in females	1.49795	2.22713
not significant in females	1.49674	2.219
not significant in females	1.49553	2.21506
not significant in females	1.49432	2.21482
not significant in females	1.49312	2.21408
not significant in females	1.49192	2.212
not significant in females	1.49073	2.21167
not significant in females	1.48953	2.2111
not significant in females	1.48834	2.20949
not significant in females	1.48716	2.20932
not significant in females	1.48597	2.20841
not significant in females	1.48479	2.20815
not significant in females	1.48362	2.20717
not significant in females	1.48244	2.20559
not significant in females	1.48127	2.20534
not significant in females	1.4801	2.20256
not significant in females	1.47894	2.20098
not significant in females	1.47778	2.19864
not significant in females	1.47662	2.19814
not significant in females	1.47546	2.19629
not significant in females	1.47431	2.19481
not significant in females	1.47316	2.19479
not significant in females	1.47202	2.19007
not significant in females	1.47088	2.18929
not significant in females	1.46974	2.1875
not significant in females	1.4686	2.18572
not significant in females	1.46746	2.18285
not significant in females	1.46633	2.18003
not significant in females	1.46521	2.17991
not significant in females	1.46408	2.17885
not significant in females	1.46296	2.17815
not significant in females	1.46184	2.17559
not significant in females	1.46072	2.17296
not significant in females	1.45961	2.17068
not significant in females	1.4585	2.16761
not significant in females	1.45739	2.164
not significant in females	1.45628	2.16393
not significant in females	1.45518	2.16367
not significant in females	1.45408	2.16243
not significant in females	1.45299	2.16223
not significant in females	1.45189	2.16219
not significant in females	1.4508	2.16026
not significant in females	1.44971	2.15817
not significant in females	1.44863	2.15695
not significant in females	1.44754	2.15441
not significant in females	1.44646	2.15288
not significant in females	1.44539	2.15279
not significant in females	1.44431	2.14693
not significant in females	1.44324	2.14129
not significant in females	1.44217	2.14123
not significant in females	1.4411	2.14052
not significant in females	1.44004	2.14043
not significant in females	1.43898	2.13945
not significant in females	1.43792	2.13896
not significant in females	1.43686	2.13636
not significant in females	1.43581	2.13449
not significant in females	1.43475	2.13278
not significant in females	1.43371	2.13268
not significant in females	1.43266	2.13061
not significant in females	1.43161	2.12818
not significant in females	1.43057	2.12631
not significant in females	1.42953	2.1254
not significant in females	1.4285	2.12497
not significant in females	1.42746	2.11604
not significant in females	1.42643	2.11565
not significant in females	1.4254	2.11299
not significant in females	1.42438	2.11075
not significant in females	1.42335	2.11066
not significant in females	1.42233	2.10829
not significant in females	1.42131	2.10647
not significant in females	1.42029	2.10614
not significant in females	1.41928	2.10494
not significant in females	1.41827	2.10491
not significant in females	1.41726	2.10301
not significant in females	1.41625	2.10172
not significant in females	1.41524	2.10158
not significant in females	1.41424	2.09915
not significant in females	1.41324	2.09851
not significant in females	1.41224	2.09759
not significant in females	1.41125	2.09599
not significant in females	1.41025	2.09485
not significant in females	1.40926	2.09443
not significant in females	1.40827	2.09352
not significant in females	1.40728	2.092
not significant in females	1.4063	2.08917
not significant in females	1.40532	2.08878
not significant in females	1.40434	2.08783
not significant in females	1.40336	2.08683
not significant in females	1.40238	2.0866
not significant in females	1.40141	2.08582
not significant in females	1.40044	2.0844
not significant in females	1.39947	2.08371
not significant in females	1.3985	2.08368
not significant in females	1.39753	2.08278
not significant in females	1.39657	2.0817
not significant in females	1.39561	2.08091
not significant in females	1.39465	2.08085
not significant in females	1.3937	2.07834
not significant in females	1.39274	2.07721
not significant in females	1.39179	2.07607
not significant in females	1.39084	2.07452
not significant in females	1.38989	2.07419
not significant in females	1.38894	2.06977
not significant in females	1.388	2.06886
not significant in females	1.38706	2.06701
not significant in females	1.38612	2.06451
not significant in females	1.38518	2.06412
not significant in females	1.38424	2.06412
not significant in females	1.38331	2.06316
not significant in females	1.38238	2.06148
not significant in females	1.38145	2.0613
not significant in females	1.38052	2.05684
not significant in females	1.37959	2.05623
not significant in females	1.37867	2.0532
not significant in females	1.37775	2.05306
not significant in females	1.37683	2.05284
not significant in females	1.37591	2.05244
not significant in females	1.37499	2.05145
not significant in females	1.37408	2.05067
not significant in females	1.37317	2.04913
not significant in females	1.37226	2.04777
not significant in females	1.37135	2.04319
not significant in females	1.37044	2.04309
not significant in females	1.36954	2.04109
not significant in females	1.36863	2.03939
not significant in females	1.36773	2.03938
not significant in females	1.36683	2.03866
not significant in females	1.36594	2.03494
not significant in females	1.36504	2.02977
not significant in females	1.36415	2.02926
not significant in females	1.36326	2.02754
not significant in females	1.36237	2.02432
not significant in females	1.36148	2.02413
not significant in females	1.36059	2.02197
not significant in females	1.35971	2.01844
not significant in females	1.35882	2.01839
not significant in females	1.35794	2.01834
not significant in females	1.35706	2.016
not significant in females	1.35619	2.01593
not significant in females	1.35531	2.01533
not significant in females	1.35444	2.01422
not significant in females	1.35356	2.01402
not significant in females	1.35269	2.01225
not significant in females	1.35183	2.00825
not significant in females	1.35096	2.0061
not significant in females	1.35009	2.00591
not significant in females	1.34923	2.00371
not significant in females	1.34837	2.00272
not significant in females	1.34751	2.0025
not significant in females	1.34665	1.99998
not significant in females	1.34579	1.99991
not significant in females	1.34494	1.99941
not significant in females	1.34409	1.99848
not significant in females	1.34323	1.99527
not significant in females	1.34238	1.99489
not significant in females	1.34154	1.99475
not significant in females	1.34069	1.99437
not significant in females	1.33984	1.99334
not significant in females	1.339	1.99251
not significant in females	1.33816	1.98538
not significant in females	1.33732	1.9832
not significant in females	1.33648	1.98307
not significant in females	1.33564	1.98236
not significant in females	1.33481	1.98224
not significant in females	1.33398	1.98107
not significant in females	1.33314	1.98049
not significant in females	1.33231	1.97901
not significant in females	1.33148	1.97854
not significant in females	1.33066	1.97509
not significant in females	1.32983	1.97466
not significant in females	1.32901	1.9743
not significant in females	1.32818	1.9739
not significant in females	1.32736	1.97344
not significant in females	1.32654	1.97003
not significant in females	1.32573	1.96944
not significant in females	1.32491	1.96788
not significant in females	1.3241	1.96758
not significant in females	1.32328	1.96638
not significant in females	1.32247	1.96611
not significant in females	1.32166	1.9658
not significant in females	1.32085	1.96536
not significant in females	1.32004	1.96323
not significant in females	1.31924	1.96296
not significant in females	1.31843	1.9584
not significant in females	1.31763	1.95243
not significant in females	1.31683	1.95222
not significant in females	1.31603	1.95215
not significant in females	1.31523	1.95201
not significant in females	1.31443	1.95152
not significant in females	1.31364	1.95023
not significant in females	1.31285	1.95005
not significant in females	1.31205	1.94933
not significant in females	1.31126	1.94832
not significant in females	1.31047	1.94825
not significant in females	1.30968	1.94503
not significant in females	1.3089	1.94435
not significant in females	1.30811	1.9442
not significant in females	1.30733	1.94389
not significant in females	1.30655	1.94181
not significant in females	1.30576	1.94178
not significant in females	1.30498	1.94123
not significant in females	1.30421	1.94104
not significant in females	1.30343	1.94034
not significant in females	1.30265	1.93896
not significant in females	1.30188	1.93866
not significant in females	1.30111	1.93814
not significant in females	1.30034	1.9381
not significant in females	1.29957	1.93558
not significant in females	1.2988	1.93446
not significant in females	1.29803	1.93018
not significant in females	1.29726	1.92796
not significant in females	1.2965	1.92745
not significant in females	1.29574	1.92344
not significant in females	1.29497	1.92342
not significant in females	1.29421	1.92165
not significant in females	1.29345	1.92129
not significant in females	1.2927	1.92054
not significant in females	1.29194	1.91802
not significant in females	1.29118	1.91564
not significant in females	1.29043	1.91561
not significant in females	1.28968	1.91457
not significant in females	1.28893	1.91448
not significant in females	1.28818	1.91255
not significant in females	1.28743	1.90906
not significant in females	1.28668	1.90779
not significant in females	1.28593	1.90638
not significant in females	1.28519	1.90577
not significant in females	1.28445	1.90513
not significant in females	1.2837	1.90401
not significant in females	1.28296	1.9038
not significant in females	1.28222	1.90291
not significant in females	1.28148	1.90123
not significant in females	1.28075	1.9008
not significant in females	1.28001	1.89938
not significant in females	1.27927	1.89871
not significant in females	1.27854	1.89634
not significant in females	1.27781	1.89451
not significant in females	1.27708	1.89219
not significant in females	1.27635	1.89135
not significant in females	1.27562	1.89102
not significant in females	1.27489	1.89034
not significant in females	1.27417	1.88782
not significant in females	1.27344	1.8874
not significant in females	1.27272	1.88253
not significant in females	1.27199	1.88252
not significant in females	1.27127	1.88088
not significant in females	1.27055	1.87916
not significant in females	1.26983	1.87596
not significant in females	1.26912	1.87536
not significant in females	1.2684	1.87534
not significant in females	1.26768	1.87502
not significant in females	1.26697	1.87293
not significant in females	1.26626	1.87288
not significant in females	1.26554	1.87249
not significant in females	1.26483	1.87154
not significant in females	1.26412	1.87127
not significant in females	1.26342	1.87078
not significant in females	1.26271	1.86965
not significant in females	1.262	1.86849
not significant in females	1.2613	1.86843
not significant in females	1.26059	1.86796
not significant in females	1.25989	1.86765
not significant in females	1.25919	1.86672
not significant in females	1.25849	1.86644
not significant in females	1.25779	1.86381
not significant in females	1.25709	1.86257
not significant in females	1.25639	1.86192
not significant in females	1.2557	1.86156
not significant in females	1.255	1.86103
not significant in females	1.25431	1.86063
not significant in females	1.25362	1.85953
not significant in females	1.25292	1.8594
not significant in females	1.25223	1.85883
not significant in females	1.25154	1.85758
not significant in females	1.25086	1.85575
not significant in females	1.25017	1.85568
not significant in females	1.24948	1.85388
not significant in females	1.2488	1.85195
not significant in females	1.24811	1.85158
not significant in females	1.24743	1.85077
not significant in females	1.24675	1.85058
not significant in females	1.24607	1.8503
not significant in females	1.24539	1.85015
not significant in females	1.24471	1.84979
not significant in females	1.24403	1.84833
not significant in females	1.24336	1.84722
not significant in females	1.24268	1.8467
not significant in females	1.24201	1.84649
not significant in females	1.24133	1.84441
not significant in females	1.24066	1.84379
not significant in females	1.23999	1.8436
not significant in females	1.23932	1.84248
not significant in females	1.23865	1.84227
not significant in females	1.23798	1.84164
not significant in females	1.23732	1.83964
not significant in females	1.23665	1.83923
not significant in females	1.23598	1.83655
not significant in females	1.23532	1.83335
not significant in females	1.23466	1.83273
not significant in females	1.23399	1.83156
not significant in females	1.23333	1.83096
not significant in females	1.23267	1.83083
not significant in females	1.23201	1.83079
not significant in females	1.23136	1.83054
not significant in females	1.2307	1.83025
not significant in females	1.23004	1.83005
not significant in females	1.22939	1.8292
not significant in females	1.22873	1.82864
not significant in females	1.22808	1.82857
not significant in females	1.22743	1.82791
not significant in females	1.22678	1.8273
not significant in females	1.22613	1.82444
not significant in females	1.22548	1.8243
not significant in females	1.22483	1.8231
not significant in females	1.22418	1.82263
not significant in females	1.22354	1.82157
not significant in females	1.22289	1.82133
not significant in females	1.22225	1.82132
not significant in females	1.2216	1.81899
not significant in females	1.22096	1.81706
not significant in females	1.22032	1.81691
not significant in females	1.21968	1.81684
not significant in females	1.21904	1.81677
not significant in females	1.2184	1.81619
not significant in females	1.21776	1.81603
not significant in females	1.21713	1.81328
not significant in females	1.21649	1.81222
not significant in females	1.21586	1.80955
not significant in females	1.21522	1.8087
not significant in females	1.21459	1.80781
not significant in females	1.21396	1.80759
not significant in females	1.21333	1.80741
not significant in females	1.2127	1.80721
not significant in females	1.21207	1.80685
not significant in females	1.21144	1.80526
not significant in females	1.21081	1.80059
not significant in females	1.21018	1.79869
not significant in females	1.20956	1.79753
not significant in females	1.20893	1.79718
not significant in females	1.20831	1.79443
not significant in females	1.20769	1.79199
not significant in females	1.20706	1.79181
not significant in females	1.20644	1.79167
not significant in females	1.20582	1.79124
not significant in females	1.2052	1.7894
not significant in females	1.20458	1.78893
not significant in females	1.20397	1.78704
not significant in females	1.20335	1.78473
not significant in females	1.20273	1.78441
not significant in females	1.20212	1.78437
not significant in females	1.2015	1.7819
not significant in females	1.20089	1.78127
not significant in females	1.20028	1.78074
not significant in females	1.19967	1.77914
not significant in females	1.19905	1.77486
not significant in females	1.19844	1.77443
not significant in females	1.19784	1.77331
not significant in females	1.19723	1.7728
not significant in females	1.19662	1.77261
not significant in females	1.19601	1.77249
not significant in females	1.19541	1.77055
not significant in females	1.1948	1.77033
not significant in females	1.1942	1.76806
not significant in females	1.1936	1.76761
not significant in females	1.19299	1.76599
not significant in females	1.19239	1.76583
not significant in females	1.19179	1.76394
not significant in females	1.19119	1.76302
not significant in females	1.19059	1.76127
not significant in females	1.18999	1.75849
not significant in females	1.1894	1.75842
not significant in females	1.1888	1.75761
not significant in females	1.1882	1.75716
not significant in females	1.18761	1.75435
not significant in females	1.18702	1.75429
not significant in females	1.18642	1.75428
not significant in females	1.18583	1.75363
not significant in females	1.18524	1.75352
not significant in females	1.18465	1.7529
not significant in females	1.18406	1.75288
not significant in females	1.18347	1.75264
not significant in females	1.18288	1.75036
not significant in females	1.18229	1.75016
not significant in females	1.1817	1.74849
not significant in females	1.18112	1.74644
not significant in females	1.18053	1.74573
not significant in females	1.17995	1.74518
not significant in females	1.17937	1.74352
not significant in females	1.17878	1.74281
not significant in females	1.1782	1.74269
not significant in females	1.17762	1.74256
not significant in females	1.17704	1.74201
not significant in females	1.17646	1.74176
not significant in females	1.17588	1.7411
not significant in females	1.1753	1.73982
not significant in females	1.17472	1.73961
not significant in females	1.17415	1.73876
not significant in females	1.17357	1.73867
not significant in females	1.173	1.73833
not significant in females	1.17242	1.73784
not significant in females	1.17185	1.73755
not significant in females	1.17127	1.73679
not significant in females	1.1707	1.73577
not significant in females	1.17013	1.73522
not significant in females	1.16956	1.73449
not significant in females	1.16899	1.73329
not significant in females	1.16842	1.73242
not significant in females	1.16785	1.73185
not significant in females	1.16728	1.72784
not significant in females	1.16672	1.72742
not significant in females	1.16615	1.7272
not significant in females	1.16559	1.72614
not significant in females	1.16502	1.72496
not significant in females	1.16446	1.72365
not significant in females	1.16389	1.72337
not significant in females	1.16333	1.7226
not significant in females	1.16277	1.72254
not significant in females	1.16221	1.7206
not significant in females	1.16165	1.72052
not significant in females	1.16109	1.71993
not significant in females	1.16053	1.71814
not significant in females	1.15997	1.71681
not significant in females	1.15941	1.71626
not significant in females	1.15886	1.71615
not significant in females	1.1583	1.71568
not significant in females	1.15775	1.71476
not significant in females	1.15719	1.71298
not significant in females	1.15664	1.71116
not significant in females	1.15608	1.71062
not significant in females	1.15553	1.70987
not significant in females	1.15498	1.70977
not significant in females	1.15443	1.70856
not significant in females	1.15388	1.70836
not significant in females	1.15333	1.70791
not significant in females	1.15278	1.70586
not significant in females	1.15223	1.70521
not significant in females	1.15168	1.70207
not significant in females	1.15114	1.70055
not significant in females	1.15059	1.69977
not significant in females	1.15004	1.69605
not significant in females	1.1495	1.69556
not significant in females	1.14895	1.69545
not significant in females	1.14841	1.69437
not significant in females	1.14787	1.69395
not significant in females	1.14733	1.69229
not significant in females	1.14678	1.6922
not significant in females	1.14624	1.69201
not significant in females	1.1457	1.69198
not significant in females	1.14516	1.69187
not significant in females	1.14463	1.69134
not significant in females	1.14409	1.69096
not significant in females	1.14355	1.68959
not significant in females	1.14301	1.68848
not significant in females	1.14248	1.68786
not significant in females	1.14194	1.68751
not significant in females	1.14141	1.68655
not significant in females	1.14087	1.68622
not significant in females	1.14034	1.68589
not significant in females	1.13981	1.68484
not significant in females	1.13927	1.6845
not significant in females	1.13874	1.68431
not significant in females	1.13821	1.68374
not significant in females	1.13768	1.68328
not significant in females	1.13715	1.68315
not significant in females	1.13662	1.68301
not significant in females	1.13609	1.68195
not significant in females	1.13557	1.68142
not significant in females	1.13504	1.6811
not significant in females	1.13451	1.68089
not significant in females	1.13399	1.68007
not significant in females	1.13346	1.67967
not significant in females	1.13294	1.67947
not significant in females	1.13241	1.67883
not significant in females	1.13189	1.67816
not significant in females	1.13137	1.67776
not significant in females	1.13085	1.67672
not significant in females	1.13032	1.67603
not significant in females	1.1298	1.67599
not significant in females	1.12928	1.67524
not significant in females	1.12876	1.67465
not significant in females	1.12824	1.6746
not significant in females	1.12773	1.6742
not significant in females	1.12721	1.67341
not significant in females	1.12669	1.67258
not significant in females	1.12618	1.67219
not significant in females	1.12566	1.67218
not significant in females	1.12514	1.67153
not significant in females	1.12463	1.66923
not significant in females	1.12412	1.66913
not significant in females	1.1236	1.66856
not significant in females	1.12309	1.66796
not significant in females	1.12258	1.66751
not significant in females	1.12207	1.66689
not significant in females	1.12156	1.66629
not significant in females	1.12105	1.66525
not significant in females	1.12054	1.66413
not significant in females	1.12003	1.66149
not significant in females	1.11952	1.66072
not significant in females	1.11901	1.66031
not significant in females	1.1185	1.66029
not significant in females	1.118	1.66001
not significant in females	1.11749	1.65664
not significant in females	1.11698	1.65642
not significant in females	1.11648	1.65481
not significant in females	1.11597	1.65392
not significant in females	1.11547	1.65351
not significant in females	1.11497	1.65277
not significant in females	1.11446	1.65269
not significant in females	1.11396	1.65187
not significant in females	1.11346	1.65039
not significant in females	1.11296	1.64935
not significant in females	1.11246	1.64837
not significant in females	1.11196	1.64788
not significant in females	1.11146	1.64726
not significant in females	1.11096	1.64548
not significant in females	1.11046	1.64503
not significant in females	1.10997	1.64499
not significant in females	1.10947	1.6438
not significant in females	1.10897	1.64358
not significant in females	1.10848	1.64348
not significant in females	1.10798	1.64226
not significant in females	1.10749	1.6405
not significant in females	1.10699	1.6394
not significant in females	1.1065	1.63939
not significant in females	1.10601	1.63937
not significant in females	1.10552	1.63902
not significant in females	1.10502	1.63804
not significant in females	1.10453	1.6376
not significant in females	1.10404	1.63729
not significant in females	1.10355	1.63598
not significant in females	1.10306	1.63518
not significant in females	1.10257	1.63481
not significant in females	1.10208	1.63478
not significant in females	1.1016	1.63071
not significant in females	1.10111	1.63014
not significant in females	1.10062	1.62977
not significant in females	1.10014	1.62939
not significant in females	1.09965	1.62818
not significant in females	1.09916	1.62816
not significant in females	1.09868	1.62793
not significant in females	1.0982	1.62774
not significant in females	1.09771	1.62765
not significant in females	1.09723	1.62756
not significant in females	1.09675	1.62503
not significant in females	1.09626	1.62322
not significant in females	1.09578	1.62236
not significant in females	1.0953	1.62145
not significant in females	1.09482	1.62131
not significant in females	1.09434	1.62063
not significant in females	1.09386	1.62
not significant in females	1.09338	1.61714
not significant in females	1.0929	1.6171
not significant in females	1.09243	1.61652
not significant in females	1.09195	1.61474
not significant in females	1.09147	1.61454
not significant in females	1.091	1.6145
not significant in females	1.09052	1.61446
not significant in females	1.09005	1.61342
not significant in females	1.08957	1.60997
not significant in females	1.0891	1.60853
not significant in females	1.08862	1.60779
not significant in females	1.08815	1.60773
not significant in females	1.08768	1.60685
not significant in females	1.08721	1.60498
not significant in females	1.08673	1.60494
not significant in females	1.08626	1.6049
not significant in females	1.08579	1.60472
not significant in females	1.08532	1.60387
not significant in females	1.08485	1.60354
not significant in females	1.08438	1.60333
not significant in females	1.08392	1.60324
not significant in females	1.08345	1.6025
not significant in females	1.08298	1.6025
not significant in females	1.08251	1.60167
not significant in females	1.08205	1.60139
not significant in females	1.08158	1.59848
not significant in females	1.08112	1.59834
not significant in females	1.08065	1.59833
not significant in females	1.08019	1.59572
not significant in females	1.07972	1.59546
not significant in females	1.07926	1.59377
not significant in females	1.0788	1.59262
not significant in females	1.07833	1.5918
not significant in females	1.07787	1.59172
not significant in females	1.07741	1.59022
not significant in females	1.07695	1.58961
not significant in females	1.07649	1.58708
not significant in females	1.07603	1.58658
not significant in females	1.07557	1.58636
not significant in females	1.07511	1.585
not significant in females	1.07465	1.58434
not significant in females	1.07419	1.58294
not significant in females	1.07373	1.58267
not significant in females	1.07328	1.58199
not significant in females	1.07282	1.5794
not significant in females	1.07236	1.57927
not significant in females	1.07191	1.57879
not significant in females	1.07145	1.5772
not significant in females	1.071	1.57679
not significant in females	1.07054	1.57425
not significant in females	1.07009	1.5728
not significant in females	1.06964	1.57274
not significant in females	1.06918	1.57147
not significant in females	1.06873	1.56912
not significant in females	1.06828	1.56805
not significant in females	1.06783	1.56793
not significant in females	1.06738	1.56774
not significant in females	1.06693	1.56732
not significant in females	1.06648	1.56679
not significant in females	1.06603	1.56622
not significant in females	1.06558	1.56524
not significant in females	1.06513	1.56521
not significant in females	1.06468	1.56337
not significant in females	1.06423	1.56329
not significant in females	1.06379	1.5631
not significant in females	1.06334	1.56267
not significant in females	1.06289	1.56198
not significant in females	1.06245	1.56185
not significant in females	1.062	1.56136
not significant in females	1.06156	1.5612
not significant in females	1.06111	1.5609
not significant in females	1.06067	1.56082
not significant in females	1.06023	1.56051
not significant in females	1.05978	1.55982
not significant in females	1.05934	1.55852
not significant in females	1.0589	1.55828
not significant in females	1.05846	1.55787
not significant in females	1.05801	1.55742
not significant in females	1.05757	1.55739
not significant in females	1.05713	1.55725
not significant in females	1.05669	1.55645
not significant in females	1.05625	1.5558
not significant in females	1.05581	1.55461
not significant in females	1.05538	1.55457
not significant in females	1.05494	1.55415
not significant in females	1.0545	1.55346
not significant in females	1.05406	1.5526
not significant in females	1.05362	1.55059
not significant in females	1.05319	1.55034
not significant in females	1.05275	1.54997
not significant in females	1.05232	1.54997
not significant in females	1.05188	1.54886
not significant in females	1.05145	1.54858
not significant in females	1.05101	1.54804
not significant in females	1.05058	1.54791
not significant in females	1.05015	1.5473
not significant in females	1.04971	1.54644
not significant in females	1.04928	1.5459
not significant in females	1.04885	1.5448
not significant in females	1.04842	1.54439
not significant in females	1.04798	1.54411
not significant in females	1.04755	1.54332
not significant in females	1.04712	1.54207
not significant in females	1.04669	1.54162
not significant in females	1.04626	1.54132
not significant in females	1.04583	1.54062
not significant in females	1.04541	1.54039
not significant in females	1.04498	1.53984
not significant in females	1.04455	1.5395
not significant in females	1.04412	1.53834
not significant in females	1.0437	1.53761
not significant in females	1.04327	1.5373
not significant in females	1.04284	1.53659
not significant in females	1.04242	1.53535
not significant in females	1.04199	1.53516
not significant in females	1.04157	1.53201
not significant in females	1.04114	1.53128
not significant in females	1.04072	1.53115
not significant in females	1.04029	1.53057
not significant in females	1.03987	1.53056
not significant in females	1.03945	1.52937
not significant in females	1.03903	1.5292
not significant in females	1.0386	1.52908
not significant in females	1.03818	1.52879
not significant in females	1.03776	1.52817
not significant in females	1.03734	1.52779
not significant in females	1.03692	1.52587
not significant in females	1.0365	1.52551
not significant in females	1.03608	1.52432
not significant in females	1.03566	1.5242
not significant in females	1.03524	1.52401
not significant in females	1.03482	1.52383
not significant in females	1.03441	1.52363
not significant in females	1.03399	1.52317
not significant in females	1.03357	1.52257
not significant in females	1.03315	1.52226
not significant in females	1.03274	1.52145
not significant in females	1.03232	1.52138
not significant in females	1.03191	1.52055
not significant in females	1.03149	1.52009
not significant in females	1.03108	1.51998
not significant in females	1.03066	1.51987
not significant in females	1.03025	1.51983
not significant in females	1.02983	1.51967
not significant in females	1.02942	1.51836
not significant in females	1.02901	1.51737
not significant in females	1.0286	1.51636
not significant in females	1.02818	1.51635
not significant in females	1.02777	1.5155
not significant in females	1.02736	1.51338
not significant in females	1.02695	1.51296
not significant in females	1.02654	1.51205
not significant in females	1.02613	1.51027
not significant in females	1.02572	1.51014
not significant in females	1.02531	1.50968
not significant in females	1.0249	1.50944
not significant in females	1.02449	1.50731
not significant in females	1.02408	1.50695
not significant in females	1.02368	1.50542
not significant in females	1.02327	1.50532
not significant in females	1.02286	1.5048
not significant in females	1.02246	1.50374
not significant in females	1.02205	1.50341
not significant in females	1.02164	1.50309
not significant in females	1.02124	1.50264
not significant in females	1.02083	1.50051
not significant in females	1.02043	1.49969
not significant in females	1.02002	1.49866
not significant in females	1.01962	1.49792
not significant in females	1.01922	1.49786
not significant in females	1.01881	1.49688
not significant in females	1.01841	1.49663
not significant in females	1.01801	1.49644
not significant in females	1.0176	1.49506
not significant in females	1.0172	1.49471
not significant in females	1.0168	1.49459
not significant in females	1.0164	1.49455
not significant in females	1.016	1.49402
not significant in females	1.0156	1.49376
not significant in females	1.0152	1.49364
not significant in females	1.0148	1.49221
not significant in females	1.0144	1.49162
not significant in females	1.014	1.49147
not significant in females	1.0136	1.49061
not significant in females	1.01321	1.48929
not significant in females	1.01281	1.48917
not significant in females	1.01241	1.48901
not significant in females	1.01201	1.48862
not significant in females	1.01162	1.48849
not significant in females	1.01122	1.48816
not significant in females	1.01083	1.48634
not significant in females	1.01043	1.48602
not significant in females	1.01003	1.48562
not significant in females	1.00964	1.48529
not significant in females	1.00925	1.48525
not significant in females	1.00885	1.485
not significant in females	1.00846	1.48499
not significant in females	1.00806	1.48394
not significant in females	1.00767	1.48307
not significant in females	1.00728	1.48246
not significant in females	1.00689	1.48227
not significant in females	1.00649	1.48122
not significant in females	1.0061	1.48065
not significant in females	1.00571	1.47984
not significant in females	1.00532	1.479
not significant in females	1.00493	1.4787
not significant in females	1.00454	1.47754
not significant in females	1.00415	1.47699
not significant in females	1.00376	1.47665
not significant in females	1.00337	1.4754
not significant in females	1.00298	1.47498
not significant in females	1.00259	1.47473
not significant in females	1.00221	1.47389
not significant in females	1.00182	1.47315
not significant in females	1.00143	1.47312
not significant in females	1.00104	1.47136
not significant in females	1.00066	1.47115
not significant in females	1.00027	1.47113
not significant in females	0.999884	1.47096
not significant in females	0.999499	1.47055
not significant in females	0.999113	1.47054
not significant in females	0.998728	1.47008
not significant in females	0.998343	1.46975
not significant in females	0.997959	1.46923
not significant in females	0.997575	1.46824
not significant in females	0.997192	1.46806
not significant in females	0.996808	1.46704
not significant in females	0.996425	1.46647
not significant in females	0.996043	1.46593
not significant in females	0.99566	1.4655
not significant in females	0.995278	1.46543
not significant in females	0.994897	1.46462
not significant in females	0.994515	1.4637
not significant in females	0.994134	1.46332
not significant in females	0.993754	1.46272
not significant in females	0.993374	1.46252
not significant in females	0.992994	1.4624
not significant in females	0.992614	1.46237
not significant in females	0.992235	1.46227
not significant in females	0.991856	1.46227
not significant in females	0.991477	1.46197
not significant in females	0.991099	1.46176
not significant in females	0.990721	1.46135
not significant in females	0.990343	1.46113
not significant in females	0.989966	1.46061
not significant in females	0.989589	1.46044
not significant in females	0.989212	1.45995
not significant in females	0.988836	1.45975
not significant in females	0.98846	1.4591
not significant in females	0.988084	1.45816
not significant in females	0.987709	1.45781
not significant in females	0.987334	1.45766
not significant in females	0.986959	1.45717
not significant in females	0.986585	1.4561
not significant in females	0.986211	1.45607
not significant in females	0.985837	1.45577
not significant in females	0.985463	1.45575
not significant in females	0.98509	1.45573
not significant in females	0.984717	1.45504
not significant in females	0.984345	1.4548
not significant in females	0.983973	1.45446
not significant in females	0.983601	1.45341
not significant in females	0.983229	1.45316
not significant in females	0.982858	1.45231
not significant in females	0.982487	1.45229
not significant in females	0.982117	1.45178
not significant in females	0.981747	1.45151
not significant in females	0.981377	1.45047
not significant in females	0.981007	1.45009
not significant in females	0.980638	1.45007
not significant in females	0.980269	1.4487
not significant in females	0.9799	1.44821
not significant in females	0.979532	1.44801
not significant in females	0.979164	1.44769
not significant in females	0.978796	1.44744
not significant in females	0.978429	1.44673
not significant in females	0.978061	1.44617
not significant in females	0.977695	1.44532
not significant in females	0.977328	1.44505
not significant in females	0.976962	1.44428
not significant in females	0.976596	1.44238
not significant in females	0.976231	1.44201
not significant in females	0.975865	1.44197
not significant in females	0.9755	1.44091
not significant in females	0.975136	1.44086
not significant in females	0.974771	1.44073
not significant in females	0.974407	1.44044
not significant in females	0.974044	1.43926
not significant in females	0.97368	1.4392
not significant in females	0.973317	1.43843
not significant in females	0.972954	1.4384
not significant in females	0.972592	1.43744
not significant in females	0.972229	1.43719
not significant in females	0.971868	1.43715
not significant in females	0.971506	1.43682
not significant in females	0.971145	1.43557
not significant in females	0.970784	1.43522
not significant in females	0.970423	1.435
not significant in females	0.970063	1.43465
not significant in females	0.969702	1.43345
not significant in females	0.969343	1.43313
not significant in females	0.968983	1.43237
not significant in females	0.968624	1.43229
not significant in females	0.968265	1.43105
not significant in females	0.967906	1.43084
not significant in females	0.967548	1.43056
not significant in females	0.96719	1.43032
not significant in females	0.966832	1.43031
not significant in females	0.966475	1.42872
not significant in females	0.966118	1.42858
not significant in females	0.965761	1.42828
not significant in females	0.965404	1.42801
not significant in females	0.965048	1.42784
not significant in females	0.964692	1.42777
not significant in females	0.964336	1.42767
not significant in females	0.963981	1.42748
not significant in females	0.963626	1.42715
not significant in females	0.963271	1.42678
not significant in females	0.962916	1.42674
not significant in females	0.962562	1.42599
not significant in females	0.962208	1.42598
not significant in females	0.961855	1.42534
not significant in females	0.961501	1.42529
not significant in females	0.961148	1.42402
not significant in females	0.960795	1.42401
not significant in females	0.960443	1.42225
not significant in females	0.960091	1.42186
not significant in females	0.959739	1.42101
not significant in females	0.959387	1.42049
not significant in females	0.959036	1.42042
not significant in females	0.958685	1.4198
not significant in females	0.958334	1.41903
not significant in females	0.957983	1.41888
not significant in females	0.957633	1.41825
not significant in females	0.957283	1.41799
not significant in females	0.956933	1.4167
not significant in females	0.956584	1.41643
not significant in females	0.956235	1.4161
not significant in females	0.955886	1.41587
not significant in females	0.955537	1.41585
not significant in females	0.955189	1.41544
not significant in females	0.954841	1.41524
not significant in females	0.954493	1.41518
not significant in females	0.954146	1.41491
not significant in females	0.953799	1.41478
not significant in females	0.953452	1.41426
not significant in females	0.953105	1.41379
not significant in females	0.952759	1.41322
not significant in females	0.952413	1.41298
not significant in females	0.952067	1.4124
not significant in females	0.951722	1.41221
not significant in females	0.951377	1.4107
not significant in females	0.951032	1.40982
not significant in females	0.950687	1.40952
not significant in females	0.950342	1.40917
not significant in females	0.949998	1.40916
not significant in females	0.949654	1.40743
not significant in females	0.949311	1.40687
not significant in females	0.948968	1.40652
not significant in females	0.948625	1.40472
not significant in females	0.948282	1.40422
not significant in females	0.947939	1.40382
not significant in females	0.947597	1.40379
not significant in females	0.947255	1.40358
not significant in females	0.946913	1.40349
not significant in females	0.946572	1.40267
not significant in females	0.946231	1.40175
not significant in females	0.94589	1.40129
not significant in females	0.945549	1.40098
not significant in females	0.945209	1.40098
not significant in females	0.944869	1.4001
not significant in females	0.944529	1.39892
not significant in females	0.944189	1.39886
not significant in females	0.94385	1.39825
not significant in females	0.943511	1.39714
not significant in females	0.943172	1.39705
not significant in females	0.942834	1.39548
not significant in females	0.942496	1.39421
not significant in females	0.942158	1.39364
not significant in females	0.94182	1.39286
not significant in females	0.941482	1.39126
not significant in females	0.941145	1.3909
not significant in females	0.940808	1.39006
not significant in females	0.940472	1.3898
not significant in females	0.940135	1.38864
not significant in females	0.939799	1.38836
not significant in females	0.939463	1.38805
not significant in females	0.939128	1.38725
not significant in females	0.938792	1.38647
not significant in females	0.938457	1.38643
not significant in females	0.938122	1.38631
not significant in females	0.937788	1.38598
not significant in females	0.937453	1.38518
not significant in females	0.937119	1.38452
not significant in females	0.936786	1.38333
not significant in females	0.936452	1.38319
not significant in females	0.936119	1.38309
not significant in females	0.935786	1.38289
not significant in females	0.935453	1.38238
not significant in females	0.93512	1.38099
not significant in females	0.934788	1.38069
not significant in females	0.934456	1.38048
not significant in females	0.934124	1.3797
not significant in females	0.933793	1.37899
not significant in females	0.933461	1.37847
not significant in females	0.93313	1.37819
not significant in females	0.9328	1.37789
not significant in females	0.932469	1.37781
not significant in females	0.932139	1.37655
not significant in females	0.931809	1.37628
not significant in females	0.931479	1.37602
not significant in females	0.93115	1.37596
not significant in females	0.93082	1.37461
not significant in females	0.930491	1.37449
not significant in females	0.930163	1.37392
not significant in females	0.929834	1.37384
not significant in females	0.929506	1.37194
not significant in females	0.929178	1.37192
not significant in females	0.92885	1.37187
not significant in females	0.928522	1.37144
not significant in females	0.928195	1.37128
not significant in females	0.927868	1.37031
not significant in females	0.927541	1.36851
not significant in females	0.927215	1.36825
not significant in females	0.926889	1.36783
not significant in females	0.926563	1.36718
not significant in females	0.926237	1.36698
not significant in females	0.925911	1.36677
not significant in females	0.925586	1.36665
not significant in females	0.925261	1.36636
not significant in females	0.924936	1.36507
not significant in females	0.924611	1.3649
not significant in females	0.924287	1.36401
not significant in females	0.923963	1.36228
not significant in females	0.923639	1.36183
not significant in females	0.923315	1.36154
not significant in females	0.922992	1.36108
not significant in females	0.922669	1.36062
not significant in females	0.922346	1.36061
not significant in females	0.922023	1.3603
not significant in females	0.921701	1.35958
not significant in females	0.921379	1.35931
not significant in females	0.921057	1.35894
not significant in females	0.920735	1.35879
not significant in females	0.920414	1.35773
not significant in females	0.920092	1.35756
not significant in females	0.919771	1.35685
not significant in females	0.919451	1.35562
not significant in females	0.91913	1.35527
not significant in females	0.91881	1.35515
not significant in females	0.91849	1.35499
not significant in females	0.91817	1.35458
not significant in females	0.917851	1.3541
not significant in females	0.917531	1.35366
not significant in females	0.917212	1.35365
not significant in females	0.916893	1.35335
not significant in females	0.916575	1.35305
not significant in females	0.916256	1.35301
not significant in females	0.915938	1.35289
not significant in females	0.91562	1.35276
not significant in females	0.915302	1.35209
not significant in females	0.914985	1.35054
not significant in females	0.914668	1.3497
not significant in females	0.914351	1.34936
not significant in females	0.914034	1.34888
not significant in females	0.913717	1.34878
not significant in females	0.913401	1.3486
not significant in females	0.913085	1.3481
not significant in females	0.912769	1.34804
not significant in females	0.912454	1.34784
not significant in females	0.912138	1.34729
not significant in females	0.911823	1.3468
not significant in females	0.911508	1.34677
not significant in females	0.911193	1.34677
not significant in females	0.910879	1.34648
not significant in females	0.910565	1.34596
not significant in females	0.910251	1.34586
not significant in females	0.909937	1.34546
not significant in females	0.909623	1.34395
not significant in females	0.90931	1.34384
not significant in females	0.908997	1.34357
not significant in females	0.908684	1.34283
not significant in females	0.908371	1.34258
not significant in females	0.908059	1.34214
not significant in females	0.907747	1.34212
not significant in females	0.907435	1.34086
not significant in females	0.907123	1.34081
not significant in females	0.906811	1.34071
not significant in females	0.9065	1.34053
not significant in females	0.906189	1.33997
not significant in females	0.905878	1.33991
not significant in females	0.905567	1.33945
not significant in females	0.905257	1.3394
not significant in females	0.904947	1.33931
not significant in females	0.904637	1.33916
not significant in females	0.904327	1.33845
not significant in females	0.904017	1.33821
not significant in females	0.903708	1.33748
not significant in females	0.903399	1.3368
not significant in females	0.90309	1.33653
not significant in females	0.902781	1.33646
not significant in females	0.902473	1.33577
not significant in females	0.902165	1.3354
not significant in females	0.901857	1.33451
not significant in females	0.901549	1.33382
not significant in females	0.901241	1.33362
not significant in females	0.900934	1.33326
not significant in females	0.900627	1.33288
not significant in females	0.90032	1.33253
not significant in females	0.900013	1.33105
not significant in females	0.899707	1.33098
not significant in females	0.8994	1.33091
not significant in females	0.899094	1.33064
not significant in females	0.898788	1.33005
not significant in females	0.898483	1.3298
not significant in females	0.898177	1.32829
not significant in females	0.897872	1.32758
not significant in females	0.897567	1.32694
not significant in females	0.897263	1.32669
not significant in females	0.896958	1.32652
not significant in females	0.896654	1.32549
not significant in females	0.896349	1.32539
not significant in females	0.896046	1.32492
not significant in females	0.895742	1.32366
not significant in females	0.895438	1.32338
not significant in females	0.895135	1.32319
not significant in females	0.894832	1.32292
not significant in females	0.894529	1.32288
not significant in females	0.894227	1.32262
not significant in females	0.893924	1.32257
not significant in females	0.893622	1.3222
not significant in females	0.89332	1.32204
not significant in females	0.893018	1.32195
not significant in females	0.892716	1.32186
not significant in females	0.892415	1.32164
not significant in females	0.892114	1.3215
not significant in females	0.891813	1.32087
not significant in females	0.891512	1.32054
not significant in females	0.891212	1.3204
not significant in females	0.890911	1.32028
not significant in females	0.890611	1.32013
not significant in females	0.890311	1.31951
not significant in females	0.890012	1.3191
not significant in females	0.889712	1.31889
not significant in females	0.889413	1.31828
not significant in females	0.889114	1.31761
not significant in females	0.888815	1.3175
not significant in females	0.888516	1.31653
not significant in females	0.888218	1.31644
not significant in females	0.887919	1.31634
not significant in females	0.887621	1.31567
not significant in females	0.887323	1.31556
not significant in females	0.887026	1.31542
not significant in females	0.886728	1.31538
not significant in females	0.886431	1.31456
not significant in females	0.886134	1.31418
not significant in females	0.885837	1.31323
not significant in females	0.88554	1.31322
not significant in females	0.885244	1.31286
not significant in females	0.884948	1.31177
not significant in females	0.884652	1.31153
not significant in females	0.884356	1.31146
not significant in females	0.88406	1.31143
not significant in females	0.883765	1.31085
not significant in females	0.883469	1.31065
not significant in females	0.883174	1.31057
not significant in females	0.88288	1.3104
not significant in females	0.882585	1.31001
not significant in females	0.882291	1.30978
not significant in females	0.881996	1.30939
not significant in females	0.881702	1.30831
not significant in females	0.881408	1.30812
not significant in females	0.881115	1.30783
not significant in females	0.880821	1.3075
not significant in females	0.880528	1.30733
not significant in females	0.880235	1.3073
not significant in females	0.879942	1.30726
not significant in females	0.87965	1.30705
not significant in females	0.879357	1.30641
not significant in females	0.879065	1.3064
not significant in females	0.878773	1.30572
not significant in females	0.878481	1.3045
not significant in females	0.878189	1.30434
not significant in females	0.877898	1.30295
not significant in females	0.877606	1.30273
not significant in females	0.877315	1.302
not significant in females	0.877024	1.30181
not significant in females	0.876734	1.30176
not significant in females	0.876443	1.30171
not significant in females	0.876153	1.3007
not significant in females	0.875863	1.30046
not significant in females	0.875573	1.29996
not significant in females	0.875283	1.29983
not significant in females	0.874994	1.29971
not significant in females	0.874704	1.29955
not significant in females	0.874415	1.2994
not significant in females	0.874126	1.29934
not significant in females	0.873838	1.29926
not significant in females	0.873549	1.29832
not significant in females	0.873261	1.29815
not significant in females	0.872972	1.29765
not significant in females	0.872684	1.29756
not significant in females	0.872397	1.29722
not significant in females	0.872109	1.29665
not significant in females	0.871822	1.29617
not significant in females	0.871534	1.29573
not significant in females	0.871247	1.29571
not significant in females	0.87096	1.29547
not significant in females	0.870674	1.29482
not significant in females	0.870387	1.29479
not significant in females	0.870101	1.29477
not significant in females	0.869815	1.2944
not significant in females	0.869529	1.29392
not significant in females	0.869243	1.29322
not significant in females	0.868958	1.29302
not significant in females	0.868672	1.29289
not significant in females	0.868387	1.29276
not significant in females	0.868102	1.29218
not significant in females	0.867818	1.2914
not significant in females	0.867533	1.29033
not significant in females	0.867249	1.2898
not significant in females	0.866964	1.28953
not significant in females	0.86668	1.28946
not significant in females	0.866396	1.28867
not significant in females	0.866113	1.28819
not significant in females	0.865829	1.28699
not significant in females	0.865546	1.28688
not significant in females	0.865263	1.28657
not significant in females	0.86498	1.28617
not significant in females	0.864697	1.28583
not significant in females	0.864415	1.28496
not significant in females	0.864132	1.28482
not significant in females	0.86385	1.28365
not significant in females	0.863568	1.28275
not significant in females	0.863286	1.28261
not significant in females	0.863005	1.28112
not significant in females	0.862723	1.28046
not significant in females	0.862442	1.28044
not significant in females	0.862161	1.27962
not significant in females	0.86188	1.27956
not significant in females	0.861599	1.27912
not significant in females	0.861319	1.27835
not significant in females	0.861038	1.27795
not significant in females	0.860758	1.27772
not significant in females	0.860478	1.27692
not significant in females	0.860198	1.27426
not significant in females	0.859918	1.27336
not significant in females	0.859639	1.27259
not significant in females	0.85936	1.27243
not significant in females	0.859081	1.27237
not significant in females	0.858802	1.27218
not significant in females	0.858523	1.27032
not significant in females	0.858244	1.26971
not significant in females	0.857966	1.26837
not significant in females	0.857688	1.26725
not significant in females	0.85741	1.26723
not significant in females	0.857132	1.26693
not significant in females	0.856854	1.2668
not significant in females	0.856577	1.26628
not significant in females	0.856299	1.26577
not significant in females	0.856022	1.26519
not significant in females	0.855745	1.26438
not significant in females	0.855468	1.26417
not significant in females	0.855192	1.26358
not significant in females	0.854915	1.26327
not significant in females	0.854639	1.26311
not significant in females	0.854363	1.2629
not significant in females	0.854087	1.26261
not significant in females	0.853811	1.26197
not significant in females	0.853536	1.2619
not significant in females	0.85326	1.26188
not significant in females	0.852985	1.26163
not significant in females	0.85271	1.26142
not significant in females	0.852435	1.26114
not significant in females	0.852161	1.26088
not significant in females	0.851886	1.26046
not significant in females	0.851612	1.25997
not significant in females	0.851337	1.25981
not significant in females	0.851063	1.25964
not significant in females	0.85079	1.25894
not significant in females	0.850516	1.25869
not significant in females	0.850243	1.25827
not significant in females	0.849969	1.25719
not significant in females	0.849696	1.2571
not significant in females	0.849423	1.25694
not significant in females	0.84915	1.25503
not significant in females	0.848878	1.25475
not significant in females	0.848605	1.25469
not significant in females	0.848333	1.25424
not significant in females	0.848061	1.25385
not significant in females	0.847789	1.25325
not significant in females	0.847517	1.2525
not significant in females	0.847245	1.25201
not significant in females	0.846974	1.25174
not significant in females	0.846703	1.25152
not significant in females	0.846432	1.2511
not significant in females	0.846161	1.25037
not significant in females	0.84589	1.24941
not significant in females	0.845619	1.24927
not significant in females	0.845349	1.24815
not significant in females	0.845079	1.24801
not significant in females	0.844809	1.24798
not significant in females	0.844539	1.24769
not significant in females	0.844269	1.24642
not significant in females	0.843999	1.24608
not significant in females	0.84373	1.2458
not significant in females	0.843461	1.24567
not significant in females	0.843192	1.24546
not significant in females	0.842923	1.24531
not significant in females	0.842654	1.24479
not significant in females	0.842385	1.24471
not significant in females	0.842117	1.2437
not significant in females	0.841849	1.24321
not significant in females	0.841581	1.24247
not significant in females	0.841313	1.24225
not significant in females	0.841045	1.24194
not significant in females	0.840777	1.24129
not significant in females	0.84051	1.23889
not significant in females	0.840243	1.23795
not significant in females	0.839976	1.2378
not significant in females	0.839709	1.23772
not significant in females	0.839442	1.23753
not significant in females	0.839175	1.23748
not significant in females	0.838909	1.23733
not significant in females	0.838643	1.23664
not significant in females	0.838377	1.236
not significant in females	0.838111	1.23587
not significant in females	0.837845	1.23518
not significant in females	0.837579	1.23518
not significant in females	0.837314	1.23425
not significant in females	0.837048	1.23394
not significant in females	0.836783	1.23367
not significant in females	0.836518	1.23302
not significant in females	0.836253	1.23279
not significant in females	0.835989	1.23245
not significant in females	0.835724	1.2323
not significant in females	0.83546	1.23226
not significant in females	0.835196	1.23218
not significant in females	0.834932	1.23204
not significant in females	0.834668	1.23127
not significant in females	0.834404	1.23115
not significant in females	0.834141	1.23094
not significant in females	0.833877	1.23087
not significant in females	0.833614	1.23051
not significant in females	0.833351	1.22963
not significant in females	0.833088	1.22957
not significant in females	0.832826	1.22928
not significant in females	0.832563	1.22912
not significant in females	0.832301	1.22895
not significant in females	0.832038	1.22893
not significant in females	0.831776	1.22866
not significant in females	0.831514	1.22813
not significant in females	0.831252	1.22789
not significant in females	0.830991	1.22755
not significant in females	0.830729	1.22642
not significant in females	0.830468	1.22637
not significant in females	0.830207	1.22618
not significant in females	0.829946	1.22613
not significant in females	0.829685	1.22606
not significant in females	0.829424	1.22529
not significant in females	0.829164	1.22495
not significant in females	0.828904	1.22495
not significant in females	0.828643	1.22486
not significant in females	0.828383	1.22466
not significant in females	0.828123	1.22416
not significant in females	0.827864	1.22368
not significant in females	0.827604	1.22366
not significant in females	0.827345	1.2236
not significant in females	0.827085	1.22351
not significant in females	0.826826	1.22346
not significant in females	0.826567	1.22211
not significant in females	0.826308	1.22172
not significant in females	0.82605	1.2217
not significant in females	0.825791	1.22149
not significant in females	0.825533	1.22106
not significant in females	0.825275	1.22088
not significant in females	0.825017	1.22053
not significant in females	0.824759	1.22038
not significant in females	0.824501	1.22007
not significant in females	0.824243	1.22001
not significant in females	0.823986	1.21958
not significant in females	0.823729	1.21908
not significant in females	0.823472	1.2189
not significant in females	0.823215	1.21863
not significant in females	0.822958	1.2185
not significant in females	0.822701	1.21796
not significant in females	0.822445	1.21739
not significant in females	0.822188	1.21738
not significant in females	0.821932	1.21735
not significant in females	0.821676	1.21681
not significant in females	0.82142	1.21668
not significant in females	0.821164	1.2164
not significant in females	0.820909	1.21616
not significant in females	0.820653	1.21545
not significant in females	0.820398	1.21508
not significant in females	0.820143	1.21504
not significant in females	0.819888	1.21482
not significant in females	0.819633	1.21432
not significant in females	0.819378	1.21401
not significant in females	0.819123	1.21382
not significant in females	0.818869	1.21364
not significant in females	0.818615	1.213
not significant in females	0.818361	1.21199
not significant in females	0.818107	1.21158
not significant in females	0.817853	1.21048
not significant in females	0.817599	1.20951
not significant in females	0.817346	1.20891
not significant in females	0.817092	1.2089
not significant in females	0.816839	1.20724
not significant in females	0.816586	1.20674
not significant in females	0.816333	1.2052
not significant in females	0.81608	1.20488
not significant in females	0.815828	1.2035
not significant in females	0.815575	1.20343
not significant in females	0.815323	1.2031
not significant in females	0.81507	1.20294
not significant in females	0.814818	1.20291
not significant in females	0.814567	1.20249
not significant in females	0.814315	1.2011
not significant in females	0.814063	1.20052
not significant in females	0.813812	1.20052
not significant in females	0.81356	1.20016
not significant in females	0.813309	1.20003
not significant in females	0.813058	1.19996
not significant in females	0.812807	1.19966
not significant in females	0.812556	1.19929
not significant in females	0.812306	1.19926
not significant in females	0.812055	1.19861
not significant in females	0.811805	1.19837
not significant in females	0.811555	1.19813
not significant in females	0.811305	1.19784
not significant in females	0.811055	1.19771
not significant in females	0.810805	1.19758
not significant in females	0.810556	1.19758
not significant in females	0.810306	1.19637
not significant in females	0.810057	1.19635
not significant in females	0.809808	1.19624
not significant in females	0.809559	1.19615
not significant in females	0.80931	1.19588
not significant in females	0.809061	1.19583
not significant in females	0.808813	1.19547
not significant in females	0.808564	1.19513
not significant in females	0.808316	1.19492
not significant in females	0.808068	1.19482
not significant in females	0.80782	1.19427
not significant in females	0.807572	1.1941
not significant in females	0.807324	1.19404
not significant in females	0.807076	1.19368
not significant in females	0.806829	1.19266
not significant in females	0.806582	1.19185
not significant in females	0.806334	1.19159
not significant in females	0.806087	1.19154
not significant in females	0.80584	1.19149
not significant in females	0.805594	1.19108
not significant in females	0.805347	1.19042
not significant in females	0.805101	1.18977
not significant in females	0.804854	1.18921
not significant in females	0.804608	1.18852
not significant in females	0.804362	1.18827
not significant in females	0.804116	1.18821
not significant in females	0.80387	1.18804
not significant in females	0.803625	1.18796
not significant in females	0.803379	1.18767
not significant in females	0.803134	1.18763
not significant in females	0.802889	1.18751
not significant in females	0.802643	1.18667
not significant in females	0.802399	1.186
not significant in females	0.802154	1.18565
not significant in females	0.801909	1.18541
not significant in females	0.801665	1.18539
not significant in females	0.80142	1.18532
not significant in females	0.801176	1.18525
not significant in females	0.800932	1.18495
not significant in females	0.800688	1.18459
not significant in females	0.800444	1.18404
not significant in females	0.8002	1.18307
not significant in females	0.799957	1.18271
not significant in females	0.799713	1.18221
not significant in females	0.79947	1.18173
not significant in females	0.799227	1.18163
not significant in females	0.798984	1.18136
not significant in females	0.798741	1.18005
not significant in females	0.798498	1.18004
not significant in females	0.798255	1.1799
not significant in females	0.798013	1.17976
not significant in females	0.797771	1.17871
not significant in females	0.797528	1.17862
not significant in females	0.797286	1.17812
not significant in females	0.797044	1.1778
not significant in females	0.796803	1.1777
not significant in females	0.796561	1.17758
not significant in females	0.796319	1.17732
not significant in females	0.796078	1.17689
not significant in females	0.795837	1.17636
not significant in females	0.795595	1.17622
not significant in females	0.795354	1.17471
not significant in females	0.795114	1.17424
not significant in females	0.794873	1.17409
not significant in females	0.794632	1.17391
not significant in females	0.794392	1.17375
not significant in females	0.794151	1.17359
not significant in females	0.793911	1.17339
not significant in females	0.793671	1.17316
not significant in females	0.793431	1.17275
not significant in females	0.793191	1.17242
not significant in females	0.792952	1.17187
not significant in females	0.792712	1.1717
not significant in females	0.792473	1.17148
not significant in females	0.792233	1.17126
not significant in females	0.791994	1.17003
not significant in females	0.791755	1.16944
not significant in females	0.791516	1.16838
not significant in females	0.791278	1.1683
not significant in females	0.791039	1.16818
not significant in females	0.790801	1.16802
not significant in females	0.790562	1.16802
not significant in females	0.790324	1.16798
not significant in females	0.790086	1.16787
not significant in females	0.789848	1.16735
not significant in females	0.78961	1.16724
not significant in females	0.789372	1.16704
not significant in females	0.789135	1.16598
not significant in females	0.788897	1.16494
not significant in females	0.78866	1.16489
not significant in females	0.788423	1.16472
not significant in females	0.788186	1.16451
not significant in females	0.787949	1.16433
not significant in females	0.787712	1.16402
not significant in females	0.787475	1.16364
not significant in females	0.787239	1.16338
not significant in females	0.787002	1.16298
not significant in females	0.786766	1.16281
not significant in females	0.78653	1.16257
not significant in females	0.786294	1.16251
not significant in females	0.786058	1.16211
not significant in females	0.785822	1.1619
not significant in females	0.785587	1.16139
not significant in females	0.785351	1.16113
not significant in females	0.785116	1.16083
not significant in females	0.78488	1.15993
not significant in females	0.784645	1.15957
not significant in females	0.78441	1.15923
not significant in females	0.784175	1.15911
not significant in females	0.783941	1.15886
not significant in females	0.783706	1.15877
not significant in females	0.783472	1.15819
not significant in females	0.783237	1.15808
not significant in females	0.783003	1.15669
not significant in females	0.782769	1.15661
not significant in females	0.782535	1.15657
not significant in females	0.782301	1.15641
not significant in females	0.782067	1.1561
not significant in females	0.781834	1.15568
not significant in females	0.7816	1.15537
not significant in females	0.781367	1.15495
not significant in females	0.781133	1.15376
not significant in females	0.7809	1.1535
not significant in females	0.780667	1.15326
not significant in females	0.780434	1.15226
not significant in females	0.780202	1.15204
not significant in females	0.779969	1.15161
not significant in females	0.779737	1.15141
not significant in females	0.779504	1.15085
not significant in females	0.779272	1.15044
not significant in females	0.77904	1.14942
not significant in females	0.778808	1.14853
not significant in females	0.778576	1.14796
not significant in females	0.778344	1.14763
not significant in females	0.778113	1.1467
not significant in females	0.777881	1.14653
not significant in females	0.77765	1.14644
not significant in females	0.777419	1.14644
not significant in females	0.777187	1.14593
not significant in females	0.776956	1.14546
not significant in females	0.776726	1.14506
not significant in females	0.776495	1.14501
not significant in females	0.776264	1.14487
not significant in females	0.776034	1.14477
not significant in females	0.775803	1.14476
not significant in females	0.775573	1.14445
not significant in females	0.775343	1.14438
not significant in females	0.775113	1.14277
not significant in females	0.774883	1.14186
not significant in females	0.774653	1.14164
not significant in females	0.774423	1.14125
not significant in females	0.774194	1.14094
not significant in females	0.773964	1.14049
not significant in females	0.773735	1.14039
not significant in females	0.773506	1.13909
not significant in females	0.773277	1.13905
not significant in females	0.773048	1.13841
not significant in females	0.772819	1.13819
not significant in females	0.77259	1.13799
not significant in females	0.772362	1.13771
not significant in females	0.772133	1.13711
not significant in females	0.771905	1.13603
not significant in females	0.771677	1.13586
not significant in females	0.771449	1.13511
not significant in females	0.771221	1.13474
not significant in females	0.770993	1.13461
not significant in females	0.770765	1.13446
not significant in females	0.770538	1.13363
not significant in females	0.77031	1.13348
not significant in females	0.770083	1.13262
not significant in females	0.769855	1.13224
not significant in females	0.769628	1.13221
not significant in females	0.769401	1.13201
not significant in females	0.769174	1.13176
not significant in females	0.768948	1.13069
not significant in females	0.768721	1.13014
not significant in females	0.768494	1.12983
not significant in females	0.768268	1.1294
not significant in females	0.768042	1.12939
not significant in females	0.767815	1.12928
not significant in females	0.767589	1.12904
not significant in females	0.767363	1.12902
not significant in females	0.767138	1.12901
not significant in females	0.766912	1.12877
not significant in females	0.766686	1.12857
not significant in females	0.766461	1.12853
not significant in females	0.766235	1.12827
not significant in females	0.76601	1.12752
not significant in females	0.765785	1.12701
not significant in females	0.76556	1.12696
not significant in females	0.765335	1.12587
not significant in females	0.76511	1.12476
not significant in females	0.764886	1.12465
not significant in females	0.764661	1.12442
not significant in females	0.764437	1.12432
not significant in females	0.764212	1.12383
not significant in females	0.763988	1.12382
not significant in females	0.763764	1.12283
not significant in females	0.76354	1.12263
not significant in females	0.763316	1.1225
not significant in females	0.763092	1.12244
not significant in females	0.762869	1.12219
not significant in females	0.762645	1.12214
not significant in females	0.762422	1.12207
not significant in females	0.762198	1.12171
not significant in females	0.761975	1.12162
not significant in females	0.761752	1.12127
not significant in females	0.761529	1.12116
not significant in females	0.761306	1.1207
not significant in females	0.761084	1.12063
not significant in females	0.760861	1.12049
not significant in females	0.760639	1.11989
not significant in females	0.760416	1.11938
not significant in females	0.760194	1.11933
not significant in females	0.759972	1.11888
not significant in females	0.75975	1.11886
not significant in females	0.759528	1.11858
not significant in females	0.759306	1.11807
not significant in females	0.759084	1.11794
not significant in females	0.758863	1.11773
not significant in females	0.758641	1.1176
not significant in females	0.75842	1.1175
not significant in females	0.758199	1.11738
not significant in females	0.757978	1.11725
not significant in females	0.757757	1.11694
not significant in females	0.757536	1.11671
not significant in females	0.757315	1.11646
not significant in females	0.757094	1.11632
not significant in females	0.756874	1.11628
not significant in females	0.756653	1.11624
not significant in females	0.756433	1.11546
not significant in females	0.756213	1.11542
not significant in females	0.755993	1.11514
not significant in females	0.755773	1.11506
not significant in females	0.755553	1.11493
not significant in females	0.755333	1.11478
not significant in females	0.755113	1.11468
not significant in females	0.754894	1.11411
not significant in females	0.754674	1.11404
not significant in females	0.754455	1.11392
not significant in females	0.754236	1.11358
not significant in females	0.754017	1.11348
not significant in females	0.753798	1.1128
not significant in females	0.753579	1.11245
not significant in females	0.75336	1.11141
not significant in females	0.753141	1.11096
not significant in females	0.752923	1.11093
not significant in females	0.752704	1.11077
not significant in females	0.752486	1.1107
not significant in females	0.752268	1.11018
not significant in females	0.752049	1.10929
not significant in females	0.751831	1.10927
not significant in females	0.751613	1.10911
not significant in females	0.751396	1.10903
not significant in females	0.751178	1.10888
not significant in females	0.75096	1.10884
not significant in females	0.750743	1.10838
not significant in females	0.750526	1.10828
[truncated: 11,541 more rows]

## Sheet: Fig2c
zscore in cross-sectional model	zscore in longitudinal model
-0.30352	-0.668097
-0.687952	-1.49541
-1.03505	-1.46603
-0.768901	-1.30816
0.825386	-0.375486
0.165395	-0.2152
-0.994	-1.74861
0.905472	0.0769385
-0.110025	-1.86212
0.120402	-2.68905
0.183643	-0.932984
0.930824	-1.58697
0.401933	-1.92664
-0.0997437	-1.72748
0.498331	1.69756
0.13153	-0.41754
-2.4448	-1.40925
-1.01406	-1.01316
-0.640343	-0.44597
-0.401974	0.946838
-1.40316	-1.31192
-0.463967	-0.233409
0.343527	1.14307
-0.464108	-0.905681
-0.347883	2.04983
0.036839	-0.076714
-0.604176	-0.199374
0.819136	-1.89844
-0.900031	-1.85162
0.277384	-1.01356
-0.938561	-2.24017
-0.325977	1.25998
-0.150333	1.46748
1.4252	1.16016
1.17741	0.532581
0.549622	1.99196
-0.927549	-0.309595
-0.486447	-1.51879
-1.17456	-1.67542
0.544531	2.60558
-0.458725	0.0842849
-0.40304	0.145787
-0.765756	-2.83977
-0.645162	-2.69678
0.888642	2.76719
1.04474	0.37343
-0.833581	0.68748
0.940713	1.23381
-1.14267	-0.552309
0.326096	1.06846
-0.807885	-0.365885
-0.123909	-2.47093
1.15995	0.743779
-0.165502	0.00958955
0.120296	1.01273
-1.45038	-1.39952
0.361239	0.129701
0.372697	0.765178
0.9576	-0.9734
0.275969	-1.21624
-0.621427	-0.86128
-0.866238	-1.96085
-0.410607	-1.40084
0.305693	-0.447669
1.85621	2.36404
0.297582	1.13343
-0.852429	-0.92389
0.93634	0.362316
-0.664452	-1.94063
-1.12609	-1.5966
0.760267	-0.107836
1.85767	1.75432
-0.245832	0.197246
0.252591	0.859139
0.645363	-1.45318
-1.65144	-2.25012
-0.80807	-2.16215
0.0619704	0.470252
1.75816	1.32007
0.402906	-1.44136
0.511385	0.344931
-0.85807	-0.390715
-0.560104	-1.31992
0.202321	0.254712
-0.0258012	1.07103
0.964707	-0.0745686
0.21834	-0.210417
-0.755572	-1.43687
-0.567902	-0.507254
0.981782	1.56124
-0.363796	2.00271
-0.413908	0.551936
-0.684435	0.233881
-0.517528	-0.622062
0.148185	-0.669552
0.346645	1.98917
-0.607717	2.22063
-0.568072	0.581146
-0.675383	-1.51115
-1.51442	-1.3638
0.519565	-0.0866959
-0.255742	1.22168
0.708724	0.116712
-0.693961	-0.891317
-2.3084	-1.29397
0.389846	0.203755
0.495924	-0.993278
-0.889816	-0.652021
-0.491803	-0.280686
0.47126	-1.11577
-0.917771	-0.279986
-1.34036	-1.55996
0.59817	0.970841
-2.00883	-2.16254
0.404313	1.75199
0.389165	-0.282102
1.52772	0.262194
0.419272	-0.962218
-0.992065	-0.993129
-0.500621	0.336287
-0.678186	-1.13807
0.761199	2.03349
1.51132	-0.253052
-2.18944	-0.331959
-0.172888	0.384102
1.00077	0.971333
-0.837839	2.05282
-0.199993	-0.563439
-0.975704	1.84737
1.32082	1.38521
1.158	1.65386
0.378677	0.0364028
1.11159	-0.202436
-0.757851	-1.8865
-0.525449	-1.31182
0.574839	0.613377
-0.671652	-0.024626
-0.861821	1.58067
-0.538718	-0.871149
1.19819	1.16525
-0.613824	-0.714826
0.118167	0.241734
-1.11398	-0.553798
3.28616	0.214819
-1.16657	-0.913337
0.38697	2.76251
-0.632004	0.0962737
0.310107	1.48175
1.06745	0.84076
0.655219	2.03577
0.532906	-0.734407
-0.406924	0.993209
0.687987	0.491651
-0.388584	-1.26561
-0.122254	0.393909
0.211226	0.830422
1.37472	0.776608
0.422246	0.414927
0.381047	-1.21029
-0.876459	-0.439284
-0.588406	-0.767263
0.574961	1.61317
-0.36849	-1.89569
0.353197	-2.72916
-1.08879	-0.315532
2.38937	0.862422
0.409457	1.03918
-0.157199	0.239008
-0.698135	-2.74893
-0.118977	0.0246542
-0.627036	-2.16377
-0.0472025	-1.16533
-0.146213	-1.21018
0.18374	-0.528014
-0.990116	1.83924
-0.3659	0.794569
0.651532	1.70002
-1.08644	-1.80947
-1.15643	-0.657962
-0.915975	-0.620041
0.125919	1.90249
-0.879119	1.00381
0.367784	1.41622
0.456745	0.315002
0.736577	1.62999
0.830623	2.19781
-0.847904	0.950397
-0.626394	-1.49428
0.187958	2.20434
0.960863	0.518383
0.713562	0.526022
1.47743	0.79607
2.0178	1.30149
0.149871	-1.63084
0.669404	0.263598
0.453837	1.68792
-0.704076	-1.1296
1.22409	2.14862
-0.62641	-1.57058
-0.00652726	-0.667595
0.211568	1.06328
0.332037	0.843878
-1.46939	-1.11761
0.0392359	1.01949
-0.97242	-1.80392
0.840331	-0.482018
-0.328916	1.35748
1.46618	1.33441
0.346533	0.789568
0.207856	-1.32187
-0.503101	-1.64049
-0.831557	0.504525
-0.330468	-0.862507
0.786309	-0.0490231
-1.16273	-0.326859
0.282078	2.20351
0.0626038	0.168705
1.79834	0.499322
0.57963	-0.560134
-0.925504	1.25104
-0.329365	1.09579
1.47461	-1.12527
0.6011	-0.936304
0.966853	1.99526
-2.69455	-1.61678
-0.722064	0.567517
0.767672	0.467402
-0.789758	-0.490814
-1.28157	-1.42838
-1.28274	-0.3797
-1.38517	0.0107812
-1.36096	0.548014
-0.914371	-1.72803
-0.573233	-1.12138
0.0564058	0.546506
0.15194	0.0767145
2.44328	2.83971
-0.429673	0.274704
0.0702588	-1.66634
-0.250206	1.34117
0.148572	1.19432
-0.292534	0.161561
-0.675776	-0.599764
-0.0889291	-0.203417
0.0987685	0.348715
1.43693	1.79168
-0.36212	0.48989
0.932493	1.8102
0.201556	0.718954
-0.0483571	-1.1977
0.195905	1.86452
-0.318133	-0.776237
-0.871387	-0.6422
-0.73937	-1.53841
-0.253286	-0.175339
0.294324	-0.615577
-0.368308	0.759803
-0.234623	0.776595
2.03725	0.555856
-1.09593	-1.5244
0.247713	-1.51028
-0.414101	-0.340872
0.0893218	-2.01
1.30555	1.82005
-0.0436585	-1.13386
0.91687	0.78189
-0.329104	1.20093
-1.51635	-0.940502
-0.594407	-1.43713
-1.09112	-0.940261
-0.5315	0.52812
-0.230123	-1.46359
0.892326	0.475664
-0.119893	-1.8569
0.095359	-0.393634
-0.400587	0.00829059
-0.79349	0.696277
-0.983635	0.177041
-0.290604	-0.445874
-0.799911	0.406982
0.633434	0.458346
-1.39532	-0.519862
0.932954	-0.617338
0.290496	-0.938663
1.39205	-1.58039
-0.631937	-2.92434
1.8109	1.94508
-0.516249	-0.966399
-1.25332	-1.55997
1.79694	0.00286059
-1.31356	-0.286553
-1.17535	-0.569431
0.00607906	1.41886
-1.12473	-0.524435
-0.109359	-0.776426
0.169317	2.26152
0.027859	1.15693
0.526006	-1.29944
1.47277	1.35685
-0.0923659	-1.68421
-1.00389	-2.39996
-0.0667992	-0.310279
-0.808421	-1.53341
-0.77322	-1.96343
-1.08429	-0.672567
0.812976	-0.93857
-0.870161	-1.05572
-0.5226	-2.06638
-0.380281	-0.643425
-0.827889	-1.44184
0.992027	2.33573
0.781569	-0.504165
-0.783232	-1.80573
-1.29807	-1.26443
0.473811	-1.8288
-0.265901	-0.774471
0.385004	0.103506
0.298569	0.142021
-0.87287	-0.645345
0.410973	-0.582722
1.17393	0.511464
1.31997	2.51549
-0.207908	0.0538099
0.0125587	-0.181364
-0.291431	-1.61035
0.780951	2.06449
-0.722801	0.546471
-1.18551	-1.35607
0.68059	1.34296
-0.113213	-0.109947
-1.96261	-0.802328
-1.25609	0.160309
-0.168617	-2.03982
-0.810815	-1.00963
1.65044	2.04766
1.13311	-0.369963
-0.45819	0.11507
1.1399	1.97321
0.744391	-0.527415
0.0599055	-2.71194
0.0999514	0.379508
-0.470988	-0.635001
-0.628833	1.07895
0.518987	1.79681
-0.898082	-0.582423
-0.878276	-1.49365
0.0156024	-1.06729
-1.12468	-1.63598
-0.63769	-0.807529
-0.646415	-0.542733
-0.098055	0.858811
-0.351641	-1.71939
-0.841872	-0.619506
0.129797	-0.896662
-1.97876	-1.96662
0.312825	1.28062
-0.802134	-2.45162
0.732032	0.286401
0.054228	-1.8224
1.50577	0.99718
0.36952	1.26829
-0.80621	-1.89022
0.164425	0.42607
0.10304	-0.471727
-0.926692	-0.318919
1.55755	1.64874
-0.555711	-1.68442
1.3293	-0.0643321
-0.793219	0.989594
-0.729431	-0.810353
-1.24955	-2.32971
-0.786576	-1.04601
-1.41188	0.394347
-1.42411	-1.53872
-0.658446	-0.477293
2.2635	1.76376
0.228172	-1.04175
-0.395576	0.477654
0.251199	0.433851
0.165629	1.0456
-0.91603	-2.36541
0.385834	-1.2222
-0.79339	0.276944
0.762117	1.02133
1.02626	1.89671
-1.20386	-0.909634
-0.620407	-0.541065
-0.976681	0.457057
0.956158	0.950515
-0.769327	-0.259669
-1.6929	-1.64935
-0.378669	0.496811
-0.610453	-1.37914
-0.98967	-2.00409
-0.926861	-1.74661
-0.375056	-0.031964
0.178996	-1.77719
-0.234954	0.263025
-0.738021	0.615565
1.77906	0.851231
0.462227	-0.0411452
-1.84956	-2.66757
-0.723928	0.596945
1.06831	2.02051
0.91901	-0.97248
0.946821	-0.919282
-1.04839	-0.48118
-1.38155	-2.55533
-0.051099	0.193363
-1.51897	-0.0928675
0.0573244	2.21893
-1.36718	-0.859117
0.267549	0.400465
-1.27175	1.14946
-0.144139	-2.07883
-0.870674	-1.71447
-1.11104	0.4987
0.316528	0.168452
-0.980298	-0.72898
-0.412844	-0.718978
-0.929256	-1.85125
0.274932	2.15482
0.258507	0.143419
1.56704	0.60603
-0.962668	-0.547006
-0.740549	-0.329218
0.00475893	-1.24208
-0.183462	-1.13954
1.15151	0.965745
0.593971	1.3934
-0.606072	-0.712297
1.01182	1.63975
0.237751	1.15979
-0.112463	1.2866
-1.24028	-0.812587
0.0947685	2.67955
-0.796197	1.25365
0.352092	1.02098
-0.360539	-1.78814
-1.3028	1.10197
-0.672086	-1.6877
0.586541	-0.839107
-0.632705	-1.25838
1.15988	2.42148
0.973771	1.40892
-1.45261	-0.866333
-0.0459412	-0.800868
-0.428318	-0.0318506
-1.13952	-0.615886
-0.527668	-0.344036
0.509411	-0.266422
-1.60663	-1.53183
-1.39474	-0.663277
-0.754081	-2.3831
-0.5901	-1.30188
-1.21169	-1.14509
-0.33373	-0.652918
0.388964	-1.42603
-0.0296738	0.19457
-0.778833	-1.51793
-1.56108	-3.0028
-0.486051	-1.03036
-0.489547	-0.893693
2.40154	1.74942
-1.15226	-1.54057
-0.83188	-1.96001
-1.0098	0.541672
-1.38091	-0.488598
0.22452	-1.35134
-0.66528	-1.58499
-0.145029	-0.261564
-0.127956	-0.0716743
-1.0986	-0.817316
0.707879	0.337155
-0.217042	0.127556
-0.544435	-1.04618
-0.365118	-0.760171
-0.506111	0.0100268
-0.940293	-1.15205
3.61348	1.30461
0.234484	-0.85569
-1.12651	-1.803
-1.15709	-2.46181
1.44468	-0.676714
0.195178	-1.17578
-0.363784	-0.0761336
-0.11582	-0.191083
-0.631525	-0.100697
0.946446	1.22426
-0.142287	-1.85759
-0.587015	-0.956123
0.159494	1.81936
0.0886099	-1.06769
1.92252	0.520525
0.224988	-1.52419
-0.479676	-1.39369
2.06588	1.68571
-2.32375	-1.30167
0.182082	-0.72694
-0.579752	-0.687494
0.95477	-0.445785
-0.515371	1.00955
-0.609376	0.195228
-0.0365621	0.362941
0.44489	-0.883586
-0.261898	0.781302
-0.558518	-0.881444
0.626716	0.941581
1.31386	1.38137
0.848239	-0.972758
-0.657448	-1.39911
1.55045	-0.597534
-0.196075	-2.94884
-0.997991	0.639988
0.535606	-0.309965
0.909106	-2.07509
0.644589	0.71142
-1.41219	-1.85997
1.46096	1.44219
0.932453	2.20259
1.1003	1.48392
1.33268	2.30639
-0.847416	-3.13027
0.0289858	0.74596
-0.180233	2.02611
-0.279164	0.788565
-1.5521	-0.635063
0.106691	1.17237
-0.978636	-0.753376
1.19212	1.90542
-0.857895	-2.20637
-1.82803	-2.16121
-0.538722	-0.259983
0.904398	-0.373392
0.500809	1.25221
-1.19948	-0.649566
-0.670953	0.417985
-0.374575	-0.494852
-2.20078	-3.00183
-1.68119	-1.25575
-0.554547	-0.879097
-0.0616221	-1.13919
1.81026	0.77248
-0.749543	-2.55255
-0.318582	1.08928
0.577091	-2.66178
-1.63778	-2.2305
-0.524374	0.77871
-0.276432	-1.83058
1.08913	0.00376125
0.908315	-0.78061
0.559029	1.12
-0.575416	-1.17655
1.40356	2.32797
-0.573632	-1.02456
1.28866	0.666731
0.74111	-0.208625
-1.46676	-2.50374
0.735998	1.29613
-1.03169	-2.04076
-1.05908	-1.04495
0.504848	-0.697413
0.727636	0.90808
0.390841	-0.537905
-0.258891	0.273648
-0.639789	-1.786
0.14629	-0.856682
-0.314812	-3.01543
-0.861774	-1.20675
1.63798	1.10148
-0.569183	-0.293809
2.12135	0.936222
-0.80365	-2.13079
-1.35585	-1.89379
1.87086	1.99998
-1.20736	-1.9451
1.38921	1.24539
-0.104631	1.20995
-0.28427	-0.76754
-0.964482	-1.062
0.0949545	-2.05689
-0.391572	-0.23267
0.696597	-0.573312
-0.687202	1.12
3.02373	1.60955
0.138082	0.795932
-0.392272	0.00518915
1.38831	-0.170446
0.703919	-0.174772
0.641813	1.43957
-1.07423	1.14178
-0.956083	-0.764989
0.184049	-0.914599
1.47371	-0.182723
-1.22703	-0.993572
0.0940526	1.49889
0.0619604	0.0890554
0.870709	2.62537
1.44086	0.112942
-1.27395	-0.354949
0.367799	-0.514771
0.609807	-0.116907
0.612397	-0.0399085
-0.783817	-0.566746
1.47347	0.273245
0.127277	-0.749506
0.993275	-0.0737678
0.466515	2.20812
1.15199	0.624296
-0.316105	1.01672
-0.0669925	-1.42562
-0.674651	-2.99313
1.27045	1.13068
1.99723	1.47869
-0.650939	-0.0159185
-0.483046	-1.20802
-0.582785	0.43959
-1.7486	-0.585766
-0.537784	-0.428929
1.22393	2.64228
-0.281515	-1.42709
-0.934426	-2.05239
-0.920222	-0.671594
0.29739	-2.46793
0.106178	0.171816
1.05701	0.444186
-0.964384	-0.123265
0.524395	0.994649
-0.0290998	-0.179297
1.32511	2.34157
-1.60641	0.583634
1.33343	0.426101
-0.927791	-0.496733
0.905057	-0.0109523
1.59308	-0.400486
1.25602	0.565429
0.995803	1.78824
1.3884	2.75477
-1.77044	-1.59623
-0.903943	-1.8898
1.75857	-0.892357
-0.764131	-3.0296
0.312595	0.525905
1.08985	2.39875
-0.182209	0.990616
1.23138	-1.42943
-0.940154	-1.62056
0.0702845	-1.13356
-0.303068	-0.996381
0.0227346	2.38207
0.942026	1.56432
-0.785004	0.538362
-0.000820132	-0.5117
-0.582196	-1.34269
-0.793492	-1.20631
0.773093	-0.243219
-0.565784	-0.337462
-0.808131	-0.159149
-0.10312	0.931274
-0.51759	-1.86629
-1.14293	-1.63554
-1.01912	-1.94482
-0.734253	-0.82673
0.166539	-0.215903
0.322733	0.0729795
-1.26573	-1.7847
0.734151	1.04044
-0.341374	-0.57001
0.0557249	-0.605599
0.752427	2.20701
1.01173	0.724613
0.242381	1.22822
0.253428	-1.04322
-0.750317	-1.90268
0.304082	-0.40004
-1.06969	-1.79578
-0.115478	0.185312
-0.700242	-0.63401
1.4495	0.901918
-1.04604	-1.39306
-0.338137	0.595827
0.112134	2.32791
-1.41282	-1.9516
-0.447267	-1.08049
0.625961	-1.07645
0.0567952	2.30553
-1.19681	-1.03987
-0.469662	-0.105348
-0.663709	-1.55324
0.831651	-1.64223
-0.872944	-3.09442
-1.20508	-1.40981
-0.311822	-1.46065
-1.27634	-1.76509
-1.44992	-1.59055
0.488493	0.166483
-1.37165	1.01881
-0.222703	0.453243
1.44741	1.19927
1.02286	1.06914
0.372873	0.434193
-0.95928	-0.201445
-0.843422	-0.585308
-1.49524	-0.198342
-0.136122	-1.91487
-0.317953	0.364956
1.60919	-0.0209289
0.704435	-0.149184
-0.756979	-0.500719
0.913084	0.793315
-0.70185	-0.73599
-0.850218	0.927797
-1.01861	-1.18101
-0.270481	0.236759
-0.197221	-0.817725
0.396422	0.28028
-0.289053	-1.47605
-0.311722	0.708538
-0.521491	-0.191781
0.156411	1.49138
-0.78438	0.629127
-0.936064	-1.41584
-1.4576	-2.89396
-0.0672116	-1.86183
-2.11142	-0.120537
-0.171178	-1.54703
1.28112	0.641268
1.58761	1.37787
-0.666005	-2.19818
0.199567	-1.72358
-0.151344	2.22862
-0.914573	-1.06494
-1.94282	-0.532008
0.103497	-0.590552
0.920086	2.49179
-0.66915	0.496191
-0.307362	0.726741
1.67471	0.256506
-0.992694	-1.21241
0.206482	-1.56944
-0.756869	-1.87843
0.95118	0.367557
2.24073	2.27863
-0.127973	-2.08194
-1.04811	-0.583046
1.81144	1.60421
-1.49807	-1.31712
0.750512	0.582204
-0.896494	0.971431
0.33089	-1.48126
-0.0546249	-1.30118
-0.736751	0.603266
-0.973054	-1.2238
1.54054	-0.210108
-1.07102	-0.410899
-0.543795	-0.331286
-1.04843	-1.08332
0.519429	1.53904
0.327327	-0.711218
-2.0495	0.0649239
-0.345216	1.59028
-1.17173	-1.5209
0.207316	-1.34528
-0.434692	0.327806
-0.690337	-0.793674
1.26008	0.987283
0.107289	0.172971
-1.12813	0.303283
-0.284987	1.28756
-0.571435	-1.43926
-0.14992	1.02819
-1.66208	-2.38266
0.946377	-0.0358105
-0.902892	-1.47767
0.604497	0.392215
-0.516948	0.171215
-0.797216	-0.0851189
-0.780666	-0.0436661
-0.581244	-2.50888
0.538925	1.15863
0.611381	1.39869
-1.06239	0.0107198
-1.42482	-1.26069
-0.554832	0.306638
0.448602	-1.26527
-1.88923	-1.07055
-0.0815935	-0.966139
-0.770908	0.0722374
-0.72037	1.45005
-0.0767278	0.568526
0.349545	0.599031
-0.786482	-1.79735
-0.867871	-1.48558
-1.18255	-0.924448
0.997482	1.27227
-1.15328	-1.41536
1.02777	-0.882596
0.750923	-0.803458
-0.825227	0.039844
-0.315819	-1.30454
-0.823773	-2.57481
-0.747434	-0.316652
-1.06199	-2.75523
-1.33433	-1.68458
-1.17169	-1.32519
0.29329	1.85917
0.109821	0.211005
0.631473	2.03962
1.58474	0.200138
0.483395	1.45131
-0.144054	-1.28061
2.28793	2.07072
-0.563051	-0.53971
-0.774607	-1.50971
-0.180865	-0.715995
-0.705644	-0.996042
0.35455	0.885959
-1.03617	1.03159
0.0891812	-0.165287
-0.606569	0.562844
2.03027	0.749044
-1.22257	-1.81124
0.747415	1.1658
-0.112005	-1.09758
-1.11489	-0.859839
0.00900881	0.756386
-0.678871	-0.646748
-0.104092	-0.177717
-1.01424	0.349455
-0.694567	2.29741
-0.183312	0.699305
-0.800888	-0.471212
1.41228	0.819377
0.221338	-0.429881
-0.423287	0.174007
0.865368	0.749641
0.179874	0.0852135
1.15933	1.31623
-1.43754	-1.20622
0.561974	1.03528
2.22976	-0.194838
-0.779227	-1.09967
-0.702049	-0.882967
0.319134	-0.910083
-1.31667	-0.66593
1.02816	-0.6271
0.560892	1.43393
-1.2645	0.000573039
-0.791749	-1.98755
-0.485013	-1.35813
-0.683578	-0.446682
-1.43151	-1.89582
-2.19458	-0.0534599
1.26018	1.99084
-0.86248	-0.138208
-0.800273	-1.43064
-0.770762	-0.0492431
-1.58293	-0.396129
0.957677	0.644323
2.05343	1.48413
-0.177719	-1.11357
-0.130541	0.878063
-0.225544	-0.686291
0.71561	0.300324
0.500797	0.00701688
0.877887	0.0504101
-1.11734	-0.235867
2.07536	1.06799
-0.741602	-0.459214
1.02614	0.145078
-1.35323	-0.951702
1.03012	-0.256044
-2.28351	0.724631
0.475952	-0.0979939
1.79495	0.672288
-0.283783	-0.00670126
0.682988	1.70419
-0.179562	-0.583743
-0.946854	-0.763047
0.0334494	0.239667
1.16747	-2.71042
-1.19189	-1.64976
0.209042	-0.96148
0.116751	-1.0725
-0.1879	0.104908
0.0940352	-0.57323
0.0770871	1.49213
0.0500501	-1.96942
-0.156543	1.11159
-0.18757	-0.123122
-2.51247	-2.46048
-0.0112728	0.330794
0.0556043	1.38628
0.335017	0.625774
0.237813	0.476658
-0.735862	-1.81381
-0.654531	-1.01096
0.292738	0.670269
-0.338048	1.10997
0.98967	0.933031
0.31752	0.433581
0.256397	-0.948104
-0.0678144	-0.200254
-0.111459	0.218169
1.38803	1.69795
0.922676	0.253522
-0.26323	-0.338113
1.22938	-0.314035
0.925809	0.391853
2.18286	1.47024
1.12273	1.18959
-0.504723	0.629686
-1.77759	1.04116
-0.155397	-0.987809
0.395612	0.114915
-0.97441	-0.753095
-1.33325	-1.98084
1.39624	-0.17243
0.615441	-1.65655
-1.06422	-0.447368
0.816767	-1.50007
-1.34673	-0.320051
-0.862021	-0.868535
-0.439531	-0.123981
-0.309885	-1.04987
2.10038	1.35753
1.57511	0.0898906
-0.923689	-1.11494
0.160778	0.0607068
-0.498487	0.1783
-0.996604	-2.18392
-0.573038	0.80338
-0.806015	-2.4194
0.772516	2.03808
-0.93462	-2.42682
0.339499	-0.65588
1.544	1.70358
-2.05407	-1.08717
1.73372	-0.100496
0.754131	-1.98836
-0.198831	-0.467358
-0.917314	-0.718647
0.176183	1.19433
1.56809	1.00428
-0.272914	-0.17727
0.458693	-1.05829
0.199258	-0.0234425
1.4792	0.313476
-0.981887	-1.65833
-0.422228	-1.05927
-0.258172	-0.0783049
-1.30107	-1.96264
-0.203423	0.109833
0.0534187	0.345756
-0.364605	0.47074
1.2721	-1.11882
0.516409	0.176846
-1.12036	-0.610721
-0.718961	0.566919
-0.311953	-1.31505
-0.674848	-0.759776
-0.16225	0.942464
-1.1069	-0.65135
-1.37921	1.27904
-0.974047	-0.625071
0.3028	-0.411622
-0.571258	-0.136231
1.14518	2.00356
-0.806775	-1.37207
-1.37566	-1.79908
-0.551818	-0.269696
-0.337751	-0.938121
0.9891	1.68723
-0.618247	0.744204
0.595797	-0.197719
0.588421	0.370507
-0.605817	-1.0825
-0.779541	-0.537616
-1.63253	-1.42774
2.24841	2.4224
-0.00119836	0.335695
-0.247089	-0.699649
0.631513	1.73792
-1.1255	-2.60508
-0.0686565	-0.258582
2.757	-0.0879431
0.111909	0.54018
-0.0195782	-1.1846
-0.700594	-1.55313
-1.20188	-2.13881
0.782693	-0.133801
-0.745905	-1.62503
0.845014	0.770225
1.05052	-0.363748
0.329011	-1.1627
1.18155	0.341937
0.0600869	0.802114
0.495536	2.15456
-1.18155	-1.16013
-1.52157	-1.73172
0.0867644	0.609771
-1.27446	0.0474526
-0.138055	-0.499901
0.50695	0.343711
-1.15604	0.935726
-1.13065	-1.59403
1.76066	2.19413
0.803891	1.39985
-0.232046	0.59599
-0.870081	0.269299
-0.56732	0.779421
-0.231333	-0.823542
-0.480015	-0.755498
-0.925227	0.0653889
-0.873287	-0.338304
-1.5685	-1.2337
-0.824214	-1.29816
-0.167589	0.893373
-0.680296	-1.24507
-0.215844	-2.75603
2.37218	0.839064
0.346976	0.651114
-0.342776	-1.65024
-0.798747	-1.39434
-0.0807938	0.691464
-1.73892	-1.40009
0.566329	0.910698
-1.38948	-1.84205
-1.20853	-0.138427
-0.271741	-1.2287
0.65611	1.22773
1.11464	0.164022
0.215108	0.216721
-0.0103963	-0.74344
-0.282147	-0.452469
0.779	0.379156
1.47176	0.737319
1.0309	-0.165847
0.169389	-0.301999
-1.09607	-1.6644
-0.749815	-1.85974
-0.272984	-1.89542
-0.47451	-2.00937
-0.42061	-2.65389
-0.386704	-0.211722
0.249056	-0.690726
0.103925	-2.16286
0.138302	0.408384
-0.827001	-0.769181
1.56302	2.91235
-0.907574	-0.192231
-1.01133	-0.352771
-1.04989	-0.628048
0.758141	0.0249599
-0.422413	-1.27542
0.717072	0.290703
0.321871	-0.00233336
-1.15576	-2.49036
-1.16236	-0.659232
1.02014	0.231641
0.322413	0.0436601
1.53199	0.277628
0.578604	1.22974
1.01094	0.57354
-1.3337	0.410942
-0.636628	-1.19204
0.542733	0.620602
0.153682	-1.80157
-0.632199	-0.792862
1.41157	-0.281141
1.2074	-0.129932
0.122944	-0.993975
1.40215	-0.16928
-1.53174	-2.07298
-0.4177	-2.3345
0.228803	-0.827778
0.872371	-0.230556
0.118065	-0.951047
-0.15047	-0.260093
0.40142	2.59658
-0.193804	-0.227609
-0.468868	0.736954
-0.721511	-1.52618
-0.967163	0.278529
-0.213916	-0.670167
-0.932997	-0.153556
-0.914954	-0.842664
-0.0795866	-0.628769
1.79237	-0.063012
1.572	0.691105
-0.0661586	2.0277
-0.497021	0.767401
-0.672515	0.141827
0.0278684	-0.728326
-0.855969	-1.1295
0.615328	-0.423412
-0.191736	0.245791
1.29993	2.28433
1.75886	1.99106
-1.31574	-1.46428
0.540312	-1.16931
-0.426866	-3.14248
-0.874483	-0.651531
0.841626	0.573823
1.31428	0.810704
-0.041504	-1.99467
0.777343	-0.969972
0.356268	0.158289
-0.00986789	-0.414683
0.173967	-0.242078
1.23514	0.523913
-0.100751	-2.51305
-0.667554	-1.55892
1.3648	0.62599
0.15819	0.685385
0.325461	0.531887
-0.852841	-1.50343
0.730544	0.923752
-0.565451	-1.69965
0.581755	0.640204
0.414991	-1.21459
-1.79904	0.614282
-1.09713	-1.81282
0.793825	0.690047
-0.0605239	-0.821613
-0.141168	-1.51183
-0.0253459	-1.8025
0.163311	-0.400034
1.32419	1.65719
0.892848	1.5507
0.311402	1.63878
-0.102889	2.98427
0.0247124	0.844922
-0.397247	-0.637688
0.63356	-1.60515
0.330807	0.632967
0.381695	0.675201
-0.654637	-1.39015
1.61718	2.40325
-0.505988	-2.21313
-0.0181461	2.33832
-1.15928	-1.44877
-0.404383	-1.59535
-0.967309	-2.20431
-1.56777	-0.784724
0.807058	-0.0458792
-0.772491	0.367875
-1.29275	0.088436
0.0241097	1.97872
0.0759657	0.999318
-0.715946	-0.163405
-1.01316	-0.851314
0.228216	-1.01297
-0.217607	-1.07622
-0.0166556	-1.29583
-0.536927	-0.969938
0.699653	-0.529809
-0.127127	-0.242817
0.21632	-1.98676
0.596559	0.0234302
-0.979393	-1.84966
-0.817867	-1.13538
0.548032	-0.0684431
-0.697237	-1.43995
-1.52961	0.480979
-0.891926	0.565047
-0.0210788	1.31288
0.0714471	-2.14953
0.312463	-1.51488
0.334358	-0.777521
1.08155	-0.231081
-0.981194	-1.82481
0.535432	-0.492597
-0.814089	-1.51992
0.449593	1.27694
-0.471323	0.271876
-1.16063	0.891139
0.268327	1.04691
-0.579212	-2.22522
1.17491	2.54166
-0.529197	-2.86704
0.774267	1.97658
-1.59815	-0.690785
-0.782148	-1.59159
-0.278242	0.787355
0.848287	1.49249
-0.390617	-1.34134
0.325444	-1.14881
2.01713	0.633518
-0.545336	-1.29254
-1.29961	-0.267441
-1.61428	-2.17498
1.23063	2.77581
-0.547034	0.562513
0.187714	0.164382
0.392974	0.0880394
1.44362	0.796257
0.361864	-0.434094
-0.79779	-1.02969
1.49891	-0.894736
-0.29143	-0.821914
-0.184932	-1.27725
1.61637	0.388363
-1.58969	-0.0391492
-0.417064	0.794365
-1.19447	-1.41568
-1.40218	-0.0219509
0.503812	-0.27166
-0.335882	1.29446
-1.11349	-3.23731
-0.808627	-1.68361
0.905657	0.24057
-0.754631	-2.64681
0.555123	0.330671
-1.1543	-1.56884
-0.363911	-2.34441
1.23938	2.63128
-0.277583	-2.66963
0.372069	1.35745
-1.17795	0.460837
-0.0260379	-2.12941
-0.424971	-0.295539
0.651177	2.34132
-0.954519	-0.914064
-0.174866	0.000807867
-0.11479	-2.07302
1.97213	-0.0216349
-0.0843182	-0.180227
-0.473729	-1.90222
0.0441026	-1.0071
0.527364	0.740065
0.459666	0.505591
-1.07749	1.21846
0.562531	0.888057
1.31632	2.06254
0.00189684	-1.0674
-1.00275	-2.15104
-1.40651	-0.357078
0.0467438	-0.672413
0.191488	-0.335199
0.0185378	0.18467
-0.787907	-1.42669
1.14732	-1.35943
-1.35838	1.57516
-0.786642	0.212684
-0.882958	-1.24382
0.55596	-0.0341932
0.68424	1.24414
1.45325	1.02156
0.570945	0.713932
1.45913	-0.1301
-1.61273	0.102933
0.246973	-1.50099
0.834745	-0.896602
-1.313	-0.669722
-1.74122	-0.397365
0.486413	-1.03309
1.42534	0.528818
0.404261	1.64719
0.705384	-0.722933
-1.02793	-1.1267
0.798424	0.154634
0.286461	1.14804
1.20122	0.939531
0.220782	1.13222
-1.30674	-2.10564
-0.0671528	0.32137
-1.72658	-1.55772
-0.50077	-0.998877
0.495169	1.35172
-0.662053	-0.964716
0.375278	-0.303069
-1.25088	-1.26067
0.384504	-1.25137
0.691879	-0.492915
-0.753434	-0.91163
0.947473	1.14169
-1.0941	-0.642274
0.172895	-1.05089
-0.06288	-0.204501
1.24212	1.0813
-0.755824	-0.648805
0.401851	1.56975
-1.63689	-0.0647496
0.337216	0.341403
0.234079	-1.96271
-0.817372	-1.20117
0.456955	-0.926708
-1.10775	-1.2031
0.369848	0.105611
-0.87917	-0.792512
0.488777	-2.16188
-1.22028	0.242184
-0.0363662	-0.0192622
-1.26758	-2.67985
0.616853	-1.90629
-0.630491	-1.33461
0.773188	-1.14992
0.708558	-0.0688966
-0.701738	1.3076
-0.663361	-0.281553
1.44362	1.37868
-0.209644	0.0428866
0.946206	0.35646
0.639041	1.1035
1.08507	2.72532
0.15225	-0.0831411
1.96094	2.78153
1.11692	0.358669
1.04689	1.25993
-0.277554	-1.08358
-0.5182	0.935329
1.89124	1.1081
1.32262	0.059203
0.0908879	1.80956
0.646623	-0.258244
2.07645	0.8763
-1.31773	-0.925589
-0.115218	0.796662
0.429871	0.741073
-0.410426	0.263328
2.22872	1.47956
-0.820222	-2.30206
-0.261194	1.76941
-0.489743	-1.30468
-0.231721	1.61426
-1.87052	-1.42612
-0.140945	2.77561
-0.443827	-0.595849
1.39478	1.65507
0.304671	1.2042
1.54077	-0.675659
-0.224335	-1.45095
0.0820144	-1.74649
-0.16424	-2.15915
0.574662	2.1109
-0.10477	1.1189
0.616919	1.03769
0.243528	-1.81448
0.384808	2.15456
-0.699536	-0.440786
0.33863	1.12473
1.48438	-0.222611
0.358932	1.47202
1.2813	1.77023
-0.470905	-0.701979
-0.144695	-0.952369
-0.0375877	1.67255
0.0136265	-1.45149
0.785059	-0.597563
2.14904	2.57222
-0.237513	-0.994436
0.513417	1.64203
0.752632	2.59195
2.0428	1.85378
0.697958	0.322778
-0.58296	-0.0560957
-1.01678	0.426664
-1.38889	-1.88158
-0.184309	2.08206
-0.853566	-0.914335
0.344151	-0.268716
1.14401	-0.30476
-0.543256	1.13196
0.593555	1.91889
1.03324	0.720473
-0.97322	-0.957408
0.798198	0.871092
-1.21311	-1.20839
0.0284968	0.150091
1.44896	1.04091
1.97762	2.8171
-1.44463	0.444179
-0.876351	-2.29842
-1.14238	-1.96343
-0.308662	-1.72883
1.51357	0.62585
-0.760829	-2.4514
0.183468	0.292482
0.872299	1.27111
0.360125	0.606082
1.97135	0.70413
-0.873299	0.547261
-1.01725	-0.619693
-1.23781	-0.529228
-1.01702	0.423812
0.704176	-0.341369
0.241827	0.915209
0.619202	1.40972
-0.892547	-0.754426
-0.371498	0.450656
0.515796	-0.534924
1.7949	0.408119
-1.74591	-0.213469
0.691202	0.849721
1.52005	1.94065
0.948196	-0.834656
0.782734	0.596857
0.904254	2.03184
0.983228	-0.00554569
-0.513403	-0.563551
-0.85277	0.423536
-0.67118	-1.32517
-0.0489752	1.2143
0.050633	1.98077
0.393846	0.84801
1.65124	2.7725
-0.624992	-1.75271
-0.538386	0.683482
0.305817	-1.56132
-0.0795481	0.161518
-0.757035	-1.62605
-1.17478	-1.41201
-0.196283	0.77096
-0.355363	-0.580695
0.595576	-0.444453
-0.0559361	0.97831
-0.104144	-2.00473
-0.393371	-0.297896
1.48284	-0.467122
-0.573106	-0.554931
0.73098	1.86964
-1.18637	-1.65684
0.927992	0.824073
-0.348742	-0.761975
0.365196	0.566078
-0.617046	-0.380182
-0.520653	-0.737748
1.2369	0.329916
0.145983	0.682068
1.20173	1.99111
0.164224	-1.42907
1.0911	1.5303
0.226888	0.225736
1.21795	1.84382
-1.66579	-0.719434
-0.512453	-0.692182
0.603531	-0.883651
-1.10172	-0.245587
1.45589	-1.17649
-0.603217	-0.318187
0.74617	-1.69623
0.0806041	1.97337
1.98949	2.19922
-0.362353	-1.35552
-0.845676	-1.85011
-0.352383	-2.33592
0.0824918	-0.146865
-0.422248	-0.727491
-0.382756	1.39142
-0.467901	-0.682664
-0.578849	-0.764613
-0.0786339	0.798293
-0.364273	0.385946
-1.03674	-0.742248
-0.610308	-2.04001
0.773885	-1.53463
-2.89551	1.46236
-1.54404	-2.08098
-0.113781	0.236595
0.572195	0.407055
-0.767744	-0.633053
-1.58992	0.830113
-0.0381921	-0.236436
-0.460448	-1.87544
-0.816379	-0.0104202
-0.53789	0.341748
-0.475619	-1.63982
0.839763	1.43234
0.023789	0.783888
-0.837962	-1.17206
-0.974038	-0.729441
0.480544	1.17852
1.56938	2.06877
0.931454	0.455837
-1.02951	-0.263812
-0.150445	0.478828
-0.729582	-0.608223
1.25833	-1.2733
-1.39627	-0.84811
0.097504	0.426892
-0.908619	-9.76796e-05
-0.59302	1.60283
0.810508	-0.406208
-0.600749	-1.70077
-1.02598	-1.83079
-1.05571	-0.797647
0.943856	1.73824
1.19765	1.07896
-0.773411	-1.76575
-0.0686859	-1.73011
0.97301	-1.2067
-0.653277	-1.64474
-0.137661	1.4512
1.10982	-0.550533
-0.776108	-0.17989
-0.144952	-0.0715114
-0.113586	0.609026
0.655826	0.844317
-0.440931	0.971151
-0.895805	-0.534496
-0.0796779	0.216189
-2.25456	-1.70862
-1.83742	-1.67383
-1.19446	-1.52033
-0.581908	-1.35629
-0.160663	-2.20642
1.08619	1.82472
-0.831223	1.75371
-0.5925	-1.15448
0.429451	-0.400148
0.963306	1.49505
-0.862785	-0.828977
-0.797492	-1.39232
0.558377	0.0134801
1.15586	-0.666277
-0.755875	0.966114
-0.246295	-1.76123
-0.655758	-2.5214
0.567529	0.928765
-0.276111	-1.30418
-0.865505	0.556911
-0.607484	-1.1677
-1.10069	-0.0763738
-0.23019	-0.780609
-0.483253	-1.92476
0.162805	-0.347195
0.806766	0.0426021
0.027076	-0.767925
-0.0523453	-0.663428
0.687339	-1.59273
2.42804	-0.0314953
0.821132	1.77136
-0.0393401	-1.74343
0.530375	1.28761
-0.215328	-0.0937502
-0.380059	-1.7099
-1.32689	-0.877964
1.65056	1.89469
1.04667	-1.4721
-0.720177	-1.38981
2.21371	1.75612
0.820628	-0.0315768
1.05898	-1.18356
-0.851233	0.450053
-0.470716	-0.137997
0.485785	0.231945
-0.865849	-0.454302
0.0277858	0.776295
-0.167543	0.910074
1.00266	0.659218
-0.154934	-0.781265
2.12842	0.0786286
-0.132066	0.0150918
0.916473	0.251561
0.663254	1.35144
0.353323	2.41643
1.25433	1.24096
0.60344	-0.0369936
-0.349439	-0.568232
1.56044	1.26756
1.86101	2.13401
0.265966	1.0985
0.710705	0.619246
0.850045	-0.99005
0.374093	0.52495
-0.160188	0.692126
0.555856	1.47217
2.49099	0.118217
-0.338522	0.916461
1.07549	1.63636
-0.591237	-0.658993
-1.32237	-0.845502
1.40347	-0.528247
0.492489	2.56819
1.63872	1.60356
0.0778105	0.97202
-0.00298427	3.00476
0.825002	0.206021
-1.18754	-1.8316
0.255217	1.86121
-1.14865	-0.295502
0.103213	1.10053
-0.0683195	2.58829
0.936812	-1.17714
-0.784955	-0.394757
1.8412	1.68508
-1.28027	-1.99826
0.999228	1.64594
0.72476	1.08345
-0.373322	0.420165
-1.17367	-0.805829
-1.11463	-0.0162356
-1.15515	-0.356713
-0.427511	-0.246486
0.00614765	0.192522
0.463634	1.56252
-0.0559877	2.20697
0.431171	-0.873475
-0.161161	-0.39705
0.433138	1.43495
-1.06268	-0.973195
-0.291957	1.06937
-0.227358	0.249267
0.368679	0.319382
-0.642255	0.0722268
-0.282	-0.518923
-0.0455122	0.114787
-0.139406	1.56085
0.319908	2.09154
-0.565258	-0.0820773
0.325725	0.766222
-1.46715	-0.562215
-0.0807811	1.61423
1.1316	1.21258
0.324066	1.46236
0.588875	-0.239908
-1.84765	0.976445
0.799716	1.54727
0.982159	1.82985
0.986275	2.75952
0.182976	0.943337
1.76825	0.912735
0.810472	1.455
-0.120392	2.40265
-0.619667	0.775271
1.06936	1.39183
0.207753	1.40947
1.16664	1.11679
1.05245	2.04287
-0.136502	-1.30272
-0.261413	-0.718467
0.0416684	-2.75686
-0.507987	-0.422164
0.683894	1.98735
1.33556	0.287391
0.915089	-0.242509
1.23221	-0.208362
1.21241	0.676073
-0.669726	-0.208357
-1.16194	-1.60666
-0.544001	-0.825112
1.86207	0.899276
0.793045	0.93434
2.36616	0.455648
0.397672	0.411864
-0.327473	-1.69462
-0.118238	2.37327
-0.925983	-1.77923
-1.19284	-0.994546
-0.947033	-0.0778391
-0.418913	0.452533
0.648003	0.455201
0.107677	1.06288
-0.624775	-0.785106
-0.774504	0.203463
0.588761	1.34954
1.16747	0.800707
-1.26712	-0.037279
0.894803	0.245871
0.176339	0.785156
-1.29384	-1.24586
0.160479	1.63305
-0.415365	-0.720658
-0.133966	0.0883015
0.0535794	1.36194
-0.877158	0.420702
1.37663	0.583556
-0.813531	-0.298353
-0.169719	1.29436
1.3788	-0.745642
0.241903	1.19059
0.672551	1.71433
1.16012	-0.0961568
-0.478933	0.788271
-0.0170756	-1.15536
1.86825	2.45624
-0.0151703	0.153979
0.913924	0.757083
1.05057	1.91615
0.765557	1.25678
2.06307	1.27359
-1.25246	-0.792298
0.280994	-0.92994
-1.10765	-0.751367
-0.101951	-1.11385
-1.26155	0.242741
-0.657936	0.247498
0.940309	1.65725
0.949545	0.210298
0.0385881	-1.88682
1.30888	1.99309
-0.319476	-1.48068
-0.675299	1.68017
0.805961	1.75095
0.0278667	1.37554
0.298419	0.072949
-1.1553	0.0543354
-1.28087	-1.30332
-0.679904	0.853471
-2.95408	3.0182
-0.894759	1.05019
0.593818	1.72193
1.00323	0.0914436
1.26829	-1.07872
0.495933	2.18463
-1.01628	-1.9133
1.23994	0.267028
-0.136824	-0.0481329
-0.267248	-0.765517
-1.69982	-0.0871214
0.259678	0.637045
0.626065	0.311596
1.00556	2.31522
0.723713	3.1861
-1.14726	-0.819374
0.725754	0.986949
0.718398	0.459472
-0.646692	-1.01462
0.604514	-1.28876
-0.255484	-0.263871
-1.13107	-0.41889
-0.26022	-1.52189
1.15396	1.44437
0.618233	2.55571
0.941228	-1.02928
-0.374897	-1.22649
1.16687	-0.28585
-1.5025	-1.30727
-0.0087621	1.09005
-0.14715	1.59398
-0.0432432	-0.971779
0.707251	0.451691
-0.974789	0.527294
-1.16831	-1.86384
-0.201992	-2.77311
-1.29219	-1.16532
0.0187075	0.443572
1.85625	-0.130243
-0.614369	-1.90084
-0.350026	-1.63386
1.42347	-1.80828
0.257253	0.967376
0.0372527	-0.811876
-0.687529	-0.237734
-1.59998	-1.65658
0.898399	0.611626
0.392588	-0.963675
0.901637	-0.931196
1.44957	1.82442
-1.16528	1.08337
-1.06424	-1.38344
-0.790864	-1.41251
-0.847417	-2.28379
-1.39155	-1.14718
-0.25314	-1.04883
-0.328008	0.262976
0.00538889	1.91258
0.778474	0.467115
-0.760673	-0.808511
0.149415	-0.680761
0.0496479	1.04534
-1.09697	-0.687515
-0.262838	-0.565601
0.0518126	-0.303981
-1.62905	-0.33831
-1.32525	-1.921
-1.31674	-1.33307
-0.772786	1.37951
-0.338947	-1.25668
-0.274239	-1.79473
-0.40739	-0.566163
0.13476	0.97114
0.0216499	-1.2909
-2.65558	-0.953116
0.195256	-1.31937
0.594459	0.711886
-0.0787214	0.369681
-1.69883	-1.84746
0.182428	-0.0761013
-0.8561	0.726441
1.33572	1.34681
-1.31131	-1.35363
-0.497171	-1.70953
1.00194	1.53125
0.738563	2.18178
-1.06114	-0.84873
-1.52872	-1.82033
1.31452	0.259878
0.936613	-2.732
0.266252	2.00518
-0.0442332	1.64421
0.742732	-1.84189
0.26662	-0.729951
-0.435689	-1.35207
-0.530143	-0.510811
-0.418621	1.33987
1.10252	-1.6599
0.0374923	-1.01273
0.174485	-2.59207
0.630098	0.697561
-0.222174	-0.0089467
-0.246565	-0.191947
0.505317	-2.96784
0.63513	0.379904
-0.56817	-0.88837
-1.00481	-2.88969
-0.0928838	-0.134156
-1.59342	1.0504
0.116905	1.22679
-0.420135	-1.70481
0.409083	0.439626
0.782457	1.27585
-1.36019	0.902227
-1.23909	-0.181656
-0.438654	0.942336
1.0274	0.337674
1.20346	-0.64194
0.361811	0.909212
0.989926	2.18593
-1.42464	-3.10094
-0.338892	1.52043
0.279311	0.529603
-0.730248	0.478903
0.926867	-0.223384
-0.427103	-0.616716
0.176364	-1.50522
0.230824	-0.561848
-0.371143	-0.617902
-1.01249	-0.972146
-0.885688	-1.94853
-0.871075	-0.127335
0.36896	-0.00758977
-0.315084	-0.956264
-0.0954801	1.34317
-0.432732	-0.311451
-0.630718	-0.662107
0.659706	0.263499
-0.0710756	0.232942
-0.170497	-1.74723
0.042031	-2.92433
-0.548076	-0.863887
0.587726	1.57324
1.89587	1.26767
0.000649762	0.277835
0.550617	-0.629158
-0.999233	0.0706748
1.50099	-0.145849
-1.74917	0.75415
0.65619	1.65201
1.19403	-0.537235
0.271149	0.927624
2.41371	1.31198
1.44113	1.1202
2.43007	1.97163
-0.948609	-1.4316
0.590953	1.74914
-1.39943	-0.384415
-0.760087	1.81055
-1.49798	-0.887876
-1.3068	-0.949814
-0.720556	-1.10554
-0.70121	0.262569
0.691158	0.527451
0.441209	-0.491485
-0.27274	-1.49769
-0.290645	-0.68377
-0.826994	-0.358685
-0.424657	0.918783
-0.731288	-1.60896
0.4545	-0.231825
0.430224	-1.31614
-1.09547	-2.22967
0.10443	0.335551
1.42491	2.29832
-1.28538	0.0771356
0.426678	1.97959
-1.00932	-2.59775
-0.996493	-0.626968
1.28424	1.83505
0.40008	0.217975
-0.309094	-1.97785
-0.0899941	-0.524361
-0.981457	-0.210574
0.63317	0.465626
0.134326	0.607627
0.448576	0.326287
0.84376	1.56738
1.51985	1.40851
0.809442	-0.391734
-0.710796	-2.25755
0.191128	-0.897535
-0.457516	1.48186
-0.255301	0.510409
-0.485843	0.544757
0.93337	0.626601
0.0263177	-0.716265
1.05238	1.10056
-0.881443	-0.263525
-0.562357	1.15885
0.929813	0.0407945
-0.195236	2.02926
0.328468	0.00326603
-0.310334	-0.081428
-0.963357	-0.745516
-0.520433	-1.37294
-0.339927	-1.07298
0.393979	-0.0823239
-0.247035	-0.209658
0.459123	-2.44052
-2.39251	-0.536483
-0.669021	-1.10968
-0.905004	-2.14864
-0.191093	-1.98745
-0.0713448	-1.65066
1.17431	0.333876
-1.29705	-0.459488
-0.45454	-2.35868
-0.707554	-2.83025
0.450878	0.0491764
-0.107225	-1.46109
-2.2377	-1.90668
-1.74806	-1.80305
0.0107322	-0.582364
-1.20342	-1.00563
-0.885816	-1.98712
0.67052	-2.62808
-0.687666	-0.767542
-0.696702	-1.71337
-0.448188	0.35469
-1.16992	-1.12066
0.716952	0.2635
-1.51255	0.281032
1.10122	0.893431
-0.227602	0.0354312
-0.00603871	-1.12854
0.722004	-0.00614316
-0.588308	-1.52664
-1.03223	-1.35288
-1.98597	-0.172256
-0.494096	1.64112
-0.284974	0.45677
0.934239	0.529279
0.112734	-2.61805
-1.38739	-2.89882
-0.444544	0.429663
0.261172	-1.97909
0.724819	0.675792
0.793033	-0.589809
-0.265145	-0.325627
1.13022	2.11194
1.35436	1.62515
1.63294	1.72953
-0.100344	1.71773
-0.938045	0.614982
-1.02085	0.47714
0.662212	0.627056
-0.630212	-1.66322
0.190187	-0.174804
0.686438	0.501543
-0.453141	0.988049
0.56535	2.04722
-1.06979	-2.411
0.708395	0.705465
-0.973082	-1.2874
0.244283	-0.111013
-0.297559	0.672552
0.4455	1.17289
-0.940345	0.579614
1.13142	1.85061
0.309125	-0.200505
0.0570969	1.07997
0.538465	0.554039
-0.0300707	-0.972036
1.15989	1.31502
1.06822	0.305942
0.464231	0.428825
-0.774958	-0.0276764
-0.0499114	1.7335
0.498588	-0.0943024
1.05905	-0.0689601
0.461572	2.16056
-0.314563	-0.936074
-0.373803	-0.966956
-0.574007	0.95614
-0.112188	0.300748
0.748398	2.40562
-0.518713	-2.03744
1.56681	-0.138621
0.10164	-1.25434
1.22124	0.745104
0.100959	1.48039
-0.156429	1.82451
1.06524	1.519
0.409004	1.23678
1.2516	1.05843
0.622537	1.70446
1.71825	1.91706
-0.610972	-1.90516
[truncated: 12,551 more rows]

## Sheet: Fig2d
zscore in cross-sectional model	zscore in longitudinal model
0.406781	-0.00866781
0.145133	0.712374
0.81408	-0.612953
1.31658	0.923582
3.0072	0.795187
0.381909	-0.4002
2.38951	-0.544566
-0.374586	0.474277
-0.36861	-2.53002
0.00182521	-0.802896
0.128827	0.307071
-1.65344	-2.2664
0.55803	1.55067
2.59097	-0.375459
-0.760007	-0.85386
-1.48356	-1.24286
1.12371	-0.798845
-0.451375	-0.0415775
0.634482	-0.416387
2.58715	0.343779
-2.70291	0.216634
0.949189	-1.12577
2.77059	0.146911
1.17727	1.42888
-0.377167	-0.473645
0.666288	-0.911394
0.986166	0.658351
0.41936	-0.887944
-0.867039	-2.01129
0.608504	1.75158
1.24775	1.99575
0.797542	0.140046
2.62918	-0.0701911
1.93217	-0.151698
-0.0609224	-1.30144
1.12145	-1.97885
-0.746675	0.843405
0.40249	-0.37792
1.03936	0.762484
-0.838635	-2.58543
-0.204174	1.13179
-0.208607	-0.204731
0.550245	1.0885
1.71632	0.756277
0.305161	0.53814
1.11853	2.0327
1.52546	0.574701
-0.184461	-1.83662
1.57842	0.764344
0.0815693	2.28556
1.06101	-0.101863
-0.694982	-1.81705
2.63359	1.47964
-1.52497	-0.417196
0.633619	-1.43809
-0.151538	-0.2486
-0.78319	-0.299662
-0.0964915	-2.15836
0.378982	-1.42866
-2.28714	-1.19138
-2.0139	0.39611
-1.32055	1.32233
2.09341	1.84053
0.89274	-1.44133
0.304841	0.894103
-1.157	0.174514
-0.719314	2.7554
-1.84515	-1.57997
-0.208729	-0.245567
-1.71967	-2.81274
-0.545929	0.0436173
-0.222148	-0.461958
2.22692	2.2016
-1.26764	1.02712
-1.61008	-1.79805
0.446665	-0.947847
-0.469376	1.56627
-0.0892107	-1.72189
0.336876	1.71703
0.582892	0.555911
0.105416	1.16436
0.161188	0.47839
2.18482	0.656226
2.84494	1.06765
0.243025	0.770103
-0.927641	1.18463
0.181068	0.347231
-1.57591	0.653991
0.695811	-0.125358
0.752978	0.439982
1.32521	0.907083
1.17799	0.960779
-0.593207	1.03788
-1.61558	-2.24629
-0.293369	-0.173202
0.061361	0.173409
-0.826309	0.211453
1.85924	1.13906
-1.07848	-0.130768
0.261935	-1.76729
-0.227392	-0.643849
-1.10337	-0.600811
-2.51118	-1.86731
-1.35616	-0.866198
2.15366	1.46486
-0.261796	-1.36177
0.88477	2.2134
0.209816	-1.33818
0.107193	0.84693
1.26423	-1.29614
-0.466402	1.3091
0.215773	-0.771506
0.740947	0.757597
-0.842578	1.08227
-0.0547654	0.219773
-0.913708	-0.0875305
0.420783	1.17854
0.615881	2.13904
-0.378566	0.701667
-0.958416	-0.0356845
0.151213	0.186738
-0.552972	0.100736
-0.512404	-0.132434
1.2963	1.34708
-0.172583	0.590005
-0.513736	0.899592
-1.21502	1.3382
-0.105827	1.50928
0.594907	2.08961
-2.04291	0.25923
-0.762724	0.899849
1.13259	-2.47915
0.481179	-1.69549
1.81788	1.19306
0.520665	0.815521
0.61974	1.3442
1.69752	0.731556
-0.66489	1.57713
-0.396765	0.369805
-1.38322	0.153135
0.709784	-1.99164
0.660849	-0.366719
0.441169	0.647787
-0.817413	0.374218
-2.32571	-0.195717
0.119318	0.186212
1.5402	1.83223
-2.22869	-2.64682
0.568214	1.94059
1.51378	-0.862719
0.329507	-1.17568
0.715716	2.42008
-0.997051	-0.0998324
-1.31375	1.75912
0.401976	0.513235
-0.411297	-0.667383
-0.470315	0.385754
1.11255	-1.60094
-0.273596	0.702509
0.908804	-1.66062
0.278375	-0.891634
-1.5747	0.3511
1.48226	-2.01606
0.197598	-0.532009
1.59579	1.65039
0.767338	-1.5865
-0.717753	0.526876
1.49085	-1.21127
2.7901	-0.476912
0.939325	-2.17752
-0.100123	0.203171
-0.577131	0.855084
1.07714	-0.421814
2.92214	1.51894
2.11841	-0.951479
0.0761324	-0.483921
-1.96967	0.115283
2.13358	2.63539
-1.79722	-0.497402
0.556602	0.26956
0.446084	1.06342
0.113888	2.28561
0.290269	2.41063
1.00436	-0.575246
0.0126291	2.01065
-0.544376	0.0669236
1.54868	1.49161
-0.358109	1.44548
-0.343875	0.98831
-1.4942	-0.37487
0.369656	-1.24541
1.80702	2.54723
0.502889	1.41134
0.220058	-0.73337
0.987144	-1.48662
-1.2129	0.726579
-0.052412	-0.364279
-0.745798	0.196562
1.11332	-0.0556942
2.48416	1.84236
-0.440279	-1.11741
-0.68188	-1.23586
-1.11829	0.487998
0.111086	-0.606671
-0.800815	1.56295
-1.86207	-0.645652
-0.718397	-1.90763
3.3623	1.35067
-1.95214	-1.40531
-0.937171	1.37604
0.721105	0.572797
-0.223841	0.798401
-0.565813	1.04997
-1.09741	0.450386
-1.51664	-2.17852
-1.22575	-1.50467
2.43973	2.71984
-0.258966	-2.12526
0.693126	-0.906275
0.56251	1.4187
-0.493166	-1.35249
1.38521	1.73071
-0.875536	1.43829
1.38648	0.822878
0.240857	-0.226585
1.66526	1.58089
2.04678	1.26153
0.487382	-1.12241
-1.01865	-2.0178
1.97896	-0.909698
0.851702	-0.551765
-0.14603	1.78329
1.86475	-1.00328
1.12791	1.6155
2.15885	-0.182515
-0.453692	-0.456766
0.829689	0.480138
-1.18731	-1.33161
-0.825964	-0.485569
-1.25796	-0.176977
0.389051	0.705239
2.33787	1.45965
-0.945667	0.0991216
1.57241	2.30584
-1.43543	-1.70453
-0.325435	2.14299
1.84122	1.63222
2.10594	1.90257
0.554427	0.967132
-0.208748	-1.25835
0.385281	-1.18651
1.76745	0.949668
-0.133205	0.294722
-0.61465	0.231409
0.323209	-1.93187
-0.919341	-1.43539
0.262757	1.50467
-0.353322	1.60418
-1.36033	0.397381
0.390997	-0.593825
-1.06934	0.724724
0.342822	0.678032
0.660176	-1.83431
0.679559	-0.22928
-0.300941	-1.19573
1.0839	2.56099
-0.185348	-1.49697
-0.407284	-0.713733
-0.992853	-0.464438
0.908263	2.161
0.679388	2.51091
-3.34261	-1.41985
0.801499	-0.724904
1.9524	1.03016
1.27611	1.5692
1.10428	0.161019
0.599143	-0.277614
0.574702	2.28451
-1.39992	-0.745167
-1.133	-1.79544
3.26445	-0.791298
-0.19067	0.0600747
0.650733	-1.87482
-0.823847	1.06865
1.3361	0.657665
0.628703	-1.69524
1.45205	1.33532
0.926586	0.350732
1.496	0.216626
-0.41544	1.11626
0.799693	1.54015
1.25621	-0.155008
-0.14872	1.6742
1.59596	0.701722
0.848062	-0.205594
-0.553973	-1.12195
-0.216152	-1.46828
2.78774	0.805704
1.50113	-0.576152
-2.08454	-0.635411
-0.464939	-0.614109
1.06823	-2.25419
2.27838	-0.663098
0.374597	-2.21524
1.78928	2.91414
-0.253836	2.0149
2.20885	-0.0814907
-0.781061	-0.504596
0.285337	0.4968
1.14632	0.989744
-1.90942	-2.08722
1.8424	-0.056847
1.92565	-0.30078
-1.19573	-0.777122
-0.683336	-0.385894
-1.3252	-2.46668
0.24415	0.0567914
2.14285	1.39412
0.488447	0.547184
0.93906	0.839936
-0.448438	0.0954725
-1.31313	-1.80177
-0.165449	1.11028
0.758796	0.60942
0.328007	1.97578
-0.970557	2.03559
1.16268	0.129398
0.359345	0.971202
-0.531947	-0.631488
1.46365	0.0099081
-1.32704	0.643145
-1.95658	-0.644954
0.338846	1.11125
-0.332559	0.752773
-0.355167	-0.66338
1.31848	-1.2774
1.67213	1.5695
-0.205357	-1.98513
0.828561	2.04101
1.68113	1.51594
1.46605	0.951722
2.01033	-1.53033
-1.58581	-0.632238
0.500198	-0.562374
-0.636185	-1.59892
0.077134	-2.25115
-0.175014	-0.133273
-2.49459	-1.82689
-2.17838	-1.55674
0.990739	-1.00509
-0.571431	0.892224
-0.936715	-2.73129
0.110543	2.3186
0.126499	-0.877171
0.872967	2.23044
0.487395	-0.335108
0.301801	-0.524535
0.912061	1.19215
1.19754	-1.52563
-1.08184	0.728878
2.37562	2.38291
0.508134	0.813045
-1.10841	-2.38422
1.79836	0.403727
1.7121	1.40647
0.918479	0.203387
-3.05068	-1.31852
-1.69285	1.23376
-1.01811	0.177375
1.50254	1.37163
0.572111	0.307598
-0.59302	-0.887935
1.5241	-1.05008
-0.307355	-0.999277
1.25829	0.597403
0.364366	0.0545158
0.474876	-0.490618
1.24417	0.954585
-1.65175	-1.66096
1.24148	-0.101188
0.750375	1.93188
0.116142	-0.582096
0.338309	-2.20423
0.985516	1.75052
-0.98068	-1.26785
1.03255	-2.12074
0.0429846	-0.872628
3.15424	0.833649
-2.12341	-2.28768
-1.35453	-0.145413
-0.177815	0.373317
-0.0173135	1.58357
-0.974114	1.99177
-0.276933	0.766562
0.861962	0.431439
-1.02497	-2.67515
0.0292049	-1.54882
-2.0879	2.35265
-0.113183	-1.90025
1.45109	-2.22908
-0.351485	1.67759
0.54982	-2.25581
0.147336	0.819374
-0.295566	2.31193
-0.195028	0.572121
0.48305	-0.267566
0.45981	1.7759
-0.0914031	2.43454
0.0690309	1.40461
-0.898455	-1.10014
-2.25719	-0.948348
0.145036	-2.0955
1.40982	2.62531
0.146177	0.542192
-0.146413	1.4321
-0.0629788	1.37015
-1.16062	0.281064
1.03252	-2.85981
2.26899	-0.378236
-0.827147	-1.1107
-0.141792	0.428897
-0.0277867	0.933871
1.42206	-0.210896
-1.3117	-0.697996
-1.01414	0.751005
0.976081	1.74554
-0.218272	-2.30979
0.612372	1.99287
1.29605	2.61587
1.32863	1.18671
0.099221	0.184647
1.82232	2.51143
0.303804	-1.91204
0.511062	-0.578433
1.5361	0.396354
-0.513987	1.04495
0.711527	2.66303
1.95666	1.42425
1.51732	-0.366491
2.39115	1.48052
-1.60089	0.863425
-0.586263	1.46839
-1.36143	0.119398
2.41267	-0.271848
-0.162768	0.309538
-0.567454	-1.3891
0.646345	-1.3931
-1.19664	0.46175
1.61367	1.23526
2.00333	0.966764
-0.210895	-1.44006
-0.228197	0.791461
-1.34873	-2.50973
-1.28721	-1.21388
0.242706	0.477166
0.714469	-0.964778
-0.708966	0.556658
-1.16055	0.622769
0.231957	-1.18535
-1.19789	-1.23331
-0.295135	-0.915859
-0.644585	0.559319
-0.644677	-0.556146
-1.19729	1.73707
0.171451	1.64591
0.537811	0.147696
-0.614934	0.178492
1.25114	0.474818
-2.04464	-1.3912
-0.433902	-1.05929
2.16632	0.411079
-1.81895	0.818133
1.67312	-0.21838
-0.863756	0.421598
1.94234	-0.311922
0.378851	-0.73321
3.12455	0.972224
-0.535679	0.0789088
0.312671	-0.13723
0.827426	-1.55806
2.64412	1.71114
-0.889579	-1.76686
1.49257	0.00908807
-0.417892	0.817841
-0.961177	-0.396392
0.251037	0.178244
0.0506521	-1.23476
-1.60052	-1.39557
0.365709	-0.303839
-0.714966	-2.04886
0.214086	1.59731
-0.427613	1.07629
-1.53848	-1.50688
1.01223	0.152315
1.64903	2.5029
2.30206	1.02946
-1.58717	-1.79238
-0.918837	0.0440356
-0.0663333	0.248544
1.93705	2.07877
0.446762	0.655289
1.48316	0.791892
0.051375	-0.536992
-0.324514	0.433628
0.676982	2.2004
0.460182	0.376718
-0.314871	-0.140938
0.658365	1.31779
-0.197255	1.13342
0.533843	0.961416
-0.0316875	1.06858
0.739712	-2.74494
0.124689	-1.19957
2.28168	1.13131
-0.0689927	1.45606
-0.00850849	1.56455
1.85638	0.6264
0.0971396	-1.07284
2.59954	-0.88571
0.350597	-0.470716
-0.281831	0.272376
0.102242	1.58341
2.24167	1.8088
0.659228	2.5602
-1.00171	-0.94808
-0.703539	-0.752845
2.54028	1.30569
1.39582	1.01674
-0.702145	-1.35556
1.30829	-1.47019
-0.21913	1.02321
2.39605	-0.47718
-0.669754	-2.41749
-1.3892	0.934291
1.78107	-0.350768
1.92902	0.0435647
1.49384	-0.926176
-0.705214	1.10064
-0.651109	0.872377
1.7872	0.500016
-0.539991	-0.411394
0.368901	1.51188
0.0818376	2.03317
0.678686	0.0648017
-0.263598	-0.883631
-0.14988	-1.53975
-1.55688	-0.778087
-0.829598	-1.3427
-1.77142	-1.76908
0.862197	0.793948
-1.539	-0.0239176
1.50601	-0.478884
0.359243	1.344
1.37572	-1.10403
-0.931849	0.893335
1.00645	-1.27584
0.643321	-0.190369
0.85795	-0.758414
-2.60932	-1.62757
-0.945668	0.112578
-0.719386	-0.583125
0.0715094	-1.92768
1.07115	1.87023
-0.238674	-1.0849
-0.694472	0.275739
-1.21307	0.119515
-0.580094	2.09704
-0.0172684	0.0741154
-0.857267	-1.71788
1.62645	1.71691
-2.08814	-1.72618
1.99707	1.18544
-0.557072	0.318495
-0.500739	1.85725
2.18409	1.5406
2.55868	-0.240266
-1.17519	-0.549977
-2.30631	0.427222
0.44491	-0.672573
0.267228	0.559237
0.780492	-1.67716
1.58265	1.12336
1.05174	0.977866
-0.23465	1.12159
0.64299	2.20757
2.08076	0.742203
-0.42912	-0.736128
-0.489951	0.952797
-1.36202	-0.949131
1.33841	0.966235
0.870848	2.40461
2.06808	-0.577364
-1.36881	-0.222791
-0.464319	-0.555289
-1.12268	-0.453582
3.17274	1.28854
1.01371	1.95533
2.88008	0.666532
-0.227099	2.48716
-1.05474	1.04515
0.993138	-1.45764
-0.761224	-1.48323
2.45073	-2.07296
1.22115	2.78146
2.10661	1.14951
-0.395184	0.862035
1.28736	-0.95875
1.3401	1.92875
0.766011	-1.18768
-0.139119	-0.695502
-0.531558	0.626473
1.62762	-1.13642
1.73179	1.04786
-0.668811	-0.743927
1.9158	0.991883
-0.126365	-2.08421
-1.18616	0.93053
-0.671957	-0.674016
0.322531	-1.63611
-2.09373	0.844134
-0.0423855	1.08262
-0.00205032	1.14692
0.235836	-0.190818
-0.212667	1.03223
1.05744	1.32767
1.20502	0.827959
2.05339	-0.72074
0.814475	1.07716
0.781213	1.07987
1.7139	0.609624
2.09302	0.384214
0.75763	-0.585316
0.923437	-0.0575844
-1.42493	-0.662604
0.21061	-2.49078
0.990571	0.790819
-0.0612152	1.29733
2.39263	0.525022
1.53616	1.2444
1.93072	0.81888
-0.440483	0.348821
-1.05188	-1.21854
-0.387625	0.360859
0.59395	-0.326427
1.18754	1.73017
-0.399216	0.745918
1.68074	2.16408
3.37273	1.17985
-0.388458	-1.02848
-2.08027	-2.86118
0.825696	0.296789
1.60992	1.05933
-0.481127	-1.16378
-0.0657123	-2.19935
2.05821	0.0772033
-3.19985	-2.31443
0.120171	1.20694
-0.59555	-1.54449
0.624304	1.14313
-1.0685	-1.24054
0.527846	0.510049
0.579374	0.909856
0.759327	2.63965
-0.33792	0.449344
-1.3068	0.150214
-0.265613	-0.0479791
-0.449898	-0.176664
1.31668	-1.33803
-1.48481	-1.43918
0.622644	-1.17584
-1.82426	-1.77332
1.01619	-0.431257
-1.0016	0.188153
-0.259672	-2.09259
-0.739868	0.540662
-1.05567	1.64085
2.33498	-1.2506
-0.930572	-1.00677
2.1986	-0.368657
-1.24168	-1.35705
1.03138	1.78143
1.38283	-1.44048
1.06891	0.972334
-0.4491	-0.0955415
0.722709	-0.786703
1.17695	-2.79905
0.730806	0.313071
0.505588	-1.4502
0.0144343	-1.10977
1.03245	-0.809141
-1.03673	-0.0604194
-0.109489	1.06757
0.715223	2.06835
-1.88118	-0.0747986
-0.42871	-0.360071
-1.5047	-0.387485
0.610167	2.90571
1.41536	0.782687
-0.536886	0.844216
1.34244	-1.47505
0.00618532	1.05506
1.30688	-1.65373
0.601912	-0.501538
1.61361	-0.27804
-2.22783	-1.66782
-1.49914	1.09951
0.472527	0.400866
-0.266771	0.952299
0.015715	0.230193
2.19457	2.26906
0.550971	-0.41918
-1.97039	-0.629689
-1.53503	-1.124
3.15044	2.18304
1.59028	2.02985
0.320091	-0.100442
-0.716479	-0.733977
-1.49538	-1.53145
1.95405	-0.148513
-1.21177	-1.54654
-1.76286	-2.61709
-1.23028	-2.03594
-1.05841	-0.999893
-1.0866	-2.70376
0.250485	-1.21926
-1.49344	-0.134468
-0.971931	1.44866
-1.19132	-2.56368
0.745087	1.46161
1.6247	-1.68028
-1.92761	1.88018
0.142756	-0.240129
0.98259	0.110618
1.37409	-0.463734
2.75235	-0.211535
-1.55686	0.216535
1.35144	-2.2066
1.29036	0.922318
0.28051	1.41884
0.807984	-1.39603
1.03609	0.909588
1.9788	2.36186
0.974625	-0.934563
0.555625	-1.48177
2.24565	1.43731
-0.472323	0.877494
-1.40688	-1.73756
2.3638	1.06872
1.20599	2.43974
0.0806119	-0.629109
0.0101847	1.88509
-1.20466	-0.632454
0.345915	-0.149459
0.766188	2.44535
-0.187703	-0.545228
1.26258	1.79294
0.116944	1.91962
0.235414	0.228297
2.19813	-0.137374
-0.851454	-0.151459
1.4171	1.60185
0.570246	0.287906
0.798459	1.48572
-0.659785	-0.870072
0.32284	-0.43474
0.379818	1.476
-1.89171	0.822138
3.09945	1.58842
0.955505	0.596427
0.299933	-0.191446
1.14589	-1.9168
-0.438379	-2.71317
-0.314755	1.04365
-0.893011	-0.368377
-2.61936	-2.27417
2.73169	0.417316
-0.0354687	-1.76459
0.928869	-1.60808
-0.627239	2.86577
-2.68349	0.736486
-1.42958	0.403218
-0.850906	-0.48418
-1.89392	0.388417
0.691012	-2.21499
-0.599856	-0.330724
0.789598	0.939714
0.308298	1.53415
-0.487561	-1.07014
-0.743642	0.0563298
-2.71467	-1.54039
1.57892	-0.573799
0.25545	-0.379168
1.0709	2.82356
0.783115	-2.64972
0.633004	-1.61774
0.675071	-0.510442
-0.0258754	1.8001
0.995513	1.31603
-0.00684179	2.66824
-0.792984	1.88906
-1.80956	1.5648
1.04768	1.47942
3.0628	-0.361993
1.01038	-0.830093
1.77337	-1.05337
-0.200048	0.600629
-1.97742	0.471744
-0.241595	-2.77262
1.28186	2.83833
2.15473	2.75736
1.07078	1.63728
0.0437924	1.11687
0.320124	1.21609
3.0003	1.07142
1.2658	-0.0647858
-0.966065	0.354469
2.20194	-0.475742
0.813211	1.50008
0.798884	0.863922
-0.531344	0.0244217
0.596903	0.582063
1.21834	1.12939
-0.606238	-0.261113
1.1111	0.835641
0.556787	1.92901
-0.29303	-0.183242
0.467727	-1.93752
-0.549969	0.783072
2.44418	-0.801561
-1.43872	0.0445898
-1.08078	-0.368733
-0.0269306	-0.964121
-0.153695	0.00799864
1.64857	1.03075
0.428328	0.61306
-2.79718	-2.06298
-0.209055	0.828988
1.29684	1.74134
0.350671	-1.32657
0.398944	-0.894149
-1.28048	0.429016
2.67618	-0.185559
-0.423723	0.648955
1.00644	0.710767
0.441355	1.18748
-0.887618	1.07321
-1.34401	0.0900281
-0.652932	0.477874
-0.791117	1.16948
-3.29207	-1.82608
0.0729398	2.05465
-2.03725	-0.98647
0.319588	0.535008
0.00514157	-0.677247
1.46811	-0.330053
0.809237	0.792212
-1.70271	0.358132
0.849448	1.42958
1.20439	0.664508
-0.633823	-1.41081
2.1872	0.273498
-1.35986	0.100828
-1.07669	0.0591206
0.389183	0.0147368
0.253861	-0.843897
0.539415	1.31056
-1.15528	0.444696
0.807556	0.383724
-1.19416	-1.60165
0.412575	-0.449033
0.622154	0.696195
-2.46986	-1.41335
0.141176	0.711771
0.863603	1.93451
2.59915	0.131302
-1.25725	0.87464
-1.50478	-2.65759
2.06475	2.80226
0.0499194	2.44628
0.310961	-1.251
-0.957899	0.557888
-0.709101	0.51621
1.29791	1.57013
-2.32346	-1.77504
0.342126	-1.24695
0.656138	0.449643
1.61547	-0.61094
1.03209	1.38426
1.52207	0.265315
0.220632	1.24035
-1.84708	0.839453
0.947443	1.65745
0.467403	1.94384
-0.266735	-1.45952
0.794776	1.42632
-0.741134	-0.455124
1.91605	0.32589
-1.81441	-0.694193
1.73436	1.69443
-0.386403	-0.665685
-1.98245	-0.137948
0.307506	0.897364
-1.22747	1.94189
2.21063	-1.28267
3.0421	1.60163
0.773505	-0.999836
0.973149	-1.57322
-2.0402	-1.66647
-0.576696	-0.211431
-0.526562	1.4887
0.663579	0.295831
2.30947	0.0438007
-0.182149	1.30604
-0.170409	1.71104
0.449296	-0.207513
2.73597	0.411465
0.303649	-2.25674
-1.54248	-0.735276
2.4474	1.48456
-0.192038	-0.924995
-0.628279	0.609757
2.40649	-1.41243
1.99982	1.20904
0.338983	0.572304
0.98914	-0.56574
-0.411658	-1.41426
-0.397533	-0.582369
0.942971	1.93298
-0.952748	1.19749
-1.60616	-1.27447
-2.63165	-2.58337
-2.05091	-0.453471
-0.230398	1.7502
0.39223	0.579607
-0.31369	0.257924
2.21348	1.74196
-2.4879	-0.703005
-0.875867	-2.11337
-2.596	-0.861422
0.478355	-0.14534
1.3744	0.500817
0.258544	-1.03399
0.543862	0.786538
-1.50214	0.0159537
0.815935	0.333676
0.309849	-0.298712
0.328139	-0.931697
0.318247	0.244088
-1.09053	0.471633
0.732804	-1.05622
-0.716355	-1.43733
0.574245	-0.374086
-1.29259	-1.01928
-0.479253	0.456532
0.915658	1.14173
-1.55209	-2.28593
2.22587	1.28126
1.74213	0.878813
1.07655	0.284438
1.07479	0.180823
-1.1422	1.32792
0.0519884	0.991772
-0.254757	1.18111
0.79036	1.64337
1.84979	0.294043
-1.84962	-0.502623
-1.97302	-1.34447
2.30673	0.786136
1.53375	-1.35009
0.409299	1.02369
0.125408	0.519188
0.118502	0.516602
-1.18956	-0.534875
-1.35374	-2.79754
1.13758	-0.277304
-2.01022	-0.531993
-0.142809	-0.156527
-0.0551869	-2.53284
2.30068	0.75805
0.674564	0.461937
-0.507622	0.660994
0.192744	-1.23555
-0.416522	-0.0181882
-1.273	-1.60531
-0.724885	-2.80432
1.08286	-0.371601
2.34882	2.18144
-1.04947	0.354452
1.13369	0.630134
0.379834	-1.22809
-0.0201288	0.274563
-1.07857	-0.732488
-1.11282	0.15594
2.47198	1.6465
0.886236	2.22922
1.18302	-0.440413
-0.315637	0.0470184
-0.0692859	2.44136
2.35385	2.93067
0.678653	1.15896
-0.194398	1.09052
-2.55335	0.327984
0.0971712	-1.61863
-0.431268	1.66104
-2.18932	-1.10154
0.68358	0.717734
-2.36553	-1.7279
-0.811927	2.39669
0.0274441	1.85123
0.441243	-2.53254
-0.0335173	1.27647
0.0802745	1.04724
1.38006	-1.45176
0.527318	0.272585
1.21642	1.81403
0.688775	-1.61352
0.58586	2.07965
1.24531	0.288379
1.16307	0.960024
0.252068	-1.70237
0.0247211	1.15253
-1.0881	-0.837531
0.127844	0.681952
-0.863474	2.41053
1.165	0.45338
-1.46823	0.00694436
-0.449185	-0.274114
1.60436	-1.0113
1.01071	0.764169
0.899562	-0.201533
0.295185	-1.00909
-0.0307272	-0.266616
1.96301	-1.17741
-0.499162	-0.277127
-1.95627	0.341053
0.47726	-0.782444
-0.621349	-0.762014
1.621	0.686324
-1.1889	-0.0157636
-0.559801	1.48429
-0.384858	-0.311967
0.159156	0.247955
1.8012	0.973786
0.894711	-0.235033
-1.91393	-1.17728
-2.01724	-0.419464
-0.719596	-1.13998
0.00865053	-1.79901
2.45768	0.411647
2.00564	1.82089
0.88768	0.907643
-0.429324	-0.789312
-2.03179	0.481855
-0.430959	0.176216
0.811853	2.05358
0.870562	-0.126159
2.79703	0.923168
1.90189	-0.798488
1.06633	1.72076
-0.519267	1.07128
-0.581393	-2.11742
-1.09689	-0.763843
-0.191133	0.0706567
1.35932	-0.988805
-0.8454	-2.19487
0.606564	1.56055
-0.396581	0.572939
0.571416	0.948445
-0.0356796	0.924271
-1.12785	0.278058
-1.55685	-0.0405069
-1.26097	1.54505
-0.353711	-2.71578
0.918249	2.28812
0.252076	-0.716144
0.107607	-1.82492
0.464873	-0.110371
-0.438601	-0.759111
0.726068	2.29421
1.1891	0.442066
-0.316451	0.46686
-0.145143	1.82614
1.50771	1.79708
-1.5481	-1.15983
-0.862109	-0.375647
-0.425885	-1.08915
-2.48558	0.660925
-0.526429	0.981
-2.21628	0.659006
-1.17367	0.606839
-0.93825	0.122255
-1.35027	-1.77434
0.537896	-0.746109
0.716085	1.13178
-1.59915	-2.25483
0.159707	0.15991
1.53845	-0.115112
-1.74927	-0.874015
0.678671	1.05256
-1.02389	-0.729107
-1.66689	0.0792242
0.112375	-1.13149
0.279024	-1.17434
-2.77502	-1.39669
-0.770815	0.387158
0.431787	-0.26518
-1.89196	-0.358295
1.10334	-2.10725
-0.371161	-1.91751
1.20842	-2.40109
-0.768033	-0.696299
1.50911	0.6173
0.246235	-0.280229
-0.962124	0.0047963
-0.0415833	-1.03964
0.966114	-0.771994
-0.980044	-2.59703
-1.86168	-1.41154
-0.638187	-0.206881
0.408952	1.26704
-2.45583	0.419942
1.57085	1.70075
-0.312432	-1.32733
-0.0465023	-0.890089
-0.933209	-0.876283
0.833095	-0.572458
0.51391	-0.67066
2.10904	-1.82505
0.0638772	-2.84429
-0.834624	0.360374
0.669645	-0.51651
0.0634636	-1.17992
0.531916	-1.03799
0.0546598	0.414486
2.16824	1.08467
0.361749	-0.0821165
-1.70871	-0.852689
-0.264298	0.529643
-0.905913	0.7534
1.66676	1.61788
-0.227222	0.265168
1.34913	-0.0772671
0.201148	-0.29021
0.233519	-1.83955
1.97946	-0.047988
-0.837859	-0.671179
0.0173949	-0.250731
-1.63545	-0.260253
-0.898275	0.429728
0.852288	0.582245
0.916774	-0.591407
-1.36952	-1.30011
2.49319	2.02493
-1.09885	-0.292507
-0.605637	0.280037
-0.584825	-2.40617
0.205889	-1.68848
0.461902	-0.932088
-0.434345	-0.494176
-0.719809	-1.30706
-1.55986	-1.76322
-0.920549	-1.27537
-1.1614	1.06593
0.714308	-0.506145
0.158333	-1.5228
0.439371	-1.72452
0.113664	-0.494748
0.714178	1.85733
-1.11423	-2.61971
-0.325379	0.898055
0.247529	0.152639
1.58511	-0.50687
1.26443	2.10259
1.01928	0.582039
0.553807	-1.7449
-1.41024	-0.525988
0.202312	0.362726
-2.66493	-1.37921
1.79717	1.86809
-0.332015	-0.194579
1.37422	2.72036
0.994904	1.52098
1.05311	0.565788
0.628604	-0.926295
-0.889048	-0.350996
0.195245	1.62029
1.6077	-1.32418
1.00877	0.688752
1.12082	-0.558154
2.39716	0.839635
-2.12252	1.96187
1.91858	0.0825439
0.951832	1.34227
0.587191	-1.44766
3.09674	2.79208
0.922481	-2.33227
0.0970067	-2.81326
-1.72256	-0.0266219
-1.21499	-2.27387
-2.93008	-1.08068
1.08465	-0.284917
2.64178	-1.24855
1.02905	2.30451
1.63066	-1.19004
-0.455299	1.69997
2.26377	1.42452
-0.736652	-2.17816
0.804547	0.601567
0.555387	0.0984364
-0.485325	-0.21344
-1.94292	-1.779
0.356309	-0.856303
0.918492	-0.624442
0.102184	-0.827185
-0.453938	-0.51519
-1.09624	-0.533941
0.875522	-0.608862
-1.67671	-0.623082
0.750463	2.82148
-0.532484	2.51543
0.316001	0.722054
-1.63847	2.03138
-1.48642	-0.689854
-0.588541	-0.526828
0.649419	-0.323532
2.06391	-1.38915
0.161113	0.362438
2.06381	-0.414773
0.484003	-2.21686
-1.27678	-1.36357
-1.73268	-1.81329
2.19992	0.277223
0.882717	1.99231
-0.369091	-1.48718
1.04521	0.0353891
-1.64643	-0.469678
2.17978	2.29722
1.60796	0.0195021
0.369055	0.934107
-1.43083	1.82836
2.26002	0.95864
1.44811	-2.15073
0.704856	-2.39017
1.20341	0.128605
-0.012999	-1.80279
-1.08765	-0.294253
-2.53796	-1.55059
1.09221	1.80406
-2.95416	-2.21842
3.1752	1.74933
-0.283264	2.0023
2.62568	2.18492
0.0332877	1.41063
1.24508	1.23398
1.00866	0.33427
1.11066	-0.426913
0.944625	0.678854
0.425126	0.644377
1.46828	1.35006
1.27484	-0.646441
0.772592	-1.04104
1.0898	-0.468195
-0.165541	-1.98892
1.6417	0.843006
-1.00624	0.37125
0.604769	1.1323
-3.16814	-0.539306
-1.65244	-0.235737
0.492915	0.807974
0.492499	0.284548
-0.573832	-1.35011
2.34562	2.83932
-2.84733	-0.0651204
1.54097	0.788995
-0.0284735	-1.73466
1.34612	-0.836499
-0.930821	-1.31681
0.354767	-0.0303752
-0.113899	-0.172455
1.79101	-1.63952
-0.324487	2.37043
-3.02895	-1.96383
-1.21181	-0.525823
1.53656	2.16144
1.82727	-0.727878
-2.19008	-2.12713
0.0827172	-2.26218
-0.670289	0.864595
-0.458528	-0.657733
0.912857	0.691334
3.01564	0.379231
-0.290243	-0.596904
-1.40411	-0.835739
-0.151112	-0.607519
-1.38576	0.727875
-1.3648	1.79647
-1.52686	-2.04868
1.23608	2.44515
-0.542676	-0.892837
-0.683791	1.54
1.09083	-0.356562
0.528181	-0.191038
-0.212115	-0.246946
-0.716519	1.03571
0.33541	0.679981
0.417741	-0.135471
0.287114	0.567736
-0.35809	0.0857737
1.04353	1.11071
-2.10068	1.61074
-1.09802	-1.76946
1.44897	0.985507
0.596673	0.506685
1.11343	2.19997
-0.119164	-1.04256
1.33891	1.09207
0.168464	-1.84252
-0.0505995	0.791618
-2.24561	-0.326122
1.70738	0.293195
1.06489	-0.225387
-1.04734	-2.2261
-0.553476	-2.21273
1.0284	0.585387
-0.570143	1.8044
0.454179	2.5325
1.96961	-1.78707
-0.711276	0.00483396
0.0620921	-0.0218178
-1.0049	-1.76659
2.681	-0.891027
-1.15728	1.54915
-0.0849936	0.460512
0.893514	1.54952
-1.56564	-1.76667
1.09551	-0.325918
0.760037	-1.21539
-0.692119	0.682711
1.67524	-0.868899
1.5338	-0.210534
0.202051	2.82699
1.79869	2.25036
-0.27977	-1.1523
0.565042	2.07381
1.58897	-2.09261
-0.36202	-0.246421
1.23187	1.2216
-1.3247	-0.6969
-0.414779	-0.238479
1.72755	1.85412
2.67284	-0.107525
1.77567	1.67299
-2.13781	-1.85765
2.76164	-0.679122
-2.02225	1.2199
0.49265	2.12236
-0.380553	0.526046
-0.767562	1.08444
0.157134	2.26613
2.76246	2.50602
0.649644	2.56586
1.14029	-0.905557
1.03665	-1.22516
1.35926	-0.378444
-0.11979	0.903292
1.67041	0.160059
0.585946	2.01917
-1.00499	-0.36641
-0.640651	-0.251698
1.00628	0.459911
0.230479	2.53083
1.91812	1.59679
1.75	2.53622
0.793021	2.39586
1.27976	0.333966
1.31262	1.22801
-1.95235	0.7993
-1.89523	-1.50718
2.6935	1.13226
1.15153	-0.383742
-2.40579	1.5775
0.223965	-1.3351
-0.187526	-0.723997
2.55002	2.04998
-2.74367	0.0867687
0.207755	-0.279317
0.510701	-0.0843549
-0.129575	1.47085
2.96521	0.436093
1.55258	0.401607
-1.4426	-0.775974
-0.119802	1.24277
-2.3907	0.461209
-1.91947	0.985502
-2.10004	-0.506093
-1.05132	-0.285915
-1.46114	0.0239415
0.841102	0.765812
-0.975393	-0.630926
-1.55289	-1.01725
0.440493	2.11085
1.03651	1.32537
-0.660741	-1.82331
0.107329	1.41958
0.887513	-1.77232
-1.1774	0.195388
1.37852	-0.995853
-0.426329	-0.603355
0.439209	2.85977
1.03193	-1.20715
-1.89949	0.794193
-0.378975	0.936867
0.886946	1.09073
1.20913	0.991721
1.02432	-0.667529
-0.151785	0.0864062
0.807552	-0.402508
0.23647	1.09288
1.44908	2.01825
1.90148	2.21125
-0.87459	-0.729171
-1.39654	-0.703789
-0.685331	1.1045
1.19165	1.03175
0.133294	0.362348
2.15091	0.063533
2.74035	-0.543735
1.67402	1.32396
2.42072	-1.01913
-0.518038	-0.819221
-1.64783	-1.90794
0.130907	0.542448
1.21761	2.22002
1.69282	0.53704
0.481472	-1.14596
-0.631496	-2.88331
-0.760053	0.775303
1.49444	-0.865882
1.53779	2.09233
-0.244257	-0.387593
1.77342	0.64928
-1.20615	-0.880655
2.13044	2.09409
2.41759	-0.49641
-0.792954	-1.42599
-1.47907	-2.57227
0.608751	-0.242793
0.722118	-2.02118
-1.31554	-0.0586291
0.68004	0.460847
-1.0309	-0.105881
2.08847	1.2212
-0.628425	0.926238
-1.0009	-1.83223
1.12251	-0.743926
1.6931	1.48175
2.23159	-0.963236
0.526538	1.79468
0.432427	-1.32659
-0.67572	0.215763
-1.44388	1.2815
1.92676	1.30072
0.880483	2.25456
-1.34941	-1.02805
1.21911	1.26476
-0.0163454	-2.07228
-1.54704	-0.781187
-1.14388	0.0657235
-1.5295	-0.586774
-0.787518	0.596903
-3.16068	-0.770083
0.116284	-1.96273
-1.39335	-2.03944
0.671018	-0.505153
0.71385	1.01127
0.684696	0.673532
0.892422	-0.237433
0.252172	-2.13051
-0.922685	-2.34079
1.43308	-1.16955
-0.710855	2.14109
0.967923	0.907939
1.77245	1.4757
2.13788	1.70062
1.66204	1.76856
1.10307	-0.526544
-1.92704	-0.283763
0.888379	-1.24707
-0.622836	-1.61957
1.30255	-1.92567
-0.276679	-1.9251
1.23466	-0.292067
1.69796	0.165182
-0.625867	1.20101
0.135999	0.311863
-0.982664	0.719691
-0.548606	-0.224329
-0.172937	0.887127
0.0486669	-0.943487
2.21926	0.118596
-1.4244	-0.734282
0.219745	1.49393
1.25932	-1.28366
0.968075	-1.45748
-0.272792	1.15778
-0.0198633	-2.50978
1.10006	-0.801623
-0.74904	-2.00487
2.62557	0.639842
-0.632544	-1.05821
1.72738	-0.755715
0.420744	-1.10017
-0.634593	0.0269977
-0.557102	-0.0349706
0.88702	0.482425
-1.84563	-1.0606
0.1784	0.961088
0.263849	0.836172
-3.00323	0.610709
1.89387	1.43637
-3.07024	-1.54072
-1.6223	-1.07925
1.75278	-0.621049
-1.78988	2.39787
0.381445	-0.682679
-0.255541	0.65185
1.51744	1.50617
-1.54285	-1.0886
0.899001	0.309445
0.831595	1.72919
-0.908913	-0.134939
0.275437	1.77135
0.694688	1.49523
1.27963	0.0797195
0.952588	-0.765793
2.56246	1.35751
-0.456176	0.225886
0.783712	-1.28998
-0.464787	-1.82464
-1.21021	1.32679
-0.0511799	0.301905
0.424842	0.595498
-0.676345	1.44069
-0.145955	0.887872
1.7199	0.915983
0.285679	2.45326
0.164877	0.909979
-0.501266	1.25367
1.69682	0.923926
-1.29306	-1.87264
0.380801	0.0518014
1.49814	1.85896
-0.307036	1.78151
0.00752913	0.208778
0.480984	0.189209
0.5424	0.738436
1.52116	0.320388
1.86294	1.86516
0.092323	0.278997
0.689241	1.98307
-0.498777	1.0537
-1.12545	1.14644
-0.646505	0.64004
-0.331209	1.38055
0.281469	2.22227
1.25484	-1.31042
0.882755	0.122581
0.510272	-0.210825
-1.08208	-0.265437
-1.81548	0.361304
0.151821	1.18463
-0.418652	-0.596537
-0.605634	1.24454
1.68729	-2.14413
1.30018	-0.701365
-0.367964	0.805773
3.31177	1.25708
-0.429307	1.73901
-0.582191	0.242875
-0.316761	1.55172
0.4303	0.694975
-0.709005	0.192112
0.340454	-2.05257
-1.05992	-0.137469
-1.03872	1.39061
0.103624	1.65271
-0.930829	2.30673
-1.30519	-1.50032
-0.503753	-0.420011
-0.0987172	0.907274
0.654956	0.880616
0.984926	1.73081
0.445182	0.666798
0.0906334	0.642792
1.90657	1.54079
1.02928	0.524916
0.331402	1.6022
1.15058	0.497188
1.58907	-1.08687
0.0899846	0.716766
-0.430948	0.752661
-0.222794	1.9498
0.167417	1.84501
2.80287	1.54901
0.651713	0.175147
0.0111498	1.10097
1.31876	2.1429
0.103738	-0.414614
-2.02196	0.593817
1.16281	0.0716622
-0.0994474	-1.71599
-1.38073	0.325026
2.21958	2.42733
1.21358	2.37229
-0.193064	0.380766
0.31793	0.612275
0.25599	0.233645
0.594304	0.154325
0.849749	0.65416
0.954412	2.38554
-1.31738	-1.71339
-0.216631	-1.03051
1.2751	1.3498
-2.46191	2.22459
-0.828797	-0.642154
-0.554047	-0.832935
0.348222	1.33126
-1.37521	0.533572
-0.401745	-1.05986
0.47605	-0.132699
-0.354849	0.158611
-0.0592099	-0.445146
0.926514	0.176227
-0.224637	0.0349221
2.99538	-0.342698
0.914795	-2.15869
1.62605	-1.38103
2.17781	-0.475951
1.73714	-0.474363
0.972579	2.73342
0.94649	2.01745
-1.04407	0.548945
0.109683	0.980262
2.20825	1.31177
0.233054	0.712197
0.976772	1.97312
-1.26637	0.874386
0.318469	1.40238
-1.34772	-0.246379
1.22213	2.56201
1.3363	-0.0887795
2.02509	2.52515
-1.38071	0.619803
-0.185028	0.00217221
-0.121669	-0.222997
2.63639	1.31975
-0.964688	-0.818987
0.897177	1.47598
1.07458	1.81651
-0.903398	-0.292352
0.506133	2.05025
0.800082	2.62908
0.575913	0.854902
0.892528	0.036447
0.298051	-1.59933
-0.0530701	0.555476
1.73399	1.73536
0.487207	1.89296
0.762288	0.890302
-0.484333	1.00322
0.741235	1.35503
0.72648	0.938497
-2.38836	-1.37337
2.51886	0.560344
1.66558	-0.328756
0.231575	2.53275
0.551215	2.88067
-0.371438	1.18562
0.57194	0.421735
-2.64764	1.09527
0.575528	-1.27613
1.15505	1.65467
-0.816821	0.431492
-0.709592	0.029764
-0.72031	0.561678
0.000319508	1.25132
1.43253	1.22677
1.38378	1.74799
-0.38605	0.0807889
-0.831383	-0.494843
-1.23039	2.30024
-1.3408	-0.40908
0.274633	-0.0302562
1.27783	-1.99277
-0.384542	0.654938
-0.245326	0.841286
-0.215724	0.29294
-0.591246	-0.558392
0.31749	0.189028
-0.479562	-0.719462
1.71227	-0.709263
0.873226	0.691122
-0.856927	0.109227
0.733409	1.28607
0.71215	1.29971
1.51311	-0.3553
-0.107567	0.35316
-0.57971	2.2315
0.408572	0.0495421
-0.684546	0.957001
-1.30809	-0.171538
-2.28678	0.485066
2.24001	0.767324
0.996834	-0.47469
-0.96957	0.0244507
-0.429633	0.257869
-1.1863	-0.697297
-0.863174	-0.0841105
-0.998456	-0.0312171
2.64003	0.752841
1.8796	1.90404
1.0984	0.193202
-2.0356	-2.92836
-3.18164	-1.11221
1.70498	2.78682
0.706794	0.397833
-0.2852	-1.26137
-0.230864	-0.295831
0.663385	1.51849
0.525519	2.79036
0.172242	-1.84246
-1.54884	-1.73447
-1.66094	-2.18108
0.978036	-1.58416
0.701547	-1.00734
1.03281	0.96342
1.27983	-0.81574
1.66103	-0.246608
1.45342	-1.38203
-0.152272	0.85877
0.880939	0.28689
-2.01046	-0.329132
-0.312447	-0.931229
-0.585427	0.469161
1.87166	-2.08051
-1.25223	-0.901531
1.18598	0.828391
1.63578	1.33612
-1.63211	0.458101
0.0459743	-0.868751
2.46074	0.886107
1.88442	0.526756
2.02094	1.61108
0.467521	-0.53408
-0.570831	-1.55439
0.518065	-1.01803
-0.325582	-0.820943
0.091815	-0.91643
0.509708	0.554189
1.47001	1.04614
2.23111	-2.77329
1.17562	-2.0359
0.103576	1.17939
2.26069	0.82043
-1.02294	-1.14163
-0.59159	-0.0248157
-0.147203	-1.18846
-0.0372962	1.42246
-0.6117	2.40382
-0.389586	-1.42136
-0.278449	-0.50026
1.70765	1.61221
-2.3661	1.76491
0.499969	-0.361299
0.823028	-0.293233
2.33708	1.05281
0.423512	-0.0966397
0.801884	-0.0967144
0.289401	0.388277
-0.182131	-0.544022
-0.463227	-2.20858
-0.322842	2.28727
0.608852	0.87084
0.830033	-1.81726
1.04872	0.255455
1.20421	-1.12533
-0.401766	1.40207
1.45902	0.87489
0.122685	-1.65648
1.55414	-1.19485
1.08382	-0.968629
1.32098	2.13342
-1.4379	0.897686
1.47569	-0.0334967
-0.805322	-1.62707
0.524526	-0.0656049
0.0989734	0.805062
0.841034	-2.48548
1.93358	1.62258
1.08867	1.11663
2.74394	0.72745
-0.320949	-0.492413
2.04545	1.92825
0.613629	1.66537
0.210684	1.69887
3.37381	1.36312
-0.242041	1.56458
1.05683	0.373205
-1.35076	1.07442
-2.71727	-2.03698
-1.03758	0.497322
1.50127	0.0658388
-1.83406	0.207089
-0.677822	0.492843
1.15765	-0.100897
-1.81524	-1.01592
1.24254	-0.806631
0.258029	-1.85313
1.50939	0.929797
-2.41534	-0.298603
-1.24373	0.784222
-0.814472	-1.53554
-1.83139	1.26522
-1.29029	0.0717056
-0.289362	0.637925
0.088538	1.62263
2.37512	1.14692
0.736178	1.48689
0.365939	0.739369
2.69021	1.2918
0.857741	-0.801694
0.0525435	-1.82063
1.17586	0.107662
1.46378	0.705314
-0.0620166	-0.553468
1.2996	1.98007
0.809145	-0.109532
0.207829	-0.833523
-0.781175	2.24355
0.602911	1.22463
-0.0233118	-0.187132
-0.279244	1.25898
0.0732388	-1.58209
0.576472	1.26815
0.990846	1.34349
-2.26677	-0.35873
1.75565	0.966389
0.879079	0.598709
0.156701	0.887939
1.78705	0.813452
-0.0808202	1.9785
-0.0957412	0.229728
-2.09501	0.162924
0.278058	0.863622
3.16357	1.992
-0.986861	-0.910567
1.71835	1.61355
2.86313	0.188785
-1.88869	0.371395
0.276202	-0.406931
1.35105	1.70488
0.889462	1.78731
0.448378	-1.87019
0.238397	-0.255247
0.38846	-0.248696
0.370668	-0.684259
-2.61836	0.896908
-0.65967	0.25266
1.48453	0.433629
2.59374	1.93674
1.78025	-1.61454
1.06246	2.02886
0.99203	0.20478
0.0596355	-0.45319
-0.1386	-1.07302
-1.10615	-0.789921
-2.39637	-0.683398
-3.15964	-2.15096
2.74163	2.44165
-0.212231	2.2045
2.90337	2.37524
-0.904391	-0.168442
0.534157	-0.642907
-0.80696	0.0662391
0.91062	1.03272
1.09047	2.45426
1.2039	1.64312
-0.0614536	1.8038
1.95928	-0.207195
1.38377	-0.303405
0.613185	1.68082
0.285882	2.64202
0.467319	0.942075
-0.044873	0.737522
-2.02316	-1.67
1.05672	0.559406
0.53342	-1.98449
0.0115834	-0.321523
0.859765	-0.081771
1.38069	1.12177
1.64114	0.692211
-0.7598	-2.09087
1.17296	0.672953
-2.89551	-1.89084
0.390318	-1.21293
-0.652296	-0.980811
0.34276	-0.429787
-0.859515	-0.0312173
1.53293	-1.87753
2.19311	-2.22364
-0.198586	0.0682898
-2.10157	-1.37098
0.71795	-1.08423
1.32386	0.100439
0.951771	-0.511685
1.09067	-1.07201
0.724508	-2.41733
1.19481	-0.729068
1.69598	-0.682726
-0.718559	-0.538887
-0.115246	-0.25633
0.550306	0.631293
-2.55546	0.215249
1.14217	0.0374492
1.04962	1.9963
0.913659	0.396617
-2.37917	-2.11619
-1.18611	-1.08038
-2.22187	0.466318
-1.00285	0.00674703
-1.07121	1.16938
-1.91146	-0.0402369
-0.903829	0.914789
0.10014	-1.48292
1.41785	2.172
0.943889	-1.79591
0.280807	-1.99767
-0.465977	0.476129
0.723568	1.27069
1.59137	2.29741
1.82357	1.48364
0.770987	0.351189
1.29654	1.81527
1.89319	1.73296
-0.390309	1.42793
0.541766	1.43782
1.37927	-0.740421
1.78429	-0.0654659
-0.410635	0.0646823
1.03257	0.0532774
0.331286	0.331124
-0.439867	0.74757
-0.800383	-0.278054
-2.65866	0.0388528
0.989671	0.43439
0.857392	-1.56143
0.725817	1.0581
-1.8781	0.604738
-0.109231	0.33054
2.33024	2.77116
3.37113	0.384773
1.25136	1.30242
1.63048	0.907978
-0.290515	1.1493
0.828136	1.02433
-0.0934467	-2.49651
-0.263079	0.857017
2.61758	2.16309
-1.19606	-2.39478
1.13553	0.818144
0.595424	1.35662
0.697192	0.494866
1.10395	-0.228124
-0.625757	0.309956
-0.716631	-1.30785
-0.449717	-1.81964
-1.85061	-0.324807
1.70017	2.07829
-1.31991	-0.541114
0.130626	-1.16906
2.1763	-0.268332
0.854293	1.05773
0.496776	0.811044
0.102435	-0.336669
-1.29361	-0.752273
1.24124	1.75189
1.23205	2.40181
1.35309	1.8591
-0.66875	0.100784
2.10215	2.18731
0.616139	-2.01725
1.03762	0.616413
0.82924	1.22332
0.231583	1.31262
0.404782	2.48758
-0.822589	1.25234
-0.934581	0.741719
-1.02099	0.309867
0.953716	2.08705
[truncated: 14,064 more rows]

## Sheet: Fig2e
zscore in males	zscore in females	significance
-0.00866781	-0.668097	neither
0.712374	-1.49541	neither
-0.612953	-1.46603	neither
0.923582	-1.30816	neither
0.795187	-0.375486	neither
-0.4002	-0.2152	neither
-0.544566	-1.74861	neither
0.474277	0.0769385	neither
-3.19676	-1.86212	neither
-2.53002	-2.68905	neither
-0.802896	-0.932984	neither
0.307071	-1.58697	neither
-2.2664	-1.92664	neither
1.55067	1.69756	neither
-0.375459	-0.41754	neither
-0.85386	-1.40925	neither
-1.24286	-1.01316	neither
-0.798845	-0.44597	neither
-0.0415775	0.946838	neither
-0.416387	-1.31192	neither
0.343779	-0.233409	neither
0.216634	1.14307	neither
-1.12577	-0.905681	neither
0.146911	2.04983	neither
1.42888	-0.076714	neither
-0.473645	-0.199374	neither
-0.911394	-1.89844	neither
0.658351	-1.85162	neither
-0.887944	-1.01356	neither
-2.01129	-2.24017	neither
1.75158	1.25998	neither
1.99575	1.46748	neither
0.140046	1.16016	neither
-0.0701911	0.532581	neither
-0.151698	-0.309595	neither
-1.30144	-1.51879	neither
-1.97885	-1.67542	neither
0.843405	2.60558	neither
-0.37792	0.0842849	neither
0.762484	0.145787	neither
-2.58543	-2.83977	neither
1.13179	2.76719	neither
-0.204731	0.37343	neither
1.0885	0.68748	neither
0.756277	1.23381	neither
0.53814	-0.552309	neither
2.0327	1.06846	neither
0.574701	-0.365885	neither
-1.83662	-2.47093	neither
-3.04706	0.743779	neither
0.764344	0.00958955	neither
2.28556	1.01273	neither
-0.101863	-1.39952	neither
-1.81705	0.129701	neither
1.47964	0.765178	neither
-0.417196	-0.9734	neither
-1.43809	-1.21624	neither
-0.299662	-0.86128	neither
-2.15836	-1.96085	neither
-1.42866	-1.40084	neither
-1.19138	-0.447669	neither
0.39611	2.36404	neither
1.32233	1.13343	neither
1.84053	-0.92389	neither
3.13816	0.362316	neither
-1.44133	-1.94063	neither
0.894103	-1.5966	neither
0.174514	-0.107836	neither
2.7554	1.75432	neither
-1.57997	0.197246	neither
-0.245567	0.859139	neither
-2.81274	-1.45318	neither
0.0436173	-2.25012	neither
-0.461958	-2.16215	neither
2.2016	0.470252	neither
1.02712	1.32007	neither
-1.79805	-1.44136	neither
-0.947847	0.344931	neither
1.56627	-0.390715	neither
-1.72189	-1.31992	neither
1.71703	0.254712	neither
0.555911	1.07103	neither
1.16436	-0.0745686	neither
0.47839	-0.210417	neither
0.656226	-1.43687	neither
1.06765	-0.507254	neither
0.770103	1.56124	neither
1.18463	2.00271	neither
0.347231	0.551936	neither
3.01674	0.233881	neither
0.653991	-0.622062	neither
-0.125358	-0.669552	neither
0.439982	1.98917	neither
0.960779	2.22063	neither
1.03788	0.581146	neither
-2.24629	-1.51115	neither
0.173409	-1.3638	neither
0.211453	-0.0866959	neither
1.13906	1.22168	neither
-0.130768	0.116712	neither
-1.76729	-0.891317	neither
-0.643849	-1.29397	neither
-0.600811	0.203755	neither
-1.86731	-0.993278	neither
-0.866198	-0.652021	neither
1.46486	-0.280686	neither
-1.36177	-1.11577	neither
2.2134	-0.279986	neither
-1.33818	-1.55996	neither
0.84693	0.970841	neither
-1.29614	-2.16254	neither
-0.771506	1.75199	neither
0.757597	-0.282102	neither
1.08227	0.262194	neither
0.219773	-0.962218	neither
-0.0875305	-0.993129	neither
1.17854	0.336287	neither
2.13904	-1.13807	neither
0.701667	2.03349	neither
-0.0356845	-0.253052	neither
0.186738	-0.331959	neither
-0.132434	0.384102	neither
1.34708	0.971333	neither
0.590005	2.05282	neither
0.899592	-0.563439	neither
1.3382	1.84737	neither
1.50928	1.38521	neither
2.08961	1.65386	neither
0.25923	0.0364028	neither
0.899849	-0.202436	neither
-2.47915	-1.8865	neither
-1.69549	-1.31182	neither
1.19306	0.613377	neither
0.815521	-0.024626	neither
1.3442	1.58067	neither
0.731556	-0.871149	neither
1.57713	1.16525	neither
0.369805	-0.714826	neither
0.153135	0.241734	neither
-1.99164	-0.553798	neither
-0.366719	0.214819	neither
0.647787	-0.913337	neither
0.374218	2.76251	neither
-0.195717	0.0962737	neither
0.186212	1.48175	neither
1.83223	0.84076	neither
-2.64682	-0.734407	neither
1.94059	0.993209	neither
-0.862719	0.491651	neither
-1.17568	-1.26561	neither
2.42008	0.393909	neither
-0.0998324	0.830422	neither
1.75912	0.776608	neither
0.513235	0.414927	neither
-0.667383	-1.21029	neither
0.385754	-0.439284	neither
-1.60094	-0.767263	neither
0.702509	1.61317	neither
-1.66062	-1.89569	neither
-0.891634	-2.72916	neither
0.3511	-0.315532	neither
-2.01606	0.862422	neither
-0.532009	1.03918	neither
1.65039	0.239008	neither
-1.5865	-2.74893	neither
0.526876	0.0246542	neither
-1.21127	-2.16377	neither
-0.476912	-1.16533	neither
-2.17752	-1.21018	neither
0.203171	-0.528014	neither
0.855084	1.83924	neither
-0.421814	0.794569	neither
1.51894	1.70002	neither
-0.951479	-1.80947	neither
-0.483921	-0.657962	neither
0.115283	-0.620041	neither
2.63539	1.90249	neither
-0.497402	1.00381	neither
0.26956	1.41622	neither
1.06342	0.315002	neither
2.28561	1.62999	neither
2.41063	0.950397	neither
-0.575246	-1.49428	neither
2.01065	2.20434	neither
0.0669236	0.518383	neither
1.49161	0.526022	neither
1.44548	0.79607	neither
0.98831	1.30149	neither
-0.37487	-1.63084	neither
-1.24541	0.263598	neither
2.54723	1.68792	neither
1.41134	-1.1296	neither
-0.73337	2.14862	neither
-1.48662	-1.57058	neither
0.726579	-0.667595	neither
-0.364279	1.06328	neither
0.196562	0.843878	neither
-0.0556942	-1.11761	neither
1.84236	1.01949	neither
-1.11741	-1.80392	neither
-1.23586	-0.482018	neither
0.487998	1.35748	neither
-0.606671	1.33441	neither
1.56295	0.789568	neither
-0.645652	-1.32187	neither
-1.90763	-1.64049	neither
1.35067	0.504525	neither
-1.40531	-0.862507	neither
1.37604	-0.0490231	neither
0.572797	-0.326859	neither
0.798401	2.20351	neither
1.04997	0.168705	neither
0.450386	0.499322	neither
-2.17852	-0.560134	neither
-1.50467	1.25104	neither
2.71984	1.09579	neither
-2.12526	-1.12527	neither
-0.906275	-0.936304	neither
1.4187	1.99526	neither
-1.35249	-1.61678	neither
1.73071	0.567517	neither
1.43829	0.467402	neither
0.822878	-0.490814	neither
-0.226585	-1.42838	neither
1.58089	-0.3797	neither
1.26153	0.0107812	neither
-1.12241	0.548014	neither
-2.0178	-1.72803	neither
-0.909698	-1.12138	neither
-0.551765	0.546506	neither
1.78329	0.0767145	neither
-1.00328	2.83971	neither
1.6155	0.274704	neither
-0.182515	-1.66634	neither
-0.456766	1.34117	neither
0.480138	1.19432	neither
-1.33161	0.161561	neither
-0.485569	-0.599764	neither
-0.176977	-0.203417	neither
0.705239	1.79168	neither
1.45965	0.48989	neither
0.0991216	1.8102	neither
2.30584	0.718954	neither
-1.70453	-1.1977	neither
2.14299	1.86452	neither
1.63222	-0.776237	neither
1.90257	-0.6422	neither
0.967132	-1.53841	neither
-1.25835	-0.175339	neither
-1.18651	-0.615577	neither
0.949668	0.759803	neither
0.294722	0.776595	neither
0.231409	0.555856	neither
-1.93187	-1.5244	neither
-1.43539	-1.51028	neither
1.50467	-0.340872	neither
1.60418	1.82005	neither
0.397381	-1.13386	neither
-0.593825	0.78189	neither
0.678032	1.20093	neither
-1.83431	-0.940502	neither
-0.22928	-1.43713	neither
-1.19573	-0.940261	neither
2.56099	0.52812	neither
-1.49697	-1.46359	neither
-0.713733	0.475664	neither
-0.464438	-1.8569	neither
2.51091	-0.393634	neither
-0.724904	0.00829059	neither
1.03016	0.696277	neither
1.5692	0.177041	neither
0.161019	-0.445874	neither
-0.277614	0.406982	neither
2.28451	0.458346	neither
-0.745167	-0.519862	neither
-1.79544	-0.617338	neither
-0.791298	-0.938663	neither
0.0600747	-1.58039	neither
-1.87482	-2.92434	neither
1.06865	1.94508	neither
0.657665	-0.966399	neither
-1.69524	-1.55997	neither
1.33532	0.00286059	neither
0.350732	-0.286553	neither
0.216626	-0.569431	neither
1.11626	1.41886	neither
1.54015	-0.524435	neither
-0.155008	-0.776426	neither
1.6742	2.26152	neither
0.701722	1.15693	neither
-0.205594	-1.29944	neither
3.06109	1.35685	neither
-1.12195	-1.68421	neither
-1.46828	-2.39996	neither
0.805704	-0.310279	neither
-0.576152	-1.53341	neither
-0.635411	-0.672567	neither
-0.614109	-0.93857	neither
-2.25419	-1.05572	neither
-0.663098	-2.06638	neither
-2.21524	-0.643425	neither
2.91414	-1.44184	neither
2.0149	2.33573	neither
-0.0814907	-0.504165	neither
-0.504596	-1.80573	neither
0.4968	-1.26443	neither
-2.08722	-1.8288	neither
-0.056847	-0.774471	neither
-0.30078	0.103506	neither
-0.777122	0.142021	neither
-0.385894	-0.645345	neither
0.0567914	-0.582722	neither
1.39412	0.511464	neither
0.547184	2.51549	neither
0.839936	0.0538099	neither
0.0954725	-0.181364	neither
-1.80177	-1.61035	neither
1.11028	0.546471	neither
0.60942	-1.35607	neither
1.97578	1.34296	neither
2.03559	-0.109947	neither
0.129398	-0.802328	neither
0.971202	0.160309	neither
-0.631488	-2.03982	neither
0.0099081	-1.00963	neither
0.643145	2.04766	neither
-0.644954	-0.369963	neither
1.11125	0.11507	neither
0.752773	1.97321	neither
-0.66338	-0.527415	neither
-1.2774	-2.71194	neither
1.5695	0.379508	neither
-1.98513	-0.635001	neither
2.04101	1.07895	neither
1.51594	1.79681	neither
0.951722	-0.582423	neither
-1.53033	-1.49365	neither
-0.632238	-1.06729	neither
-0.562374	-1.63598	neither
-1.59892	-0.807529	neither
-2.25115	-0.542733	neither
-0.133273	0.858811	neither
-1.82689	-1.71939	neither
-1.55674	-0.619506	neither
-1.00509	-0.896662	neither
-1.84577	-1.96662	neither
0.892224	0.286401	neither
-2.73129	-1.8224	neither
1.81265	0.99718	neither
2.3186	1.26829	neither
-0.877171	-1.89022	neither
2.23044	0.42607	neither
-0.335108	-0.471727	neither
-0.524535	-0.318919	neither
1.19215	1.64874	neither
-1.52563	-1.68442	neither
0.728878	-0.0643321	neither
2.38291	0.989594	neither
-2.38422	-2.32971	neither
0.403727	-1.04601	neither
1.40647	0.394347	neither
0.203387	-1.53872	neither
-1.31852	-0.477293	neither
1.23376	1.76376	neither
0.177375	-1.04175	neither
1.37163	0.477654	neither
0.307598	0.433851	neither
-0.887935	1.0456	neither
-1.05008	-2.36541	neither
-0.999277	-1.2222	neither
0.597403	0.276944	neither
0.0545158	1.02133	neither
-0.490618	1.89671	neither
0.954585	-0.909634	neither
-1.66096	-0.541065	neither
-0.101188	0.457057	neither
1.93188	0.950515	neither
-0.582096	-0.259669	neither
-2.20423	-1.64935	neither
1.75052	0.496811	neither
-1.26785	-1.37914	neither
-2.12074	-2.00409	neither
-0.872628	-1.74661	neither
0.833649	-0.031964	neither
-2.28768	-1.77719	neither
0.373317	0.263025	neither
1.58357	0.615565	neither
0.766562	0.851231	neither
0.431439	-0.0411452	neither
-2.67515	-2.66757	neither
-1.54882	0.596945	neither
2.35265	2.02051	neither
-1.90025	-0.97248	neither
-2.22908	-0.919282	neither
1.67759	-0.48118	neither
-2.25581	-2.55533	neither
0.819374	0.193363	neither
2.31193	-0.0928675	neither
0.572121	-0.859117	neither
0.180459	0.400465	neither
0.554805	1.14946	neither
-0.267566	-1.71447	neither
1.7759	0.4987	neither
1.40461	0.168452	neither
-1.10014	-0.72898	neither
-0.948348	-0.718978	neither
-2.0955	-1.85125	neither
2.62531	2.15482	neither
0.542192	0.143419	neither
1.4321	0.60603	neither
1.37015	-0.547006	neither
0.281064	-0.329218	neither
-0.378236	-1.24208	neither
-1.1107	-1.13954	neither
0.428897	0.965745	neither
0.933871	1.3934	neither
-0.210896	-0.712297	neither
-0.697996	1.63975	neither
0.751005	1.15979	neither
1.74554	1.2866	neither
-2.30979	-0.812587	neither
1.99287	2.67955	neither
2.61587	1.25365	neither
1.18671	1.02098	neither
0.184647	-1.78814	neither
2.51143	1.10197	neither
-1.91204	-1.6877	neither
-0.578433	-0.839107	neither
0.396354	-1.25838	neither
1.04495	2.42148	neither
2.66303	1.40892	neither
1.42425	-0.866333	neither
-0.366491	-0.800868	neither
1.48052	-0.0318506	neither
1.46839	-0.615886	neither
0.119398	-0.344036	neither
-0.271848	-0.266422	neither
0.309538	-1.53183	neither
-1.3891	-0.663277	neither
-1.3931	-2.3831	neither
0.46175	-1.30188	neither
1.23526	-1.14509	neither
0.966764	-0.652918	neither
-1.44006	-1.42603	neither
0.791461	0.19457	neither
-2.50973	-1.51793	neither
-1.21388	-3.0028	neither
0.477166	-1.03036	neither
-0.964778	-0.893693	neither
0.556658	1.74942	neither
-1.18535	-1.54057	neither
-1.23331	-1.96001	neither
-0.915859	0.541672	neither
0.559319	-0.488598	neither
-3.04792	-1.35134	neither
-0.556146	-1.58499	neither
1.73707	-0.261564	neither
1.64591	-0.0716743	neither
0.147696	-0.817316	neither
0.178492	0.337155	neither
0.474818	0.127556	neither
-1.3912	-1.04618	neither
-1.05929	-0.760171	neither
3.0994	0.0100268	neither
0.411079	-1.15205	neither
0.818133	1.30461	neither
-0.21838	-0.85569	neither
0.421598	-1.803	neither
-0.311922	-2.46181	neither
-0.73321	-0.676714	neither
0.972224	-1.17578	neither
0.0789088	-0.0761336	neither
-0.13723	-0.191083	neither
-1.55806	-0.100697	neither
1.71114	1.22426	neither
-1.76686	-1.85759	neither
0.00908807	-0.956123	neither
0.817841	1.81936	neither
-0.396392	-1.06769	neither
0.178244	0.520525	neither
-1.23476	-1.52419	neither
-1.39557	-1.39369	neither
-0.303839	1.68571	neither
-2.04886	-1.30167	neither
1.07629	-0.72694	neither
-1.50688	-0.687494	neither
0.152315	-0.445785	neither
2.5029	1.00955	neither
1.02946	0.195228	neither
1.9398	0.362941	neither
-1.79238	-0.883586	neither
0.0440356	0.781302	neither
0.248544	-0.881444	neither
2.07877	0.941581	neither
0.655289	1.38137	neither
0.791892	-0.972758	neither
-2.57268	-1.39911	neither
-0.536992	-0.597534	neither
0.433628	-0.309965	neither
-3.13103	-2.07509	neither
2.2004	0.71142	neither
-0.140938	-1.85997	neither
1.31779	1.44219	neither
1.13342	2.20259	neither
0.961416	1.48392	neither
1.06858	2.30639	neither
-2.74494	-3.13027	neither
-1.19957	0.74596	neither
3.09094	2.02611	neither
1.13131	0.788565	neither
1.45606	-0.635063	neither
1.56455	1.17237	neither
0.6264	-0.753376	neither
-1.07284	-2.20637	neither
-3.13689	-2.16121	neither
-0.88571	-0.259983	neither
-0.470716	-0.373392	neither
0.272376	1.25221	neither
1.58341	-0.649566	neither
1.8088	0.417985	neither
2.5602	-0.494852	neither
-0.94808	-3.00183	neither
-0.752845	-1.25575	neither
1.30569	-0.879097	neither
1.01674	-1.13919	neither
-1.35556	0.77248	neither
-1.47019	-2.55255	neither
1.02321	1.08928	neither
-0.47718	-2.66178	neither
-2.41749	-2.2305	neither
0.934291	0.77871	neither
-0.350768	-1.83058	neither
0.0435647	0.00376125	neither
-0.926176	-0.78061	neither
1.10064	1.12	neither
0.872377	-1.17655	neither
0.500016	2.32797	neither
-0.411394	-1.02456	neither
1.51188	0.666731	neither
-0.883631	-0.208625	neither
-1.53975	-2.50374	neither
-0.778087	1.29613	neither
-1.3427	-2.04076	neither
-1.76908	-1.04495	neither
0.793948	-0.697413	neither
-0.0239176	0.90808	neither
-0.478884	-0.537905	neither
1.344	0.273648	neither
-1.10403	-1.786	neither
0.893335	-0.856682	neither
-1.27584	-3.01543	neither
-0.190369	-1.20675	neither
-0.758414	1.10148	neither
-1.62757	-0.293809	neither
0.112578	0.936222	neither
-0.583125	-2.13079	neither
-1.92768	-1.89379	neither
1.87023	1.99998	neither
-1.0849	-1.9451	neither
0.275739	1.24539	neither
0.119515	1.20995	neither
2.09704	-0.76754	neither
0.0741154	-1.062	neither
-1.71788	-2.05689	neither
1.71691	-0.23267	neither
-1.72618	-0.573312	neither
1.18544	1.12	neither
0.318495	1.60955	neither
1.85725	0.795932	neither
1.5406	0.00518915	neither
-0.240266	-0.170446	neither
-0.549977	-0.174772	neither
0.427222	1.43957	neither
-0.672573	1.14178	neither
0.559237	-0.764989	neither
-1.67716	-0.914599	neither
1.12336	-0.182723	neither
0.977866	-0.993572	neither
1.12159	1.49889	neither
2.20757	0.0890554	neither
0.742203	2.62537	neither
-0.736128	0.112942	neither
0.952797	-0.354949	neither
-0.949131	-0.514771	neither
0.966235	-0.116907	neither
2.40461	-0.0399085	neither
-0.577364	-0.566746	neither
-0.222791	0.273245	neither
-0.453582	-0.749506	neither
1.28854	-0.0737678	neither
1.95533	2.20812	neither
0.666532	0.624296	neither
2.48716	1.01672	neither
-1.48323	-1.42562	neither
-2.07296	-2.99313	neither
2.78146	1.13068	neither
1.14951	1.47869	neither
0.862035	-0.0159185	neither
-0.95875	-1.20802	neither
1.92875	0.43959	neither
-1.18768	-0.585766	neither
-0.695502	-0.428929	neither
0.626473	2.64228	neither
1.04786	-1.42709	neither
-0.743927	-2.05239	neither
0.991883	-0.671594	neither
-2.08421	-2.46793	neither
0.93053	0.171816	neither
-0.674016	0.444186	neither
-1.63611	-0.123265	neither
0.844134	0.994649	neither
1.08262	-0.179297	neither
1.14692	2.34157	neither
-0.190818	0.583634	neither
1.03223	0.426101	neither
1.32767	-0.496733	neither
0.827959	-0.0109523	neither
-0.72074	-0.400486	neither
1.07716	0.565429	neither
0.609624	1.78824	neither
0.384214	2.75477	neither
-0.585316	-1.59623	neither
-0.0575844	-1.8898	neither
-0.662604	-0.892357	neither
-2.49078	-3.0296	neither
0.790819	0.525905	neither
1.29733	2.39875	neither
0.525022	0.990616	neither
0.348821	-1.42943	neither
-1.21854	-1.62056	neither
0.360859	-1.13356	neither
-0.326427	-0.996381	neither
1.73017	2.38207	neither
0.745918	1.56432	neither
2.16408	0.538362	neither
1.17985	-0.5117	neither
-1.02848	-1.34269	neither
-2.86118	-1.20631	neither
1.82351	-0.243219	neither
0.296789	-0.337462	neither
1.05933	-0.159149	neither
-1.16378	0.931274	neither
-2.19935	-1.86629	neither
0.0772033	-1.63554	neither
-2.31443	-1.94482	neither
1.20694	-0.82673	neither
-1.54449	-0.215903	neither
1.14313	0.0729795	neither
-1.24054	-1.7847	neither
0.510049	1.04044	neither
0.909856	-0.57001	neither
2.63965	-0.605599	neither
0.449344	2.20701	neither
0.150214	0.724613	neither
-0.0479791	1.22822	neither
-0.176664	-1.04322	neither
-1.33803	-1.90268	neither
-1.43918	-0.40004	neither
-1.17584	-1.79578	neither
-1.77332	0.185312	neither
-0.431257	-0.63401	neither
0.188153	0.901918	neither
-2.09259	-1.39306	neither
0.540662	0.595827	neither
1.64085	2.32791	neither
-1.00677	-1.9516	neither
-0.368657	-1.08049	neither
-1.35705	-1.07645	neither
1.78143	2.30553	neither
-1.44048	-1.03987	neither
0.972334	-0.105348	neither
-0.0955415	-1.55324	neither
-0.786703	-1.64223	neither
-2.79905	-3.09442	neither
0.313071	-1.40981	neither
-1.4502	-1.46065	neither
-1.10977	-1.76509	neither
-0.809141	-1.59055	neither
-0.0604194	0.166483	neither
1.06757	1.01881	neither
2.06835	0.453243	neither
-0.0747986	1.19927	neither
-0.360071	1.06914	neither
-0.387485	0.434193	neither
2.90571	-0.201445	neither
0.782687	-0.585308	neither
0.844216	-0.198342	neither
-1.47505	-1.91487	neither
1.05506	0.364956	neither
-1.65373	-0.0209289	neither
-0.501538	-0.149184	neither
-0.27804	-0.500719	neither
-1.66782	0.793315	neither
0.400866	-0.73599	neither
0.952299	0.927797	neither
0.230193	-1.18101	neither
2.26906	0.236759	neither
-0.41918	-0.817725	neither
-0.629689	0.28028	neither
-1.124	-1.47605	neither
2.18304	0.708538	neither
2.02985	-0.191781	neither
-0.100442	1.49138	neither
-0.733977	0.629127	neither
-1.53145	-1.41584	neither
-0.148513	-1.86183	neither
-1.54654	-0.120537	neither
-2.61709	-1.54703	neither
-2.03594	0.641268	neither
-0.999893	1.37787	neither
-2.70376	-2.19818	neither
-1.21926	-1.72358	neither
-0.134468	-1.06494	neither
1.44866	-0.532008	neither
-2.56368	-0.590552	neither
1.46161	2.49179	neither
-1.68028	0.496191	neither
1.88018	0.726741	neither
-0.240129	0.256506	neither
0.110618	-1.21241	neither
-0.463734	-1.56944	neither
-0.211535	-1.87843	neither
0.216535	0.367557	neither
-2.2066	-2.08194	neither
0.922318	-0.583046	neither
1.41884	1.60421	neither
-1.39603	-1.31712	neither
0.909588	0.582204	neither
2.36186	0.971431	neither
-0.934563	-1.48126	neither
-1.48177	-1.30118	neither
1.43731	0.603266	neither
0.877494	-1.2238	neither
-1.73756	-0.210108	neither
1.06872	-0.410899	neither
2.43974	-0.331286	neither
-0.629109	-1.08332	neither
1.88509	1.53904	neither
-0.632454	-0.711218	neither
-0.149459	0.0649239	neither
2.44535	1.59028	neither
-0.545228	-1.5209	neither
-3.15392	-1.34528	neither
1.79294	0.327806	neither
1.91962	-0.793674	neither
0.228297	0.987283	neither
-0.137374	0.172971	neither
-0.151459	0.303283	neither
1.60185	1.28756	neither
0.287906	-1.43926	neither
1.48572	1.02819	neither
-0.870072	-2.38266	neither
-0.43474	-0.0358105	neither
1.476	-1.47767	neither
0.822138	0.392215	neither
1.58842	0.171215	neither
0.596427	-0.0851189	neither
-0.191446	-0.0436661	neither
-1.9168	-2.50888	neither
3.05808	1.15863	neither
1.04365	1.39869	neither
-0.368377	0.0107198	neither
-2.27417	-1.26069	neither
0.417316	0.306638	neither
-1.76459	-1.26527	neither
-1.60808	-1.07055	neither
2.86577	-0.966139	neither
0.736486	0.0722374	neither
0.403218	1.45005	neither
-0.48418	0.568526	neither
0.388417	0.599031	neither
-2.21499	-1.79735	neither
-0.330724	-1.48558	neither
0.939714	-0.924448	neither
1.53415	1.27227	neither
-3.19227	-1.41536	neither
-1.07014	-0.882596	neither
0.0563298	-0.803458	neither
-1.54039	0.039844	neither
-0.573799	-1.30454	neither
-0.379168	-2.57481	neither
2.82356	-0.316652	neither
-2.64972	-2.75523	neither
-1.61774	-1.68458	neither
-0.510442	-1.32519	neither
1.8001	1.85917	neither
1.31603	0.211005	neither
2.66824	2.03962	neither
1.88906	0.200138	neither
1.5648	1.45131	neither
-1.57878	-1.28061	neither
1.47942	2.07072	neither
-0.361993	-0.53971	neither
-0.830093	-1.50971	neither
-1.05337	-0.715995	neither
0.600629	-0.996042	neither
0.471744	0.885959	neither
2.83833	1.03159	neither
2.75736	-0.165287	neither
1.63728	0.562844	neither
1.11687	0.749044	neither
1.21609	-1.81124	neither
1.07142	-1.09758	neither
-0.0647858	-0.859839	neither
0.354469	0.756386	neither
-0.475742	-0.646748	neither
1.50008	-0.177717	neither
0.863922	0.349455	neither
0.0244217	2.29741	neither
0.582063	0.699305	neither
1.12939	-0.471212	neither
-0.261113	0.819377	neither
0.835641	-0.429881	neither
1.92901	0.174007	neither
-0.183242	0.749641	neither
-1.93752	0.0852135	neither
0.783072	1.31623	neither
-0.801561	-1.20622	neither
0.0445898	1.03528	neither
-0.368733	-0.194838	neither
-0.964121	-1.09967	neither
0.00799864	-0.882967	neither
1.03075	-0.910083	neither
0.61306	-0.66593	neither
-2.06298	-0.6271	neither
0.828988	1.43393	neither
1.74134	0.000573039	neither
-1.32657	-1.98755	neither
-0.894149	-1.35813	neither
0.429016	-0.446682	neither
-0.185559	-1.89582	neither
0.648955	-0.0534599	neither
0.710767	1.99084	neither
1.18748	-0.138208	neither
1.07321	-1.43064	neither
0.0900281	-0.0492431	neither
-3.18268	-0.396129	neither
0.477874	0.644323	neither
1.16948	1.48413	neither
-1.82608	-1.11357	neither
2.05465	0.878063	neither
-0.98647	-0.686291	neither
0.535008	0.300324	neither
-0.677247	0.00701688	neither
-0.330053	0.0504101	neither
0.792212	-0.235867	neither
0.358132	1.06799	neither
1.42958	-0.459214	neither
0.664508	0.145078	neither
-1.41081	-0.951702	neither
0.273498	-0.256044	neither
0.100828	0.724631	neither
0.0591206	-0.0979939	neither
0.0147368	0.672288	neither
-0.843897	-0.00670126	neither
1.31056	1.70419	neither
0.444696	-0.583743	neither
0.383724	-0.763047	neither
-1.60165	0.239667	neither
-0.449033	-2.71042	neither
0.696195	-1.64976	neither
-1.41335	-0.96148	neither
0.711771	-1.0725	neither
1.93451	0.104908	neither
0.131302	-0.57323	neither
0.87464	1.49213	neither
-2.65759	-1.96942	neither
2.80226	1.11159	neither
2.44628	-0.123122	neither
-1.251	-2.46048	neither
0.557888	0.330794	neither
0.51621	1.38628	neither
1.57013	0.625774	neither
-1.77504	0.476658	neither
-1.24695	-1.81381	neither
0.449643	-1.01096	neither
-0.61094	0.670269	neither
1.38426	1.10997	neither
0.265315	0.433581	neither
1.24035	-0.948104	neither
0.839453	-0.200254	neither
1.65745	0.218169	neither
1.94384	1.69795	neither
-1.45952	0.253522	neither
1.42632	-0.338113	neither
-0.455124	-0.314035	neither
0.32589	0.391853	neither
-0.694193	1.47024	neither
1.69443	1.18959	neither
-0.665685	0.629686	neither
-0.137948	1.04116	neither
0.897364	-0.987809	neither
1.94189	0.114915	neither
-1.28267	-0.753095	neither
1.60163	-1.98084	neither
-0.999836	-0.17243	neither
-1.57322	-1.65655	neither
-1.66647	-0.447368	neither
-0.211431	-1.50007	neither
1.4887	-0.320051	neither
0.295831	-0.868535	neither
0.0438007	-0.123981	neither
1.30604	-1.04987	neither
1.71104	1.35753	neither
-0.207513	0.0898906	neither
-2.25674	-1.11494	neither
-0.735276	0.0607068	neither
1.48456	0.1783	neither
-0.924995	-2.18392	neither
0.609757	0.80338	neither
-1.41243	-2.4194	neither
0.572304	2.03808	neither
-1.41426	-2.42682	neither
-0.582369	-0.65588	neither
1.93298	1.70358	neither
1.19749	-1.08717	neither
-1.27447	-0.100496	neither
-2.58337	-1.98836	neither
-0.453471	-0.467358	neither
1.7502	-0.718647	neither
3.1466	1.19433	neither
0.579607	1.00428	neither
0.257924	-0.17727	neither
1.74196	-0.0234425	neither
-0.703005	0.313476	neither
-2.11337	-1.65833	neither
-0.861422	-1.05927	neither
-0.14534	-0.0783049	neither
0.500817	-1.96264	neither
-1.03399	0.109833	neither
0.0159537	0.345756	neither
0.333676	0.47074	neither
-0.298712	-1.11882	neither
-0.931697	0.176846	neither
0.244088	-0.610721	neither
0.471633	0.566919	neither
-1.05622	-1.31505	neither
-1.43733	-0.759776	neither
-0.374086	0.942464	neither
-1.01928	-0.65135	neither
0.456532	1.27904	neither
1.14173	-0.625071	neither
-2.28593	-0.411622	neither
1.28126	-0.136231	neither
0.878813	2.00356	neither
0.284438	-1.37207	neither
0.180823	-1.79908	neither
1.32792	-0.269696	neither
0.991772	-0.938121	neither
1.18111	1.68723	neither
1.64337	0.744204	neither
0.294043	-0.197719	neither
-0.502623	0.370507	neither
-1.34447	-1.0825	neither
0.786136	-0.537616	neither
-1.35009	-1.42774	neither
1.02369	2.4224	neither
0.519188	0.335695	neither
0.516602	-0.699649	neither
-0.534875	1.73792	neither
-2.79754	-2.60508	neither
-0.277304	-0.258582	neither
-0.531993	-0.0879431	neither
-0.156527	0.54018	neither
-2.53284	-1.1846	neither
0.75805	-1.55313	neither
0.461937	-2.13881	neither
0.660994	-0.133801	neither
-1.23555	-1.62503	neither
-0.0181882	0.770225	neither
-1.60531	-0.363748	neither
-2.80432	-1.1627	neither
-0.371601	0.341937	neither
2.18144	0.802114	neither
0.354452	2.15456	neither
0.630134	-1.16013	neither
-1.22809	-1.73172	neither
0.274563	0.609771	neither
-0.732488	0.0474526	neither
0.15594	-0.499901	neither
1.6465	0.343711	neither
2.22922	0.935726	neither
-0.440413	-1.59403	neither
2.44136	1.39985	neither
2.93067	0.59599	neither
1.15896	0.269299	neither
1.09052	0.779421	neither
0.327984	-0.823542	neither
-1.61863	-0.755498	neither
1.66104	0.0653889	neither
-1.10154	-0.338304	neither
0.717734	-1.2337	neither
-1.7279	-1.29816	neither
2.39669	0.893373	neither
1.85123	-1.24507	neither
-2.53254	-2.75603	neither
1.27647	0.839064	neither
1.04724	0.651114	neither
-1.45176	-1.65024	neither
0.272585	-1.39434	neither
1.81403	0.691464	neither
-1.61352	-1.40009	neither
2.07965	0.910698	neither
0.288379	-1.84205	neither
0.960024	-0.138427	neither
-3.03903	-1.2287	neither
1.15253	1.22773	neither
-0.837531	0.164022	neither
0.681952	0.216721	neither
2.41053	-0.74344	neither
0.45338	-0.452469	neither
0.00694436	0.379156	neither
-0.274114	0.737319	neither
-1.0113	-0.165847	neither
0.764169	-0.301999	neither
-0.201533	-1.6644	neither
-1.00909	-1.85974	neither
-0.266616	-1.89542	neither
-1.93335	-2.00937	neither
-1.17741	-2.65389	neither
-0.277127	-0.211722	neither
0.341053	-0.690726	neither
-0.782444	-2.16286	neither
-0.762014	0.408384	neither
0.686324	-0.769181	neither
1.48429	2.91235	neither
-0.311967	-0.192231	neither
0.247955	-0.352771	neither
0.973786	-0.628048	neither
-0.235033	0.0249599	neither
-1.17728	-1.27542	neither
-0.419464	0.290703	neither
-1.13998	-0.00233336	neither
-1.79901	-2.49036	neither
0.411647	-0.659232	neither
1.82089	0.231641	neither
0.907643	0.0436601	neither
-0.789312	1.22974	neither
0.481855	0.57354	neither
2.05358	0.410942	neither
-0.126159	-1.19204	neither
0.923168	0.620602	neither
-0.798488	-1.80157	neither
1.72076	-0.792862	neither
-2.5752	-0.281141	neither
1.07128	-0.129932	neither
-2.11742	-0.993975	neither
-0.763843	-0.16928	neither
-0.988805	-2.07298	neither
-2.19487	-2.3345	neither
1.56055	-0.827778	neither
0.572939	-0.230556	neither
0.948445	-0.951047	neither
0.924271	-0.260093	neither
0.278058	2.59658	neither
-0.0405069	-0.227609	neither
1.54505	0.736954	neither
-2.71578	-1.52618	neither
2.28812	0.278529	neither
-0.716144	-0.670167	neither
-1.82492	-0.153556	neither
-0.110371	-0.842664	neither
-0.759111	-0.628769	neither
2.29421	-0.063012	neither
0.442066	0.691105	neither
1.82614	2.0277	neither
1.79708	0.767401	neither
-1.15983	0.141827	neither
-0.375647	-0.728326	neither
-1.08915	-1.1295	neither
0.660925	-0.423412	neither
0.981	0.245791	neither
0.659006	2.28433	neither
0.606839	1.99106	neither
0.122255	-1.46428	neither
-1.77434	-1.16931	neither
-0.746109	-3.14248	neither
1.13178	-0.651531	neither
-2.25483	0.573823	neither
0.15991	0.810704	neither
-0.115112	-1.99467	neither
-0.874015	-0.969972	neither
1.05256	0.158289	neither
-0.729107	-0.414683	neither
0.0792242	-0.242078	neither
-1.13149	0.523913	neither
-1.17434	-2.51305	neither
-1.39669	-1.55892	neither
0.387158	0.62599	neither
-0.26518	0.685385	neither
-0.358295	0.531887	neither
-2.10725	-1.50343	neither
-1.91751	0.923752	neither
-2.40109	-1.69965	neither
-0.696299	0.640204	neither
-3.08733	-1.21459	neither
0.6173	0.614282	neither
-0.280229	-1.81282	neither
0.0047963	0.690047	neither
-1.03964	-0.821613	neither
-0.771994	-1.51183	neither
-2.59703	-1.8025	neither
-1.41154	-0.400034	neither
-0.206881	1.65719	neither
1.26704	1.5507	neither
0.419942	1.63878	neither
1.70075	2.98427	neither
-1.32733	0.844922	neither
-0.890089	-0.637688	neither
-0.876283	-1.60515	neither
2.95847	0.632967	neither
-0.572458	0.675201	neither
-0.67066	-1.39015	neither
-1.82505	2.40325	neither
-2.84429	-2.21313	neither
0.360374	2.33832	neither
-0.51651	-1.44877	neither
-1.17992	-1.59535	neither
-1.03799	-2.20431	neither
0.414486	-0.784724	neither
1.08467	-0.0458792	neither
-0.0821165	0.367875	neither
-0.852689	0.088436	neither
0.529643	1.97872	neither
0.7534	0.999318	neither
1.61788	-0.163405	neither
0.265168	-0.851314	neither
-0.0772671	-1.01297	neither
-0.29021	-1.07622	neither
-1.83955	-1.29583	neither
-0.047988	-0.969938	neither
-0.671179	-0.529809	neither
-0.250731	-0.242817	neither
-0.260253	0.0234302	neither
0.429728	-1.84966	neither
0.582245	-1.13538	neither
-0.591407	-0.0684431	neither
-1.30011	-1.43995	neither
2.02493	0.480979	neither
-0.292507	0.565047	neither
0.280037	1.31288	neither
-2.40617	-2.14953	neither
-1.68848	-1.51488	neither
-0.932088	-0.777521	neither
-0.494176	-0.231081	neither
-1.30706	-1.82481	neither
-1.76322	-0.492597	neither
-1.27537	-1.51992	neither
1.06593	1.27694	neither
-0.506145	0.271876	neither
-1.5228	0.891139	neither
-1.72452	1.04691	neither
-0.494748	-2.22522	neither
1.85733	2.54166	neither
-2.61971	-2.86704	neither
0.898055	1.97658	neither
0.152639	-0.690785	neither
-0.50687	-1.59159	neither
2.10259	0.787355	neither
0.582039	1.49249	neither
-1.7449	-1.34134	neither
-0.525988	-1.14881	neither
0.362726	0.633518	neither
-1.37921	-1.29254	neither
1.86809	-0.267441	neither
-0.194579	-2.17498	neither
2.72036	2.77581	neither
1.52098	0.164382	neither
0.565788	0.0880394	neither
-0.926295	0.796257	neither
-0.350996	-0.434094	neither
1.62029	-1.02969	neither
-1.32418	-0.894736	neither
0.688752	-0.821914	neither
-0.558154	-1.27725	neither
0.839635	0.388363	neither
1.96187	0.794365	neither
0.0825439	-1.41568	neither
1.34227	-0.0219509	neither
-1.44766	-0.27166	neither
2.79208	1.29446	neither
-2.81326	-1.68361	neither
-0.0266219	0.24057	neither
-2.27387	-2.64681	neither
-1.08068	0.330671	neither
-0.284917	-1.56884	neither
-1.24855	-2.34441	neither
2.30451	2.63128	neither
-1.19004	-2.66963	neither
1.69997	1.35745	neither
1.42452	0.460837	neither
-2.17816	-2.12941	neither
0.601567	-0.295539	neither
0.0984364	2.34132	neither
-0.21344	-0.914064	neither
-1.779	0.000807867	neither
-0.856303	-2.07302	neither
-0.827185	-0.0216349	neither
-0.51519	-0.180227	neither
-0.608862	-1.90222	neither
-0.623082	-1.0071	neither
2.82148	0.740065	neither
2.51543	0.505591	neither
0.722054	1.21846	neither
2.03138	0.888057	neither
-0.689854	2.06254	neither
-0.323532	-1.0674	neither
-1.38915	-2.15104	neither
0.362438	-0.357078	neither
-0.414773	-0.672413	neither
-2.21686	-0.335199	neither
-1.36357	0.18467	neither
-1.81329	-1.42669	neither
0.277223	-1.35943	neither
1.99231	1.57516	neither
-1.48718	0.212684	neither
0.0353891	-1.24382	neither
-0.469678	-0.0341932	neither
2.29722	1.24414	neither
0.0195021	1.02156	neither
0.934107	0.713932	neither
1.82836	-0.1301	neither
0.95864	0.102933	neither
-2.15073	-1.50099	neither
-2.39017	-0.896602	neither
0.128605	-0.669722	neither
0.89196	-0.397365	neither
-1.80279	-1.03309	neither
-0.294253	0.528818	neither
1.80406	1.64719	neither
-2.21842	-0.722933	neither
1.74933	-1.1267	neither
2.0023	0.154634	neither
2.18492	1.14804	neither
1.41063	0.939531	neither
1.23398	1.13222	neither
0.33427	0.32137	neither
-0.426913	-1.55772	neither
0.678854	-0.998877	neither
0.644377	1.35172	neither
1.35006	-0.964716	neither
-0.646441	-0.303069	neither
-1.04104	-1.26067	neither
-0.468195	-1.25137	neither
-1.98892	-0.492915	neither
0.843006	-0.91163	neither
0.37125	1.14169	neither
1.1323	-0.642274	neither
-0.539306	-1.05089	neither
-0.235737	-0.204501	neither
0.807974	1.0813	neither
-1.35011	-0.648805	neither
2.83932	1.56975	neither
-0.0651204	-0.0647496	neither
0.788995	0.341403	neither
-1.73466	-1.96271	neither
-1.31681	-1.20117	neither
-0.0303752	-0.926708	neither
-0.172455	-1.2031	neither
-1.63952	0.105611	neither
2.37043	-0.792512	neither
-1.96383	-2.16188	neither
-0.525823	0.242184	neither
2.16144	-0.0192622	neither
-0.727878	-2.67985	neither
-2.12713	-1.90629	neither
-2.26218	-1.33461	neither
0.864595	-1.14992	neither
-0.657733	-0.0688966	neither
0.691334	1.3076	neither
0.379231	-0.281553	neither
-0.596904	1.37868	neither
-0.835739	0.0428866	neither
-0.607519	0.35646	neither
0.727875	1.1035	neither
1.79647	2.72532	neither
-2.04868	-0.0831411	neither
2.44515	2.78153	neither
-0.892837	0.358669	neither
1.54	1.25993	neither
-0.356562	-1.08358	neither
-0.191038	0.935329	neither
-0.246946	1.1081	neither
1.03571	0.059203	neither
0.679981	-0.258244	neither
-0.322668	0.8763	neither
-0.135471	-0.925589	neither
3.05812	0.796662	neither
0.567736	0.741073	neither
0.0857737	0.263328	neither
1.11071	1.47956	neither
-1.76946	-2.30206	neither
0.985507	1.76941	neither
0.506685	-1.30468	neither
2.19997	1.61426	neither
-1.04256	-1.42612	neither
1.09207	2.77561	neither
-1.84252	-0.595849	neither
0.791618	1.65507	neither
-0.326122	1.2042	neither
0.293195	-0.675659	neither
-0.225387	-1.45095	neither
-2.2261	-1.74649	neither
-2.21273	-2.15915	neither
0.585387	2.1109	neither
1.8044	1.1189	neither
2.5325	1.03769	neither
-1.78707	-1.81448	neither
0.00483396	2.15456	neither
-0.0218178	-0.440786	neither
-1.76659	1.12473	neither
-0.891027	-0.222611	neither
1.54915	1.47202	neither
0.460512	1.77023	neither
1.54952	-0.701979	neither
-1.76667	-0.952369	neither
-0.325918	-1.45149	neither
-1.21539	-0.597563	neither
0.682711	2.57222	neither
-0.868899	-0.994436	neither
-0.210534	1.64203	neither
2.82699	2.59195	neither
2.25036	1.85378	neither
-1.1523	0.322778	neither
2.07381	-0.0560957	neither
-2.09261	0.426664	neither
-0.246421	-1.88158	neither
3.09463	2.08206	neither
1.2216	-0.914335	neither
-0.6969	-0.268716	neither
-0.238479	-0.30476	neither
1.85412	1.13196	neither
1.67299	1.91889	neither
-1.85765	0.720473	neither
-0.679122	-0.957408	neither
2.12236	0.871092	neither
0.526046	-1.20839	neither
1.08444	0.150091	neither
2.26613	1.04091	neither
2.50602	2.8171	neither
2.56586	0.444179	neither
-0.905557	-2.29842	neither
-1.22516	-1.96343	neither
-0.378444	-1.72883	neither
0.903292	0.62585	neither
0.160059	-2.4514	neither
2.01917	0.292482	neither
-0.36641	1.27111	neither
-0.251698	0.606082	neither
0.459911	0.70413	neither
2.53083	0.547261	neither
1.59679	-0.619693	neither
2.53622	-0.529228	neither
2.39586	0.423812	neither
0.333966	-0.341369	neither
1.22801	0.915209	neither
0.7993	1.40972	neither
-1.50718	-0.754426	neither
1.13226	0.450656	neither
-0.383742	-0.534924	neither
1.5775	0.408119	neither
-1.3351	-0.213469	neither
-0.723997	0.849721	neither
2.04998	1.94065	neither
0.0867687	0.596857	neither
-0.279317	2.03184	neither
1.47085	-0.00554569	neither
0.436093	-0.563551	neither
0.401607	0.423536	neither
-0.775974	-1.32517	neither
1.24277	1.2143	neither
2.99908	1.98077	neither
0.461209	0.84801	neither
0.985502	2.7725	neither
-0.506093	-1.75271	neither
-0.285915	0.683482	neither
0.0239415	-1.56132	neither
0.765812	0.161518	neither
-0.630926	-1.62605	neither
-1.01725	-1.41201	neither
2.11085	0.77096	neither
1.32537	-0.580695	neither
-1.82331	-0.444453	neither
1.41958	0.97831	neither
-1.77232	-2.00473	neither
0.195388	-0.297896	neither
-0.995853	-0.467122	neither
-0.603355	-0.554931	neither
2.85977	1.86964	neither
-1.20715	-1.65684	neither
0.794193	0.824073	neither
0.936867	-0.761975	neither
1.09073	0.566078	neither
0.991721	-0.380182	neither
-0.667529	-0.737748	neither
-0.402508	0.329916	neither
1.09288	0.682068	neither
2.21125	1.99111	neither
-2.57095	-1.42907	neither
-0.729171	1.5303	neither
-0.703789	0.225736	neither
1.03175	1.84382	neither
0.362348	-0.719434	neither
0.063533	-0.692182	neither
-0.543735	-0.883651	neither
1.32396	-0.245587	neither
-1.01913	-1.17649	neither
-0.819221	-0.318187	neither
-1.90794	-1.69623	neither
0.542448	1.97337	neither
2.22002	2.19922	neither
0.53704	-1.35552	neither
-1.14596	-1.85011	neither
-2.88331	-2.33592	neither
0.775303	-0.146865	neither
-0.865882	-0.727491	neither
2.09233	1.39142	neither
-0.387593	-0.682664	neither
0.64928	-0.764613	neither
-0.880655	0.798293	neither
2.09409	0.385946	neither
-0.49641	-0.742248	neither
-1.42599	-2.04001	neither
-2.57227	-1.53463	neither
-0.242793	1.46236	neither
-2.02118	-2.08098	neither
-0.0586291	0.236595	neither
0.460847	0.407055	neither
-0.105881	-0.633053	neither
1.2212	0.830113	neither
0.926238	-0.236436	neither
-1.83223	-1.87544	neither
-0.743926	-0.0104202	neither
1.48175	0.341748	neither
-0.963236	-1.63982	neither
1.79468	1.43234	neither
-1.32659	0.783888	neither
-3.14825	-1.17206	neither
0.215763	-0.729441	neither
1.2815	1.17852	neither
1.30072	0.455837	neither
2.25456	-0.263812	neither
-1.02805	0.478828	neither
1.26476	-0.608223	neither
-2.07228	-1.2733	neither
-0.781187	-0.84811	neither
0.0657235	0.426892	neither
-0.586774	-9.76796e-05	neither
0.596903	1.60283	neither
-0.770083	-0.406208	neither
-1.96273	-1.70077	neither
-2.03944	-1.83079	neither
-0.505153	-0.797647	neither
1.01127	1.73824	neither
0.673532	1.07896	neither
-0.237433	-1.76575	neither
-2.13051	-1.73011	neither
-2.34079	-1.2067	neither
-1.16955	-1.64474	neither
2.14109	1.4512	neither
0.907939	-0.550533	neither
1.4757	-0.17989	neither
1.70062	-0.0715114	neither
1.49099	0.609026	neither
1.76856	0.844317	neither
-0.526544	0.971151	neither
-0.283763	-0.534496	neither
-1.24707	0.216189	neither
-1.61957	-1.70862	neither
-1.92567	-1.67383	neither
-1.9251	-1.52033	neither
-0.292067	-1.35629	neither
0.165182	-2.20642	neither
1.20101	1.82472	neither
0.311863	1.75371	neither
0.719691	-1.15448	neither
-0.224329	-0.400148	neither
3.04818	1.49505	neither
0.887127	-0.828977	neither
-0.943487	-1.39232	neither
0.118596	0.0134801	neither
-0.734282	-0.666277	neither
1.49393	0.966114	neither
-1.28366	-1.76123	neither
-1.45748	-2.5214	neither
1.15778	0.928765	neither
-2.50978	-1.30418	neither
-0.801623	0.556911	neither
-2.00487	-1.1677	neither
0.639842	-0.0763738	neither
-1.05821	-0.780609	neither
-0.755715	-1.92476	neither
-1.10017	-0.347195	neither
0.0269977	0.0426021	neither
-0.0349706	-0.767925	neither
0.482425	-0.663428	neither
-1.0606	-1.59273	neither
0.961088	-0.0314953	neither
0.836172	1.77136	neither
0.610709	-1.74343	neither
1.43637	1.28761	neither
-1.54072	-0.0937502	neither
-1.07925	-1.7099	neither
-0.621049	-0.877964	neither
2.39787	1.89469	neither
-0.682679	-1.4721	neither
0.65185	-1.38981	neither
1.50617	1.75612	neither
-1.0886	-0.0315768	neither
0.309445	-1.18356	neither
1.72919	0.450053	neither
-0.134939	-0.137997	neither
1.77135	0.231945	neither
1.49523	-0.454302	neither
0.0797195	0.776295	neither
-0.765793	0.910074	neither
1.35751	0.659218	neither
0.225886	-0.781265	neither
-1.28998	0.0786286	neither
-1.82464	0.0150918	neither
1.32679	0.251561	neither
0.301905	1.35144	neither
0.595498	2.41643	neither
1.44069	1.24096	neither
0.887872	-0.0369936	neither
0.915983	-0.568232	neither
2.45326	1.26756	neither
0.909979	2.13401	neither
1.25367	1.0985	neither
0.923926	0.619246	neither
-1.87264	-0.99005	neither
0.0518014	0.52495	neither
1.85896	0.692126	neither
1.78151	1.47217	neither
0.208778	0.118217	neither
0.189209	0.916461	neither
0.738436	1.63636	neither
0.320388	-0.658993	neither
0.278997	-0.845502	neither
1.98307	-0.528247	neither
1.0537	2.56819	neither
1.14644	1.60356	neither
0.64004	0.97202	neither
1.38055	3.00476	neither
2.22227	0.206021	neither
0.122581	-1.8316	neither
-0.210825	1.86121	neither
-0.265437	-0.295502	neither
1.18463	1.10053	neither
1.24454	2.58829	neither
-2.14413	-1.17714	neither
-0.701365	-0.394757	neither
0.805773	1.68508	neither
1.25708	-1.99826	neither
1.73901	1.64594	neither
0.242875	1.08345	neither
1.55172	0.420165	neither
0.694975	-0.805829	neither
0.192112	-0.0162356	neither
-2.05257	-0.356713	neither
-0.137469	-0.246486	neither
1.39061	0.192522	neither
1.65271	1.56252	neither
2.30673	2.20697	neither
-1.50032	-0.873475	neither
-0.420011	-0.39705	neither
0.907274	1.43495	neither
0.880616	-0.973195	neither
1.73081	0.249267	neither
0.666798	0.319382	neither
0.642792	0.0722268	neither
1.54079	-0.518923	neither
0.524916	0.114787	neither
1.6022	1.56085	neither
0.497188	2.09154	neither
-1.08687	-0.0820773	neither
0.716766	0.766222	neither
0.752661	-0.562215	neither
1.9498	1.61423	neither
1.84501	1.21258	neither
1.54901	1.46236	neither
0.175147	-0.239908	neither
1.10097	0.976445	neither
2.1429	1.54727	neither
-0.414614	1.82985	neither
0.593817	2.75952	neither
0.0716622	0.943337	neither
-1.71599	0.912735	neither
0.325026	1.455	neither
2.42733	2.40265	neither
2.37229	0.775271	neither
0.380766	1.39183	neither
0.612275	1.40947	neither
0.233645	1.11679	neither
0.154325	2.04287	neither
0.65416	-1.30272	neither
2.38554	-0.718467	neither
-1.71339	-2.75686	neither
-1.03051	-0.422164	neither
1.3498	1.98735	neither
2.22459	0.287391	neither
-0.642154	-0.242509	neither
-0.832935	-0.208362	neither
1.33126	0.676073	neither
0.533572	-0.208357	neither
-1.05986	-1.60666	neither
-0.132699	-0.825112	neither
0.158611	0.899276	neither
-0.445146	0.93434	neither
0.0349221	0.455648	neither
-0.342698	0.411864	neither
-2.15869	-1.69462	neither
-1.38103	2.37327	neither
-0.475951	-1.77923	neither
-0.474363	-0.994546	neither
2.73342	-0.0778391	neither
2.01745	0.452533	neither
0.548945	0.455201	neither
0.980262	1.06288	neither
1.31177	-0.785106	neither
0.712197	0.203463	neither
1.97312	1.34954	neither
0.874386	0.800707	neither
1.40238	-0.037279	neither
-0.246379	0.245871	neither
2.56201	0.785156	neither
-0.0887795	-1.24586	neither
2.52515	1.63305	neither
0.619803	-0.720658	neither
0.00217221	0.0883015	neither
-0.222997	1.36194	neither
1.31975	0.420702	neither
-0.818987	0.583556	neither
1.47598	-0.298353	neither
1.81651	1.29436	neither
-0.292352	-0.745642	neither
2.05025	1.19059	neither
2.62908	1.71433	neither
0.854902	-0.0961568	neither
0.036447	0.788271	neither
-1.59933	-1.15536	neither
0.555476	2.45624	neither
1.73536	0.153979	neither
1.89296	0.757083	neither
0.890302	1.91615	neither
1.00322	1.25678	neither
1.35503	1.27359	neither
0.938497	-0.792298	neither
-1.37337	-0.92994	neither
0.560344	-0.751367	neither
-0.328756	-1.11385	neither
2.53275	0.242741	neither
1.18562	0.247498	neither
0.421735	1.65725	neither
1.09527	0.210298	neither
-1.27613	-1.88682	neither
1.65467	1.99309	neither
0.431492	-1.48068	neither
0.029764	1.68017	neither
0.561678	1.75095	neither
1.25132	1.37554	neither
1.22677	0.072949	neither
1.74799	0.0543354	neither
0.0807889	-1.30332	neither
-0.494843	0.853471	neither
2.30024	3.0182	neither
-0.40908	1.05019	neither
-0.0302562	1.72193	neither
-1.99277	0.0914436	neither
0.654938	-1.07872	neither
0.841286	2.18463	neither
0.29294	-1.9133	neither
-0.558392	0.267028	neither
0.189028	-0.0481329	neither
-0.719462	-0.765517	neither
-0.709263	-0.0871214	neither
0.691122	0.637045	neither
0.109227	0.311596	neither
1.28607	2.31522	neither
1.29971	3.1861	neither
-0.3553	-0.819374	neither
0.35316	0.986949	neither
2.2315	0.459472	neither
0.0495421	-1.01462	neither
0.957001	-1.28876	neither
-0.171538	-0.263871	neither
0.767324	-0.41889	neither
-0.47469	-1.52189	neither
0.0244507	1.44437	neither
0.257869	2.55571	neither
-0.697297	-1.02928	neither
-0.0841105	-1.22649	neither
-0.0312171	-0.28585	neither
0.752841	-1.30727	neither
1.90404	1.09005	neither
0.193202	1.59398	neither
-2.92836	-0.971779	neither
-1.11221	0.451691	neither
2.78682	0.527294	neither
0.397833	-1.86384	neither
-1.26137	-2.77311	neither
-0.295831	-1.16532	neither
1.51849	0.443572	neither
2.79036	-0.130243	neither
-1.84246	-1.90084	neither
-1.73447	-1.80828	neither
-2.18108	0.967376	neither
-1.58416	-0.811876	neither
0.178073	-0.237734	neither
-1.00734	-1.65658	neither
-0.81574	0.611626	neither
-0.246608	-0.963675	neither
-1.38203	-0.931196	neither
0.85877	1.82442	neither
0.28689	1.08337	neither
-0.329132	-1.38344	neither
-0.931229	-1.41251	neither
-2.08051	-2.28379	neither
-0.901531	-1.14718	neither
0.828391	-1.04883	neither
1.33612	0.262976	neither
0.458101	1.91258	neither
-0.868751	0.467115	neither
0.886107	-0.808511	neither
0.526756	-0.680761	neither
1.61108	1.04534	neither
-0.53408	-0.687515	neither
-1.55439	-0.565601	neither
-1.01803	-0.303981	neither
-0.820943	-0.33831	neither
-0.91643	-1.921	neither
0.554189	-1.33307	neither
1.04614	1.37951	neither
-2.77329	-1.25668	neither
-2.0359	-1.79473	neither
1.17939	-0.566163	neither
0.82043	0.97114	neither
-1.14163	-1.2909	neither
-0.0248157	-0.953116	neither
-1.18846	-1.31937	neither
1.42246	0.711886	neither
2.40382	0.369681	neither
-1.42136	-1.84746	neither
-0.50026	-0.0761013	neither
1.61221	0.726441	neither
1.76491	1.34681	neither
-0.361299	-1.35363	neither
-0.293233	-1.70953	neither
1.05281	1.53125	neither
-0.0966397	2.18178	neither
-0.0967144	-0.84873	neither
0.388277	-1.82033	neither
-0.544022	0.259878	neither
-2.20858	-2.732	neither
2.28727	2.00518	neither
0.87084	1.64421	neither
-1.81726	-1.84189	neither
0.255455	-0.729951	neither
-1.12533	-1.35207	neither
1.40207	-0.510811	neither
0.87489	1.33987	neither
-1.65648	-1.6599	neither
-1.19485	-1.01273	neither
-0.968629	-2.59207	neither
2.13342	0.697561	neither
0.897686	-0.0089467	neither
-0.0334967	-0.191947	neither
-1.62707	-2.96784	neither
-0.0656049	0.379904	neither
0.805062	-0.88837	neither
-2.48548	-2.88969	neither
1.62258	-0.134156	neither
1.11663	1.0504	neither
0.72745	1.22679	neither
-0.492413	-1.70481	neither
1.92825	0.439626	neither
1.66537	1.27585	neither
1.69887	0.902227	neither
1.36312	-0.181656	neither
1.56458	0.942336	neither
0.373205	0.337674	neither
1.07442	-0.64194	neither
-2.03698	0.909212	neither
0.497322	2.18593	neither
0.0658388	-3.10094	neither
0.207089	1.52043	neither
0.492843	0.529603	neither
-0.100897	0.478903	neither
-1.01592	-0.223384	neither
-0.806631	-0.616716	neither
-1.85313	-1.50522	neither
0.929797	-0.561848	neither
-0.298603	-0.617902	neither
0.784222	-0.972146	neither
-1.53554	-1.94853	neither
1.26522	-0.127335	neither
0.0717056	-0.00758977	neither
0.637925	-0.956264	neither
1.62263	1.34317	neither
1.14692	-0.311451	neither
1.48689	-0.662107	neither
0.739369	0.263499	neither
1.2918	0.232942	neither
-0.801694	-1.74723	neither
-1.82063	-2.92433	neither
0.107662	-0.863887	neither
0.705314	1.57324	neither
1.98007	1.26767	neither
-0.109532	0.277835	neither
-0.833523	-0.629158	neither
2.24355	0.0706748	neither
1.22463	-0.145849	neither
-0.187132	0.75415	neither
1.25898	1.65201	neither
-1.58209	-0.537235	neither
1.26815	0.927624	neither
1.34349	1.31198	neither
-0.35873	1.1202	neither
0.966389	1.97163	neither
0.598709	-1.4316	neither
0.887939	1.74914	neither
0.813452	-0.384415	neither
1.9785	1.81055	neither
0.229728	-0.887876	neither
0.162924	-0.949814	neither
0.863622	-1.10554	neither
1.992	0.262569	neither
-0.910567	0.527451	neither
1.61355	-0.491485	neither
0.188785	-1.49769	neither
-0.406931	-0.68377	neither
1.70488	-0.358685	neither
1.78731	0.918783	neither
-1.87019	-1.60896	neither
-0.255247	-0.231825	neither
-0.248696	-1.31614	neither
-0.684259	-2.22967	neither
0.896908	0.335551	neither
0.25266	2.29832	neither
0.433629	0.0771356	neither
1.93674	1.97959	neither
-1.61454	-2.59775	neither
2.02886	-0.626968	neither
0.20478	1.83505	neither
-0.45319	0.217975	neither
-1.07302	-1.97785	neither
-0.789921	-0.524361	neither
-0.683398	-0.210574	neither
-2.15096	0.465626	neither
2.44165	0.607627	neither
2.2045	0.326287	neither
2.37524	1.56738	neither
-0.168442	1.40851	neither
-0.642907	-0.391734	neither
-2.94493	-2.25755	neither
0.0662391	-0.897535	neither
1.03272	1.48186	neither
2.45426	0.510409	neither
1.64312	0.544757	neither
1.8038	0.626601	neither
-0.207195	-0.716265	neither
-0.303405	1.10056	neither
1.68082	-0.263525	neither
2.64202	1.15885	neither
0.942075	0.0407945	neither
0.737522	2.02926	neither
-1.67	0.00326603	neither
0.559406	-0.081428	neither
-1.98449	-0.745516	neither
-0.321523	-1.37294	neither
-0.081771	-1.07298	neither
1.12177	-0.0823239	neither
0.692211	-0.209658	neither
-2.09087	-2.44052	neither
0.672953	-0.536483	neither
-1.89084	-1.10968	neither
-1.21293	-2.14864	neither
-0.980811	-1.65066	neither
-0.429787	0.333876	neither
-0.0312173	-0.459488	neither
-1.87753	-2.35868	neither
-2.22364	-2.83025	neither
0.0682898	0.0491764	neither
-1.37098	-1.46109	neither
-1.08423	-1.90668	neither
0.100439	-0.582364	neither
-0.511685	-1.00563	neither
-1.07201	-1.98712	neither
-2.41733	-2.62808	neither
-0.729068	-0.767542	neither
-0.682726	-1.71337	neither
-0.538887	0.35469	neither
-0.25633	-1.12066	neither
0.631293	0.2635	neither
0.215249	0.281032	neither
0.0374492	0.893431	neither
1.9963	0.0354312	neither
0.396617	-1.12854	neither
-2.11619	-1.52664	neither
-1.08038	-1.35288	neither
0.466318	-0.172256	neither
0.00674703	1.64112	neither
1.16938	0.45677	neither
-0.0402369	0.529279	neither
0.914789	-2.61805	neither
-1.48292	-2.89882	neither
2.172	0.429663	neither
-1.79591	-1.97909	neither
-1.99767	0.675792	neither
0.476129	-0.589809	neither
1.27069	-0.325627	neither
2.29741	2.11194	neither
1.48364	1.62515	neither
0.351189	1.72953	neither
1.81527	1.71773	neither
1.73296	0.614982	neither
1.42793	0.47714	neither
1.43782	0.627056	neither
-0.740421	-1.66322	neither
-0.0654659	-0.174804	neither
0.0646823	0.501543	neither
0.0532774	0.988049	neither
0.331124	2.04722	neither
-0.278054	-2.411	neither
0.0388528	0.705465	neither
0.43439	-1.2874	neither
-1.56143	-0.111013	neither
1.0581	0.672552	neither
0.604738	1.17289	neither
0.33054	0.579614	neither
2.77116	1.85061	neither
0.384773	-0.200505	neither
1.30242	1.07997	neither
0.907978	0.554039	neither
1.02433	-0.972036	neither
0.857017	1.31502	neither
2.16309	0.305942	neither
-2.39478	0.428825	neither
0.818144	-0.0276764	neither
1.35662	1.7335	neither
0.494866	-0.0943024	neither
-0.228124	-0.0689601	neither
0.309956	2.16056	neither
-1.30785	-0.936074	neither
-1.81964	-0.966956	neither
-0.324807	0.95614	neither
2.07829	0.300748	neither
-0.541114	2.40562	neither
-1.16906	-2.03744	neither
-0.268332	-0.138621	neither
1.05773	-1.25434	neither
0.811044	0.745104	neither
-0.336669	1.48039	neither
-0.752273	1.82451	neither
1.75189	1.519	neither
2.40181	1.23678	neither
1.8591	1.05843	neither
0.100784	1.70446	neither
2.18731	1.91706	neither
-2.01725	-1.90516	neither
0.616413	-0.484083	neither
1.22332	0.860462	neither
1.31262	0.543671	neither
2.48758	0.425448	neither
1.25234	1.8783	neither
0.741719	0.854934	neither
0.309867	-0.10749	neither
2.08705	0.535341	neither
1.73175	1.98412	neither
0.764381	1.6667	neither
1.67998	0.424581	neither
1.42541	0.872226	neither
0.262405	2.18135	neither
-0.181025	0.595725	neither
-0.392878	1.57192	neither
-0.197484	-0.971453	neither
0.312047	1.69121	neither
1.48075	1.57382	neither
1.18317	-0.278705	neither
0.100784	-0.416137	neither
0.543995	-1.74486	neither
-1.35744	-0.835894	neither
0.273728	-0.102856	neither
1.14941	0.665198	neither
0.0638102	1.55737	neither
-0.991354	0.540571	neither
-0.318502	1.35329	neither
-1.49892	-1.44135	neither
-0.770994	-0.433584	neither
-1.07791	1.31724	neither
1.83356	1.59278	neither
-1.71981	0.176147	neither
0.517287	-1.1767	neither
-1.3968	-1.24114	neither
1.44359	1.54032	neither
-0.734117	-0.417014	neither
-1.91794	-1.96459	neither
-1.49001	-1.70206	neither
-0.683556	-0.971792	neither
[truncated: 12,551 more rows]

## Sheet: Fig2f
Condition	Direction	Differentially expressed genes (10% FDR)
Age - Females	upregulated	746
Age - Males	upregulated	818
Age - Females	downregulated	1439
Age - Males	downregulated	1482

## Sheet: Fig2g
Age effect in males	Age effect in females	significance
-0.0029861	-0.0035121	neither
0.0033937	0.000800336	neither
-0.0143487	-0.0150258	neither
-4.6118e-05	-0.00207866	neither
0.00466141	0.00374772	neither
-0.00426587	-0.00413127	neither
-0.0142613	-0.0153744	neither
0.00498545	0.00474228	neither
-0.0126489	-0.0127195	neither
-0.00502072	-0.00598827	neither
0.0245407	0.0246	neither
-0.00441286	-0.00441218	neither
-0.0142838	-0.0145251	neither
-0.0100489	-0.00989841	neither
-0.00811094	-0.00792633	neither
0.00420529	0.00493863	neither
-0.0112556	-0.0119349	neither
0.00179473	0.00139289	neither
0.00734839	0.00777537	neither
-0.0105823	-0.0104852	neither
1.40565e-05	8.06327e-06	neither
0.014454	0.0159727	neither
0.0105079	0.00961735	neither
-0.00525533	-0.0050748	neither
-0.0222203	-0.0229202	neither
-0.00478672	-0.00693572	neither
-0.0115942	-0.0116087	neither
0.00525941	0.00614532	neither
0.00172076	0.00216883	neither
-0.00207083	-0.00217634	neither
-0.0205515	-0.0206498	neither
-0.00238783	-0.00206075	neither
0.00788133	0.00751477	neither
0.0287358	0.0298178	neither
0.000717135	0.00108714	neither
0.0112381	0.0110234	neither
0.011832	0.0120171	neither
0.00231839	0.00175962	neither
0.00303899	0.00234726	neither
-0.0329335	-0.00988186	neither
0.00646885	0.0059544	neither
-0.00164341	-0.00125672	neither
-0.00682065	-0.00762909	neither
-0.0151697	-0.013167	neither
0.0182339	0.017752	neither
-0.00869567	-0.00914343	neither
-0.0173469	-0.0172012	neither
0.00143585	0.00189702	neither
-0.00701381	-0.00747013	neither
-0.022478	-0.0224549	neither
-0.011753	-0.011354	neither
0.0175111	0.0197773	neither
0.0193587	0.0192498	neither
0.0109551	0.00802665	neither
0.0339661	0.0264377	neither
-0.0258353	-0.0261152	neither
-0.00194302	-0.00414906	neither
0.000692379	0.000517867	neither
0.030502	0.0295343	neither
-0.0130025	-0.0114202	neither
0.00339178	0.00407679	neither
-0.0138045	-0.015776	neither
-0.0184872	-0.0198116	neither
0.0245935	0.023195	neither
0.0134009	0.013475	neither
-0.00578519	-0.00468246	neither
0.0121637	0.0105559	neither
0.015519	0.0142024	neither
0.0114433	0.0118379	neither
0.0103384	0.00960355	neither
0.00249963	0.0020332	neither
-0.00306069	-0.00451224	neither
0.0081649	0.00686675	neither
0.0142966	0.0146523	neither
0.02267	0.0232908	neither
0.00521431	0.00540536	neither
0.0262893	0.018786	neither
0.00232251	0.00122062	neither
-0.00378034	-0.00420376	neither
0.0117266	0.0135567	neither
0.0231212	0.0238241	neither
0.0131311	0.0128479	neither
0.00773773	0.0111351	neither
-0.00671949	-0.00791719	neither
0.00093582	0.000718041	neither
0.0177823	0.0178796	neither
-0.000412757	-0.000244485	neither
-0.0204026	-0.0197022	neither
-0.012611	-0.013155	neither
-0.0037063	-0.0030983	neither
-0.022526	-0.0218513	neither
-0.0109858	-0.0108526	neither
0.0137576	0.0124847	neither
-0.0178852	-0.017842	neither
0.01094	0.0107543	neither
0.0237219	0.0213819	neither
-0.0190703	-0.0194157	neither
0.0110807	0.0112913	neither
-0.000310371	-0.000202739	neither
0.0137203	0.0135746	neither
0.00636432	0.00815083	neither
0.00581875	0.00505338	neither
0.00749869	0.00742542	neither
0.0113676	0.0108353	neither
-0.00383981	-0.00481748	neither
-0.00380572	-0.00459131	neither
0.0114249	0.0108356	neither
0.0177512	0.0131593	neither
0.020131	0.0209783	neither
-0.00196303	-0.00208487	neither
-0.000708571	-0.00104305	neither
0.000307319	0.000239386	neither
0.000780325	0.00116538	neither
0.0181538	0.0179231	neither
0.0176689	0.0189404	neither
0.00428479	0.00336459	neither
0.0221392	0.0223747	neither
0.0228929	0.0228164	neither
0.00226519	0.00210704	neither
0.0035755	0.00323913	neither
0.00680142	0.00595568	neither
-0.0228727	-0.0226312	neither
0.0139624	0.0136221	neither
0.00687811	0.00626469	neither
0.0223432	0.0225149	neither
0.000565492	-0.000511772	neither
0.0213147	0.0210538	neither
-0.00088388	-0.00174961	neither
0.0025591	0.0026113	neither
-0.0188101	-0.0174559	neither
-0.0014175	-0.00101529	neither
0.000283667	-0.00084942	neither
0.0197443	0.0219145	neither
-0.00121413	-0.00105707	neither
0.011788	0.0127927	neither
0.0225246	0.0218376	neither
0.0182387	0.0176443	neither
-0.00445952	-0.00362363	neither
-0.0153555	-0.0155993	neither
0.0231685	0.0213954	neither
0.0038655	0.00451416	neither
0.0213625	0.0207582	neither
0.00201369	0.00239732	neither
0.00677044	0.00672636	neither
-0.0121065	-0.0125422	neither
0.000880671	0.000246065	neither
-0.0169022	-0.0164286	neither
0.0164316	0.0170781	neither
0.000938593	0.000487126	neither
-0.0151838	-0.0105422	neither
-0.000234908	0.00131149	neither
0.0182076	0.0171994	neither
0.00477027	0.00443074	neither
-0.00584986	-0.00605508	neither
-0.00120567	-0.00175093	neither
0.0182965	0.0191224	neither
-0.000732688	0.000290714	neither
-0.0165396	-0.0173674	neither
-0.00831445	-0.00842655	neither
-0.00178089	-0.00236379	neither
0.00233244	0.00314319	neither
0.0105753	0.0114242	neither
0.0086062	0.00824601	neither
0.0273456	0.0262061	neither
0.000404171	0.000433875	neither
-0.000911083	-0.000753476	neither
-0.0138356	-0.0144092	neither
0.00328224	0.00360185	neither
0.0166696	0.0160366	neither
0.0181019	0.0176752	neither
0.0138658	0.0141256	neither
-0.0127062	-0.0136231	neither
-0.0100693	-0.00965885	neither
-0.0079321	-0.00656211	neither
0.00760458	0.00431559	neither
0.00402584	0.00673316	neither
-0.0237223	-0.0237576	neither
0.00326832	0.00209565	neither
0.00267014	0.00376045	neither
0.00639131	0.0068608	neither
-0.00584087	-0.0063782	neither
0.0223888	0.0218133	neither
-0.0203748	-0.0209519	neither
-0.0125784	-0.0120306	neither
0.0114345	0.01209	neither
0.00243753	0.00468693	neither
0.0164768	0.0160236	neither
-0.0128043	-0.0133813	neither
0.0140582	0.0135505	neither
-0.0114237	-0.0111273	neither
0.0128746	0.0117718	neither
0.00289787	0.00220003	neither
-0.00836492	-0.00818599	neither
0.018222	0.0190701	neither
0.00980006	0.00916389	neither
0.00702613	0.00706519	neither
-0.0226626	-0.0212597	neither
-0.00508264	-0.00266573	neither
-0.0138968	-0.0139054	neither
-0.0233253	-0.0234967	neither
0.0125237	0.0118488	neither
0.00951333	0.0090174	neither
0.00487747	0.00398623	neither
-0.00875819	-0.0096273	neither
0.012844	0.0114455	neither
0.0104912	0.00947412	neither
-0.00454246	-0.00289204	neither
-0.0153102	-0.0154647	neither
-0.00128256	-0.000387639	neither
0.0145545	0.0128365	neither
0.00618362	0.0189301	neither
0.0167974	0.0158994	neither
-0.0123386	-0.0133201	neither
0.00203336	0.00396064	neither
0.0110399	0.0115458	neither
-0.0113482	-0.0101021	neither
-0.00719087	-0.00731803	neither
-0.0025564	-0.00259054	neither
0.0166275	0.0174322	neither
0.0163372	0.0156428	neither
0.0105386	0.0118931	neither
-0.0229098	-0.0225534	neither
0.0125218	0.0104793	neither
0.0142813	0.0109373	neither
0.000135579	-0.00205682	neither
-0.0106182	-0.00973489	neither
-0.0126797	-0.0122417	neither
0.0131327	0.0130098	neither
0.00472846	0.00510183	neither
0.00514697	0.00539617	neither
-0.0223805	-0.0224531	neither
0.0118212	0.0102776	neither
-0.00201923	-0.0028584	neither
-0.00163838	-0.000400119	neither
0.0127239	0.0132312	neither
0.0106014	0.0110283	neither
0.00241942	0.00241275	neither
-0.0102725	-0.0111258	neither
-0.0162878	-0.0161166	neither
0.0248895	0.0229516	neither
0.00390629	0.00439465	neither
-0.0228584	-0.0228586	neither
-0.00417627	-0.00321284	neither
-0.0137606	-0.0149753	neither
0.00793524	0.0066723	neither
0.0165846	0.0153644	neither
0.0200494	0.0153947	neither
-0.00465678	-0.00341118	neither
-0.00700076	-0.00657956	neither
0.0126898	0.0124852	neither
0.0164416	0.0155605	neither
-0.000778828	-0.00124127	neither
-0.000533516	-5.61975e-05	neither
0.0233002	0.0218885	neither
-0.00964954	-0.00950809	neither
-0.0193171	-0.0183774	neither
-0.0092766	-0.00930323	neither
-0.00964255	-0.0111891	neither
0.022898	0.0234318	neither
0.000780202	-0.000279753	neither
-0.000290419	0.000757185	neither
0.0109502	0.0100516	neither
0.00161935	0.00114993	neither
-0.000414487	-0.000987565	neither
0.0196858	0.019892	neither
0.0104109	0.00889059	neither
-0.00454041	-0.00499473	neither
0.00968632	0.0100672	neither
-0.00974119	-0.0103013	neither
-0.0153357	-0.01596	neither
0.00607543	0.00524898	neither
-0.0129072	-0.0136913	neither
-0.00996348	-0.00998626	neither
-0.0110503	-0.0112649	neither
-0.0177464	-0.0191239	neither
0.0309576	0.00660219	neither
-0.00373755	-0.00403977	neither
-0.0111787	-0.0122392	neither
-0.0027591	-0.00403488	neither
0.00781671	0.00766412	neither
-0.0154702	-0.0151395	neither
-0.00439486	-0.00497153	neither
-0.00223563	-0.0019931	neither
-0.0059922	-0.00531505	neither
-0.0065342	-0.0067564	neither
-0.0230237	-0.0224552	neither
-0.00245335	-0.00285552	neither
0.0133186	0.0128353	neither
0.0207843	0.0226339	neither
0.00668453	0.00609541	neither
-0.000561979	-0.000760525	neither
0.0103252	0.0100346	neither
7.39992e-05	-0.00106837	neither
0.0275587	0.0271659	neither
0.0204382	0.0184496	neither
-0.00283477	-0.00324952	neither
0.0101379	0.0095895	neither
-0.0178501	-0.0187465	neither
-0.00654608	-0.00732988	neither
0.0171077	0.0181911	neither
-0.00729542	-0.00711074	neither
0.0113667	0.0107124	neither
0.0184236	0.0193955	neither
-0.00910471	-0.00901806	neither
0.0161892	0.0152966	neither
-0.0191185	-0.017918	neither
0.00648651	0.00521686	neither
-0.00957748	-0.00973731	neither
-0.0141063	-0.0150526	neither
-0.0162872	-0.0158432	neither
0.00385734	0.00464968	neither
-0.0163585	-0.015734	neither
-0.0147713	-0.0147044	neither
0.00978905	0.00942459	neither
-0.0208045	-0.0215082	neither
-0.00583851	-0.00592187	neither
-0.0064026	-0.00626922	neither
0.0208649	0.0212525	neither
0.00547555	0.00494356	neither
0.0162393	0.0183128	neither
-0.00290637	-0.00370488	neither
0.0159344	0.0152579	neither
-0.00856591	-0.00994867	neither
-0.0141343	-0.0135566	neither
0.0236237	0.0239371	neither
-0.00324085	-0.00376194	neither
0.0159058	0.0153014	neither
0.0042804	0.00431282	neither
0.00548179	0.00556618	neither
-0.00175952	0.000535458	neither
-0.0162721	-0.0164716	neither
0.00702119	0.00682131	neither
0.00692485	0.00765611	neither
0.0042805	0.00757363	neither
0.00359585	0.00185544	neither
-0.0127352	-0.0121027	neither
0.00195099	0.00226107	neither
-0.00540652	-0.00515037	neither
0.0205725	0.0197323	neither
-0.0177135	-0.0178664	neither
-0.018002	-0.0187524	neither
0.00705416	0.00655486	neither
0.00960533	0.00924486	neither
0.00196131	0.00238927	neither
0.0048235	0.00475705	neither
0.0188532	0.0181986	neither
0.00818401	0.00834751	neither
0.00269466	0.0024285	neither
-0.0120007	-0.00988536	neither
-0.0248916	-0.0239049	neither
0.011867	0.0101979	neither
0.00867872	0.00825708	neither
0.0242301	0.0220743	neither
0.00035075	-0.00094089	neither
0.00285343	0.00292809	neither
0.00783733	0.00802861	neither
-0.0122889	-0.0132217	neither
0.0182042	0.0171503	neither
0.0175278	0.0153223	neither
0.00292603	0.00279365	neither
0.0127521	0.0117812	neither
-0.0144518	-0.0142161	neither
-0.0128602	-0.0127044	neither
0.00543933	0.00517718	neither
0.0107787	0.0103458	neither
0.00957176	0.00768966	neither
0.000783291	0.000331271	neither
-0.01043	-0.0110518	neither
0.00509538	0.00529787	neither
-0.0128875	-0.0130087	neither
0.010269	0.0106154	neither
0.0162039	0.0165934	neither
-0.00430365	-0.00449184	neither
0.00116753	0.0043941	neither
0.0138216	0.0140783	neither
0.0242783	0.0239999	neither
0.0173172	0.0172153	neither
-0.00683129	-0.00788959	neither
-0.00995534	-0.0101458	neither
-0.0022363	-0.00359207	neither
-0.00575599	-0.00517792	neither
0.00836138	0.00628218	neither
-0.00734167	-0.00755386	neither
0.0150625	0.0139177	neither
0.00137872	0.000193628	neither
0.00874163	0.00625984	neither
-0.00108165	-0.00142575	neither
-0.00314426	-0.003149	neither
-0.00494294	-0.00715171	neither
-0.0166236	-0.0161359	neither
-0.00326944	-0.00494024	neither
0.00679414	0.00460951	neither
0.00751824	0.00628254	neither
-0.00127979	-0.00162365	neither
-0.0202863	-0.0204236	neither
-0.00397337	-0.00413456	neither
0.00790951	0.00748605	neither
-0.00218887	-0.00326083	neither
-0.0137799	-0.0137905	neither
0.0148354	0.015857	neither
0.00313614	0.00276369	neither
-0.0203426	-0.0205523	neither
-0.0042488	-0.00357425	neither
0.00317359	0.00239759	neither
-0.0153568	-0.0161745	neither
0.0150972	0.0133141	neither
0.0139205	0.0123877	neither
-0.00302352	-0.00379728	neither
0.00335177	0.0034769	neither
0.00464215	0.00445499	neither
-0.00540248	-0.00544099	neither
-0.0188349	-0.0186409	neither
-0.0133153	-0.0131353	neither
-0.0014699	-0.00265121	neither
0.0139924	0.0143625	neither
-0.00569094	-0.00600153	neither
-0.00742261	-0.00881259	neither
-0.017285	-0.0189915	neither
-0.0106391	-0.0106184	neither
0.0018703	-0.000360912	neither
0.000372244	0.000264103	neither
-0.00179668	-0.00183828	neither
-0.0152711	-0.0142615	neither
-0.0038466	-0.00467378	neither
0.0152737	0.0157152	neither
-0.00994687	-0.0102892	neither
0.00508373	0.00530262	neither
-0.0200969	-0.0203838	neither
-0.0220634	-0.0220619	neither
0.00404548	0.00642392	neither
-0.02818	-0.0277305	neither
0.0125587	0.012281	neither
0.00441406	0.00343692	neither
-0.0123667	-0.011927	neither
-0.000850174	-0.00129727	neither
0.00955647	0.00898932	neither
0.00910514	0.00863901	neither
0.0200911	0.019006	neither
-0.0162794	-0.0157273	neither
0.00348173	0.0037667	neither
-0.00227626	-0.00318367	neither
0.025359	0.0246	neither
0.0133538	0.0139157	neither
0.000688511	-0.000876952	neither
-0.00814741	-0.00817833	neither
0.00131531	0.000831966	neither
0.00171374	0.00147199	neither
-0.0111876	-0.0128203	neither
0.0202399	0.0204241	neither
0.0177756	0.0181413	neither
0.0224301	0.0231042	neither
-0.00691254	-0.00481238	neither
0.0129991	0.0128355	neither
0.00949545	0.00712942	neither
0.0221702	0.0219354	neither
-0.000433528	-0.00101841	neither
-0.0247168	-0.0255068	neither
-0.00834585	-0.00789699	neither
-0.00464462	-0.00458312	neither
0.00979021	0.0104138	neither
0.0108831	0.00923282	neither
0.00427319	0.0039185	neither
0.0177052	0.0166167	neither
0.0217498	0.0170685	neither
-0.0234846	-0.0253617	neither
-0.0125371	-0.0129835	neither
0.00498205	0.00287741	neither
0.00364555	0.00144535	neither
-0.00688356	-0.00436198	neither
0.0142432	0.0142458	neither
-0.0226556	-0.0248949	neither
0.0111776	0.0111392	neither
-0.0140637	-0.015422	neither
0.000392208	0.000366372	neither
-0.0100794	-0.00998593	neither
0.0150435	0.0151937	neither
0.00105076	-0.000523921	neither
0.0122937	0.0132356	neither
-0.00882026	-0.00933319	neither
0.0182837	0.0177173	neither
0.0202344	0.0196431	neither
0.00304166	0.00329118	neither
-0.00936851	-0.0089202	neither
-1.66977e-05	0.00194274	neither
-0.0200169	-0.0195798	neither
0.00331104	0.00199525	neither
0.00339776	0.00389367	neither
-0.00683726	-0.00691817	neither
0.0122086	0.0116087	neither
-0.0065642	-0.00603843	neither
-0.0163587	-0.0171513	neither
0.00523112	0.00404027	neither
-0.00843689	-0.00898656	neither
-0.000619038	0.00143944	neither
-0.0173174	-0.0163306	neither
0.00497657	0.00553008	neither
-0.0165314	-0.0177478	neither
-0.0223709	-0.0229705	neither
-0.00260261	-0.00201022	neither
0.0088324	0.00939343	neither
0.00652443	0.00748656	neither
0.0152506	0.0119076	neither
-0.00427165	-0.00525706	neither
0.0156977	0.0141795	neither
-0.0191347	-0.0183063	neither
0.0177016	0.0176829	neither
0.0109821	0.0118979	neither
0.0220647	0.0212931	neither
0.0142807	0.0131789	neither
-0.00284476	-0.00280566	neither
-0.00534081	-0.00507849	neither
0.011749	0.012521	neither
0.000517305	0.00237624	neither
0.000239327	-0.000488843	neither
-0.0200894	-0.0195075	neither
0.00932667	0.00833693	neither
0.00237432	0.00111223	neither
0.0154611	0.0155895	neither
0.0207362	0.0187116	neither
0.0183824	0.0203653	neither
-0.00441234	-0.00398928	neither
0.00665105	0.00570989	neither
-0.00954281	-0.00919092	neither
0.00787391	0.0071885	neither
0.0235461	0.0209712	neither
-0.0077868	-0.00780307	neither
-0.00403237	-0.00389268	neither
-0.00045689	-0.00010145	neither
-0.00362508	-0.00355031	neither
-0.00902835	-0.00921566	neither
0.00935483	0.00820451	neither
0.00971794	0.00968695	neither
0.00481145	0.00409126	neither
0.00619278	0.00637053	neither
0.0205666	0.0207752	neither
0.00626705	0.00557659	neither
-0.0150545	-0.015312	neither
0.0167775	0.0158026	neither
-0.0125532	-0.0122252	neither
-0.0070743	-0.00693641	neither
0.0196759	0.0211454	neither
-0.0114109	-0.0113822	neither
-0.000961004	-0.00373725	neither
-0.0185187	-0.0197223	neither
0.00477088	0.00365582	neither
0.0101403	0.00966667	neither
-0.00315749	-0.00224485	neither
-0.0169629	-0.0158254	neither
0.0139203	0.0140255	neither
0.00955179	0.00868358	neither
0.027512	0.0283165	neither
0.00125716	0.00171649	neither
0.0115804	0.0112254	neither
0.00774181	0.00579632	neither
0.00742996	0.00690445	neither
-0.00544198	-0.00532092	neither
0.010545	0.0102744	neither
0.00847671	0.00835647	neither
0.0141418	0.015039	neither
-0.00821722	-0.00922953	neither
-0.0121922	-0.0139542	neither
0.0144376	0.0137135	neither
-0.0100697	-0.0102534	neither
0.00922568	0.00907542	neither
0.0105734	0.0108895	neither
0.00351897	0.00217277	neither
-0.00185572	-0.00351357	neither
-0.00309721	-0.00398426	neither
-0.0213279	-0.0216346	neither
-0.00281814	-0.00389747	neither
-0.00863668	-0.00916269	neither
0.0157004	0.0162009	neither
0.0230277	0.0218826	neither
0.00942945	0.00806245	neither
-0.0152386	-0.0154772	neither
0.0146572	0.0129678	neither
0.00111288	0.000674575	neither
0.00834558	0.00750681	neither
-0.00591618	-0.00337905	neither
-0.00980847	-0.0109002	neither
0.00596083	0.00507415	neither
0.0049862	0.00371525	neither
-0.0139936	-0.0128668	neither
0.010982	0.0102032	neither
-0.0202282	-0.0204787	neither
0.00775687	0.00826933	neither
0.00517775	0.00408902	neither
0.0165678	0.0184819	neither
0.00353665	0.00374644	neither
0.0055846	0.00633316	neither
-0.00770795	-0.00833312	neither
-0.0238495	-0.0243155	neither
-0.0140346	-0.0132632	neither
-0.0191617	-0.0197858	neither
-0.0158397	-0.0139519	neither
-0.00772099	-0.00784884	neither
0.00612013	0.00650645	neither
0.00431224	0.00429975	neither
-0.00836373	-0.00787936	neither
-0.0205496	-0.0211271	neither
-0.00745355	-0.00805674	neither
-0.0180009	-0.0179199	neither
-0.0179579	-0.0176736	neither
0.00803839	0.00722138	neither
-0.00977873	-0.0108264	neither
-0.0168194	-0.0173238	neither
-0.00439413	-0.00588998	neither
-0.0212414	-0.0213368	neither
-0.0201011	-0.0205302	neither
-0.0164075	-0.0169104	neither
0.000262514	0.000337485	neither
0.0130271	0.0129623	neither
0.0198227	0.0184767	neither
0.00579893	0.00687599	neither
0.00199315	0.00279843	neither
-0.00091196	-0.000275789	neither
0.0275173	0.0205143	neither
0.00384087	0.00274841	neither
0.0055767	0.00474936	neither
-0.0257061	-0.0259499	neither
0.0103814	0.00988346	neither
-0.00983473	-0.00815575	neither
-0.00510389	-0.00487513	neither
-0.00457591	-0.00477168	neither
-0.00150403	-0.00132412	neither
-0.00900854	-0.00521578	neither
0.0105475	0.0104478	neither
-0.00111625	-0.0018301	neither
0.011222	0.0112536	neither
-0.00283385	-0.00421252	neither
-0.00533216	-0.00544119	neither
-0.00250847	-0.00213634	neither
-0.0190627	-0.0193604	neither
0.0169183	0.015114	neither
0.01018	0.0114714	neither
-0.0032346	-0.00259311	neither
-0.0219419	-0.0218599	neither
-0.0117424	-0.0136133	neither
-0.0101534	-0.00935486	neither
-0.0145461	-0.010314	neither
-0.000963036	0.00145657	neither
-0.0217239	-0.0221041	neither
-0.00804159	-0.00877044	neither
0.0121081	0.0102972	neither
0.0295083	0.0300928	neither
-0.0118935	-0.0093355	neither
0.0228683	0.0220801	neither
-0.000389099	-3.17716e-05	neither
-0.00254459	-0.00341704	neither
-0.0137573	-0.0144214	neither
-0.0138472	-0.0151402	neither
0.00399387	0.00408046	neither
0.00518738	0.0042649	neither
0.0229586	0.0231228	neither
-0.0211777	-0.0211581	neither
0.0111672	0.010966	neither
-0.016168	-0.0166017	neither
-0.0187376	-0.0187134	neither
0.016324	0.0157426	neither
0.00278342	0.000547061	neither
-0.0164817	-0.015163	neither
0.00809033	0.00685467	neither
0.0222999	0.0185248	neither
-0.0105593	-0.0107789	neither
-0.00766532	-0.00772061	neither
-0.0011358	-0.00173599	neither
-0.000543689	-0.000463659	neither
-0.0149528	-0.0156104	neither
0.0189409	0.0178497	neither
0.017872	0.015348	neither
0.00642397	0.00703436	neither
-6.80828e-05	6.33006e-05	neither
0.000259929	0.00059101	neither
0.0220077	0.0218777	neither
0.00657967	0.00633916	neither
-0.00751514	-0.00876344	neither
0.0198672	0.0195635	neither
-0.0233129	-0.0242334	neither
-0.00312875	-0.00294955	neither
0.00625552	0.00316799	neither
0.00991931	0.00964554	neither
0.014907	0.0137182	neither
0.00464387	0.00414852	neither
-0.00153697	-0.00146178	neither
0.0179247	0.0182226	neither
-0.00239406	-0.00214676	neither
0.00510893	0.00505405	neither
-0.0220391	-0.0217184	neither
0.0279434	0.015635	neither
0.00721745	0.00679956	neither
0.0104021	0.0109009	neither
-0.00106351	-0.000283681	neither
0.00684799	0.00701466	neither
-0.00750646	-0.00862226	neither
0.00255098	0.00149465	neither
0.0193352	0.0192572	neither
-0.0152697	-0.0151443	neither
-0.0055043	-0.00605734	neither
-0.0135521	-0.0123774	neither
-0.0129187	-0.0134595	neither
-0.0202011	-0.0221437	neither
-0.0105996	-0.0111948	neither
0.0108248	0.00992863	neither
0.0024034	0.00223121	neither
0.00207145	0.00239031	neither
0.0192414	0.0178466	neither
-0.0219509	-0.0217061	neither
0.026751	0.0270663	neither
-0.00284648	-0.00256426	neither
-0.00570348	-0.00577509	neither
-0.0157334	-0.0161244	neither
-0.0137789	-0.0135816	neither
0.000838157	-0.000471909	neither
0.00737133	0.00777143	neither
0.025975	0.0211916	neither
0.0183992	0.0176164	neither
0.0143493	0.0141288	neither
0.00225352	-0.0022883	neither
0.0053879	0.00315027	neither
-0.0045766	-0.00506303	neither
0.00701594	0.00720356	neither
-0.00754879	-0.00770113	neither
0.010396	0.00870985	neither
0.0103603	0.0100496	neither
0.0134125	0.0159878	neither
0.00825349	0.00840708	neither
0.00791755	0.00692682	neither
0.0023355	0.00320388	neither
0.00643166	0.00551653	neither
0.0148854	0.0129375	neither
0.00255667	0.00329448	neither
-0.0173197	-0.0153174	neither
0.0131024	0.0136114	neither
-0.0116626	-0.0121093	neither
0.0070738	0.00786376	neither
-0.00295725	-0.00287794	neither
-0.0153313	-0.0154584	neither
-0.00576925	-0.00642052	neither
0.0029143	0.00113143	neither
0.00246967	0.0015551	neither
-0.0212644	-0.0199917	neither
0.0167636	0.0171656	neither
0.0134666	0.0118291	neither
-0.0249224	-0.0253926	neither
-0.0172592	-0.017575	neither
0.00100093	0.000472114	neither
-0.0114134	-0.0132751	neither
0.00617691	0.00570937	neither
0.00175798	0.00237863	neither
0.0173683	0.0185879	neither
0.0100588	0.00910787	neither
0.00245766	0.000826422	neither
0.000608279	0.000516192	neither
0.00683843	0.00702374	neither
0.0193898	0.0195523	neither
-0.0234978	-0.0229789	neither
-0.0100839	-0.0099204	neither
0.00668294	0.00653676	neither
-0.00487812	-0.00444246	neither
-0.00221603	-0.0019663	neither
0.00588816	0.00512778	neither
0.008715	0.00918482	neither
0.0106231	0.00918672	neither
0.00600547	0.00564299	neither
-0.0172484	-0.0169753	neither
0.000979339	0.000591644	neither
0.00467179	0.00499334	neither
-1.56839e-05	-9.46257e-05	neither
-0.0047443	-0.0045066	neither
0.00256129	0.00307762	neither
-0.00743865	-0.00682581	neither
0.0226033	0.0229081	neither
-0.000412879	-0.00119019	neither
-0.000330397	-0.000935973	neither
-0.0121563	-0.010407	neither
-0.0204603	-0.0223667	neither
-0.00321983	-0.00543775	neither
-0.0123387	-0.0120671	neither
0.00100276	-0.000928791	neither
0.0134989	0.0122275	neither
-0.00303557	-0.00349605	neither
0.0149717	0.015545	neither
0.00673133	0.00659782	neither
0.0100007	0.0103554	neither
0.015987	0.0155248	neither
-0.0137757	-0.0111563	neither
-0.023064	-0.0234581	neither
-0.00126324	-0.00200199	neither
-0.00277865	-0.00193134	neither
0.0170504	0.0168653	neither
0.00436278	0.00449127	neither
0.00744918	0.00539361	neither
0.00627429	0.00560048	neither
0.0132148	0.0123585	neither
-0.00887791	-0.00794358	neither
0.00875005	0.00764137	neither
-0.00600665	-0.00591902	neither
0.00506716	0.00512767	neither
0.00282935	0.00487035	neither
-0.00225841	-0.0011478	neither
0.00284907	0.00376807	neither
0.00135566	-0.000398689	neither
0.00339507	0.00355955	neither
0.0139298	0.0126608	neither
0.0027806	0.00300232	neither
-0.013164	-0.0128745	neither
0.00329766	-0.00388971	neither
-0.0109639	-0.0104341	neither
-0.0249326	-0.025059	neither
-0.0168692	-0.0159701	neither
-0.0117593	-0.0125703	neither
0.0108358	0.00955367	neither
-0.00181854	-0.0025626	neither
-0.000558742	-0.000676552	neither
0.00770428	0.00525822	neither
0.0248527	0.0246621	neither
0.0125214	0.0115025	neither
-0.00101622	-0.000811091	neither
0.00225286	0.00202749	neither
-0.00577178	-0.00537374	neither
0.0146779	0.0137105	neither
-0.0169474	-0.0184349	neither
0.0102224	0.0103604	neither
0.0134711	0.0137613	neither
0.0166024	0.01786	neither
-0.000750006	-0.000333016	neither
-0.00896746	-0.00902239	neither
0.00472505	0.00325794	neither
-0.0126276	-0.0117655	neither
-0.00622763	-0.00626596	neither
0.0138563	0.0112688	neither
0.0111572	0.0114333	neither
0.00116673	0.000918008	neither
0.0155147	0.0142231	neither
-0.00400542	-0.00328435	neither
-0.0145225	-0.0146462	neither
-0.00152196	-0.0014843	neither
-0.00756855	-0.00974595	neither
-0.00816283	-0.00725226	neither
0.0106501	0.0109408	neither
0.0015236	0.00163929	neither
0.00557836	0.00565258	neither
-0.009764	-0.0103051	neither
-0.00754718	-0.00669734	neither
-0.00126469	-0.00193147	neither
0.00736259	0.00741448	neither
0.004855	0.00422655	neither
-0.0156434	-0.0159446	neither
-0.0176252	-0.0171594	neither
0.00150184	0.0026281	neither
-0.0135106	-0.0132913	neither
0.00812474	0.00842654	neither
0.00746018	0.00646682	neither
-0.0212666	-0.0193401	neither
0.0114185	0.0103412	neither
-0.00447286	-0.00541975	neither
-0.00803633	-0.00927786	neither
0.00947578	0.00811071	neither
0.0025806	0.000775281	neither
0.0200577	0.0202996	neither
0.0187816	0.0181936	neither
0.00142523	0.0011093	neither
-0.00239982	-0.00199763	neither
-0.0177115	-0.0175292	neither
0.00481124	0.00380952	neither
-0.02018	-0.0203367	neither
0.0234508	0.0246318	neither
0.00426856	0.00423495	neither
0.00215615	0.00119139	neither
0.00507067	0.0075715	neither
-0.00270132	-0.00271068	neither
-0.00516265	-0.0048559	neither
0.00113866	0.00166388	neither
-0.00378855	-0.00556957	neither
-0.00649111	-0.00909443	neither
0.00511781	0.00454303	neither
-0.0177372	-0.018118	neither
0.00405491	0.00462603	neither
-0.0180939	-0.0172465	neither
-0.00146088	-0.00102704	neither
0.0245634	0.0236469	neither
0.0139724	0.015128	neither
-0.00174043	-0.00329682	neither
-0.0233324	-0.0236686	neither
0.00600471	0.00621709	neither
-0.00641331	-0.00590214	neither
-0.00202559	-0.00249019	neither
0.0148381	0.0138673	neither
0.0265779	0.0256705	neither
-0.0131387	-0.0138883	neither
0.00617416	0.00617665	neither
0.000931803	0.00131162	neither
-0.00319742	-0.00352825	neither
0.011283	0.0106085	neither
0.0130419	0.0128418	neither
-0.00239908	-0.0033731	neither
-0.0173837	-0.0167052	neither
0.0152879	0.0139717	neither
-0.0116744	-0.0112395	neither
0.000858463	-0.000530447	neither
0.0114376	0.0074996	neither
0.0162948	0.0160514	neither
-0.0135048	-0.0136092	neither
0.0135774	0.0133262	neither
-0.00548822	-0.00667687	neither
0.0205677	0.0197815	neither
-0.023638	-0.0235243	neither
0.0257987	0.0250008	neither
-0.00585366	-0.00802744	neither
0.0074773	0.00672559	neither
-0.0133812	-0.0132976	neither
0.0168279	0.0169257	neither
-0.00604421	-0.0053813	neither
0.00714857	0.00685444	neither
0.0167587	0.0113721	neither
0.00126879	0.000879274	neither
0.00178122	0.0020675	neither
-0.00302423	-0.00288545	neither
0.00076127	0.00159922	neither
-0.00596661	-0.00558771	neither
0.00418953	0.00368352	neither
-0.0102233	-0.0113604	neither
-0.0115567	-0.0134003	neither
-0.00370573	-0.00366718	neither
-0.00017853	-0.000972157	neither
-0.016613	-0.0181745	neither
-0.00576231	-0.004902	neither
0.00240031	0.0010638	neither
-0.00362426	-0.00391926	neither
0.0300999	0.0310902	neither
-0.00359056	-0.00351194	neither
-0.000548498	-0.000985332	neither
0.00654812	0.00527942	neither
-0.00130027	-0.00113326	neither
-0.0162348	-0.0163102	neither
-0.00186239	-0.00137516	neither
-0.0101279	-0.00934394	neither
-0.00082599	-0.00133646	neither
0.0173576	0.0160114	neither
0.00626459	0.00625442	neither
0.00554561	0.00540672	neither
0.00788292	0.00723639	neither
0.00142709	0.00381794	neither
0.00665596	0.00667569	neither
0.00186195	0.00188182	neither
0.0146011	0.0134126	neither
-0.00488201	-0.0058817	neither
0.012145	0.011949	neither
-0.0196782	-0.0202788	neither
0.0105666	0.00826681	neither
-0.0267498	-0.024528	neither
0.00908784	0.00823616	neither
-0.00690193	-0.00645547	neither
0.00291712	0.00313258	neither
-0.0154688	-0.0159248	neither
0.00995197	0.00879751	neither
0.00986581	0.00773235	neither
0.00382509	0.00333316	neither
0.00176908	-0.000408885	neither
0.0071927	0.00642745	neither
0.019215	0.0218793	neither
-0.0012268	-0.00134376	neither
0.017855	0.0173172	neither
-0.0106339	-0.0106055	neither
-0.0133951	-0.0123144	neither
-0.00477503	-0.00535169	neither
-0.00994862	-0.00989845	neither
0.0204235	0.0175459	neither
0.00677848	0.00688052	neither
0.00555039	0.00563423	neither
0.0214282	0.0207091	neither
-0.00974284	-0.00871489	neither
-0.00809261	-0.00832195	neither
-0.016212	-0.0163155	neither
0.00284154	0.00226984	neither
0.00948846	0.00895219	neither
0.0224927	0.0236401	neither
0.0140442	0.0147189	neither
-0.00696117	-0.00832589	neither
0.0068898	0.00533898	neither
-0.0165059	-0.0116354	neither
0.00525136	0.00577626	neither
-0.0125416	-0.0136858	neither
-0.0138236	-0.013881	neither
0.0100039	0.00934068	neither
-0.00824682	-0.00807294	neither
-0.000344913	-0.000557509	neither
-0.0055345	-0.00445545	neither
-0.02169	-0.0219092	neither
0.00675946	0.00687879	neither
0.0094222	0.00902676	neither
0.00141415	0.00183772	neither
0.000218102	0.000808696	neither
-0.0124884	-0.00956256	neither
-0.00251578	-0.00138008	neither
0.0086418	0.00867678	neither
-0.0136052	-0.014785	neither
0.00456573	0.00508287	neither
-0.0142985	-0.0141793	neither
-0.0168889	-0.0173915	neither
-0.013835	-0.0130716	neither
0.00790081	0.00939263	neither
0.0194704	0.0197155	neither
0.0135201	0.0146019	neither
-0.0060968	-0.00346209	neither
-0.011785	-0.0116301	neither
-0.0164553	-0.0168344	neither
-0.000610375	0.000466374	neither
-0.0142766	-0.0147189	neither
-0.0114067	0.00635911	neither
0.0180734	0.0194399	neither
-0.0119241	-0.0127096	neither
-0.0193563	-0.0197454	neither
-0.0263434	-0.0271198	neither
0.000216411	-0.000404796	neither
0.00807991	0.00744566	neither
0.00190513	0.00217912	neither
-0.00667817	-0.00596072	neither
0.0152969	0.0165754	neither
0.0121903	0.0124185	neither
0.0123288	0.0105497	neither
-0.00183273	-0.00268799	neither
-0.00679794	-0.00737156	neither
-0.00840971	-0.0089669	neither
-0.0053163	-0.00585861	neither
-0.00881732	-0.00873735	neither
-0.0034937	-0.00349164	neither
-0.00217297	-0.00197936	neither
-0.00631518	-0.00824768	neither
-0.000856855	-0.00192618	neither
-0.00530364	-0.00493123	neither
-0.0214057	-0.0215135	neither
0.0226399	0.0215181	neither
0.00138545	0.0019353	neither
0.0103048	0.0111002	neither
-0.0120063	-0.0119149	neither
-0.00604398	-0.00588717	neither
-0.0175617	-0.0164799	neither
-0.0188237	-0.0191432	neither
0.0153885	0.0154577	neither
-0.00278308	-0.00220227	neither
-0.00927701	-0.00589767	neither
-0.0112819	-0.00784025	neither
-0.0165137	-0.0184163	neither
0.0229346	0.023645	neither
-0.00136588	-0.00204111	neither
-0.0119626	-0.0128196	neither
0.0248237	0.0239585	neither
0.0133086	0.0141011	neither
-0.0251213	-0.0248936	neither
-0.00856822	-0.0089853	neither
0.00478285	0.00505025	neither
-0.0199383	-0.0198811	neither
0.0154514	0.0138737	neither
-0.0141386	-0.0159447	neither
0.0156419	0.0146385	neither
0.00448424	0.00417335	neither
-0.00273114	-0.000936503	neither
-0.00431345	-0.00437637	neither
0.0093641	0.00685527	neither
-0.0172107	-0.0169719	neither
0.00318088	0.00213009	neither
-0.0133662	-0.0138974	neither
0.00697719	0.00674839	neither
0.0235956	0.0227738	neither
-0.00561418	-0.00648083	neither
0.0122652	0.0112982	neither
-0.0120054	-0.0111218	neither
-0.00597746	-0.00586495	neither
0.000950257	0.00114254	neither
-0.00629076	-0.00502384	neither
-0.011237	-0.0123831	neither
-0.0284202	-0.0290939	neither
0.0151197	0.0145262	neither
0.00405575	0.00347652	neither
0.0168741	0.0190794	neither
-0.0069565	-0.00751361	neither
-0.0147287	-0.0130453	neither
-0.0215169	-0.0222945	neither
-0.00363758	-0.00344925	neither
-0.00600667	-0.00541666	neither
-0.00546465	-0.00523321	neither
0.0012851	0.00203864	neither
-0.0169277	-0.0181073	neither
-0.00883348	-0.00896321	neither
0.0102059	0.0106806	neither
0.00375664	0.00816585	neither
0.0024922	0.00364996	neither
-0.00843202	-0.00898273	neither
-0.0258015	-0.0263259	neither
0.000955922	0.000409781	neither
-0.00743867	-0.00756675	neither
-0.010819	-0.00944591	neither
-0.004424	-0.00616641	neither
0.027103	0.026831	neither
-0.0103076	-0.00930155	neither
-0.0055298	-0.00622951	neither
-0.00351365	-0.00321513	neither
0.00434865	0.00471557	neither
0.0128168	0.0126749	neither
0.00732314	0.00603659	neither
0.00823923	0.00769262	neither
-0.00131706	-0.00196107	neither
0.00697016	0.00611689	neither
-0.000546644	-7.45447e-06	neither
-0.0117573	-0.0112064	neither
0.0105991	0.00772259	neither
0.00154979	0.00203928	neither
0.0197365	0.0183939	neither
0.0167559	0.0165256	neither
0.017974	0.0179478	neither
0.00388504	0.00389124	neither
-0.011269	-0.0123431	neither
0.000218583	-0.000797563	neither
0.0112535	0.0119381	neither
0.00861645	0.00612042	neither
-0.00602074	-0.00585212	neither
-0.0149273	-0.0149898	neither
-0.011508	-0.0119093	neither
0.00385768	0.00245347	neither
0.00908539	0.00973625	neither
0.0057233	0.00387758	neither
-0.0106718	-0.0109421	neither
-0.00324576	-0.00322238	neither
0.0117574	0.0120154	neither
-0.00130252	-0.00181734	neither
-0.0162195	-0.0157382	neither
-0.000881103	-0.000883787	neither
0.00736966	0.00710676	neither
-0.0053061	-0.00496231	neither
-0.0196004	-0.0195622	neither
-0.00497786	-0.00544709	neither
-0.00856159	-0.00908278	neither
-0.0155404	-0.0143525	neither
0.0154239	0.00970923	neither
-0.00306855	-0.00250036	neither
0.0206658	0.018588	neither
-0.0207772	-0.0223027	neither
0.000847742	-0.00151717	neither
-0.00610247	-0.00577157	neither
0.011618	0.011866	neither
0.00249374	0.00204328	neither
-0.000586167	0.000472331	neither
-0.00541525	-0.00501881	neither
-0.00696117	-0.00566948	neither
-0.00316776	-0.0024417	neither
0.00252077	0.00227182	neither
0.0133296	0.0135898	neither
-0.0171186	-0.0149801	neither
-0.00409555	-0.00312791	neither
0.0199699	0.0199474	neither
-0.00995149	-0.010358	neither
0.00293558	0.00351292	neither
0.00447011	0.00565811	neither
0.00990916	0.00922577	neither
0.00404097	0.00348733	neither
0.00207003	0.00252693	neither
-0.00457477	-0.00521768	neither
0.0030024	0.00235947	neither
0.00965592	0.00977935	neither
0.00208461	0.00222245	neither
0.0138154	0.0139225	neither
0.0129104	0.0125812	neither
0.0157116	0.0160322	neither
-0.00269061	-0.00436657	neither
-0.0180059	-0.0183256	neither
-0.0164658	-0.0156186	neither
0.0177886	0.0184637	neither
0.00461234	0.00580045	neither
-0.00209059	-0.00285329	neither
-0.00954553	-0.0101381	neither
0.0108801	0.0129536	neither
0.0139243	0.0154919	neither
-0.00208808	-0.00241465	neither
-0.0125314	-0.00881855	neither
-0.00630105	-0.00599566	neither
0.0228357	0.0228938	neither
0.0171487	0.0181899	neither
0.0109334	0.00900905	neither
-0.0176119	-0.0171286	neither
-0.0127554	-0.013603	neither
-0.0132133	-0.0128362	neither
-0.00123256	-0.00145265	neither
-0.0117869	-0.0119434	neither
0.00850284	0.0105404	neither
-0.00685039	-0.00554838	neither
0.0208958	0.0191714	neither
-0.0160611	-0.0129132	neither
-0.0105985	-0.0114095	neither
0.00539321	0.00356213	neither
-0.00489496	-0.00470278	neither
-0.0034994	-0.00352337	neither
0.0244935	0.0240117	neither
0.00470047	0.00527972	neither
-0.0139828	-0.0110114	neither
-0.0100074	-0.0102482	neither
0.00936703	0.00901666	neither
-0.00163093	-0.00294247	neither
0.00978486	0.00907276	neither
0.0270048	0.0249653	neither
-0.0225978	-0.0237491	neither
-0.0209584	-0.021706	neither
-0.0141005	-0.0153201	neither
0.0117976	0.0116281	neither
-0.0138264	-0.0160469	neither
0.021292	0.0200319	neither
0.00337129	0.00478323	neither
0.00180782	0.00238414	neither
0.00775097	0.00795909	neither
0.0112457	0.00965347	neither
0.0212023	0.0163852	neither
0.0242495	0.022617	neither
0.000493762	2.17592e-05	neither
0.0145563	0.0144688	neither
0.0159723	0.0163946	neither
-0.0156881	-0.0153516	neither
0.0119635	0.0115551	neither
-0.00502827	-0.00521222	neither
0.0122701	0.0116278	neither
-0.0129822	-0.0123288	neither
-0.00218132	-0.000841338	neither
0.0041748	0.00454153	neither
0.00679392	0.0106646	neither
0.00157382	0.00183958	neither
0.0119052	0.010706	neither
0.000729812	5.16865e-05	neither
0.00442161	0.00448096	neither
-0.0144118	-0.0147399	neither
0.017795	0.0178675	neither
0.00756725	0.00792664	neither
0.0238206	0.0250777	neither
-0.0130741	-0.0140198	neither
0.002168	0.00266317	neither
-0.00642658	-0.00771067	neither
0.00638669	0.00593018	neither
-0.0158879	-0.0166969	neither
-0.0178334	-0.0180532	neither
0.0257976	0.0248713	neither
0.00809263	0.00684565	neither
-0.019317	-0.01824	neither
0.014547	0.0142864	neither
-0.00135633	-0.00131324	neither
8.32446e-08	-0.000358914	neither
-0.0091045	-0.0087413	neither
-0.0061647	-0.00612371	neither
-0.0208744	-0.0211577	neither
0.0124147	0.0124333	neither
-0.00787597	-0.00585502	neither
0.00450524	0.00344804	neither
0.0122738	0.0119663	neither
0.006808	0.00570694	neither
0.00574578	0.00613001	neither
-0.00722146	-0.0073561	neither
0.000886317	0.000889229	neither
-0.00126231	-0.000737213	neither
0.0132601	0.0129904	neither
0.0154124	0.0143256	neither
-0.0304221	-0.0295594	neither
0.00286018	0.00535909	neither
-0.00519594	-0.00473233	neither
0.0110134	0.0110301	neither
0.0210024	0.0216517	neither
-0.000641497	-0.00127371	neither
-0.00318724	-0.00371326	neither
-0.00942212	-0.00967851	neither
0.0096045	0.00855971	neither
-0.0114642	-0.0114959	neither
-0.00766156	-0.00740907	neither
-0.0244054	-0.0242347	neither
0.0150891	0.0165505	neither
0.0306654	0.0305945	neither
-0.00347319	-0.00486724	neither
0.00578027	0.0050801	neither
-0.00955675	-0.00957502	neither
0.0274421	0.0269959	neither
-0.0047557	-0.00503807	neither
0.00194197	0.000666116	neither
-0.00318501	-0.00167425	neither
0.0176658	0.016416	neither
-0.00712777	-0.00736713	neither
-0.00629408	-0.00644761	neither
0.00485721	0.00590001	neither
0.000663995	0.000821581	neither
0.00570754	0.00566474	neither
-0.0038508	-0.00419353	neither
0.016374	0.016126	neither
0.00653668	0.00561065	neither
0.00341025	0.00314407	neither
-0.0213716	-0.0213155	neither
-0.00692568	-0.00641172	neither
0.0158228	0.0149963	neither
-0.0169452	-0.0175453	neither
0.0261919	0.0259711	neither
-0.00503067	-0.00377284	neither
-0.000616866	-0.00138179	neither
0.0102356	0.0100968	neither
0.0138847	0.0132999	neither
0.0188213	0.0163456	neither
-0.00662581	-0.0052837	neither
0.0102738	0.00871139	neither
-0.00945029	-0.00944338	neither
0.00219426	0.00232515	neither
-0.00464569	-0.00427304	neither
0.0148771	0.0157176	neither
-0.00928988	-0.00905885	neither
-0.00965528	-0.00985891	neither
0.0200408	0.0206167	neither
0.0123347	0.0126187	neither
-0.0107689	-0.0123871	neither
-0.0216717	-0.0219875	neither
0.00619814	0.00504414	neither
0.0115273	0.0101706	neither
0.0172127	0.0158806	neither
0.0175065	0.0169051	neither
0.0208371	0.0202841	neither
0.000445088	0.00186016	neither
-0.000603484	-0.00102748	neither
-0.00579281	-0.00597204	neither
-0.00950896	-0.00823566	neither
-0.00629163	-0.00662368	neither
-0.022514	-0.0223	neither
-0.0213435	-0.0210402	neither
-0.0104282	-0.0113257	neither
-0.00895795	-0.01119	neither
0.022844	0.0232162	neither
0.0077604	0.00833165	neither
-0.00069056	-0.00206241	neither
-0.0030962	-0.00315371	neither
0.00509069	0.00396726	neither
-0.0177015	-0.0180247	neither
0.0010816	0.001009	neither
-0.0106778	-0.010634	neither
0.0198315	0.0194909	neither
0.0163837	0.016264	neither
-0.00256305	-0.0019549	neither
0.00522562	0.00471909	neither
-0.0138144	-0.0135902	neither
-0.0172743	-0.017918	neither
-0.0110645	-0.0105017	neither
0.000435343	0.000448575	neither
-0.00408684	-0.00451677	neither
0.00163136	0.000875348	neither
-0.0203539	-0.0207251	neither
0.0069611	0.00648285	neither
0.0173166	0.0181488	neither
-0.0024676	-0.00436538	neither
0.021601	0.02152	neither
-0.0147906	-0.0136742	neither
-0.0198123	-0.0203542	neither
-0.00991429	-0.0101438	neither
0.0303757	0.0299917	neither
-0.0135324	-0.0141622	neither
0.000172701	-0.00109751	neither
0.0200481	0.0200999	neither
-0.0104239	-0.00976055	neither
-0.00561797	-0.00673895	neither
0.0190826	0.0181868	neither
-0.0018633	-0.00187347	neither
0.0177812	0.0165886	neither
0.0103729	0.00850909	neither
0.00432481	0.00487405	neither
0.000251371	0.00131848	neither
0.0143572	0.013924	neither
-0.00321419	-0.00392364	neither
-0.00917572	-0.00849326	neither
-0.0152026	-0.0139575	neither
0.0141503	0.0133918	neither
0.0111804	0.0118862	neither
0.0186936	0.0185443	neither
0.00582068	0.00518989	neither
0.00460459	0.00345673	neither
0.0212827	0.0222679	neither
0.0185253	0.0184209	neither
0.0120479	0.0118477	neither
0.0024036	0.00258098	neither
0.0205513	0.0196409	neither
0.0263349	0.0261577	neither
0.0020294	0.00198458	neither
0.00709722	0.00747929	neither
0.0157307	0.0162272	neither
-0.00129872	-0.00184946	neither
0.014108	0.0136413	neither
-0.00318273	-0.00397109	neither
0.0136781	0.0114436	neither
0.0190059	0.019437	neither
0.0115182	0.0117363	neither
0.0225862	0.0206797	neither
-0.00465104	-0.00729839	neither
0.00951773	0.0118564	neither
-0.00370785	-0.00371371	neither
0.00140382	0.00112575	neither
0.0164402	0.0163961	neither
-0.000158102	0.000420566	neither
0.0250591	0.0258777	neither
-0.00794394	-0.00777439	neither
0.0176158	0.0181521	neither
0.000619966	-0.00342135	neither
0.0270046	0.0268973	neither
0.0091134	0.00973087	neither
0.0113099	0.0106987	neither
0.00256645	0.00123214	neither
0.000875393	0.000794951	neither
-0.0219328	-0.0207053	neither
-0.00230121	-0.00234529	neither
0.0124716	0.0114899	neither
-0.0190245	-0.0185884	neither
-0.00448941	-0.00452611	neither
0.0156115	0.0160992	neither
0.0037668	0.00208798	neither
0.0169217	0.0158028	neither
0.00611648	0.00594709	neither
0.00572299	0.00532355	neither
0.0123177	0.0106911	neither
0.0052011	0.00493299	neither
0.0248615	0.0248893	neither
0.0173037	0.0188937	neither
-0.0092696	-0.0085468	neither
0.01117	0.0112132	neither
0.00447811	0.00350315	neither
0.0281917	0.0279717	neither
0.023654	0.0236415	neither
0.000240735	-6.32752e-05	neither
0.0129308	0.0128135	neither
0.00283149	0.00591857	neither
0.0243791	0.0261893	neither
0.00629925	0.00698469	neither
-0.0124756	-0.00876354	neither
0.00998891	0.0110386	neither
0.00736091	0.00772915	neither
0.0120926	0.0127471	neither
0.00973418	0.0104027	neither
0.0126492	0.0148661	neither
-0.000983388	-0.00288007	neither
0.0192024	0.0142409	neither
-0.0115108	-0.0110965	neither
0.0240212	0.0245656	neither
0.0231244	0.0216852	neither
-0.00482523	-0.00464539	neither
0.010879	0.00936791	neither
-0.00837973	-0.0079653	neither
0.0131116	0.0127493	neither
0.00319418	0.00268547	neither
-0.00285082	-0.00278589	neither
-0.0186397	-0.0191247	neither
-0.00658129	-0.00706308	neither
0.00626739	0.00680661	neither
0.00138958	0.0026472	neither
-0.00259784	-0.00296597	neither
0.00222842	0.00253935	neither
0.000336955	0.000910097	neither
-0.00315355	0.00755332	neither
-0.0154241	-0.0161856	neither
-0.0089223	-0.00930602	neither
0.0235432	0.0183104	neither
0.0181235	0.0165752	neither
0.00741529	0.00738099	neither
0.0137035	0.0138606	neither
0.00778886	0.00558821	neither
0.00752142	0.00717429	neither
0.0273692	0.0269786	neither
0.0127432	0.012703	neither
0.0136483	0.012642	neither
-0.000514405	-0.000177705	neither
0.00794376	0.0081178	neither
-0.00876021	-0.00973409	neither
-0.000134192	-0.000893468	neither
0.000491877	0.000539908	neither
0.0037298	0.00450922	neither
0.0133001	0.0126966	neither
-0.00528826	-0.00438818	neither
0.0135077	0.0121737	neither
-0.00614268	-0.00634017	neither
0.0265234	0.0259725	neither
0.0327161	0.032015	neither
0.00716084	0.00645458	neither
0.0058588	0.00641991	neither
-0.0216422	-0.0213706	neither
0.0176328	0.0164077	neither
0.017165	0.0164619	neither
0.0188481	0.019494	neither
0.0155333	0.0158131	neither
0.0170657	0.0170745	neither
0.00420866	0.00292424	neither
-0.0162365	-0.01605	neither
0.000784397	0.000289317	neither
-0.00808262	-0.00842378	neither
0.0265022	0.0242428	neither
0.0111618	0.0105018	neither
0.0127326	0.0138814	neither
0.0105908	0.0100641	neither
-0.00423921	-0.00599519	neither
0.0111436	0.0125808	neither
0.0144676	0.0155028	neither
0.0140019	0.0139908	neither
0.0125338	0.0117185	neither
0.0160966	0.014949	neither
-0.00698171	-0.00774127	neither
0.000622908	0.00175699	neither
0.00200389	0.00337436	neither
0.00982929	0.0112235	neither
-0.012904	-0.0101655	neither
-0.00143145	-0.00270027	neither
0.0228178	0.0238392	neither
-0.00879413	-0.0104415	neither
-0.00388647	-0.00329674	neither
0.00513054	0.00515751	neither
0.00151237	0.00135233	neither
-0.00981683	-0.00992672	neither
-0.00588699	-0.00548384	neither
0.00778723	0.00782437	neither
0.0022007	0.0023621	neither
-0.00640228	-0.00679912	neither
0.00743395	0.00789478	neither
-0.00419051	-0.00510045	neither
0.000657966	-0.00113336	neither
-0.00288689	-0.00293052	neither
0.00728637	0.00762334	neither
0.00503739	0.00419696	neither
-0.0107366	-0.0117251	neither
0.00802478	0.00931624	neither
0.0168173	0.0192873	neither
-0.00713114	-0.00722068	neither
-0.00896209	-0.00960152	neither
-0.00201183	-0.00214533	neither
0.000417836	-0.00153919	neither
0.0247449	0.0242141	neither
0.0119387	0.0127184	neither
-0.00568436	-0.00488544	neither
-0.0067501	-0.00851585	neither
-0.00963413	-0.0102914	neither
0.0159142	0.0152774	neither
0.020992	0.0142381	neither
-0.0133056	-0.00824752	neither
-0.0174828	-0.0169286	neither
0.000474156	0.000171245	neither
-0.0163934	-0.0170665	neither
0.00499392	0.00455033	neither
-0.00390953	-0.00263463	neither
-0.00737367	-0.00793161	neither
-0.0136567	-0.0135114	neither
0.0192211	0.0200128	neither
0.00986416	0.0104064	neither
-0.0112039	-0.012005	neither
-0.0164039	-0.0167857	neither
0.00496392	0.00505692	neither
-0.0146909	-0.0148933	neither
0.00116327	-0.000180378	neither
0.0131138	0.0122966	neither
0.0164517	0.0176279	neither
-0.00505237	-0.0039099	neither
0.00272469	0.000970955	neither
-0.000575061	-0.00136933	neither
0.0220149	0.0216841	neither
-0.00839299	-0.00853901	neither
-0.0143598	-0.0138049	neither
-0.0110492	-0.0106044	neither
-0.00874841	-0.00841443	neither
-0.0204777	-0.0211177	neither
-0.00160807	-0.00297806	neither
0.015044	0.0154509	neither
-0.0240979	-0.023872	neither
0.00695101	0.00570596	neither
0.0120621	0.0122498	neither
-0.0167281	-0.0169614	neither
-0.00616511	-0.00672394	neither
-0.0155112	-0.0156801	neither
0.0169706	0.0165461	neither
0.0263763	0.0246787	neither
-0.00436504	-0.0040569	neither
0.019122	0.018547	neither
0.0205056	0.0202395	neither
-0.0120099	-0.0126333	neither
-0.010134	-0.0116184	neither
0.0185048	0.0188994	neither
0.0136007	0.0162379	neither
-0.00440087	-0.00494404	neither
-0.00576701	-0.00904098	neither
-0.00283274	-0.00223519	neither
0.0179522	0.0185693	neither
-0.00149552	-0.0023012	neither
-0.0159422	-0.0162764	neither
0.00950743	0.00763587	neither
0.0152128	0.0156236	neither
-0.0257579	-0.0257477	neither
-0.0150233	-0.0149914	neither
0.0252544	0.0242316	neither
0.0073129	0.00675619	neither
-0.00139648	-0.00148076	neither
0.00175721	0.00203485	neither
0.00174206	0.000612643	neither
0.0150945	0.0136289	neither
0.0145061	0.0145598	neither
0.0144039	0.0147718	neither
-0.0136435	-0.0142966	neither
0.0189993	0.0177655	neither
0.0146064	0.0141353	neither
0.0102574	0.00885062	neither
0.0185083	0.0181671	neither
0.00494464	0.00494803	neither
0.00704828	0.00611003	neither
-0.0131358	-0.00953628	neither
0.0144079	0.0153161	neither
-0.0215516	-0.0265316	neither
0.00796175	0.00925366	neither
0.00674924	0.00676465	neither
-0.00209478	-0.00104068	neither
0.00187279	0.00231234	neither
-0.0090714	-0.00865934	neither
-0.00859519	-0.00848336	neither
0.00514137	0.00431642	neither
-0.00668014	-0.00689245	neither
0.00195571	0.000442421	neither
0.010252	0.0091081	neither
0.000473056	0.000419747	neither
0.000267792	-0.00133264	neither
0.00880971	0.00765653	neither
0.0105582	0.00825996	neither
0.00670134	0.00638269	neither
0.0133291	0.0125652	neither
-0.0187909	-0.019399	neither
-0.0029507	-0.0037323	neither
0.0163514	0.0170366	neither
-0.00119508	-0.000750875	neither
0.0206376	0.0201649	neither
0.000844869	0.00112987	neither
-0.0108076	-0.0107083	neither
0.00715568	0.00611496	neither
0.0038212	0.00443645	neither
0.021548	0.021886	neither
-0.00139517	-0.00187178	neither
-0.0135273	-0.0129509	neither
0.0165324	0.0162866	neither
0.0208659	0.0208398	neither
0.00163796	0.00277188	neither
0.016142	0.0165748	neither
-0.00362558	-0.00486822	neither
0.0192584	0.0199033	neither
0.00567387	0.00474458	neither
-0.00285854	-0.00361043	neither
-0.00278636	-0.00366131	neither
0.00383357	0.0020069	neither
-0.00400316	-0.00405612	neither
0.0233292	0.022112	neither
-0.00683977	-0.00586826	neither
0.0118047	0.0103103	neither
-0.00526609	-0.00714587	neither
0.00245476	0.0022983	neither
-0.00713399	-0.00725933	neither
0.0139883	0.0124341	neither
0.0207982	0.0201439	neither
-0.00711498	-0.00456128	neither
-0.00353201	-0.00352506	neither
-0.0105031	-0.0112091	neither
-0.0153724	-0.0173032	neither
0.00900548	0.00871423	neither
0.0116269	0.0145102	neither
0.0041571	0.00391191	neither
0.018854	0.01643	neither
0.0110027	0.0127404	neither
-0.00282586	-0.00243683	neither
-0.00939305	-0.00924133	neither
-0.00599266	-0.00567577	neither
-0.016663	-0.0136438	neither
0.0170749	0.0155561	neither
0.00680761	0.00826658	neither
-0.00671524	-0.00652808	neither
-0.0025828	-0.0029743	neither
0.0162779	0.0167519	neither
0.0150037	0.014361	neither
0.0214397	0.0206266	neither
-0.00541656	-0.00564225	neither
0.00257023	0.00380509	neither
0.0140925	0.0125941	neither
0.00772856	0.0070645	neither
0.0192086	0.0202102	neither
-0.0132689	-0.0116205	neither
0.00532932	0.0049048	neither
-0.0124198	-0.0131704	neither
-0.00732985	-0.00787888	neither
0.011035	0.0101844	neither
0.00407419	0.00336878	neither
0.00249027	0.00149317	neither
-0.0200985	-0.0205591	neither
-0.00140009	-0.000815238	neither
-0.00291947	-0.00321128	neither
0.000762434	0.000750669	neither
-0.0224655	-0.0225149	neither
-0.0210758	-0.0216176	neither
-0.0020089	-0.0022991	neither
-0.0108924	-0.0112456	neither
-0.0174933	-0.0184237	neither
-0.0107301	-0.0107374	neither
-0.0136058	-0.0146405	neither
-0.00282167	-0.0021601	neither
-0.00744153	-0.00802521	neither
0.00691885	0.00671259	neither
0.00238139	0.00245333	neither
0.00318867	0.0035008	neither
0.0168791	0.0149783	neither
-0.0024857	-0.00386874	neither
-0.0175418	-0.0176877	neither
0.0026196	0.00229265	neither
0.0111399	0.0122119	neither
0.0132632	0.0127849	neither
0.00313323	0.00350254	neither
-0.00168073	-0.00925544	neither
0.0219719	0.0206921	neither
-0.0148978	-0.010943	neither
-0.000555985	-0.000967496	neither
0.000699642	0.000487271	neither
0.00725361	0.00605218	neither
0.0244849	0.0245693	neither
0.0121525	0.012852	neither
0.0191292	0.0183234	neither
0.0162481	0.015649	neither
0.0162907	0.0157888	neither
-0.0129392	-0.0138308	neither
-0.0015201	-0.00158923	neither
0.00314602	0.00348086	neither
0.00520666	0.00600095	neither
0.0162955	0.0177975	neither
0.00287718	0.00233603	neither
-0.0157151	-0.0171825	neither
0.00370798	0.0042196	neither
-0.00483581	-0.00601348	neither
-0.011715	-0.010538	neither
0.00942046	0.00921523	neither
0.0121878	0.0125879	neither
0.0050762	0.00527052	neither
0.0018601	0.00144591	neither
0.0173056	0.0171515	neither
0.0118554	0.0116449	neither
0.00769077	0.00728618	neither
0.0036176	0.00218503	neither
0.000723035	0.000699025	neither
0.0128769	0.0130515	neither
-0.00218967	-0.00233982	neither
0.0158679	0.0138162	neither
-0.0228365	-0.0192029	neither
0.00715327	0.00654889	neither
0.0202731	0.0207582	neither
0.00402511	0.00372353	neither
-0.00239515	-0.00229432	neither
0.0142472	0.0164783	neither
-0.0137707	-0.0135614	neither
0.00182451	0.00291366	neither
0.0213844	0.019848	neither
0.00150119	0.00119674	neither
0.00791434	0.0144678	neither
-0.00319073	-0.00310848	neither
0.000686937	-0.00233979	neither
0.0115343	0.0114865	neither
0.00698337	0.00847806	neither
0.00209954	0.00562909	neither
0.0264255	0.0262846	neither
0.02402	0.0231085	neither
0.0108455	0.0121477	neither
-0.0286653	-0.0285596	neither
0.00378059	0.00293978	neither
0.016779	0.0165696	neither
0.0138439	0.0134201	neither
0.0244033	0.0248459	neither
0.0120663	0.0121482	neither
0.00152238	0.00121632	neither
0.0241345	0.0229939	neither
0.0287364	0.0288918	neither
0.0158281	0.0165136	neither
0.0165253	0.0156511	neither
0.0185817	0.0182189	neither
0.0119891	0.0130564	neither
0.00122365	0.00154709	neither
0.00433496	0.00593053	neither
-0.00643034	-0.00674971	neither
0.0128946	0.0140902	neither
0.0241265	0.0242053	neither
0.00663718	0.0064659	neither
0.00812859	0.00683818	neither
-0.00118791	-0.00151832	neither
-0.00681716	-0.00838726	neither
0.0079428	0.00763299	neither
-0.01729	-0.0169622	neither
0.00180637	0.00160733	neither
0.0147173	0.0144099	neither
0.0071819	0.00878544	neither
-0.00489424	-0.0035169	neither
0.0043875	0.00576984	neither
-0.00597248	-0.00581089	neither
-0.00465284	-0.00179134	neither
0.027513	0.0273544	neither
-0.0138215	-0.0119694	neither
-0.00283763	-0.0038925	neither
-0.0209282	-0.0208435	neither
0.0222869	0.0223338	neither
-0.00824984	-0.00805664	neither
-0.0251652	-0.0253185	neither
-0.0109447	-0.0111945	neither
-1.86454e-05	0.000353279	neither
-0.00873076	-0.00905679	neither
0.021682	0.0212992	neither
-0.0133073	-0.0120996	neither
-0.0024468	-0.00182722	neither
0.0210217	0.0199376	neither
0.0138878	0.0129173	neither
-0.000323288	-0.000185148	neither
0.0172297	0.016603	neither
0.009254	0.00816015	neither
-0.0107953	-0.0100252	neither
0.00239942	0.00150534	neither
0.00463433	0.00486564	neither
0.00152959	0.000209831	neither
-0.0215166	-0.0222126	neither
0.0117548	0.0105806	neither
0.0218603	0.0203746	neither
-0.00944707	-0.00931514	neither
0.0229647	0.0226205	neither
-3.01299e-05	-0.000243707	neither
-0.00578715	-0.00563634	neither
-0.0104736	-0.0109796	neither
-0.004416	-0.00278592	neither
-0.0112478	-0.0113208	neither
0.00853495	0.00979269	neither
0.00945537	0.00959545	neither
-0.00231184	-0.00480666	neither
0.00301857	0.00160568	neither
-0.0163193	-0.016426	neither
-0.00155516	-0.00183904	neither
0.0139299	0.0116246	neither
-0.000169141	0.000431994	neither
0.00717179	0.00576615	neither
0.00255176	0.00276732	neither
0.0170162	0.017132	neither
0.00920817	0.00941078	neither
-0.0206342	-0.0203002	neither
-0.00256739	-0.003153	neither
-0.00615209	-0.00595679	neither
-0.0131388	-0.0128026	neither
-0.0128304	-0.0131885	neither
0.0102244	0.0112049	neither
0.000201947	5.33671e-05	neither
-0.0268925	-0.0273074	neither
-0.0273776	-0.0274723	neither
0.00719756	0.00606639	neither
0.00462143	0.00355282	neither
0.0019803	0.00127535	neither
0.0152852	0.0162822	neither
-0.0186002	-0.0185838	neither
0.00459492	0.00417064	neither
-0.0037632	-0.00305875	neither
0.00744362	0.00702286	neither
0.00457562	0.00302241	neither
-0.00104991	-0.00139795	neither
0.00040076	0.00170436	neither
-0.0150469	-0.0166679	neither
0.00557564	0.00362672	neither
0.00826661	0.00885041	neither
0.0165945	0.0152684	neither
-0.00843914	-0.00923651	neither
0.00156173	-0.00624405	neither
-0.00777555	-0.00755962	neither
-0.0216561	-0.0215754	neither
0.0155885	0.0130938	neither
0.00138935	0.0014414	neither
0.0117257	0.0126003	neither
0.0220265	0.0223063	neither
-0.00737838	-0.00809758	neither
-0.00315226	-0.00224414	neither
-0.00106847	-0.00108128	neither
-0.0230663	-0.0236794	neither
-0.013634	-0.0135888	neither
-0.0170444	-0.0186435	neither
0.00299066	0.0039389	neither
0.012596	0.012796	neither
0.00344609	0.00137947	neither
-0.00199394	-0.00113476	neither
-0.00145761	-0.00160657	neither
0.0126683	0.00814306	neither
0.00895464	0.00871025	neither
0.0270188	0.0272315	neither
0.0106557	0.0108222	neither
0.00863501	0.00877077	neither
-0.00521742	-0.00480072	neither
0.0085105	0.00757074	neither
-0.00193721	-0.00172317	neither
0.0246047	0.0263283	neither
0.0185237	0.0173391	neither
0.00178074	0.00306097	neither
0.0118707	0.012973	neither
-0.00176081	-0.00105571	neither
0.00780604	0.00713055	neither
-0.00659919	-0.00621928	neither
0.00325351	0.00373539	neither
0.0134707	0.013398	neither
0.0285418	0.026759	neither
0.0150912	0.0124108	neither
0.000427482	0.00161004	neither
0.0184276	0.0186951	neither
0.00578783	0.00675593	neither
0.0128106	0.0131037	neither
0.00264717	0.00271024	neither
0.00521894	0.00453762	neither
0.0157334	0.0155828	neither
-0.0123488	-0.0116016	neither
-0.00604504	-0.00549894	neither
-0.000453639	-0.000990503	neither
0.017214	0.0171712	neither
0.00508512	0.00517016	neither
0.0210087	0.0203183	neither
0.0175326	0.0188201	neither
0.0255317	0.0209525	neither
0.000602451	-0.000143583	neither
0.0159385	0.0155602	neither
0.0128593	0.0130905	neither
0.00369396	0.00398106	neither
-0.00371483	-0.00520764	neither
0.0233692	0.023889	neither
0.00386811	0.00490514	neither
0.0216781	0.0192963	neither
-0.00379522	-0.00480044	neither
-0.00395394	-0.00455982	neither
0.00988937	0.00821883	neither
0.00218548	0.00137214	neither
0.0088735	0.00900666	neither
0.0120414	0.0122286	neither
0.0182498	0.0189714	neither
-0.00940917	-0.00856655	neither
0.00555465	0.00570915	neither
0.00794265	0.00776792	neither
0.000752303	-0.000645697	neither
0.007118	0.00404491	neither
0.00445144	0.00201043	neither
0.00690045	0.00664804	neither
0.0147503	0.015284	neither
-0.00767246	-0.00701499	neither
0.0176098	0.0187588	neither
-0.00194207	-0.000506335	neither
0.019016	0.0183318	neither
0.00871675	0.00790668	neither
-0.00151241	-0.0017714	neither
-0.0106384	-0.00901697	neither
-0.00999555	-0.0102464	neither
0.0219269	0.0223571	neither
0.0074035	0.00828509	neither
0.0136717	0.0145291	neither
0.0138355	0.0135684	neither
-0.000525674	-9.46344e-05	neither
0.00481986	0.00491312	neither
0.003472	0.0032496	neither
0.00970217	0.0103234	neither
0.0190471	0.018319	neither
0.00315277	0.0032384	neither
0.00666136	0.00669002	neither
0.012536	0.013093	neither
0.00456411	0.00492944	neither
0.00304712	0.00314991	neither
0.0191503	0.0192757	neither
-0.00408557	-0.00439166	neither
0.00265763	0.00298725	neither
0.0271652	0.0263304	neither
0.009884	0.00883886	neither
0.0275448	0.0271885	neither
0.00317348	0.00339093	neither
0.0152093	0.0147475	neither
0.00123075	-0.000423061	neither
0.0218345	0.0208552	neither
0.0193316	0.0190645	neither
0.00458298	0.00392091	neither
0.0285545	0.0227095	neither
-0.00930817	-0.00896225	neither
0.0131721	0.0127514	neither
0.0151695	0.0134313	neither
0.025214	0.0256506	neither
-0.00487235	-0.00537074	neither
-0.00177406	-0.00177456	neither
0.00782776	0.00710884	neither
-0.00563298	-0.00565705	neither
0.0245006	0.0253125	neither
0.0163477	0.0164788	neither
0.00183361	0.00115223	neither
-0.00534932	-0.0145948	neither
0.00471966	0.00452734	neither
0.0224343	0.0270635	neither
0.0181412	0.0168219	neither
0.016366	0.0159441	neither
0.000199128	7.19465e-05	neither
0.0227831	0.0223207	neither
-0.00720582	-0.00576402	neither
0.0307404	0.0310188	neither
-0.00501042	-0.00461339	neither
0.00709513	0.00717314	neither
0.00330871	0.00313531	neither
0.00755665	0.00752338	neither
0.0212352	0.0196574	neither
0.00117078	0.00204895	neither
-0.0129465	-0.0132762	neither
0.00920116	0.0103391	neither
-0.0135605	-0.0134314	neither
-0.0201037	-0.0215526	neither
0.00364598	0.0037859	neither
0.00939441	0.00892587	neither
[truncated: 16,342 more rows]

[truncated: 25 more sheets: Fig3a, Fig3b, Fig3c, Fig3d, Fig4a, Fig4b, Fig4c, Fig4d, Fig4e, Fig5e, Fig.5a, Fig5b, Fig5c, Fig6a, Fig6b, Fig6c, Fig6d, Fig6e, Fig6f, Fig6g …]
